# Supplementary material for: Integrative comparative proteomics identifies core differentially expressed proteins and pathways for drought tolerance by exploiting contrasting rice varieties
Source: Front Plant Sci. 2026 Mar 6;17:1742602. doi: 10.3389/fpls.2026.1742602 (PMC13002813; doi:10.3389/fpls.2026.1742602)
Supplement: Supplementary file 2 [file Table2.xls]

## Sheet: DT_303B-vs-CK_303B
Accession	Gene Name	Description	Unique peptides	Average(DT_303B)	Average(CK_303B)	log2FoldChange	FoldChange	Regulation	p-value	q-value	DT_303B_1	DT_303B_2	DT_303B_3	CK_303B_1	CK_303B_2	CK_303B_3	Product	GeneID	Gene_Name	GO_id	GO_term	pathway	pathway_description	K_number	PFAM_Family	PFAM_Name	PFAM_description	InterPro_id	InterPro_ENTRY_TYPE	InterPro_ENTRY_NAME
A2XHD2	OsI_11815	NB-ARC domain-containing protein	4	16.4379	10.0572	6.38076	83.3298	Up	1.70575e-09	1.60307e-05	16.4179	16.4626	16.4334	10.0126	10.0723	10.0867	NB-ARC domain-containing protein	107276559	OsI_11815	GO:0006952,GO:0051707,GO:0043531	defense response|response to other organism|ADP binding				PF00931	NB-ARC	NB-ARC domain	IPR042197,IPR044974,IPR032675,IPR002182,IPR027417,IPR036388	Homologous_superfamily|Family|Homologous_superfamily|Domain|Homologous_superfamily|Homologous_superfamily	Apoptotic protease-activating factors, helical domain|Disease resistance protein, plants|Leucine-rich repeat domain superfamily|NB-ARC|P-loop containing nucleoside triphosphate hydrolase|Winged helix-like DNA-binding domain superfamily
A2Z798	OsI_33574	acylaminoacyl-peptidase	5	16.389	10.0572	6.33185	80.5523	Up	4.14921e-08	0.000194971	16.478	16.3948	16.2943	10.0126	10.0723	10.0867	acylaminoacyl-peptidase	4348628	OsI_33574	GO:0006508,GO:0005737,GO:0004252	proteolysis|cytoplasm|serine-type endopeptidase activity				PF19283,PF00326	APEH_N|Peptidase_S9	Acylamino-acid-releasing enzyme, N-terminal domain|Prolyl oligopeptidase family	IPR045550,IPR029058,IPR002471,IPR001375	Domain|Homologous_superfamily|Active_site|Domain	Acylamino-acid-releasing enzyme, N-terminal domain|Alpha/Beta hydrolase fold|Peptidase S9, serine active site|Peptidase S9, prolyl oligopeptidase, catalytic domain
A2XVD2	OsI_16571	methylated diphthine methylhydrolase	1	15.8408	10.0572	5.78365	55.0874	Up	1.46648e-07	0.000459398	15.7124	15.9472	15.863	10.0126	10.0723	10.0867	methylated diphthine methylhydrolase	4336350	OsI_16571	GO:0016787	hydrolase activity				PF00400	WD40	WD domain, G-beta repeat	IPR015943,IPR019775,IPR036322,IPR001680	Homologous_superfamily|Conserved_site|Homologous_superfamily|Repeat	WD40/YVTN repeat-like-containing domain superfamily|WD40 repeat, conserved site|WD40-repeat-containing domain superfamily|WD40 repeat
A2YHP0	OsI_24711	Uncharacterized protein	3	10.0866	15.4441	-5.35744	0.0243921	Down	3.97298e-07	0.000713048	10.0791	10.0642	10.1166	15.5763	15.4692	15.2867	Uncharacterized protein	9268981	OsI_24711						PF04398	DUF538	Protein of unknown function, DUF538	IPR036758,IPR007493	Homologous_superfamily|Family	At5g01610-like superfamily|Protein of unknown function DUF538
B8BPP9	OsI_38358	Uncharacterized protein	8	16.0015	10.0572	5.94435	61.5784	Up	4.09425e-07	0.000713048	15.8153	16.1069	16.0824	10.0126	10.0723	10.0867	Uncharacterized protein	4352248	OsI_38358	GO:0016101,GO:0000287,GO:0010333	diterpenoid metabolic process|magnesium ion binding|terpene synthase activity	osa00904	Diterpenoid biosynthesis	K14037	PF01397,PF03936	Terpene_synth|Terpene_synth_C	Terpene synthase, N-terminal domain|Terpene synthase family, metal binding domain	IPR008949,IPR001906,IPR036965,IPR005630,IPR008930	Homologous_superfamily|Domain|Homologous_superfamily|Domain|Homologous_superfamily	Isoprenoid synthase domain superfamily|Terpene synthase, N-terminal domain|Terpene synthase, N-terminal domain superfamily|Terpene synthase, metal-binding domain|Terpenoid cyclases/protein prenyltransferase alpha-alpha toroid
A2Y5L5	OsI_20286	Ammonium transporter	1	14.6836	10.0572	4.62639	24.6992	Up	5.18228e-07	0.000713048	14.7542	14.5316	14.7649	10.0126	10.0723	10.0867	Ammonium transporter	4339064	OsI_20286	GO:0005886,GO:0008519	plasma membrane|ammonium channel activity				PF00909	Ammonium_transp	Ammonium Transporter Family	IPR029020,IPR001905,IPR018047,IPR024041,IPR002229	Homologous_superfamily|Family|Conserved_site|Domain|Family	Ammonium/urea transporter|Ammonium transporter|Ammonium transporter, conserved site|Ammonium transporter AmtB-like domain|Blood group Rhesus C/E/D polypeptide
B8BIX5	OsI_34982	glutamine--fructose-6-phosphate transaminase (isomerizing)	2	15.8456	10.0572	5.78847	55.2716	Up	5.3131e-07	0.000713048	15.6513	15.9348	15.9508	10.0126	10.0723	10.0867	glutamine--fructose-6-phosphate transaminase (isomerizing)	4349694	OsI_34982	GO:0006002,GO:0006541,GO:0006487,GO:0006047,GO:0097367,GO:0004360	fructose 6-phosphate metabolic process|glutamine metabolic process|protein N-linked glycosylation|UDP-N-acetylglucosamine metabolic process|carbohydrate derivative binding|glutamine-fructose-6-phosphate transaminase (isomerizing) activity	osa00520,osa00250	Amino sugar and nucleotide sugar metabolism|Alanine, aspartate and glutamate metabolism	K00820	PF13522,PF01380	GATase_6|SIS	Glutamine amidotransferase domain|SIS domain	IPR017932,IPR005855,IPR035466,IPR035490,IPR029055,IPR001347,IPR046348	Domain|Family|Domain|Domain|Homologous_superfamily|Domain|Homologous_superfamily	Glutamine amidotransferase type 2 domain|Glucosamine-fructose-6-phosphate aminotransferase, isomerising|GlmS/AgaS, SIS domain 1|GlmS/FrlB, SIS domain 2|Nucleophile aminohydrolases, N-terminal|SIS domain|SIS domain superfamily
A2WS18	OsI_02656	Aldehyde dehydrogenase domain-containing protein	3	16.0176	10.0572	5.96041	62.2676	Up	6.49458e-07	0.000713048	16.0504	16.1822	15.8202	10.0126	10.0723	10.0867	Aldehyde dehydrogenase domain-containing protein	4326376	OsI_02656	GO:0016620	oxidoreductase activity, acting on the aldehyde or oxo group of donors, NAD or NADP as acceptor	osa00940	Phenylpropanoid biosynthesis	K12355	PF00171	Aldedh	Aldehyde dehydrogenase family	IPR016161,IPR016163,IPR016160,IPR029510,IPR016162,IPR015590	Homologous_superfamily|Homologous_superfamily|Conserved_site|Conserved_site|Homologous_superfamily|Domain	Aldehyde/histidinol dehydrogenase|Aldehyde dehydrogenase, C-terminal|Aldehyde dehydrogenase, cysteine active site|Aldehyde dehydrogenase, glutamic acid active site|Aldehyde dehydrogenase, N-terminal|Aldehyde dehydrogenase domain
B8AZE5	OsI_18967	Laccase	1	10.0866	21.0523	-10.9657	0.000500032	Down	6.82851e-07	0.000713048	10.0791	10.0642	10.1166	21.1092	20.6794	21.3684	Laccase	4351917	OsI_18967	GO:0046274,GO:0048046,GO:0005507,GO:0052716	lignin catabolic process|apoplast|copper ion binding|hydroquinone:oxygen oxidoreductase activity				PF00394,PF07731,PF07732	Cu-oxidase|Cu-oxidase_2|Cu-oxidase_3	Multicopper oxidase|Multicopper oxidase|Multicopper oxidase	IPR011707,IPR001117,IPR011706,IPR045087,IPR002355,IPR008972,IPR034288,IPR034285,IPR034289,IPR017761	Domain|Domain|Domain|Family|Binding_site|Homologous_superfamily|Domain|Domain|Domain|Family	Multicopper oxidase, N-terminal|Multicopper oxidase, second cupredoxin domain|Multicopper oxidase, C-terminal|Multicopper oxidase|Multicopper oxidase, copper-binding site|Cupredoxin|Laccase, first cupredoxin domain|Laccase, second cupredoxin domain|Laccase, third cupredoxin domain|Laccase
A2ZMD0	OsI_38982	SWIM-type domain-containing protein	1	19.4486	10.0572	9.39141	671.577	Up	8.91719e-07	0.000802317	19.6896	19.5669	19.0893	10.0126	10.0723	10.0867	SWIM-type domain-containing protein	4352704	OsI_38982	GO:0008270	zinc ion binding				PF03108,PF10551,PF04434	DBD_Tnp_Mut|MULE|SWIM	MuDR family transposase|MULE transposase domain|SWIM zinc finger	IPR018289,IPR004332,IPR006564,IPR007527	Domain|Domain|Domain|Domain	MULE transposase domain|Transposase, MuDR, plant|Zinc finger, PMZ-type|Zinc finger, SWIM-type
A2YDZ3	OsI_23336	Uncharacterized protein	2	10.0866	15.0966	-5.00998	0.0310345	Down	9.40309e-07	0.000802317	10.0791	10.0642	10.1166	15.114	14.9179	15.2579	Uncharacterized protein	4341272	OsI_23336			osa04712	Circadian rhythm - plant	K16223	PF01161	PBP	Phosphatidylethanolamine-binding protein	IPR008914,IPR036610,IPR035810,IPR001858	Family|Homologous_superfamily|Family|Conserved_site	Phosphatidylethanolamine-binding protein|PEBP-like superfamily|Phosphatidylethanolamine-binding protein, eukaryotic|Phosphatidylethanolamine-binding, conserved site
A2Y0Z9	OsI_18679	Uncharacterized protein	1	16.896	10.0572	6.8388	114.468	Up	1.02445e-06	0.000802317	16.6215	17.0385	17.0279	10.0126	10.0723	10.0867	Uncharacterized protein	107276307	OsI_18679	GO:0008194	UDP-glycosyltransferase activity				PF00201	UDPGT	UDP-glucoronosyl and UDP-glucosyl transferase	IPR002213,IPR035595	Family|Domain	UDP-glucuronosyl/UDP-glucosyltransferase|UDP-glycosyltransferase family, conserved site
A2ZM42	OsI_38900	GDP-Man:Man(3)GlcNAc(2)-PP-Dol alpha-1,2-mannosyltransferase	1	15.1011	10.0572	5.04394	32.9897	Up	1.751e-06	0.00126584	14.91	15.0855	15.3079	10.0126	10.0723	10.0867	GDP-Man:Man(3)GlcNAc(2)-PP-Dol alpha-1,2-mannosyltransferase	4352649	OsI_38900	GO:0006490,GO:0009832,GO:0006487,GO:0009737,GO:0006970,GO:0005789,GO:0004377	oligosaccharide-lipid intermediate biosynthetic process|plant-type cell wall biogenesis|protein N-linked glycosylation|response to abscisic acid|response to osmotic stress|endoplasmic reticulum membrane|GDP-Man:Man3GlcNAc2-PP-Dol alpha-1,2-mannosyltransferase activity	osa00510,osa00513	N-Glycan biosynthesis|Various types of N-glycan biosynthesis	K03844	PF15924,PF00534	ALG11_N|Glycos_transf_1	ALG11 mannosyltransferase N-terminus|Glycosyl transferases group 1	IPR038013,IPR031814,IPR001296	Family|Domain|Domain	ALG11 mannosyltransferase|ALG11 mannosyltransferase, N-terminal|Glycosyl transferase, family 1
B8B123	OsI_22696	65-kDa microtubule-associated protein 1	2	15.8804	10.0572	5.82321	56.6187	Up	2.30476e-06	0.00154715	15.78	15.6981	16.1631	10.0126	10.0723	10.0867	65-kDa microtubule-associated protein 1	4340849	OsI_22696	GO:0000226,GO:0008017	microtubule cytoskeleton organization|microtubule binding				PF03999	MAP65_ASE1	Microtubule associated protein (MAP65/ASE1 family)	IPR007145	Family	Microtubule-associated protein, MAP65/Ase1/PRC1
A2XRP4	OsI_15299	non-specific serine/threonine protein kinase	1	10.0866	18.2754	-8.18876	0.00342719	Down	2.51154e-06	0.00157356	10.0791	10.0642	10.1166	18.2647	18.6407	17.9207	non-specific serine/threonine protein kinase	4335421	OsI_15299	GO:0051707,GO:0016020	response to other organism|membrane				PF01453	B_lectin	D-mannose binding lectin	IPR001480,IPR036426	Domain|Homologous_superfamily	Bulb-type lectin domain|Bulb-type lectin domain superfamily
B8B1Z4	OsI_21471	Short-chain dehydrogenase TIC 32, chloroplastic	1	18.0191	10.0572	7.96195	249.336	Up	2.94626e-06	0.00169601	18.1554	17.6073	18.2946	10.0126	10.0723	10.0867	Short-chain dehydrogenase TIC 32, chloroplastic	4339991	OsI_21471	GO:0016491	oxidoreductase activity				PF00106	adh_short	short chain dehydrogenase	IPR036291,IPR002347	Homologous_superfamily|Family	NAD(P)-binding domain superfamily|Short-chain dehydrogenase/reductase SDR
A2ZIE5	OsI_37591	DUF676 domain-containing protein	2	15.3052	10.0572	5.24798	38.0015	Up	3.31295e-06	0.00169601	15.2944	15.0658	15.5553	10.0126	10.0723	10.0867	DUF676 domain-containing protein	4351589	OsI_37591	GO:0044255	cellular lipid metabolic process				PF12394,PF05057	DUF3657|DUF676	Protein FAM135 |Putative serine esterase (DUF676)	IPR029058,IPR022122,IPR007751,IPR044294	Homologous_superfamily|Family|Domain|Family	Alpha/Beta hydrolase fold|Protein FAM135|Domain of unknown function DUF676, lipase-like|Lipase-like
A2Y533	OsI_019426	Histone H3.2	1	10.0866	16.9192	-6.83257	0.00877386	Down	3.55214e-06	0.00169601	10.0791	10.0642	10.1166	17.0631	16.5443	17.1502	Histone H3.2	4325069	OsI_019426	GO:0000786,GO:0005634,GO:0003677,GO:0046982,GO:0030527	nucleosome|nucleus|DNA binding|protein heterodimerization activity|structural constituent of chromatin				PF00125	Histone	Core histone H2A/H2B/H3/H4	IPR009072,IPR007125,IPR000164	Homologous_superfamily|Domain|Family	Histone-fold|Histone H2A/H2B/H3|Histone H3/CENP-A
A2WUL5	OsI_03568	Tr-type G domain-containing protein	1	10.0866	17.9748	-7.88818	0.00422107	Down	3.6093e-06	0.00169601	10.0791	10.0642	10.1166	17.5408	18.1357	18.2479	Tr-type G domain-containing protein	4324669	OsI_03568	GO:0006412,GO:0005737,GO:0005525,GO:0003924	translation|cytoplasm|GTP binding|GTPase activity				PF00679,PF14492,PF03764,PF00009,PF03144	EFG_C|EFG_III|EFG_IV|GTP_EFTU|GTP_EFTU_D2	Elongation factor G C-terminus|Elongation Factor G, domain III|Elongation factor G, domain IV|Elongation factor Tu GTP binding domain|Elongation factor Tu domain 2	IPR041095,IPR035647,IPR000640,IPR004161,IPR031157,IPR027417,IPR020568,IPR014721,IPR005225,IPR000795,IPR009000,IPR005517	Domain|Homologous_superfamily|Domain|Domain|Conserved_site|Homologous_superfamily|Homologous_superfamily|Homologous_superfamily|Domain|Domain|Homologous_superfamily|Domain	Elongation Factor G, domain II|EF-G domain III/V-like|Elongation factor EFG, domain V-like|Translation elongation factor EFTu-like, domain 2|Tr-type G domain, conserved site|P-loop containing nucleoside triphosphate hydrolase|Ribosomal protein S5 domain 2-type fold|Ribosomal protein S5 domain 2-type fold, subgroup|Small GTP-binding protein domain|Translational (tr)-type GTP-binding domain|Transla…
A2XE43	OsI_10591	Allene oxide synthase	28	20.6628	19.4945	1.16831	2.24748	Up	3.90338e-06	0.00174686	20.6211	20.6528	20.7145	19.5253	19.4606	19.4976	Allene oxide synthase	4332121	OsI_10591	GO:0020037,GO:0005506,GO:0004497,GO:0016705	heme binding|iron ion binding|monooxygenase activity|oxidoreductase activity, acting on paired donors, with incorporation or reduction of molecular oxygen	osa00592	alpha-Linolenic acid metabolism	K01723	PF00067	p450	Cytochrome P450	IPR001128,IPR036396	Family|Homologous_superfamily	Cytochrome P450|Cytochrome P450 superfamily
A2ZCU1	OsI_35606	Uncharacterized protein	3	16.3801	10.0572	6.32287	80.0524	Up	4.42947e-06	0.00180992	16.0309	16.6565	16.4528	10.0126	10.0723	10.0867	Uncharacterized protein	9267892	OsI_35606	GO:0006952,GO:0051707,GO:0043531	defense response|response to other organism|ADP binding	osa04626	Plant-pathogen interaction	K13457	PF00931,PF18052	NB-ARC|Rx_N	NB-ARC domain|Rx N-terminal domain	IPR042197,IPR044974,IPR032675,IPR002182,IPR027417,IPR038005,IPR041118,IPR036388	Homologous_superfamily|Family|Homologous_superfamily|Domain|Homologous_superfamily|Domain|Domain|Homologous_superfamily	Apoptotic protease-activating factors, helical domain|Disease resistance protein, plants|Leucine-rich repeat domain superfamily|NB-ARC|P-loop containing nucleoside triphosphate hydrolase|Virus X resistance protein-like, coiled-coil domain|Rx, N-terminal|Winged helix-like DNA-binding domain superfamily
A2ZEK3	OsI_36216	Uncharacterized protein	2	17.1174	10.0572	7.0602	133.454	Up	4.98901e-06	0.00191592	16.7265	17.4565	17.1691	10.0126	10.0723	10.0867	Uncharacterized protein	4350569	OsI_36216	GO:0050734	hydroxycinnamoyltransferase activity	osa00073	Cutin, suberine and wax biosynthesis	K15400	PF02458	Transferase	Transferase family	IPR023213	Homologous_superfamily	Chloramphenicol acetyltransferase-like domain superfamily
B8AQQ4	OsI_13323	TOG domain-containing protein	37	18.3579	17.1702	1.18769	2.27787	Up	5.1617e-06	0.00191592	18.3608	18.4023	18.3105	17.2109	17.1257	17.174	TOG domain-containing protein	4333935	OsI_13323	GO:0034198,GO:0006417,GO:0005829,GO:0019887	cellular response to amino acid starvation|regulation of translation|cytosol|protein kinase regulator activity				PF13513	HEAT_EZ	HEAT-like repeat	IPR011989,IPR016024,IPR021133,IPR034085	Homologous_superfamily|Homologous_superfamily|Repeat|Domain	Armadillo-like helical|Armadillo-type fold|HEAT, type 2|TOG domain
B8AXG7	OsI_19711	Protein kinase domain-containing protein	2	10.0866	17.0766	-6.98996	0.00786708	Down	5.66654e-06	0.00191592	10.0791	10.0642	10.1166	17.4681	16.7158	17.0458	Protein kinase domain-containing protein	4338592	OsI_19711	GO:0005524,GO:0004674	ATP binding|protein serine/threonine kinase activity				PF07714	PK_Tyr_Ser-Thr	Protein tyrosine and serine/threonine kinase	IPR011009,IPR000719,IPR017441,IPR001245,IPR008271	Homologous_superfamily|Domain|Binding_site|Domain|Active_site	Protein kinase-like domain superfamily|Protein kinase domain|Protein kinase, ATP binding site|Serine-threonine/tyrosine-protein kinase, catalytic domain|Serine/threonine-protein kinase, active site
B8AK67	OsI_12127	UDP-glucose 6-dehydrogenase	1	16.5028	10.0572	6.44564	87.163	Up	6.29394e-06	0.00191592	16.4946	16.8626	16.1513	10.0126	10.0723	10.0867	UDP-glucose 6-dehydrogenase	4333156	OsI_12127	GO:0006065,GO:0051287,GO:0003979	UDP-glucuronate biosynthetic process|NAD binding|UDP-glucose 6-dehydrogenase activity	osa00040,osa00053,osa00520	Pentose and glucuronate interconversions|Ascorbate and aldarate metabolism|Amino sugar and nucleotide sugar metabolism	K00012	PF00984,PF03720,PF03721	UDPG_MGDP_dh|UDPG_MGDP_dh_C|UDPG_MGDP_dh_N	UDP-glucose/GDP-mannose dehydrogenase family, central domain|UDP-glucose/GDP-mannose dehydrogenase family, UDP binding domain|UDP-glucose/GDP-mannose dehydrogenase family, NAD binding domain	IPR008927,IPR036291,IPR017476,IPR014027,IPR036220,IPR014026,IPR001732,IPR028356	Homologous_superfamily|Homologous_superfamily|Family|Domain|Homologous_superfamily|Domain|Domain|Family	6-phosphogluconate dehydrogenase-like, C-terminal domain superfamily|NAD(P)-binding domain superfamily|UDP-glucose/GDP-mannose dehydrogenase|UDP-glucose/GDP-mannose dehydrogenase, C-terminal|UDP-glucose/GDP-mannose dehydrogenase, C-terminal domain superfamily|UDP-glucose/GDP-mannose dehydrogenase, dimerisation|UDP-glucose/GDP-mannose dehydrogenase, N-terminal|UDP-glucose 6-dehydrogenase, eukaryot…
A2XNY5	OsI_14284	Uncharacterized protein	3	10.0866	16.8093	-6.72264	0.00946853	Down	6.65523e-06	0.00191592	10.0791	10.0642	10.1166	16.3748	16.9945	17.0584	Uncharacterized protein	4334753	OsI_14284	GO:0032259,GO:0008757	methylation|S-adenosylmethionine-dependent methyltransferase activity				PF05724	TPMT	Thiopurine S-methyltransferase (TPMT)	IPR029063,IPR044995,IPR008854	Homologous_superfamily|Family|Family	S-adenosyl-L-methionine-dependent methyltransferase superfamily|Thiocyanate methyltransferase/thiol methyltransferase|TPMT family
A2YRN4	OsI_27977	RGH1A	3	16.2697	10.0572	6.21252	74.1575	Up	6.86682e-06	0.00191592	15.8726	16.4014	16.5351	10.0126	10.0723	10.0867	RGH1A	4344767	OsI_27977	GO:0006952,GO:0051707,GO:0043531	defense response|response to other organism|ADP binding				PF00931,PF18052	NB-ARC|Rx_N	NB-ARC domain|Rx N-terminal domain	IPR042197,IPR044974,IPR032675,IPR002182,IPR027417,IPR038005,IPR041118,IPR036388	Homologous_superfamily|Family|Homologous_superfamily|Domain|Homologous_superfamily|Domain|Domain|Homologous_superfamily	Apoptotic protease-activating factors, helical domain|Disease resistance protein, plants|Leucine-rich repeat domain superfamily|NB-ARC|P-loop containing nucleoside triphosphate hydrolase|Virus X resistance protein-like, coiled-coil domain|Rx, N-terminal|Winged helix-like DNA-binding domain superfamily
A2YZ86	OsI_30658	Uncharacterized protein	8	16.4146	10.0572	6.35746	81.995	Up	7.13182e-06	0.00191592	16.6882	16.004	16.5517	10.0126	10.0723	10.0867	Uncharacterized protein	4346594	OsI_30658	GO:0020037,GO:0005506,GO:0004497,GO:0016705	heme binding|iron ion binding|monooxygenase activity|oxidoreductase activity, acting on paired donors, with incorporation or reduction of molecular oxygen				PF00067	p450	Cytochrome P450	IPR001128,IPR017972,IPR002401,IPR036396	Family|Conserved_site|Family|Homologous_superfamily	Cytochrome P450|Cytochrome P450, conserved site|Cytochrome P450, E-class, group I|Cytochrome P450 superfamily
B8A920	OsI_03638	NADPH-dependent diflavin oxidoreductase 1	2	16.1576	10.0572	6.10046	68.6152	Up	7.62558e-06	0.00191592	16.2464	16.458	15.7684	10.0126	10.0723	10.0867	NADPH-dependent diflavin oxidoreductase 1	4324160	OsI_03638	GO:0009793,GO:0016226,GO:0005737,GO:0005634,GO:0031090,GO:0050660,GO:0010181,GO:0050661,GO:0003958	embryo development ending in seed dormancy|iron-sulfur cluster assembly|cytoplasm|nucleus|organelle membrane|flavin adenine dinucleotide binding|FMN binding|NADP binding|NADPH-hemoprotein reductase activity				PF00667,PF00258,PF00175	FAD_binding_1|Flavodoxin_1|NAD_binding_1	FAD binding domain|Flavodoxin|Oxidoreductase NAD-binding domain	IPR003097,IPR017927,IPR001094,IPR008254,IPR001709,IPR029039,IPR039261,IPR023173,IPR028879,IPR001433,IPR017938	Domain|Domain|Domain|Domain|Domain|Homologous_superfamily|Homologous_superfamily|Homologous_superfamily|Family|Domain|Homologous_superfamily	Sulfite reductase [NADPH] flavoprotein alpha-component-like, FAD-binding|FAD-binding domain, ferredoxin reductase-type|Flavodoxin-like|Flavodoxin/nitric oxide synthase|Flavoprotein pyridine nucleotide cytochrome reductase|Flavoprotein-like superfamily|Ferredoxin-NADP reductase (FNR), nucleotide-binding domain|NADPH-cytochrome p450 reductase, FAD-binding, alpha-helical domain superfamily|NADPH-dep…
B8BHA5	OsI_33899	RNase H type-1 domain-containing protein	2	10.0866	15.67	-5.5834	0.020856	Down	7.67299e-06	0.00191592	10.0791	10.0642	10.1166	15.847	15.2953	15.8678	RNase H type-1 domain-containing protein	4348807	OsI_33899	GO:0003676,GO:0004523	nucleic acid binding|RNA-DNA hybrid ribonuclease activity				PF13456	RVT_3	Reverse transcriptase-like	IPR012337,IPR002156,IPR036397	Homologous_superfamily|Domain|Homologous_superfamily	Ribonuclease H-like superfamily|Ribonuclease H domain|Ribonuclease H superfamily
A2Y9X7	OsI_021120	Proteasome subunit alpha type-4-1	1	15.9394	10.0572	5.88219	58.9816	Up	7.73092e-06	0.00191592	16.2654	15.9688	15.584	10.0126	10.0723	10.0867	Proteasome subunit alpha type-4-1	4340285	OsI_021120	GO:0006511,GO:0005737,GO:0005634,GO:0019773	ubiquitin-dependent protein catabolic process|cytoplasm|nucleus|proteasome core complex, alpha-subunit complex	osa03050	Proteasome	K02728	PF00227,PF10584	Proteasome|Proteasome_A_N	Proteasome subunit|Proteasome subunit A N-terminal signature	IPR029055,IPR023332,IPR000426,IPR001353	Homologous_superfamily|Family|Domain|Family	Nucleophile aminohydrolases, N-terminal|Proteasome alpha-type subunit|Proteasome alpha-subunit, N-terminal domain|Proteasome, subunit alpha/beta
A2WUQ7	OsI_03609	Uncharacterized protein	1	10.0866	16.0374	-5.95074	0.0161677	Down	7.84299e-06	0.00191592	10.0791	10.0642	10.1166	16.362	15.6697	16.0803	Uncharacterized protein	4323928	OsI_03609
A2YHS8	OsI_24751	SCP domain-containing protein	1	10.0866	16.5955	-6.50887	0.0109808	Down	7.95319e-06	0.00191592	10.0791	10.0642	10.1166	16.1624	16.8863	16.7377	SCP domain-containing protein	4342315	OsI_24751	GO:0005576	extracellular region	osa04016,osa04075,osa04626	MAPK signaling pathway - plant|Plant hormone signal transduction|Plant-pathogen interaction	K13449	PF00188	CAP	Cysteine-rich secretory protein family	IPR018244,IPR014044,IPR035940,IPR001283	Conserved_site|Domain|Homologous_superfamily|Family	Allergen V5/Tpx-1-related, conserved site|CAP domain|CAP superfamily|Cysteine-rich secretory protein-related
B8BD18	OsI_31863	Uncharacterized protein	1	16.9962	10.0572	6.93906	122.706	Up	7.99442e-06	0.00191592	17.4617	16.8216	16.7055	10.0126	10.0723	10.0867	Uncharacterized protein	9272362	OsI_31863	GO:0009734,GO:0080162,GO:0016020	auxin-activated signaling pathway|endoplasmic reticulum to cytosol auxin transport|membrane				PF03547	Mem_trans	Membrane transport protein	IPR004776,IPR045033	Family|Family	Membrane transport protein|Protein PIN-LIKES 1/3/4/5/7
A2WT32	OsI_03022	Protein kinase domain-containing protein	2	15.4182	10.0572	5.36106	41.0997	Up	8.62824e-06	0.00195365	15.5202	15.6746	15.0599	10.0126	10.0723	10.0867	Protein kinase domain-containing protein	4326554	OsI_03022	GO:0005524,GO:0004672	ATP binding|protein kinase activity				PF07714	PK_Tyr_Ser-Thr	Protein tyrosine and serine/threonine kinase	IPR011009,IPR000719,IPR001245,IPR008271	Homologous_superfamily|Domain|Domain|Active_site	Protein kinase-like domain superfamily|Protein kinase domain|Serine-threonine/tyrosine-protein kinase, catalytic domain|Serine/threonine-protein kinase, active site
B8B6D6	OsI_26089	Protein FAR1-RELATED SEQUENCE	1	16.0805	10.0572	6.02336	65.0447	Up	8.73094e-06	0.00195365	16.0605	16.4511	15.73	10.0126	10.0723	10.0867	Protein FAR1-RELATED SEQUENCE	4343296	OsI_26089	GO:0006355,GO:0005634,GO:0008270	regulation of DNA-templated transcription|nucleus|zinc ion binding				PF03101,PF10551,PF04434	FAR1|MULE|SWIM	FAR1 DNA-binding domain|MULE transposase domain|SWIM zinc finger	IPR004330,IPR031052,IPR018289,IPR006564,IPR007527	Domain|Family|Domain|Domain|Domain	FAR1 DNA binding domain|FHY3/FAR1 family|MULE transposase domain|Zinc finger, PMZ-type|Zinc finger, SWIM-type
A2XPW5	OsI_14679	SAM dependent carboxyl methyltransferase	1	10.0866	16.9407	-6.85405	0.00864423	Down	8.94505e-06	0.00195501	10.0791	10.0642	10.1166	16.5151	17.3437	16.9632	SAM dependent carboxyl methyltransferase	9266264	OsI_14679	GO:0008168	methyltransferase activity				PF03492	Methyltransf_7	SAM dependent carboxyl methyltransferase	IPR005299,IPR042086,IPR029063	Family|Homologous_superfamily|Homologous_superfamily	SAM dependent carboxyl methyltransferase|Methyltransferase, alpha-helical capping domain|S-adenosyl-L-methionine-dependent methyltransferase superfamily
A2YQM4	OsI_27592	L-gulonolactone oxidase	25	15.6098	10.0572	5.55263	46.9361	Up	1.01029e-05	0.00215012	15.2123	15.7867	15.8305	10.0126	10.0723	10.0867	L-gulonolactone oxidase	4344509	OsI_27592	GO:0019853,GO:0016020,GO:0003885,GO:0071949,GO:0050105	L-ascorbic acid biosynthetic process|membrane|D-arabinono-1,4-lactone oxidase activity|FAD binding|L-gulonolactone oxidase activity	osa00053	Ascorbate and aldarate metabolism	K00103	PF04030,PF22906	ALO|NA	D-arabinono-1,4-lactone oxidase |NA	IPR007173,IPR016166,IPR036318,IPR016169,IPR010030	Domain|Domain|Homologous_superfamily|Homologous_superfamily|Family	D-arabinono-1,4-lactone oxidase, C-terminal domain|FAD-binding domain, PCMH-type|FAD-binding, type PCMH-like superfamily|FAD-binding, type PCMH, subdomain 2|L-gulonolactone oxidase, plant
A2YEV6	OsI_23651	Sphingomyelin synthase-like domain-containing protein	2	16.4511	10.0572	6.39396	84.0955	Up	1.02953e-05	0.00215012	16.849	16.0495	16.455	10.0126	10.0723	10.0867	Sphingomyelin synthase-like domain-containing protein	4341482	OsI_23651	GO:0016020	membrane
B8B247	OsI_24353	Uncharacterized protein	2	15.9189	10.0572	5.86171	58.1501	Up	1.09902e-05	0.00224535	15.9469	16.2764	15.5334	10.0126	10.0723	10.0867	Uncharacterized protein	4341964	OsI_24353	GO:0016020,GO:0016757	membrane|glycosyltransferase activity				PF02485	Branch	Core-2/I-Branching enzyme	IPR044174,IPR003406	Family|Family	Glycosyltransferase BC10-like|Glycosyl transferase, family 14
A2YE24	OsI_23369	polynucleotide adenylyltransferase	3	15.6191	10.0572	5.56189	47.2385	Up	1.13163e-05	0.00226277	15.9274	15.6998	15.23	10.0126	10.0723	10.0867	polynucleotide adenylyltransferase	9268632	OsI_23369	GO:0006397,GO:0031123,GO:0005634,GO:0005524,GO:1990817,GO:0003723	mRNA processing|RNA 3'-end processing|nucleus|ATP binding|poly(A) RNA polymerase activity|RNA binding	osa03015	mRNA surveillance pathway	K14376	PF04928,PF20750,PF04926	PAP_central|NA|PAP_RNA-bind	Poly(A) polymerase central domain|NA|Poly(A) polymerase predicted RNA binding domain	IPR043519,IPR011068,IPR007012,IPR007010	Homologous_superfamily|Homologous_superfamily|Domain|Domain	Nucleotidyltransferase superfamily|Nucleotidyltransferase, class I-like, C-terminal|Poly(A) polymerase, central domain|Poly(A) polymerase, RNA-binding domain
A2X7J4	OsI_08180	Pentatricopeptide repeat-containing protein	2	15.9015	10.0572	5.84428	57.4519	Up	1.2021e-05	0.00229915	15.9047	15.5202	16.2796	10.0126	10.0723	10.0867	Pentatricopeptide repeat-containing protein	4330066	OsI_08180						PF01535,PF13041	PPR|PPR_2	PPR repeat|PPR repeat family	IPR002885,IPR011990	Repeat|Homologous_superfamily	Pentatricopeptide repeat|Tetratricopeptide-like helical domain superfamily
B8BP09	OsI_37288	Uncharacterized protein	1	15.2958	10.0572	5.23859	37.7549	Up	1.27409e-05	0.00229915	14.899	15.5247	15.4636	10.0126	10.0723	10.0867	Uncharacterized protein	4349592	OsI_37288	GO:0016020	membrane
B8AD30	OsI_00246	Cation efflux protein cytoplasmic domain-containing protein	2	15.8448	10.0572	5.78762	55.2393	Up	1.29498e-05	0.00229915	15.4576	16.2238	15.8531	10.0126	10.0723	10.0867	Cation efflux protein cytoplasmic domain-containing protein	4325974	OsI_00246	GO:0005774,GO:0008324	vacuolar membrane|monoatomic cation transmembrane transporter activity				PF01545,PF16916	Cation_efflux|ZT_dimer	Cation efflux family|Dimerisation domain of Zinc Transporter	IPR002524,IPR027470,IPR036837,IPR027469	Family|Domain|Homologous_superfamily|Homologous_superfamily	Cation efflux protein|Cation efflux protein, cytoplasmic domain|Cation efflux protein, cytoplasmic domain superfamily|Cation efflux transmembrane domain superfamily
A2XGK3	OsI_11523	Brix domain-containing protein	1	15.8363	10.0572	5.77909	54.9137	Up	1.31028e-05	0.00229915	16.2479	15.7724	15.4885	10.0126	10.0723	10.0867	Brix domain-containing protein	4332803	OsI_11523	GO:0006364,GO:0019843	rRNA processing|rRNA binding				PF04427	Brix	Brix domain	IPR007109,IPR045112	Domain|Family	Brix domain|Protein Peter Pan-like
A2WX26	OsI_04463	ELM2 domain-containing protein	1	15.2278	10.0572	5.17058	36.0163	Up	1.33027e-05	0.00229915	14.8303	15.4221	15.4308	10.0126	10.0723	10.0867	ELM2 domain-containing protein	4324815	OsI_04463	GO:0005634	nucleus							IPR000949	Domain	ELM2 domain
P0C321	ndhC	NAD(P)H-quinone oxidoreductase subunit 3, chloroplastic	1	10.0866	14.7748	-4.68817	0.03879	Down	1.33514e-05	0.00229915	10.0791	10.0642	10.1166	14.9289	14.9811	14.4143	NAD(P)H-quinone oxidoreductase subunit 3, chloroplastic	3131460	ndhC	GO:0019684,GO:0009535,GO:0009536,GO:0008137,GO:0048038	photosynthesis, light reaction|chloroplast thylakoid membrane|plastid|NADH dehydrogenase (ubiquinone) activity|quinone binding	osa00190	Oxidative phosphorylation	K05574	PF00507	Oxidored_q4	NADH-ubiquinone/plastoquinone oxidoreductase, chain 3	IPR023043,IPR000440,IPR038430	Family|Family|Homologous_superfamily	NAD(P)H-quinone oxidoreductase subunit 3, bacterial/plastid|NADH:ubiquinone/plastoquinone oxidoreductase, chain 3|NADH:ubiquinone oxidoreductase, subunit 3 superfamily
B8BHP5	OsI_34186	Protein kinase domain-containing protein	2	10.0866	15.7858	-5.69923	0.0192469	Down	1.37977e-05	0.00229915	10.0791	10.0642	10.1166	15.3533	16.0885	15.9157	Protein kinase domain-containing protein	4349010	OsI_34186	GO:0016020,GO:0005524,GO:0004672	membrane|ATP binding|protein kinase activity				PF00069	Pkinase	Protein kinase domain	IPR011009,IPR000719,IPR017441,IPR008271	Homologous_superfamily|Domain|Binding_site|Active_site	Protein kinase-like domain superfamily|Protein kinase domain|Protein kinase, ATP binding site|Serine/threonine-protein kinase, active site
A2XEJ7	OsI_10754	Uncharacterized protein	4	15.6551	10.0572	5.59792	48.4332	Up	1.38684e-05	0.00229915	15.7325	15.2454	15.9873	10.0126	10.0723	10.0867	Uncharacterized protein	4332251	OsI_10754	GO:0020037,GO:0005506,GO:0004497,GO:0016705	heme binding|iron ion binding|monooxygenase activity|oxidoreductase activity, acting on paired donors, with incorporation or reduction of molecular oxygen				PF00067	p450	Cytochrome P450	IPR001128,IPR017972,IPR002401,IPR036396	Family|Conserved_site|Family|Homologous_superfamily	Cytochrome P450|Cytochrome P450, conserved site|Cytochrome P450, E-class, group I|Cytochrome P450 superfamily
Q7GC32	Cht4	chitinase	9	20.5066	19.1629	1.34363	2.53788	Up	1.39446e-05	0.00229915	20.4591	20.4587	20.6019	19.1921	19.1775	19.1192	chitinase	4336263	Cht4	GO:0016998,GO:0006032,GO:0000272,GO:0004568	cell wall macromolecule catabolic process|chitin catabolic process|polysaccharide catabolic process|chitinase activity	osa00520	Amino sugar and nucleotide sugar metabolism	K01183	PF00182	Glyco_hydro_19	Chitinase class I	IPR016283,IPR000726,IPR023346	Family|Domain|Homologous_superfamily	Glycoside hydrolase, family 19|Glycoside hydrolase, family 19, catalytic|Lysozyme-like domain superfamily
A2WMW6	OsI_01186	Uncharacterized protein	1	15.0398	10.0572	4.98257	31.6158	Up	1.56673e-05	0.00253864	15.3067	14.6494	15.1632	10.0126	10.0723	10.0867	Uncharacterized protein	4327100	OsI_01186
B8BET6	OsI_31059	Aminopeptidase	1	15.1278	10.0572	5.07066	33.6064	Up	1.66309e-05	0.00264911	15.3267	14.7155	15.3414	10.0126	10.0723	10.0867	Aminopeptidase	4346856	OsI_31059	GO:0006508,GO:0005783,GO:0016020,GO:0004177,GO:0008237,GO:0008270	proteolysis|endoplasmic reticulum|membrane|aminopeptidase activity|metallopeptidase activity|zinc ion binding				PF11838,PF01433,PF17900	ERAP1_C|Peptidase_M1|Peptidase_M1_N	ERAP1-like C-terminal domain|Peptidase family M1 domain|Peptidase M1 N-terminal domain	IPR045357,IPR042097,IPR024571,IPR034016,IPR001930,IPR014782,IPR027268	Domain|Homologous_superfamily|Domain|Family|Family|Domain|Homologous_superfamily	Aminopeptidase N-like , N-terminal domain|Aminopeptidase N-like , N-terminal domain superfamliy|ERAP1-like C-terminal domain|Aminopeptidase N-type|Peptidase M1, alanine aminopeptidase/leukotriene A4 hydrolase|Peptidase M1, membrane alanine aminopeptidase|Peptidase M4/M1, CTD superfamily
B8APD0	OsI_10231	Uncharacterized protein	8	19.3171	20.3213	-1.00422	0.498538	Down	1.78039e-05	0.00267884	19.3633	19.2645	19.3234	20.3778	20.2736	20.3125	Uncharacterized protein	9266492	OsI_10231	GO:0009579	thylakoid							IPR023222	Homologous_superfamily	PsbQ-like domain superfamily
A2XE79	OsI_10630	Squalene monooxygenase	2	15.9277	10.0572	5.87054	58.5071	Up	1.79578e-05	0.00267884	15.5427	15.8611	16.3794	10.0126	10.0723	10.0867	Squalene monooxygenase	4332152	OsI_10630	GO:0016126,GO:0016020,GO:0050660,GO:0004506	sterol biosynthetic process|membrane|flavin adenine dinucleotide binding|squalene monooxygenase activity	osa00100,osa00909	Steroid biosynthesis|Sesquiterpenoid and triterpenoid biosynthesis	K00511	PF13450,PF08491	NAD_binding_8|SE	NAD(P)-binding Rossmann-like domain|Squalene epoxidase	IPR036188,IPR013698,IPR040125	Homologous_superfamily|Domain|Family	FAD/NAD(P)-binding domain superfamily|Squalene epoxidase|Squalene monooxygenase
B8AQK4	OsI_11843	Bifunctional inhibitor/plant lipid transfer protein/seed storage helical domain-containing protein	1	16.8537	10.0572	6.79656	111.165	Up	1.8881e-05	0.00277256	16.6789	16.4691	17.4132	10.0126	10.0723	10.0867	Bifunctional inhibitor/plant lipid transfer protein/seed storage helical domain-containing protein	4332993	OsI_11843	GO:0006869,GO:0008289	lipid transport|lipid binding				PF14368	LTP_2	Probable lipid transfer	IPR036312,IPR016140,IPR043325,IPR000528	Homologous_superfamily|Domain|Family|Family	Bifunctional inhibitor/plant lipid transfer protein/seed storage helical domain superfamily|Bifunctional inhibitor/plant lipid transfer protein/seed storage helical domain|Alpha-Amylase Inhibitors (AAI), Lipid Transfer (LT) and Seed Storage (SS) Protein|Plant non-specific lipid-transfer protein/Par allergen
B8B010	OsI_20665	Protein cereblon	1	15.756	10.0572	5.69877	51.9399	Up	1.96841e-05	0.00284601	15.711	16.1961	15.3607	10.0126	10.0723	10.0867	Protein cereblon	4339355	OsI_20665	GO:0016567,GO:0005634,GO:0046872	protein ubiquitination|nucleus|metal ion binding				PF02190,PF03226	LON_substr_bdg|Yippee-Mis18	ATP-dependent protease La (LON) substrate-binding domain |Yippee zinc-binding/DNA-binding /Mis18, centromere assembly	IPR034750,IPR003111,IPR046336,IPR015947,IPR004910	Domain|Domain|Homologous_superfamily|Homologous_superfamily|Domain	CULT domain|Lon protease, N-terminal domain|Lon protease, N-terminal domain superfamily|PUA-like superfamily|Yippee/Mis18/Cereblon
B8AB30	OsI_01056	Protein DEFECTIVE IN MERISTEM SILENCING 3	1	14.5966	10.0572	4.53937	23.2534	Up	2.06351e-05	0.00293832	14.9113	14.6379	14.2404	10.0126	10.0723	10.0867	Protein DEFECTIVE IN MERISTEM SILENCING 3	4327777	OsI_01056	GO:0080188,GO:0000419,GO:0042803	gene silencing by siRNA-directed DNA methylation|RNA polymerase V complex|protein homodimerization activity
A2X7R8	OsI_08262	Sodium/calcium exchanger membrane region domain-containing protein	2	14.8484	10.0572	4.79125	27.6891	Up	2.14989e-05	0.00294748	15.1072	14.4372	15.0009	10.0126	10.0723	10.0867	Sodium/calcium exchanger membrane region domain-containing protein	4351058	OsI_08262	GO:0055085,GO:0016020	transmembrane transport|membrane				PF01699	Na_Ca_ex	Sodium/calcium exchanger protein	IPR004837,IPR044880	Domain|Homologous_superfamily	Sodium/calcium exchanger membrane region|NCX, central ion-binding domain superfamily
A2YSS8	OsI_28373	Plasma membrane ATPase	1	15.164	10.0572	5.10679	34.4586	Up	2.1881e-05	0.00294748	15.2135	14.7558	15.5226	10.0126	10.0723	10.0867	Plasma membrane ATPase	4345039	OsI_28373	GO:0120029,GO:0051453,GO:0005886,GO:0005524,GO:0016887,GO:0008553	proton export across plasma membrane|regulation of intracellular pH|plasma membrane|ATP binding|ATP hydrolysis activity|P-type proton-exporting transporter activity	osa00190,osa04075	Oxidative phosphorylation|Plant hormone signal transduction	K01535	PF00690,PF00122,PF00702	Cation_ATPase_N|E1-E2_ATPase|Hydrolase	Cation transporter/ATPase, N-terminus|E1-E2 ATPase|haloacid dehalogenase-like hydrolase	IPR004014,IPR023299,IPR018303,IPR023298,IPR008250,IPR036412,IPR023214,IPR006534,IPR001757,IPR044492	Domain|Homologous_superfamily|PTM|Homologous_superfamily|Homologous_superfamily|Homologous_superfamily|Homologous_superfamily|Family|Family|Domain	Cation-transporting P-type ATPase, N-terminal|P-type ATPase, cytoplasmic domain N|P-type ATPase, phosphorylation site|P-type ATPase, transmembrane domain superfamily|P-type ATPase, A domain superfamily|HAD-like superfamily|HAD superfamily|P-type ATPase, subfamily IIIA|P-type ATPase|P-type ATPase, haloacid dehalogenase domain
A2WMC7	OsI_00997	non-specific serine/threonine protein kinase	1	16.3035	10.0572	6.24631	75.915	Up	2.34582e-05	0.00302787	15.931	16.1328	16.8466	10.0126	10.0723	10.0867	non-specific serine/threonine protein kinase	112936119	OsI_00997	GO:0016020,GO:0005524,GO:0004674	membrane|ATP binding|protein serine/threonine kinase activity				PF13855,PF07714	LRR_8|PK_Tyr_Ser-Thr	Leucine rich repeat|Protein tyrosine and serine/threonine kinase	IPR011009,IPR001611,IPR032675,IPR000719,IPR017441,IPR001245,IPR008271	Homologous_superfamily|Repeat|Homologous_superfamily|Domain|Binding_site|Domain|Active_site	Protein kinase-like domain superfamily|Leucine-rich repeat|Leucine-rich repeat domain superfamily|Protein kinase domain|Protein kinase, ATP binding site|Serine-threonine/tyrosine-protein kinase, catalytic domain|Serine/threonine-protein kinase, active site
B8AJJ4	OsI_09119	UspA domain-containing protein	1	16.8422	10.0572	6.78499	110.277	Up	2.44241e-05	0.0030759	16.5439	17.452	16.5306	10.0126	10.0723	10.0867	UspA domain-containing protein	4330880	OsI_09119	GO:0005737,GO:0005886	cytoplasm|plasma membrane				PF00582	Usp	Universal stress protein family	IPR014729,IPR006015,IPR006016	Homologous_superfamily|Family|Domain	Rossmann-like alpha/beta/alpha sandwich fold|Universal stress protein A family|UspA
A2XLE6	OsI_13295	Cytochrome b561 domain-containing protein	1	17.8429	10.0572	7.78577	220.673	Up	2.95247e-05	0.00327615	18.0019	17.1423	18.3847	10.0126	10.0723	10.0867	Cytochrome b561 domain-containing protein	9266417	OsI_13295	GO:0016020,GO:0016491	membrane|oxidoreductase activity				PF03188	Cytochrom_B561	Eukaryotic cytochrome b561	IPR043205,IPR006593	Family|Domain	Cytochrome b561/Cytochrome b reductase 1-like|Cytochrome b561/ferric reductase transmembrane
A2Z154	OsI_31326	Protein kinase domain-containing protein	1	15.6143	10.0572	5.55707	47.081	Up	2.96443e-05	0.00327615	15.5127	15.2198	16.1102	10.0126	10.0723	10.0867	Protein kinase domain-containing protein	9271360	OsI_31326	GO:0005886,GO:0005524,GO:0004674	plasma membrane|ATP binding|protein serine/threonine kinase activity				PF07714	PK_Tyr_Ser-Thr	Protein tyrosine and serine/threonine kinase	IPR011009,IPR000719,IPR001245	Homologous_superfamily|Domain|Domain	Protein kinase-like domain superfamily|Protein kinase domain|Serine-threonine/tyrosine-protein kinase, catalytic domain
B8AQR3	OsI_13270	4Fe-4S His(Cys)3-ligated-type domain-containing protein	1	19.0914	18.0308	1.06056	2.08574	Up	2.9713e-05	0.00327615	19.1693	19.0068	19.0982	18.0003	18.0613	18.031	4Fe-4S His(Cys)3-ligated-type domain-containing protein	4333901	OsI_13270	GO:0042773,GO:0016020,GO:0051539,GO:0008137,GO:0003954	ATP synthesis coupled electron transport|membrane|4 iron, 4 sulfur cluster binding|NADH dehydrogenase (ubiquinone) activity|NADH dehydrogenase activity	osa00190	Oxidative phosphorylation	K03934	PF13510,PF10588,PF22151,PF22117	Fer2_4|NADH-G_4Fe-4S_3|NA|NA	2Fe-2S iron-sulfur cluster binding domain|NADH-ubiquinone oxidoreductase-G iron-sulfur binding region|NA|NA	IPR036010,IPR001041,IPR006963,IPR000283,IPR019574	Homologous_superfamily|Domain|Domain|Conserved_site|Domain	2Fe-2S ferredoxin-like superfamily|2Fe-2S ferredoxin-type iron-sulfur binding domain|Molybdopterin oxidoreductase, 4Fe-4S domain|NADH:ubiquinone oxidoreductase, 75kDa subunit, conserved site|NADH:ubiquinone oxidoreductase, subunit G, iron-sulphur binding
B8BE93	OsI_30840	Rab3-GAP regulatory subunit N-terminal domain-containing protein	1	14.2807	10.0572	4.22353	18.6814	Up	2.97344e-05	0.00327615	13.8833	14.4751	14.4837	10.0126	10.0723	10.0867	Rab3-GAP regulatory subunit N-terminal domain-containing protein	4346700	OsI_30840						PF14655	RAB3GAP2_N	Rab3 GTPase-activating protein regulatory subunit N-terminus	IPR026059,IPR032839	Family|Domain	Rab3GAP regulatory subunit|Rab3-GAP regulatory subunit, N-terminal
A2XAA0	OsI_09178	Uncharacterized protein	15	18.6573	19.853	-1.1957	0.436576	Down	3.00786e-05	0.00327615	18.6796	18.6318	18.6604	19.7458	19.8844	19.9286	Uncharacterized protein	4330925	OsI_09178	GO:0005524,GO:0044183,GO:0046914	ATP binding|protein folding chaperone|transition metal ion binding				PF00166	Cpn10	Chaperonin 10 Kd subunit	IPR020818,IPR037124,IPR018369,IPR017416,IPR011032	Family|Homologous_superfamily|Conserved_site|Family|Homologous_superfamily	GroES chaperonin family|GroES chaperonin superfamily|Chaperonin GroES, conserved site|Chaperonin Cpn20|GroES-like superfamily
A2YH05	OsI_24470	J domain-containing protein	2	10.0866	14.7375	-4.65084	0.0398069	Down	3.0222e-05	0.00327615	10.0791	10.0642	10.1166	14.3044	15.027	14.881	J domain-containing protein	4342076	OsI_24470	GO:0005783	endoplasmic reticulum				PF00226	DnaJ	DnaJ domain	IPR001623,IPR036869	Domain|Homologous_superfamily	DnaJ domain|Chaperone J-domain superfamily
A2X883	OsI_08441	Uncharacterized protein	1	15.4879	10.0572	5.43076	43.1343	Up	3.03194e-05	0.00327615	15.4011	15.0918	15.9709	10.0126	10.0723	10.0867	Uncharacterized protein	4330292	OsI_08441	GO:0005789	endoplasmic reticulum membrane				PF04061	ORMDL	ORMDL family	IPR007203	Family	ORMDL family
A2X022	OsI_05560	DUF1618 domain-containing protein	11	17.5507	16.5233	1.02744	2.0384	Up	3.03283e-05	0.00327615	17.5222	17.6159	17.5141	16.518	16.5888	16.4631	DUF1618 domain-containing protein	4328057	OsI_05560						PF07762	DUF1618	Protein of unknown function (DUF1618)	IPR011676	Domain	Domain of unknown function DUF1618
A2WKY1	OsI_00493	DOG1 domain-containing protein	2	14.7858	10.0572	4.72863	26.513	Up	3.53483e-05	0.00359401	15.2296	14.686	14.4419	10.0126	10.0723	10.0867	DOG1 domain-containing protein	4324059	OsI_00493	GO:0006351,GO:0043565	DNA-templated transcription|sequence-specific DNA binding				PF14144	DOG1	Seed dormancy control	IPR025422	Domain	Transcription factor TGA like domain
A2XYZ1	OsI_17924	Late embryogenesis abundant protein LEA-2 subgroup domain-containing protein	3	14.6494	10.0572	4.59219	24.1206	Up	3.70017e-05	0.00369938	14.2594	14.6375	15.0512	10.0126	10.0723	10.0867	Late embryogenesis abundant protein LEA-2 subgroup domain-containing protein	4337404	OsI_17924	GO:0016020	membrane				PF03168	LEA_2	Late embryogenesis abundant protein	IPR004864	Domain	Late embryogenesis abundant protein, LEA_2 subgroup
B8BI42	OsI_34553	Uncharacterized protein	2	16.0061	10.0572	5.94896	61.7752	Up	3.83565e-05	0.00379446	16.183	15.422	16.4134	10.0126	10.0723	10.0867	Uncharacterized protein	9269206	OsI_34553						PF00106	adh_short	short chain dehydrogenase	IPR036291,IPR002347	Homologous_superfamily|Family	NAD(P)-binding domain superfamily|Short-chain dehydrogenase/reductase SDR
B8B2E2	OsI_23002	Squalene cyclase C-terminal domain-containing protein	9	10.0866	16.3137	-6.22707	0.0133495	Down	4.51427e-05	0.00425547	10.0791	10.0642	10.1166	15.9283	16.9645	16.0482	Squalene cyclase C-terminal domain-containing protein	4350288	OsI_23002	GO:0016104,GO:0005811,GO:0016866	triterpenoid biosynthetic process|lipid droplet|intramolecular transferase activity	osa00909	Sesquiterpenoid and triterpenoid biosynthesis	K19011	PF13243	SQHop_cyclase_C	Squalene-hopene cyclase C-terminal domain	IPR032696,IPR018333,IPR008930	Domain|Family|Homologous_superfamily	Squalene cyclase, C-terminal|Squalene cyclase|Terpenoid cyclases/protein prenyltransferase alpha-alpha toroid
A2Z839	OsI_33875	Uncharacterized protein	10	20.2262	18.6638	1.56248	2.95361	Up	4.52306e-05	0.00425547	20.3361	20.1427	20.1999	18.5869	18.6249	18.7796	Uncharacterized protein	4348791	OsI_33875	GO:0016614	oxidoreductase activity, acting on CH-OH group of donors	osa00061,osa00780	Fatty acid biosynthesis|Biotin metabolism	K00059	PF13561	adh_short_C2	Enoyl-(Acyl carrier protein) reductase	IPR036291,IPR002347	Homologous_superfamily|Family	NAD(P)-binding domain superfamily|Short-chain dehydrogenase/reductase SDR
B8AY82	OsI_19926	Inosine/uridine-preferring nucleoside hydrolase domain-containing protein	5	14.4901	10.0572	4.4329	21.5991	Up	4.57736e-05	0.00425547	14.3868	14.9352	14.1483	10.0126	10.0723	10.0867	Inosine/uridine-preferring nucleoside hydrolase domain-containing protein	4338756	OsI_19926	GO:0006139,GO:0016799	nucleobase-containing compound metabolic process|hydrolase activity, hydrolyzing N-glycosyl compounds				PF01156	IU_nuc_hydro	Inosine-uridine preferring nucleoside hydrolase	IPR001910,IPR036452	Domain|Homologous_superfamily	Inosine/uridine-preferring nucleoside hydrolase domain|Ribonucleoside hydrolase-like
A2YGW2	OsI_24425	Uncharacterized protein	5	15.3936	10.0572	5.33644	40.4045	Up	4.82963e-05	0.00432275	15.2232	15.0084	15.9493	10.0126	10.0723	10.0867	Uncharacterized protein	4342032	OsI_24425	GO:0050734	hydroxycinnamoyltransferase activity				PF02458	Transferase	Transferase family	IPR023213	Homologous_superfamily	Chloramphenicol acetyltransferase-like domain superfamily
B8ACU7	OsI_00077	Prolyl endopeptidase	14	18.5104	17.2048	1.30558	2.47183	Up	5.20678e-05	0.00441601	18.4342	18.4804	18.6165	17.1548	17.1637	17.2959	Prolyl endopeptidase	4326161	OsI_00077	GO:0006508,GO:0004252	proteolysis|serine-type endopeptidase activity				PF00326,PF02897	Peptidase_S9|Peptidase_S9_N	Prolyl oligopeptidase family|Prolyl oligopeptidase, N-terminal beta-propeller domain	IPR029058,IPR023302,IPR001375,IPR002470	Homologous_superfamily|Domain|Domain|Family	Alpha/Beta hydrolase fold|Peptidase S9A, N-terminal domain|Peptidase S9, prolyl oligopeptidase, catalytic domain|Peptidase S9A, prolyl oligopeptidase
B8BMA3	OsI_38587	DUF6598 domain-containing protein	2	15.5452	10.0572	5.48799	44.8798	Up	5.59018e-05	0.00453321	15.1836	15.3028	16.1491	10.0126	10.0723	10.0867	DUF6598 domain-containing protein	4352415	OsI_38587						PF20241	DUF6598	Domain of unknown function (DUF6598)	IPR046533	Domain	Protein of unknown function DUF6598
A2ZCK1	OSI9Ba083O10_092B13-3	Alcohol dehydrogenase family-3	4	17.148	10.0572	7.09079	136.314	Up	5.69183e-05	0.00453321	16.7008	16.8077	17.9354	10.0126	10.0723	10.0867	Alcohol dehydrogenase family-3	4350055	OSI9Ba083O10_092B13-3	GO:0016491,GO:0008270	oxidoreductase activity|zinc ion binding	osa00010,osa00620,osa00071,osa00592,osa00350	Glycolysis / Gluconeogenesis|Pyruvate metabolism|Fatty acid degradation|alpha-Linolenic acid metabolism|Tyrosine metabolism	K18857	PF08240,PF00107	ADH_N|ADH_zinc_N	Alcohol dehydrogenase GroES-like domain|Zinc-binding dehydrogenase	IPR013149,IPR013154,IPR002328,IPR011032,IPR036291	Domain|Domain|Conserved_site|Homologous_superfamily|Homologous_superfamily	Alcohol dehydrogenase-like, C-terminal|Alcohol dehydrogenase, N-terminal|Alcohol dehydrogenase, zinc-type, conserved site|GroES-like superfamily|NAD(P)-binding domain superfamily
A2Z4E7	OsI_32524	Uncharacterized protein	6	14.0963	10.0572	4.03907	16.4393	Up	6.01974e-05	0.00467972	14.4802	13.6932	14.1154	10.0126	10.0723	10.0867	Uncharacterized protein	4347960	OsI_32524	GO:0050734	hydroxycinnamoyltransferase activity				PF02458	Transferase	Transferase family	IPR023213	Homologous_superfamily	Chloramphenicol acetyltransferase-like domain superfamily
B8ANK0	OsI_12851	Co-chaperone protein p23	2	10.0866	16.61	-6.52338	0.0108709	Down	6.14429e-05	0.00467972	10.0791	10.0642	10.1166	16.248	17.3513	16.2307	Co-chaperone protein p23	4333609	OsI_12851	GO:0080037,GO:0010628,GO:2000012,GO:0006950,GO:0010449,GO:0005737,GO:0005634,GO:0051879,GO:0051087	negative regulation of cytokinin-activated signaling pathway|positive regulation of gene expression|regulation of auxin polar transport|response to stress|root meristem growth|cytoplasm|nucleus|Hsp90 protein binding|protein-folding chaperone binding				PF04969	CS	CS domain	IPR007052,IPR008978,IPR045250	Domain|Homologous_superfamily|Family	CS domain|HSP20-like chaperone|Co-chaperone protein p23-like
A2XRR4	OsI_15319	Uncharacterized protein	2	20.3869	21.4629	-1.07595	0.474358	Down	6.18277e-05	0.00467972	20.2897	20.4502	20.4208	21.3914	21.4872	21.51	Uncharacterized protein	107277695	OsI_15319
A2XC93	OsI_09918	DYW domain-containing protein	2	15.2616	10.0572	5.20439	36.8704	Up	6.25337e-05	0.00467972	15.8539	14.988	14.9428	10.0126	10.0723	10.0867	DYW domain-containing protein	107278775	OsI_09918	GO:0009451,GO:0043231,GO:0003723,GO:0008270	RNA modification|intracellular membrane-bounded organelle|RNA binding|zinc ion binding				PF14432,PF20431,PF01535,PF13041	DYW_deaminase|E_motif|PPR|PPR_2	DYW family of nucleic acid deaminases|E motif|PPR repeat|PPR repeat family	IPR032867,IPR046848,IPR002885,IPR045215,IPR011990	Domain|Repeat|Repeat|Family|Homologous_superfamily	DYW domain|E motif|Pentatricopeptide repeat|Pentatricopeptide repeat-containing protein At1g15510-like|Tetratricopeptide-like helical domain superfamily
B8BH86	OsI_33873	Uncharacterized protein	2	15.9979	10.0572	5.9407	61.4228	Up	6.26045e-05	0.00467972	16.6751	15.6468	15.6717	10.0126	10.0723	10.0867	Uncharacterized protein	9267624	OsI_33873	GO:0005783,GO:0005634,GO:0008289	endoplasmic reticulum|nucleus|lipid binding				PF07059,PF00169,PF01852	EDR2_C|PH|START	Protein ENHANCED DISEASE RESISTANCE 2, C-terminal|PH domain|START domain	IPR045096,IPR009769,IPR011993,IPR001849,IPR023393,IPR002913	Family|Domain|Homologous_superfamily|Domain|Homologous_superfamily|Domain	Protein ENHANCED DISEASE RESISTANCE 2-like|Protein ENHANCED DISEASE RESISTANCE 2, C-terminal|PH-like domain superfamily|Pleckstrin homology domain|START-like domain superfamily|START domain
A2YJI4	OsI_25393	Pentacotripeptide-repeat region of PRORP domain-containing protein	2	15.1083	10.0572	5.05115	33.1549	Up	6.27416e-05	0.00467972	14.853	15.6829	14.789	10.0126	10.0723	10.0867	Pentacotripeptide-repeat region of PRORP domain-containing protein	4342742	OsI_25393	GO:0003729	mRNA binding				PF01535,PF13812	PPR|PPR_3	PPR repeat|Pentatricopeptide repeat domain	IPR002885,IPR011990	Repeat|Homologous_superfamily	Pentatricopeptide repeat|Tetratricopeptide-like helical domain superfamily
A2Y4E4	OsI_19871	RING-type E3 ubiquitin transferase	2	16.3305	10.0572	6.27332	77.3493	Up	6.42503e-05	0.00471738	15.6354	16.5148	16.8413	10.0126	10.0723	10.0867	RING-type E3 ubiquitin transferase	9266835	OsI_19871	GO:0061630	ubiquitin protein ligase activity				PF13920	zf-C3HC4_3	Zinc finger, C3HC4 type (RING finger)	IPR045195,IPR045194,IPR001841,IPR013083	Domain|Family|Domain|Homologous_superfamily	MGRN1/RNF157, modified RING finger, C3HC5-type|E3 ubiquitin-protein ligase MGRN1/RNF157-like|Zinc finger, RING-type|Zinc finger, RING/FYVE/PHD-type
A2WRD3	OsI_02419	PWWP domain-containing protein	3	14.8521	10.0572	4.79493	27.7599	Up	6.50321e-05	0.00473776	14.4788	14.6873	15.3902	10.0126	10.0723	10.0867	PWWP domain-containing protein	4324674	OsI_02419						PF00855	PWWP	PWWP domain	IPR044679,IPR000313	Family|Domain	PWWP domain containing protein PWWP2-like|PWWP domain
A2ZAC2	BRE1B	E3 ubiquitin-protein ligase BRE1-like 2	2	15.3094	10.0572	5.25226	38.1143	Up	6.87577e-05	0.00493271	15.0779	14.9337	15.9167	10.0126	10.0723	10.0867	E3 ubiquitin-protein ligase BRE1-like 2	4349420	BRE1B	GO:0006325,GO:0045087,GO:0009965,GO:0016567,GO:0010162,GO:0010228,GO:0005634,GO:0046872,GO:0042803,GO:0004842	chromatin organization|innate immune response|leaf morphogenesis|protein ubiquitination|seed dormancy process|vegetative to reproductive phase transition of meristem|nucleus|metal ion binding|protein homodimerization activity|ubiquitin-protein transferase activity				PF00097	zf-C3HC4	Zinc finger, C3HC4 type (RING finger)	IPR013956,IPR018957,IPR001841,IPR013083,IPR017907	Family|Domain|Domain|Homologous_superfamily|Conserved_site	E3 ubiquitin ligase Bre1|Zinc finger, C3HC4 RING-type|Zinc finger, RING-type|Zinc finger, RING/FYVE/PHD-type|Zinc finger, RING-type, conserved site
A2XCD5	OsI_09966	Uncharacterized protein	2	10.0866	14.9884	-4.90182	0.0334507	Down	7.48905e-05	0.00516799	10.0791	10.0642	10.1166	14.5861	15.5578	14.8215	Uncharacterized protein	4331586	OsI_09966						PF06101	Vps62	Vacuolar protein sorting-associated protein 62	IPR009291	Family	Vacuolar protein sorting-associated protein 62
B8ANB4	OsI_10014	Condensin complex subunit 1 C-terminal domain-containing protein	3	15.26	10.0572	5.20279	36.8296	Up	7.58249e-05	0.00516799	14.9016	14.9984	15.8799	10.0126	10.0723	10.0867	Condensin complex subunit 1 C-terminal domain-containing protein	4331613	OsI_10014	GO:0005737	cytoplasm				PF21047			IPR011989,IPR016024,IPR045206	Homologous_superfamily|Homologous_superfamily|Family	Armadillo-like helical|Armadillo-type fold|Maestro heat-like repeat-containing protein
B8BGT0	OsI_33542	Phospholipid-transporting ATPase	2	15.5492	10.0572	5.49201	45.0048	Up	7.75409e-05	0.00516799	15.254	15.1846	16.209	10.0126	10.0723	10.0867	Phospholipid-transporting ATPase	4348609	OsI_33542	GO:0042742,GO:0050832,GO:0006893,GO:0048194,GO:1901703,GO:0002237,GO:0002238,GO:0048364,GO:0048367,GO:0005783,GO:0000139,GO:0005886,GO:0090404,GO:0055037,GO:0005802,GO:0015247,GO:0005524,GO:0016887,GO:0000287	defense response to bacterium|defense response to fungus|Golgi to plasma membrane transport|Golgi vesicle budding|protein localization involved in auxin polar transport|response to molecule of bacterial origin|response to molecule of fungal origin|root development|shoot system development|endoplasmic reticulum|Golgi membrane|plasma membrane|pollen tube tip|recycling endosome|trans-Golgi network|a…	osa04148	Efferocytosis	K14802	PF13246,PF16212,PF16209	Cation_ATPase|PhoLip_ATPase_C|PhoLip_ATPase_N	Cation transport ATPase (P-type)|Phospholipid-translocating P-type ATPase C-terminal|Phospholipid-translocating ATPase N-terminal	IPR023299,IPR023298,IPR008250,IPR036412,IPR023214,IPR006539,IPR032631,IPR001757,IPR032630	Homologous_superfamily|Homologous_superfamily|Homologous_superfamily|Homologous_superfamily|Homologous_superfamily|Family|Domain|Family|Domain	P-type ATPase, cytoplasmic domain N|P-type ATPase, transmembrane domain superfamily|P-type ATPase, A domain superfamily|HAD-like superfamily|HAD superfamily|P-type ATPase, subfamily IV|P-type ATPase, N-terminal|P-type ATPase|P-type ATPase, C-terminal
A2YWV7	OsI_29820	Lipoxygenase	17	20.0045	18.5576	1.44688	2.72618	Up	7.90918e-05	0.00516799	19.9712	20.0281	20.0142	18.6659	18.3877	18.6194	Lipoxygenase	4345994	OsI_29820	GO:0006633,GO:0034440,GO:0031408,GO:0046872,GO:0016702	fatty acid biosynthetic process|lipid oxidation|oxylipin biosynthetic process|metal ion binding|oxidoreductase activity, acting on single donors with incorporation of molecular oxygen, incorporation of two atoms of oxygen	osa00591,osa00592	Linoleic acid metabolism|alpha-Linolenic acid metabolism	K00454	PF00305,PF01477	Lipoxygenase|PLAT	Lipoxygenase|PLAT/LH2 domain	IPR000907,IPR013819,IPR036226,IPR020834,IPR020833,IPR001246,IPR042057,IPR027433,IPR001024,IPR036392	Family|Domain|Homologous_superfamily|Conserved_site|Binding_site|Family|Domain|Homologous_superfamily|Domain|Homologous_superfamily	Lipoxygenase|Lipoxygenase, C-terminal|Lipoxigenase, C-terminal domain superfamily|Lipoxygenase, conserved site|Lipoxygenase, iron binding site|Lipoxygenase, plant|Plant lipoxygenase, PLAT/LH2 domain|Lipoxygenase, domain 3|PLAT/LH2 domain|PLAT/LH2 domain superfamily
A2XAX5	OsI_09408	GRase	20	21.1075	20.0953	1.01218	2.01695	Up	8.15089e-05	0.00516799	21.0581	21.089	21.1753	20.0648	20.0264	20.1947	GRase	4331112	OsI_09408	GO:0045454,GO:0034599,GO:0006749,GO:0005829,GO:0005739,GO:0050660,GO:0004362	cell redox homeostasis|cellular response to oxidative stress|glutathione metabolic process|cytosol|mitochondrion|flavin adenine dinucleotide binding|glutathione-disulfide reductase (NADPH) activity	osa00480	Glutathione metabolism	K00383	PF07992,PF02852	Pyr_redox_2|Pyr_redox_dim	Pyridine nucleotide-disulphide oxidoreductase|Pyridine nucleotide-disulphide oxidoreductase, dimerisation domain	IPR036188,IPR023753,IPR016156,IPR046952,IPR001100,IPR004099,IPR012999	Homologous_superfamily|Domain|Homologous_superfamily|Family|Family|Domain|Active_site	FAD/NAD(P)-binding domain superfamily|FAD/NAD(P)-binding domain|FAD/NAD-linked reductase, dimerisation domain superfamily|Glutathione reductase/thioredoxin reductase-like|Pyridine nucleotide-disulphide oxidoreductase, class I|Pyridine nucleotide-disulphide oxidoreductase, dimerisation domain|Pyridine nucleotide-disulphide oxidoreductase, class I, active site
A2Z9W4	OsI_34526	Uncharacterized protein	1	10.0866	13.7213	-3.63465	0.0805123	Down	8.21257e-05	0.00516799	10.0791	10.0642	10.1166	13.6897	13.3537	14.1204	Uncharacterized protein	4349273	OsI_34526						PF00400	WD40	WD domain, G-beta repeat	IPR045151,IPR015943,IPR036322,IPR001680	Family|Homologous_superfamily|Homologous_superfamily|Repeat	DDB1- and CUL4-associated factor 8-like|WD40/YVTN repeat-like-containing domain superfamily|WD40-repeat-containing domain superfamily|WD40 repeat
B8B3L6	OsI_23349	Uncharacterized protein	1	13.8114	10.0572	3.75424	13.494	Up	8.47703e-05	0.00516799	13.8246	13.4057	14.2039	10.0126	10.0723	10.0867	Uncharacterized protein	4341277	OsI_23349	GO:0016020	membrane
B8BCA6	OsI_29815	Lipoxygenase	41	21.381	20.3021	1.07888	2.1124	Up	8.50462e-05	0.00516799	21.3491	21.3821	21.4117	20.4171	20.2936	20.1956	Lipoxygenase	4345993	OsI_29815	GO:0006633,GO:0034440,GO:0031408,GO:0046872,GO:0016702	fatty acid biosynthetic process|lipid oxidation|oxylipin biosynthetic process|metal ion binding|oxidoreductase activity, acting on single donors with incorporation of molecular oxygen, incorporation of two atoms of oxygen	osa00591,osa00592	Linoleic acid metabolism|alpha-Linolenic acid metabolism	K00454	PF00305,PF01477	Lipoxygenase|PLAT	Lipoxygenase|PLAT/LH2 domain	IPR000907,IPR013819,IPR036226,IPR020834,IPR020833,IPR001246,IPR042057,IPR027433,IPR001024,IPR036392	Family|Domain|Homologous_superfamily|Conserved_site|Binding_site|Family|Domain|Homologous_superfamily|Domain|Homologous_superfamily	Lipoxygenase|Lipoxygenase, C-terminal|Lipoxigenase, C-terminal domain superfamily|Lipoxygenase, conserved site|Lipoxygenase, iron binding site|Lipoxygenase, plant|Plant lipoxygenase, PLAT/LH2 domain|Lipoxygenase, domain 3|PLAT/LH2 domain|PLAT/LH2 domain superfamily
A2Y5W6	OsI_20389	Uncharacterized protein	12	22.3881	23.4766	-1.08856	0.47023	Down	8.72906e-05	0.00516799	22.3075	22.449	22.4077	23.4089	23.5812	23.4399	Uncharacterized protein	4332730	OsI_20389						PF10674	Ycf54	Protein of unknown function (DUF2488)	IPR019616,IPR038409	Family|Homologous_superfamily	Ycf54 protein|Ycf54-like superfamily
A2Y9C5	LAC19	Putative laccase-19	4	15.5362	10.0572	5.47898	44.6002	Up	8.79845e-05	0.00516799	15.2048	16.217	15.1866	10.0126	10.0723	10.0867	Putative laccase-19	4351005	LAC19	GO:0046274,GO:0048046,GO:0005507,GO:0052716	lignin catabolic process|apoplast|copper ion binding|hydroquinone:oxygen oxidoreductase activity				PF00394,PF07731,PF07732	Cu-oxidase|Cu-oxidase_2|Cu-oxidase_3	Multicopper oxidase|Multicopper oxidase|Multicopper oxidase	IPR011707,IPR001117,IPR011706,IPR045087,IPR033138,IPR002355,IPR008972,IPR034288,IPR034285,IPR034289,IPR017761	Domain|Domain|Domain|Family|Conserved_site|Binding_site|Homologous_superfamily|Domain|Domain|Domain|Family	Multicopper oxidase, N-terminal|Multicopper oxidase, second cupredoxin domain|Multicopper oxidase, C-terminal|Multicopper oxidase|Multicopper oxidases, conserved site|Multicopper oxidase, copper-binding site|Cupredoxin|Laccase, first cupredoxin domain|Laccase, second cupredoxin domain|Laccase, third cupredoxin domain|Laccase
B8BFS0	OsI_32774	Uncharacterized protein	2	15.1597	10.0572	5.10248	34.3558	Up	9.04118e-05	0.00519085	14.8049	14.8775	15.7966	10.0126	10.0723	10.0867	Uncharacterized protein	9269589	OsI_32774	GO:0006606,GO:0006405,GO:0044611,GO:0017056	protein import into nucleus|RNA export from nucleus|nuclear pore inner ring|structural constituent of nuclear pore	osa03013	Nucleocytoplasmic transport	K14311				IPR044840	Family	Nucleoporin Nup188
A2XHP8	OsI_11938	Jacalin-type lectin domain-containing protein	10	22.3014	23.3597	-1.0583	0.480198	Down	9.20583e-05	0.00521183	22.2547	22.301	22.3485	23.4731	23.3414	23.2645	Jacalin-type lectin domain-containing protein	4333054	OsI_11938	GO:0030246	carbohydrate binding				PF01419	Jacalin	Jacalin-like lectin domain	IPR001229,IPR033734,IPR036404	Domain|Domain|Homologous_superfamily	Jacalin-like lectin domain|Jacalin-like lectin domain, plant|Jacalin-like lectin domain superfamily
A2Z410	OsI_32377	Thioredoxin domain-containing protein	3	16.1297	10.0572	6.07251	67.2989	Up	9.50094e-05	0.00528766	15.8233	16.8946	15.6712	10.0126	10.0723	10.0867	Thioredoxin domain-containing protein	4347843	OsI_32377						PF00085	Thioredoxin	Thioredoxin	IPR036249,IPR013766	Homologous_superfamily|Domain	Thioredoxin-like superfamily|Thioredoxin domain
B8A8P2	OsI_03507	1,4-alpha-D-glucan glucanohydrolase	9	15.8773	10.0572	5.82011	56.4972	Up	0.000103348	0.0055535	15.4071	16.6226	15.6022	10.0126	10.0723	10.0867	1,4-alpha-D-glucan glucanohydrolase	4325575	OsI_03507	GO:0005983,GO:0009507,GO:0004556,GO:0005509	starch catabolic process|chloroplast|alpha-amylase activity|calcium ion binding	osa00500	Starch and sucrose metabolism	K01176	PF07821,PF00128	Alpha-amyl_C2|Alpha-amylase	Alpha-amylase C-terminal beta-sheet domain|Alpha amylase, catalytic domain	IPR012850,IPR006047,IPR013780,IPR017853	Domain|Domain|Homologous_superfamily|Homologous_superfamily	Alpha-amylase, C-terminal beta-sheet|Glycosyl hydrolase, family 13, catalytic domain|Glycosyl hydrolase, all-beta|Glycoside hydrolase superfamily
B8ALL8	OsI_11112	Asparagine synthetase [glutamine-hydrolyzing]	15	19.5382	18.487	1.05119	2.07223	Up	0.000104035	0.0055535	19.4624	19.5913	19.561	18.476	18.3958	18.5893	Asparagine synthetase [glutamine-hydrolyzing]	4332506	OsI_11112	GO:0006529,GO:0006541,GO:0004066,GO:0005524	asparagine biosynthetic process|glutamine metabolic process|asparagine synthase (glutamine-hydrolyzing) activity|ATP binding	osa00250	Alanine, aspartate and glutamate metabolism	K01953	PF00733,PF13537	Asn_synthase|GATase_7	Asparagine synthase|Glutamine amidotransferase domain	IPR006426,IPR001962,IPR033738,IPR017932,IPR029055,IPR014729	Family|Domain|Domain|Domain|Homologous_superfamily|Homologous_superfamily	Asparagine synthase, glutamine-hydrolyzing|Asparagine synthase|Asparagine synthase, N-terminal domain|Glutamine amidotransferase type 2 domain|Nucleophile aminohydrolases, N-terminal|Rossmann-like alpha/beta/alpha sandwich fold
A2Z9I2	OsI_34382	phospholipase D	2	15.6168	10.0572	5.55957	47.1627	Up	0.00010801	0.0055535	15.1315	16.3294	15.3894	10.0126	10.0723	10.0867	phospholipase D	4349161	OsI_34382	GO:0016042,GO:0046872,GO:0004630	lipid catabolic process|metal ion binding|phospholipase D activity	osa00564,osa00565,osa04144	Glycerophospholipid metabolism|Ether lipid metabolism|Endocytosis	K01115	PF00168,PF12357,PF00614	C2|PLD_C|PLDc	C2 domain|Phospholipase D C terminal |Phospholipase D Active site motif	IPR000008,IPR035892,IPR001736,IPR024632,IPR015679	Domain|Homologous_superfamily|Domain|Domain|Family	C2 domain|C2 domain superfamily|Phospholipase D/Transphosphatidylase|Phospholipase D, C-terminal|Phospholipase D family
B8B143	OsI_22737	Uncharacterized protein	1	10.0866	14.7307	-4.6441	0.0399931	Down	0.000108742	0.0055535	10.0791	10.0642	10.1166	14.3311	14.5319	15.3292	Uncharacterized protein	4340880	OsI_22737						PF12796	Ank_2	Ankyrin repeats (3 copies)	IPR044515,IPR002110,IPR036770	Family|Repeat|Homologous_superfamily	Ankyrin repeat and BTB/POZ domain-containing protein 1-like|Ankyrin repeat|Ankyrin repeat-containing domain superfamily
A2XK42	OsI_12811	DNA-directed RNA polymerase subunit beta	34	18.6839	17.5335	1.15042	2.21979	Up	0.000109356	0.0055535	18.5741	18.7031	18.7746	17.5703	17.5916	17.4385	DNA-directed RNA polymerase subunit beta	4333571	OsI_12811	GO:0005665,GO:0003677,GO:0046872,GO:0032549,GO:0001055	RNA polymerase II, core complex|DNA binding|metal ion binding|ribonucleoside binding|RNA polymerase II activity	osa03020,osa03420	RNA polymerase|Nucleotide excision repair	K03010	PF04563,PF04561,PF04565,PF04566,PF04567,PF00562,PF04560	RNA_pol_Rpb2_1|RNA_pol_Rpb2_2|RNA_pol_Rpb2_3|RNA_pol_Rpb2_4|RNA_pol_Rpb2_5|RNA_pol_Rpb2_6|RNA_pol_Rpb2_7	RNA polymerase beta subunit|RNA polymerase Rpb2, domain 2|RNA polymerase Rpb2, domain 3|RNA polymerase Rpb2, domain 4|RNA polymerase Rpb2, domain 5|RNA polymerase Rpb2, domain 6|RNA polymerase Rpb2, domain 7	IPR015712,IPR007120,IPR037033,IPR007121,IPR007644,IPR007642,IPR037034,IPR007645,IPR007646,IPR007647,IPR007641,IPR014724	Family|Domain|Homologous_superfamily|Conserved_site|Domain|Domain|Homologous_superfamily|Domain|Domain|Domain|Domain|Homologous_superfamily	DNA-directed RNA polymerase, subunit 2|DNA-directed RNA polymerase, subunit 2, hybrid-binding domain|DNA-directed RNA polymerase, subunit 2, hybrid-binding domain superfamily|RNA polymerase, beta subunit, conserved site|RNA polymerase, beta subunit, protrusion|RNA polymerase Rpb2, domain 2|RNA polymerase Rpb2, domain 2 superfamily|RNA polymerase Rpb2, domain 3|RNA polymerase Rpb2, domain 4|RNA po…
A2XXL8	OsI_17426	Germin-like protein	4	23.5101	21.9876	1.52253	2.87295	Up	0.000109902	0.0055535	23.3427	23.5191	23.6686	21.9329	21.9783	22.0515	Germin-like protein	4337008	OsI_17426	GO:0048046,GO:0030145	apoplast|manganese ion binding				PF00190	Cupin_1	Cupin	IPR006045,IPR001929,IPR019780,IPR014710,IPR011051	Domain|Family|Binding_site|Homologous_superfamily|Homologous_superfamily	Cupin 1|Germin|Germin, manganese binding site|RmlC-like jelly roll fold|RmlC-like cupin domain superfamily
A2X6A2	OsI_07741	Cytochrome P450	3	15.8269	10.0572	5.7697	54.5572	Up	0.000109912	0.0055535	15.687	15.2508	16.5429	10.0126	10.0723	10.0867	Cytochrome P450	4329725	OsI_07741	GO:0016101,GO:0020037,GO:0005506,GO:0004497,GO:0016705	diterpenoid metabolic process|heme binding|iron ion binding|monooxygenase activity|oxidoreductase activity, acting on paired donors, with incorporation or reduction of molecular oxygen	osa00904	Diterpenoid biosynthesis	K16083	PF00067	p450	Cytochrome P450	IPR001128,IPR017972,IPR002401,IPR036396	Family|Conserved_site|Family|Homologous_superfamily	Cytochrome P450|Cytochrome P450, conserved site|Cytochrome P450, E-class, group I|Cytochrome P450 superfamily
A2X6B1	OsI_07749	Uncharacterized protein	3	17.04	10.0572	6.98283	126.486	Up	0.000113634	0.0056317	16.7825	17.9399	16.3976	10.0126	10.0723	10.0867	Uncharacterized protein	4329730	OsI_07749	GO:0016020,GO:0020037,GO:0005506,GO:0004497,GO:0016705	membrane|heme binding|iron ion binding|monooxygenase activity|oxidoreductase activity, acting on paired donors, with incorporation or reduction of molecular oxygen	osa00904	Diterpenoid biosynthesis	K21718	PF00067	p450	Cytochrome P450	IPR001128,IPR017972,IPR002401,IPR036396	Family|Conserved_site|Family|Homologous_superfamily	Cytochrome P450|Cytochrome P450, conserved site|Cytochrome P450, E-class, group I|Cytochrome P450 superfamily
B8ASM8	OsI_16854	Mannosyltransferase	1	15.8635	10.0572	5.80634	55.9607	Up	0.000114637	0.00564054	16.634	15.4349	15.5218	10.0126	10.0723	10.0867	Mannosyltransferase	4336560	OsI_16854	GO:0006487,GO:0005789,GO:0052917	protein N-linked glycosylation|endoplasmic reticulum membrane|dolichyl-P-Man:Man(7)GlcNAc(2)-PP-dolichol alpha-1,6-mannosyltransferase	osa00510,osa00513	N-Glycan biosynthesis|Various types of N-glycan biosynthesis	K03847	PF03901	Glyco_transf_22	Alg9-like mannosyltransferase family	IPR005599	Family	GPI mannosyltransferase
A2XCE0	OsI_09971	PHD finger protein ING	1	10.0866	14.1747	-4.08807	0.0587986	Down	0.000116357	0.00564054	10.0791	10.0642	10.1166	14.7173	13.954	13.8528	PHD finger protein ING	4331591	OsI_09971	GO:0006325,GO:0005634,GO:0046872	chromatin organization|nucleus|metal ion binding				PF12998	ING	Inhibitor of growth proteins N-terminal histone-binding	IPR028651,IPR024610,IPR019786,IPR011011,IPR001965,IPR019787,IPR013083	Family|Domain|Conserved_site|Homologous_superfamily|Domain|Domain|Homologous_superfamily	ING family|Inhibitor of growth protein, N-terminal histone-binding|Zinc finger, PHD-type, conserved site|Zinc finger, FYVE/PHD-type|Zinc finger, PHD-type|Zinc finger, PHD-finger|Zinc finger, RING/FYVE/PHD-type
B8B370	OsI_21783	non-specific serine/threonine protein kinase	1	15.9536	10.0572	5.89645	59.5672	Up	0.000123572	0.00574914	15.6397	15.4741	16.7471	10.0126	10.0723	10.0867	non-specific serine/threonine protein kinase	107275952	OsI_21783	GO:0016020,GO:0005524,GO:0046872,GO:0016702,GO:0004674	membrane|ATP binding|metal ion binding|oxidoreductase activity, acting on single donors with incorporation of molecular oxygen, incorporation of two atoms of oxygen|protein serine/threonine kinase activity				PF00560,PF07714,PF03055	LRR_1|PK_Tyr_Ser-Thr|RPE65	Leucine Rich Repeat|Protein tyrosine and serine/threonine kinase|Retinal pigment epithelial membrane protein	IPR004294,IPR011009,IPR001611,IPR032675,IPR000719,IPR017441,IPR001245,IPR008271	Family|Homologous_superfamily|Repeat|Homologous_superfamily|Domain|Binding_site|Domain|Active_site	Carotenoid oxygenase|Protein kinase-like domain superfamily|Leucine-rich repeat|Leucine-rich repeat domain superfamily|Protein kinase domain|Protein kinase, ATP binding site|Serine-threonine/tyrosine-protein kinase, catalytic domain|Serine/threonine-protein kinase, active site
B8AFF6	OsI_08063	Sugar phosphate transporter domain-containing protein	2	14.9172	10.0572	4.86006	29.0419	Up	0.000127307	0.00586486	14.6191	14.5532	15.5794	10.0126	10.0723	10.0867	Sugar phosphate transporter domain-containing protein	4329977	OsI_08063	GO:0016020	membrane				PF03151	TPT	Triose-phosphate Transporter family	IPR004853	Domain	Sugar phosphate transporter domain
A2XV46	OsI_16484	Enoyl reductase (ER) domain-containing protein	16	19.8275	18.814	1.01353	2.01885	Up	0.000132399	0.00599061	19.7684	19.8602	19.854	18.7395	18.7623	18.9402	Enoyl reductase (ER) domain-containing protein	4336283	OsI_16484	GO:0016628	oxidoreductase activity, acting on the CH-CH group of donors, NAD or NADP as acceptor				PF16884,PF00107	ADH_N_2|ADH_zinc_N	N-terminal domain of oxidoreductase|Zinc-binding dehydrogenase	IPR013149,IPR041694,IPR011032,IPR045010,IPR036291,IPR020843	Domain|Domain|Homologous_superfamily|Family|Homologous_superfamily|Domain	Alcohol dehydrogenase-like, C-terminal|Oxidoreductase, N-terminal domain|GroES-like superfamily|Medium-chain dehydrogenase/reductase|NAD(P)-binding domain superfamily|Polyketide synthase, enoylreductase domain
B8AQU8	OsI_10546	Major facilitator superfamily (MFS) profile domain-containing protein	5	18.6985	17.4892	1.2093	2.31226	Up	0.000140801	0.00624172	18.6785	18.7283	18.6886	17.6561	17.4007	17.4108	Major facilitator superfamily (MFS) profile domain-containing protein	4332079	OsI_10546	GO:0016020,GO:0015145,GO:0015293	membrane|monosaccharide transmembrane transporter activity|symporter activity				PF00083	Sugar_tr	Sugar (and other) transporter	IPR020846,IPR044778,IPR005828,IPR036259,IPR045262,IPR003663,IPR005829	Domain|Family|Family|Homologous_superfamily|Family|Family|Conserved_site	Major facilitator superfamily domain|Sugar transport protein STP/MST-like, plant|Major facilitator, sugar transporter-like|MFS transporter superfamily|Sugar transport protein STP/Polyol transporter PLT, plant|Sugar/inositol transporter|Sugar transporter, conserved site
A2YNK2	OsI_26815	Uncharacterized protein	10	20.7151	21.7188	-1.00368	0.498725	Down	0.000149349	0.00637993	20.7144	20.7717	20.6593	21.6244	21.8402	21.6919	Uncharacterized protein	107278657	OsI_26815						PF11210	DUF2996	Protein of unknown function (DUF2996)	IPR021374	Family	Protein of unknown function DUF2996
B8BNF3	OsI_37659	Transmembrane 9 superfamily member	9	18.2012	16.9489	1.25226	2.38215	Up	0.000152751	0.00649571	18.1412	18.2041	18.2582	16.8466	16.8866	17.1135	Transmembrane 9 superfamily member	4351648	OsI_37659	GO:0010008,GO:0000139	endosome membrane|Golgi membrane				PF02990	EMP70	Endomembrane protein 70	IPR004240,IPR036259	Family|Homologous_superfamily	Nonaspanin (TM9SF)|MFS transporter superfamily
B8AUA3	OsI_14607	E2F/DP family winged-helix DNA-binding domain-containing protein	2	10.0866	14.9611	-4.87448	0.0340907	Down	0.000156644	0.00656307	10.0791	10.0642	10.1166	15.6591	14.5462	14.678	E2F/DP family winged-helix DNA-binding domain-containing protein	9266406	OsI_14607	GO:0006357,GO:0005634,GO:0005667,GO:0046983,GO:0000978	regulation of transcription by RNA polymerase II|nucleus|transcription regulator complex|protein dimerization activity|RNA polymerase II cis-regulatory region sequence-specific DNA binding				PF16421,PF02319	E2F_CC-MB|E2F_TDP	E2F transcription factor CC-MB domain|E2F/DP family winged-helix DNA-binding domain	IPR015633,IPR037241,IPR032198,IPR003316,IPR036388,IPR036390	Family|Homologous_superfamily|Domain|Domain|Homologous_superfamily|Homologous_superfamily	E2F Family|E2F-DP heterodimerization region|E2F transcription factor, CC-MB domain|E2F/DP family, winged-helix DNA-binding domain|Winged helix-like DNA-binding domain superfamily|Winged helix DNA-binding domain superfamily
A2XYF8	OsI_17734	Plasma membrane ATPase	47	22.5135	21.4925	1.02101	2.02934	Up	0.000165817	0.00683487	22.426	22.5426	22.5718	21.6123	21.4286	21.4365	Plasma membrane ATPase	4337257	OsI_17734	GO:0120029,GO:0005886,GO:0005524,GO:0016887,GO:0008553	proton export across plasma membrane|plasma membrane|ATP binding|ATP hydrolysis activity|P-type proton-exporting transporter activity	osa00190,osa04075	Oxidative phosphorylation|Plant hormone signal transduction	K01535	PF00690,PF00122,PF00702	Cation_ATPase_N|E1-E2_ATPase|Hydrolase	Cation transporter/ATPase, N-terminus|E1-E2 ATPase|haloacid dehalogenase-like hydrolase	IPR004014,IPR023299,IPR018303,IPR023298,IPR008250,IPR036412,IPR023214,IPR006534,IPR001757,IPR044492	Domain|Homologous_superfamily|PTM|Homologous_superfamily|Homologous_superfamily|Homologous_superfamily|Homologous_superfamily|Family|Family|Domain	Cation-transporting P-type ATPase, N-terminal|P-type ATPase, cytoplasmic domain N|P-type ATPase, phosphorylation site|P-type ATPase, transmembrane domain superfamily|P-type ATPase, A domain superfamily|HAD-like superfamily|HAD superfamily|P-type ATPase, subfamily IIIA|P-type ATPase|P-type ATPase, haloacid dehalogenase domain
A2WYY5	OsI_05151	Uncharacterized protein	1	15.0952	10.0572	5.03805	32.8553	Up	0.000167233	0.00686314	14.7037	14.75	15.832	10.0126	10.0723	10.0867	Uncharacterized protein	4326054	OsI_05151	GO:0005975,GO:0004553	carbohydrate metabolic process|hydrolase activity, hydrolyzing O-glycosyl compounds				PF00332	Glyco_hydro_17	Glycosyl hydrolases family 17	IPR000490,IPR044965,IPR017853	Family|Family|Homologous_superfamily	Glycoside hydrolase family 17|Glycoside hydrolase family 17, plant|Glycoside hydrolase superfamily
B8AID4	OsI_07352	Drought-induced protein 1	2	15.3225	10.0572	5.26536	38.4619	Up	0.000172479	0.00704763	14.7892	16.0783	15.1001	10.0126	10.0723	10.0867	Drought-induced protein 1	4329439	OsI_07352
A2YTR4	K0031E03.24	Chloride channel protein	1	15.4989	10.0572	5.44169	43.4621	Up	0.000178172	0.00712536	14.7582	16.1522	15.5862	10.0126	10.0723	10.0867	Chloride channel protein	4345218	K0031E03.24	GO:0016020,GO:0005247	membrane|voltage-gated chloride channel activity				PF00571,PF00654	CBS|Voltage_CLC	CBS domain|Voltage gated chloride channel	IPR000644,IPR046342,IPR014743,IPR001807,IPR002251	Domain|Homologous_superfamily|Homologous_superfamily|Family|Family	CBS domain|CBS domain superfamily|Chloride channel, core|Chloride channel, voltage gated|Chloride channel ClC-plant
B8B1P8	OsI_22884	Aminotransferase class I/classII domain-containing protein	3	15.5717	10.0572	5.51453	45.713	Up	0.000179987	0.00713518	16.2181	15.689	14.808	10.0126	10.0723	10.0867	Aminotransferase class I/classII domain-containing protein	4340970	OsI_22884	GO:0006520,GO:0009058,GO:0030170,GO:0008483	amino acid metabolic process|biosynthetic process|pyridoxal phosphate binding|transaminase activity	osa00270,osa00350,osa00360,osa00400,osa00130,osa00950,osa00960	Cysteine and methionine metabolism|Tyrosine metabolism|Phenylalanine metabolism|Phenylalanine, tyrosine and tryptophan biosynthesis|Ubiquinone and other terpenoid-quinone biosynthesis|Isoquinoline alkaloid biosynthesis|Tropane, piperidine and pyridine alkaloid biosynthesis	K00815	PF00155	Aminotran_1_2	Aminotransferase class I and II	IPR004839,IPR015424,IPR015421,IPR015422,IPR005958	Domain|Homologous_superfamily|Homologous_superfamily|Homologous_superfamily|Family	Aminotransferase, class I/classII|Pyridoxal phosphate-dependent transferase|Pyridoxal phosphate-dependent transferase, major domain|Pyridoxal phosphate-dependent transferase, small domain|Tyrosine/nicotianamine aminotransferase
B8ARN9	OsI_16588	VWFA domain-containing protein	2	14.5132	10.0572	4.45598	21.9474	Up	0.000208705	0.00761911	14.1842	15.2027	14.1526	10.0126	10.0723	10.0867	VWFA domain-containing protein	4336358	OsI_16588	GO:0006289,GO:0006357,GO:0005675,GO:0046872	nucleotide-excision repair|regulation of transcription by RNA polymerase II|transcription factor TFIIH holo complex|metal ion binding	osa03022,osa03420	Basal transcription factors|Nucleotide excision repair	K03142	PF04056	Ssl1	Ssl1-like	IPR007198,IPR002035,IPR036465	Domain|Domain|Homologous_superfamily	Ssl1-like|von Willebrand factor, type A|von Willebrand factor A-like domain superfamily
A2XXZ4	OsI_17571	Diacylglycerol kinase	2	14.8652	10.0572	4.80798	28.0121	Up	0.000209165	0.00761911	15.4998	14.2101	14.8856	10.0126	10.0723	10.0867	Diacylglycerol kinase	4337126	OsI_17571	GO:0006952,GO:0007205,GO:0005524,GO:0004143	defense response|protein kinase C-activating G protein-coupled receptor signaling pathway|ATP binding|ATP-dependent diacylglycerol kinase activity	osa00561,osa00564,osa04070	Glycerolipid metabolism|Glycerophospholipid metabolism|Phosphatidylinositol signaling system	K00901	PF00609,PF00781	DAGK_acc|DAGK_cat	Diacylglycerol kinase accessory domain|Diacylglycerol kinase catalytic domain	IPR017438,IPR037607,IPR000756,IPR001206,IPR016961,IPR016064	Homologous_superfamily|Family|Domain|Domain|Family|Homologous_superfamily	Inorganic polyphosphate/ATP-NAD kinase, N-terminal|Diacylglycerol kinase|Diacylglycerol kinase, accessory domain|Diacylglycerol kinase, catalytic domain|Diacylglycerol kinase, plant|NAD kinase/diacylglycerol kinase-like domain superfamily
B8B4S9	OsI_25540	Probable cytosolic iron-sulfur protein assembly protein CIAO1 homolog	6	18.1545	17.1269	1.02762	2.03866	Up	0.000211957	0.00762847	18.1316	18.1853	18.1467	17.2229	17.1863	16.9715	Probable cytosolic iron-sulfur protein assembly protein CIAO1 homolog	4342847	OsI_25540	GO:0016226,GO:0097361	iron-sulfur cluster assembly|cytosolic [4Fe-4S] assembly targeting complex				PF00400	WD40	WD domain, G-beta repeat	IPR028608,IPR020472,IPR015943,IPR019775,IPR036322,IPR001680	Family|Repeat|Homologous_superfamily|Conserved_site|Homologous_superfamily|Repeat	Probable cytosolic iron-sulfur protein assembly protein, CIAO1/Cia1|G-protein beta WD-40 repeat|WD40/YVTN repeat-like-containing domain superfamily|WD40 repeat, conserved site|WD40-repeat-containing domain superfamily|WD40 repeat
B8B0T0	OsI_23922	Transmembrane 9 superfamily member	2	16.0929	10.0572	6.03573	65.6047	Up	0.000212668	0.00762847	16.8876	16.1299	15.2612	10.0126	10.0723	10.0867	Transmembrane 9 superfamily member	4341685	OsI_23922	GO:0010008,GO:0000139	endosome membrane|Golgi membrane				PF02990	EMP70	Endomembrane protein 70	IPR004240	Family	Nonaspanin (TM9SF)
A2YDY1	OsI_23321	FAD-binding PCMH-type domain-containing protein	18	19.443	18.306	1.13698	2.19921	Up	0.000228585	0.00795644	19.3917	19.5129	19.4244	18.1409	18.396	18.3813	FAD-binding PCMH-type domain-containing protein	4341261	OsI_23321	GO:0071949,GO:0016491	FAD binding|oxidoreductase activity				PF08031,PF01565	BBE|FAD_binding_4	Berberine and berberine like |FAD binding domain	IPR012951,IPR016166,IPR036318,IPR016167,IPR016169,IPR006094	Domain|Domain|Homologous_superfamily|Homologous_superfamily|Homologous_superfamily|Domain	Berberine/berberine-like|FAD-binding domain, PCMH-type|FAD-binding, type PCMH-like superfamily|FAD-binding, type PCMH, subdomain 1|FAD-binding, type PCMH, subdomain 2|FAD linked oxidase, N-terminal
B8ARZ7	OsI_15261	non-specific serine/threonine protein kinase	2	15.5318	10.0572	5.47461	44.4653	Up	0.00023212	0.00803149	14.927	16.3775	15.2908	10.0126	10.0723	10.0867	non-specific serine/threonine protein kinase	4350894	OsI_15261	GO:0016020,GO:0005524,GO:0004674	membrane|ATP binding|protein serine/threonine kinase activity				PF13855,PF08263,PF07714	LRR_8|LRRNT_2|PK_Tyr_Ser-Thr	Leucine rich repeat|Leucine rich repeat N-terminal domain|Protein tyrosine and serine/threonine kinase	IPR011009,IPR001611,IPR032675,IPR013210,IPR000719,IPR017441,IPR001245,IPR008271	Homologous_superfamily|Repeat|Homologous_superfamily|Domain|Domain|Binding_site|Domain|Active_site	Protein kinase-like domain superfamily|Leucine-rich repeat|Leucine-rich repeat domain superfamily|Leucine-rich repeat-containing N-terminal, plant-type|Protein kinase domain|Protein kinase, ATP binding site|Serine-threonine/tyrosine-protein kinase, catalytic domain|Serine/threonine-protein kinase, active site
A2WLL3	PFK	ATP-dependent 6-phosphofructokinase	12	18.1316	17.0482	1.08337	2.11898	Up	0.000233301	0.00803149	18.1549	18.0433	18.1966	16.9185	17.1724	17.0538	ATP-dependent 6-phosphofructokinase	4327301	PFK	GO:0006002,GO:0005737,GO:0003872,GO:0005524,GO:0046872	fructose 6-phosphate metabolic process|cytoplasm|6-phosphofructokinase activity|ATP binding|metal ion binding	osa00010,osa00030,osa00051,osa00052,osa03018	Glycolysis / Gluconeogenesis|Pentose phosphate pathway|Fructose and mannose metabolism|Galactose metabolism|RNA degradation	K00850	PF00365	PFK	Phosphofructokinase	IPR022953,IPR000023,IPR035966,IPR012004	Family|Domain|Homologous_superfamily|Family	ATP-dependent 6-phosphofructokinase|Phosphofructokinase domain|Phosphofructokinase superfamily|Pyrophosphate-dependent phosphofructokinase TP0108-type
A2XLY1	OsI_13486	Autophagy-related protein 16 domain-containing protein	1	20.5604	19.404	1.1564	2.22901	Up	0.000233305	0.00803149	20.46	20.7106	20.5106	19.3986	19.496	19.3174	Autophagy-related protein 16 domain-containing protein	4334090	OsI_13486	GO:0000045	autophagosome assembly	osa04136	Autophagy - other	K17890	PF08614,PF00400	ATG16|WD40	Autophagy protein 16 (ATG16)|WD domain, G-beta repeat	IPR045160,IPR013923,IPR020472,IPR015943,IPR019775,IPR036322,IPR001680	Family|Domain|Repeat|Homologous_superfamily|Conserved_site|Homologous_superfamily|Repeat	Autophagy-related protein 16|Autophagy-related protein 16 domain|G-protein beta WD-40 repeat|WD40/YVTN repeat-like-containing domain superfamily|WD40 repeat, conserved site|WD40-repeat-containing domain superfamily|WD40 repeat
A2ZHD9	OsI_37207	Peroxidase	4	19.5268	18.5087	1.01805	2.02518	Up	0.000240036	0.00815892	19.571	19.4178	19.5916	18.6198	18.4957	18.4106	Peroxidase	4349585	OsI_37207	GO:0042744,GO:0006979,GO:0005576,GO:0020037,GO:0140825,GO:0046872	hydrogen peroxide catabolic process|response to oxidative stress|extracellular region|heme binding|lactoperoxidase activity|metal ion binding	osa00940	Phenylpropanoid biosynthesis	K00430	PF00141	peroxidase	Peroxidase	IPR002016,IPR010255,IPR000823,IPR019793,IPR033905	Domain|Homologous_superfamily|Family|Binding_site|Domain	Haem peroxidase|Haem peroxidase superfamily|Plant peroxidase|Peroxidases heam-ligand binding site|Secretory peroxidase
A2WZ47	OsI_05217	Uncharacterized protein	11	17.6594	16.598	1.06143	2.087	Up	0.000244144	0.00822526	17.5653	17.5967	17.8162	16.5319	16.6228	16.6393	Uncharacterized protein	9266794	OsI_05217	GO:0016020,GO:0020037,GO:0005506,GO:0004497,GO:0016705	membrane|heme binding|iron ion binding|monooxygenase activity|oxidoreductase activity, acting on paired donors, with incorporation or reduction of molecular oxygen				PF00067	p450	Cytochrome P450	IPR001128,IPR017972,IPR002401,IPR036396	Family|Conserved_site|Family|Homologous_superfamily	Cytochrome P450|Cytochrome P450, conserved site|Cytochrome P450, E-class, group I|Cytochrome P450 superfamily
B8BA61	OsI_27581	E3 ubiquitin-protein ligase CHIP	2	15.881	10.0572	5.82386	56.6443	Up	0.000255065	0.00841088	15.237	15.5984	16.8076	10.0126	10.0723	10.0867	E3 ubiquitin-protein ligase CHIP	4344499	OsI_27581	GO:0016567,GO:0043229,GO:0004842	protein ubiquitination|intracellular organelle|ubiquitin-protein transferase activity	osa04141,osa04120	Protein processing in endoplasmic reticulum|Ubiquitin mediated proteolysis	K09561	PF04564	U-box	U-box domain	IPR045202,IPR011990,IPR019734,IPR003613,IPR013083	Domain|Homologous_superfamily|Repeat|Domain|Homologous_superfamily	CHIP/LubX , U box domain|Tetratricopeptide-like helical domain superfamily|Tetratricopeptide repeat|U-box domain|Zinc finger, RING/FYVE/PHD-type
B8BEE0	OsI_32361	Transmembrane 9 superfamily member	14	18.7311	17.3997	1.33144	2.51654	Up	0.000271751	0.00871376	18.6363	18.7123	18.8447	17.4633	17.5177	17.218	Transmembrane 9 superfamily member	4347829	OsI_32361	GO:0072657,GO:0010008,GO:0000139	protein localization to membrane|endosome membrane|Golgi membrane				PF02990	EMP70	Endomembrane protein 70	IPR004240,IPR036259	Family|Homologous_superfamily	Nonaspanin (TM9SF)|MFS transporter superfamily
A2XF96	OsI_11041	Cation-transporting P-type ATPase N-terminal domain-containing protein	31	19.297	18.2251	1.0719	2.1022	Up	0.000273682	0.00871376	19.1607	19.3105	19.4199	18.2868	18.2578	18.1307	Cation-transporting P-type ATPase N-terminal domain-containing protein	4332447	OsI_11041	GO:0016020,GO:0005524,GO:0016887,GO:0005516,GO:0005388	membrane|ATP binding|ATP hydrolysis activity|calmodulin binding|P-type calcium transporter activity				PF13246,PF00689,PF00690,PF00122,PF00702	Cation_ATPase|Cation_ATPase_C|Cation_ATPase_N|E1-E2_ATPase|Hydrolase	Cation transport ATPase (P-type)|Cation transporting ATPase, C-terminus|Cation transporter/ATPase, N-terminus|E1-E2 ATPase|haloacid dehalogenase-like hydrolase	IPR006068,IPR004014,IPR023299,IPR018303,IPR023298,IPR008250,IPR036412,IPR023214,IPR001757,IPR044492	Domain|Domain|Homologous_superfamily|PTM|Homologous_superfamily|Homologous_superfamily|Homologous_superfamily|Homologous_superfamily|Family|Domain	Cation-transporting P-type ATPase, C-terminal|Cation-transporting P-type ATPase, N-terminal|P-type ATPase, cytoplasmic domain N|P-type ATPase, phosphorylation site|P-type ATPase, transmembrane domain superfamily|P-type ATPase, A domain superfamily|HAD-like superfamily|HAD superfamily|P-type ATPase|P-type ATPase, haloacid dehalogenase domain
B8B9F6	OsI_30227	Peroxisomal ATPase PEX1	2	14.3374	10.0572	4.28019	19.4297	Up	0.000279306	0.00873979	15.0472	13.9174	14.0475	10.0126	10.0723	10.0867	Peroxisomal ATPase PEX1	4346288	OsI_30227	GO:0016558,GO:0005829,GO:0005778,GO:0005524,GO:0016887,GO:0016409	protein import into peroxisome matrix|cytosol|peroxisomal membrane|ATP binding|ATP hydrolysis activity|palmitoyltransferase activity	osa04146	Peroxisome	K13338	PF00004,PF17862,PF01529,PF09262	AAA|AAA_lid_3|DHHC|PEX-1N	ATPase family associated with various cellular activities (AAA)|AAA+ lid domain|DHHC palmitoyltransferase|Peroxisome biogenesis factor 1, N-terminal	IPR003593,IPR041569,IPR003959,IPR003960,IPR029067,IPR027417,IPR001594,IPR015342	Domain|Domain|Domain|Conserved_site|Homologous_superfamily|Homologous_superfamily|Domain|Domain	AAA+ ATPase domain|AAA ATPase, AAA+ lid domain|ATPase, AAA-type, core|ATPase, AAA-type, conserved site|CDC48 domain 2-like superfamily|P-loop containing nucleoside triphosphate hydrolase|Palmitoyltransferase, DHHC domain|Peroxisome biogenesis factor 1, N-terminal, psi beta-barrel fold
B8B0B8	OsI_22435	Uncharacterized protein	41	18.7549	17.5848	1.17003	2.25017	Up	0.000293738	0.00884792	18.6826	18.7757	18.8062	17.749	17.5739	17.4316	Uncharacterized protein	4340684	OsI_22435	GO:0005975,GO:0016832,GO:0005524,GO:0016301,GO:0051287,GO:0050661,GO:0016491,GO:0008270	carbohydrate metabolic process|aldehyde-lyase activity|ATP binding|kinase activity|NAD binding|NADP binding|oxidoreductase activity|zinc ion binding				PF01116,PF14833,PF03446,PF17042,PF07005	F_bP_aldolase|NAD_binding_11|NAD_binding_2|NBD_C|SBD_N	Fructose-bisphosphate aldolase class-II|NAD-binding of NADP-dependent 3-hydroxyisobutyrate dehydrogenase|NAD binding domain of 6-phosphogluconate dehydrogenase|Nucleotide-binding C-terminal domain|Sugar-binding N-terminal domain	IPR002204,IPR010737,IPR037051,IPR008927,IPR013328,IPR006115,IPR013785,IPR000771,IPR029154,IPR036291,IPR031475,IPR042213	Conserved_site|Domain|Homologous_superfamily|Homologous_superfamily|Homologous_superfamily|Domain|Homologous_superfamily|Family|Domain|Homologous_superfamily|Domain|Homologous_superfamily	3-hydroxyisobutyrate dehydrogenase-related, conserved site|Four-carbon acid sugar kinase, N-terminal domain|Four-carbon acid sugar kinase, N-terminal domain superfamily|6-phosphogluconate dehydrogenase-like, C-terminal domain superfamily|6-phosphogluconate dehydrogenase, domain 2|6-phosphogluconate dehydrogenase, NADP-binding|Aldolase-type TIM barrel|Fructose-bisphosphate aldolase, class-II|3-hyd…
A2XYX2	OsI_17905	dolichyl-diphosphooligosaccharide--protein glycotransferase	10	18.4732	16.8289	1.6443	3.12597	Up	0.000304301	0.00905512	18.3426	18.4554	18.6218	16.8531	16.6194	17.0143	dolichyl-diphosphooligosaccharide--protein glycotransferase	4337389	OsI_17905	GO:0006486,GO:0016020,GO:0004579,GO:0046872	protein glycosylation|membrane|dolichyl-diphosphooligosaccharide-protein glycotransferase activity|metal ion binding	osa00510,osa00513,osa04141	N-Glycan biosynthesis|Various types of N-glycan biosynthesis|Protein processing in endoplasmic reticulum	K07151	PF02516,PF21436	STT3|NA	Oligosaccharyl transferase STT3 subunit|NA	IPR003674	Family	Oligosaccharyl transferase, STT3 subunit
B8AE93	OsI_06411	Uncharacterized protein	4	10.0866	15.1135	-5.02688	0.0306732	Down	0.000305453	0.00905512	10.0791	10.0642	10.1166	15.9504	14.8626	14.5275	Uncharacterized protein	4328761	OsI_06411	GO:0009926,GO:0009963,GO:0009934,GO:0010223,GO:0016020,GO:0020037,GO:0005506,GO:0004497,GO:0016705	auxin polar transport|positive regulation of flavonoid biosynthetic process|regulation of meristem structural organization|secondary shoot formation|membrane|heme binding|iron ion binding|monooxygenase activity|oxidoreductase activity, acting on paired donors, with incorporation or reduction of molecular oxygen				PF00067	p450	Cytochrome P450	IPR001128,IPR017972,IPR002401,IPR036396	Family|Conserved_site|Family|Homologous_superfamily	Cytochrome P450|Cytochrome P450, conserved site|Cytochrome P450, E-class, group I|Cytochrome P450 superfamily
B8AFN7	OsI_06722	Uncharacterized protein	33	20.5485	19.3931	1.1554	2.22746	Up	0.000314345	0.00914986	20.4177	20.5469	20.681	19.5194	19.3502	19.3098	Uncharacterized protein	4328997	OsI_06722	GO:0006635,GO:0005777,GO:0018812,GO:0003857,GO:0008692,GO:0004165,GO:0008017,GO:0003729,GO:0070403	fatty acid beta-oxidation|peroxisome|3-hydroxyacyl-CoA dehydratase activity|3-hydroxyacyl-CoA dehydrogenase activity|3-hydroxybutyryl-CoA epimerase activity|delta(3)-delta(2)-enoyl-CoA isomerase activity|microtubule binding|mRNA binding|NAD+ binding	osa00071,osa00592	Fatty acid degradation|alpha-Linolenic acid metabolism	K10527	PF00725,PF02737,PF00378	3HCDH|3HCDH_N|ECH_1	3-hydroxyacyl-CoA dehydrogenase, C-terminal domain|3-hydroxyacyl-CoA dehydrogenase, NAD binding domain|Enoyl-CoA hydratase/isomerase	IPR006180,IPR006176,IPR006108,IPR008927,IPR029045,IPR018376,IPR001753,IPR036291	Conserved_site|Domain|Domain|Homologous_superfamily|Homologous_superfamily|Conserved_site|Family|Homologous_superfamily	3-hydroxyacyl-CoA dehydrogenase, conserved site|3-hydroxyacyl-CoA dehydrogenase, NAD binding|3-hydroxyacyl-CoA dehydrogenase, C-terminal|6-phosphogluconate dehydrogenase-like, C-terminal domain superfamily|ClpP/crotonase-like domain superfamily|Enoyl-CoA hydratase/isomerase, conserved site|Enoyl-CoA hydratase/isomerase|NAD(P)-binding domain superfamily
B8ASD2	OsI_16745	Uncharacterized protein	2	10.0866	15.1958	-5.10922	0.0289716	Down	0.000325392	0.00923878	10.0791	10.0642	10.1166	16.019	14.4974	15.0712	Uncharacterized protein	4336481	OsI_16745
A2XFI3	PDC2	Pyruvate decarboxylase 2	21	20.2929	19.1408	1.15206	2.22231	Up	0.000334729	0.00936245	20.145	20.3349	20.3988	19.258	19.0296	19.1349	Pyruvate decarboxylase 2	4332519	PDC2	GO:0000287,GO:0004737,GO:0030976	magnesium ion binding|pyruvate decarboxylase activity|thiamine pyrophosphate binding	osa00010	Glycolysis / Gluconeogenesis	K01568	PF02775,PF00205,PF02776	TPP_enzyme_C|TPP_enzyme_M|TPP_enzyme_N	Thiamine pyrophosphate enzyme, C-terminal TPP binding domain|Thiamine pyrophosphate enzyme, central domain|Thiamine pyrophosphate enzyme, N-terminal TPP binding domain	IPR029035,IPR012110,IPR029061,IPR012000,IPR012001,IPR011766	Homologous_superfamily|Family|Homologous_superfamily|Domain|Domain|Domain	DHS-like NAD/FAD-binding domain superfamily|Thiamine pyrophosphate (TPP)-dependent enzyme|Thiamin diphosphate-binding fold|Thiamine pyrophosphate enzyme, central domain|Thiamine pyrophosphate enzyme, N-terminal TPP-binding domain|Thiamine pyrophosphate enzyme, TPP-binding
B8B237	OsI_24332	Exocyst subunit Exo70 family protein	2	15.452	10.0572	5.39484	42.0734	Up	0.00033914	0.00939547	16.36	14.7668	15.2293	10.0126	10.0723	10.0867	Exocyst subunit Exo70 family protein	4341952	OsI_24332	GO:0006887,GO:0015031,GO:0000145,GO:0005546	exocytosis|protein transport|exocyst|phosphatidylinositol-4,5-bisphosphate binding				PF03081,PF20669	Exo70|NA	Exo70 exocyst complex subunit|NA	IPR016159,IPR004140,IPR046364	Homologous_superfamily|Family|Domain	Cullin repeat-like-containing domain superfamily|Exocyst complex component Exo70|Exocyst complex subunit Exo70, C-terminal
B8B1L2	OsI_21367	Uncharacterized protein	9	20.2205	19.1588	1.06168	2.08736	Up	0.000341175	0.00939547	20.0569	20.2404	20.3642	19.1717	19.1984	19.1064	Uncharacterized protein	136351086	OsI_21367	GO:0016020	membrane							IPR036259	Homologous_superfamily	MFS transporter superfamily
B8AMD1	OsI_09828	DNA polymerase delta small subunit	2	14.7147	10.0572	4.65755	25.2384	Up	0.000351079	0.00950847	14.3653	14.2432	15.5357	10.0126	10.0723	10.0867	DNA polymerase delta small subunit	4331489	OsI_09828	GO:0006260,GO:0043625,GO:0003677	DNA replication|delta DNA polymerase complex|DNA binding	osa03030,osa03410,osa03420,osa03430,osa03440	DNA replication|Base excision repair|Nucleotide excision repair|Mismatch repair|Homologous recombination	K02328	PF18018,PF04042	DNA_pol_D_N|DNA_pol_E_B	DNA polymerase delta subunit OB-fold domain|DNA polymerase alpha/epsilon subunit B	IPR007185,IPR040663,IPR024826,IPR041863	Domain|Domain|Family|Domain	DNA polymerase alpha/delta/epsilon, subunit B|DNA polymerase delta subunit, OB-fold domain|DNA polymerase delta/II small subunit family|DNA polymerase delta subunit 2, C-terminal domain
A2YI35	OsI_24865	NADP-dependent oxidoreductase domain-containing protein	13	18.4861	19.5119	-1.02574	0.491159	Down	0.000356707	0.00960553	18.5962	18.3905	18.4718	19.3773	19.5533	19.605	NADP-dependent oxidoreductase domain-containing protein	4342381	OsI_24865	GO:0016491	oxidoreductase activity				PF00248	Aldo_ket_red	Aldo/keto reductase family	IPR018170,IPR023210,IPR036812	Conserved_site|Domain|Homologous_superfamily	Aldo/keto reductase, conserved site|NADP-dependent oxidoreductase domain|NADP-dependent oxidoreductase domain superfamily
B8AIH4	OsI_06001	TATA-binding protein interacting (TIP20) domain-containing protein	38	19.0581	17.6888	1.36924	2.58335	Up	0.000357783	0.00960698	18.9489	19.0239	19.2015	17.8812	17.5925	17.5929	TATA-binding protein interacting (TIP20) domain-containing protein	4328423	OsI_06001	GO:0010265	SCF complex assembly				PF08623	TIP120	TATA-binding protein interacting (TIP20)	IPR011989,IPR016024,IPR039852,IPR013932	Homologous_superfamily|Homologous_superfamily|Family|Domain	Armadillo-like helical|Armadillo-type fold|Cullin-associated NEDD8-dissociated protein 1/2|TATA-binding protein interacting (TIP20)
A2YLZ4	OsI_26249	Uncharacterized protein	10	21.518	20.3382	1.17971	2.26532	Up	0.000364809	0.00971035	21.386	21.4938	21.6741	20.3505	20.222	20.4422	Uncharacterized protein	4352857	OsI_26249						PF00314	Thaumatin	Thaumatin family	IPR037176,IPR001938	Homologous_superfamily|Family	Osmotin/thaumatin-like superfamily|Thaumatin family
A2Z6J1	OsI_33271	Uncharacterized protein	2	15.3062	10.0572	5.24906	38.0298	Up	0.000380932	0.0100223	15.6194	15.9252	14.3741	10.0126	10.0723	10.0867	Uncharacterized protein	4348473	OsI_33271	GO:0006857,GO:0016020,GO:0022857	oligopeptide transport|membrane|transmembrane transporter activity				PF00854	PTR2	POT family	IPR036259,IPR000109,IPR018456	Homologous_superfamily|Family|Conserved_site	MFS transporter superfamily|Proton-dependent oligopeptide transporter family|PTR2 family proton/oligopeptide symporter, conserved site
B8APD5	OsI_11498	Sucrose synthase	35	21.229	20.1645	1.06444	2.09136	Up	0.000400473	0.0101943	21.0816	21.2812	21.3241	20.29	20.1021	20.1015	Sucrose synthase	4332788	OsI_11498	GO:0005985,GO:0016157	sucrose metabolic process|sucrose synthase activity	osa00500	Starch and sucrose metabolism	K00695	PF00534,PF00862	Glycos_transf_1|Sucrose_synth	Glycosyl transferases group 1|Sucrose synthase	IPR001296,IPR000368,IPR012820	Domain|Domain|Family	Glycosyl transferase, family 1|Sucrose synthase|Sucrose synthase, plant/cyanobacteria
B8BF84	OsI_31278	Trehalose 6-phosphate phosphatase	22	18.6968	17.5957	1.10104	2.14509	Up	0.000409799	0.0101943	18.6978	18.651	18.7415	17.5981	17.4247	17.7644	Trehalose 6-phosphate phosphatase	4346981	OsI_31278	GO:0005992,GO:0003824	trehalose biosynthetic process|catalytic activity	osa00500	Starch and sucrose metabolism	K16055	PF00982,PF02358	Glyco_transf_20|Trehalose_PPase	Glycosyltransferase family 20|Trehalose-phosphatase	IPR001830,IPR036412,IPR006379,IPR023214,IPR003337	Family|Homologous_superfamily|Family|Homologous_superfamily|Family	Glycosyl transferase, family 20|HAD-like superfamily|HAD-superfamily hydrolase, subfamily IIB|HAD superfamily|Trehalose-phosphatase
B8ARU8	OsI_18024	Late embryogenesis abundant protein LEA-2 subgroup domain-containing protein	3	15.4523	10.0572	5.39509	42.0809	Up	0.000436902	0.0104499	16.4105	14.6961	15.2503	10.0126	10.0723	10.0867	Late embryogenesis abundant protein LEA-2 subgroup domain-containing protein	4337491	OsI_18024	GO:0016020	membrane
B8ADU5	OsI_06291	BZIP domain-containing protein	2	17.1034	18.4495	-1.34613	0.393347	Down	0.000449826	0.0105951	17.0006	17.3438	16.9658	18.3754	18.46	18.5131	BZIP domain-containing protein	4328662	OsI_06291	GO:0045944,GO:0005634,GO:0030246,GO:0003677,GO:0000981	positive regulation of transcription by RNA polymerase II|nucleus|carbohydrate binding|DNA binding|DNA-binding transcription factor activity, RNA polymerase II-specific	osa04712	Circadian rhythm - plant	K16241	PF00170,PF00139	bZIP_1|Lectin_legB	bZIP transcription factor|Legume lectin domain	IPR004827,IPR046347,IPR013320,IPR044280,IPR001220	Domain|Homologous_superfamily|Homologous_superfamily|Family|Domain	Basic-leucine zipper domain|Basic-leucine zipper domain superfamily|Concanavalin A-like lectin/glucanase domain superfamily|Transcriptional activator Hac1/HY5|Legume lectin domain
A2YFG8	OsI_23853	Uncharacterized protein	1	17.5363	18.7465	-1.21016	0.43222	Down	0.000466968	0.0108093	17.4445	17.4359	17.7285	18.7649	18.628	18.8466	Uncharacterized protein	4341627	OsI_23853	GO:0016101,GO:0020037,GO:0005506,GO:0004497,GO:0016705	diterpenoid metabolic process|heme binding|iron ion binding|monooxygenase activity|oxidoreductase activity, acting on paired donors, with incorporation or reduction of molecular oxygen				PF00067	p450	Cytochrome P450	IPR001128,IPR017972,IPR002401,IPR036396	Family|Conserved_site|Family|Homologous_superfamily	Cytochrome P450|Cytochrome P450, conserved site|Cytochrome P450, E-class, group I|Cytochrome P450 superfamily
A2YZ58	OsI_30626	Uncharacterized protein	2	10.0866	15.143	-5.05639	0.030052	Down	0.00047222	0.0108773	10.0791	10.0642	10.1166	14.851	16.0868	14.4912	Uncharacterized protein	9268330	OsI_30626	GO:0006952,GO:0051707,GO:0043531	defense response|response to other organism|ADP binding	osa04626	Plant-pathogen interaction	K13457	PF00931,PF18052	NB-ARC|Rx_N	NB-ARC domain|Rx N-terminal domain	IPR042197,IPR044974,IPR032675,IPR002182,IPR027417,IPR038005,IPR041118,IPR036388	Homologous_superfamily|Family|Homologous_superfamily|Domain|Homologous_superfamily|Domain|Domain|Homologous_superfamily	Apoptotic protease-activating factors, helical domain|Disease resistance protein, plants|Leucine-rich repeat domain superfamily|NB-ARC|P-loop containing nucleoside triphosphate hydrolase|Virus X resistance protein-like, coiled-coil domain|Rx, N-terminal|Winged helix-like DNA-binding domain superfamily
A2Z2T5	OsI_31930	Enoyl reductase (ER) domain-containing protein	3	15.7163	10.0572	5.65914	50.5326	Up	0.000490923	0.0110131	15.4949	14.9009	16.7532	10.0126	10.0723	10.0867	Enoyl reductase (ER) domain-containing protein	4347491	OsI_31930	GO:0016491	oxidoreductase activity	osa00592	alpha-Linolenic acid metabolism	K00224	PF08240,PF13602	ADH_N|ADH_zinc_N_2	Alcohol dehydrogenase GroES-like domain|Zinc-binding dehydrogenase	IPR013154,IPR011032,IPR036291,IPR020843	Domain|Homologous_superfamily|Homologous_superfamily|Domain	Alcohol dehydrogenase, N-terminal|GroES-like superfamily|NAD(P)-binding domain superfamily|Polyketide synthase, enoylreductase domain
B8B5H0	OsI_25772	Uncharacterized protein	22	19.0775	18.0525	1.02501	2.03498	Up	0.000532193	0.0116257	19.0061	19.098	19.1284	17.9048	18.2275	18.0252	Uncharacterized protein	4343041	OsI_25772	GO:0000272,GO:0030246,GO:0004553	polysaccharide catabolic process|carbohydrate binding|hydrolase activity, hydrolyzing O-glycosyl compounds				PF13802,PF01055,PF21365	Gal_mutarotas_2|Glyco_hydro_31|NA	Galactose mutarotase-like|Glycosyl hydrolases family 31 |NA	IPR011013,IPR030458,IPR025887,IPR000322,IPR013780,IPR017853	Homologous_superfamily|Active_site|Domain|Family|Homologous_superfamily|Homologous_superfamily	Galactose mutarotase-like domain superfamily|Glycosyl hydrolases family 31, active site|Glycoside hydrolase family 31, N-terminal domain|Glycoside hydrolase family 31|Glycosyl hydrolase, all-beta|Glycoside hydrolase superfamily
A2XXB6	OsI_17319	26S proteasome non-ATPase regulatory subunit 1 homolog	23	19.7749	18.7466	1.02824	2.03954	Up	0.000536651	0.0116477	19.6714	19.8138	19.8395	18.9141	18.6211	18.7048	26S proteasome non-ATPase regulatory subunit 1 homolog	4336931	OsI_17319	GO:0043161,GO:0042176,GO:0016020,GO:0005634,GO:0008540,GO:0034515,GO:0030234	proteasome-mediated ubiquitin-dependent protein catabolic process|regulation of protein catabolic process|membrane|nucleus|proteasome regulatory particle, base subcomplex|proteasome storage granule|enzyme regulator activity	osa03050	Proteasome	K03032	PF13646,PF01851,PF18004,PF21505	HEAT_2|PC_rep|RPN2_C|NA	HEAT repeats|Proteasome/cyclosome repeat|26S proteasome regulatory subunit RPN2 C-terminal domain|NA	IPR016642,IPR011989,IPR016024,IPR002015,IPR040623	Family|Homologous_superfamily|Homologous_superfamily|Repeat|Domain	26S proteasome regulatory complex, non-ATPase subcomplex, Rpn2/Psmd1 subunit|Armadillo-like helical|Armadillo-type fold|Proteasome/cyclosome repeat|26S proteasome regulatory subunit RPN2, C-terminal
A2XMS3	OsI_13844	Uncharacterized protein	34	19.4333	18.2028	1.23055	2.34657	Up	0.000566485	0.0117637	19.2806	19.5588	19.4606	18.3863	18.132	18.09	Uncharacterized protein	4334382	OsI_13844	GO:0051537,GO:0071949,GO:0005506,GO:0016491	2 iron, 2 sulfur cluster binding|FAD binding|iron ion binding|oxidoreductase activity	osa00380	Tryptophan metabolism	K11817	PF01315,PF03450,PF00941,PF00111,PF01799,PF02738,PF20256	Ald_Xan_dh_C|CO_deh_flav_C|FAD_binding_5|Fer2|Fer2_2|MoCoBD_1|MoCoBD_2	Aldehyde oxidase and xanthine dehydrogenase, a/b hammerhead domain|CO dehydrogenase flavoprotein C-terminal domain|FAD binding domain in molybdopterin dehydrogenase|2Fe-2S iron-sulfur cluster binding domain|[2Fe-2S] binding domain|Molybdopterin cofactor-binding domain|Molybdopterin cofactor-binding domain	IPR002888,IPR036884,IPR036010,IPR001041,IPR006058,IPR000674,IPR036856,IPR016208,IPR008274,IPR046867,IPR037165,IPR012675,IPR005107,IPR036683,IPR016166,IPR036318,IPR016169,IPR002346	Domain|Homologous_superfamily|Homologous_superfamily|Domain|Binding_site|Domain|Homologous_superfamily|Family|Domain|Domain|Homologous_superfamily|Homologous_superfamily|Domain|Homologous_superfamily|Domain|Homologous_superfamily|Homologous_superfamily|Domain	[2Fe-2S]-binding|[2Fe-2S]-binding domain superfamily|2Fe-2S ferredoxin-like superfamily|2Fe-2S ferredoxin-type iron-sulfur binding domain|2Fe-2S ferredoxin, iron-sulphur binding site|Aldehyde oxidase/xanthine dehydrogenase, a/b hammerhead|Aldehyde oxidase/xanthine dehydrogenase, a/b hammerhead superfamily|Aldehyde oxidase/xanthine dehydrogenase|Aldehyde oxidase/xanthine dehydrogenase, first molyb…
A2YP37	OsI_27026	Dirigent protein	2	10.0866	14.8825	-4.79587	0.0359998	Down	0.000568283	0.0117637	10.0791	10.0642	10.1166	14.1995	14.6379	15.81	Dirigent protein	4344042	OsI_27026	GO:0009699,GO:0048046	phenylpropanoid biosynthetic process|apoplast				PF03018	Dirigent	Dirigent-like protein	IPR044859,IPR004265	Homologous_superfamily|Family	Allene oxide cyclase/Dirigent protein|Dirigent protein
A2XUV1	OsI_16388	Malate synthase	29	19.8957	18.7912	1.1045	2.15024	Up	0.000583472	0.0119206	19.841	20.0314	19.8147	18.7901	18.9445	18.639	Malate synthase	9268154	OsI_16388	GO:0006097,GO:0006099,GO:0009514,GO:0004474	glyoxylate cycle|tricarboxylic acid cycle|glyoxysome|malate synthase activity	osa00620,osa00630	Pyruvate metabolism|Glyoxylate and dicarboxylate metabolism	K01638	PF20659,PF20656,PF01274	NA|NA|Malate_synthase	NA|NA|Malate synthase	IPR044856,IPR011076,IPR006252,IPR019830,IPR001465,IPR046363	Homologous_superfamily|Homologous_superfamily|Family|Conserved_site|Family|Homologous_superfamily	Malate synthase, C-terminal superfamily|Malate synthase superfamily|Malate synthase A|Malate synthase, conserved site|Malate synthase|Malate synthase, N-terminal and TIM-barrel domains
A2YP40	OsI_27029	Uncharacterized protein	22	20.2362	19.1498	1.0864	2.12343	Up	0.000617084	0.0123643	20.1007	20.3233	20.2846	19.3072	19.1376	19.0046	Uncharacterized protein	4344044	OsI_27029						PF07676	PD40	WD40-like Beta Propeller Repeat	IPR011042,IPR011659	Homologous_superfamily|Repeat	Six-bladed beta-propeller, TolB-like|WD40-like beta propeller
B8AWC7	OsI_19395	Protein kinase domain-containing protein	2	16.1853	10.0572	6.12813	69.9439	Up	0.000652354	0.0126149	14.9449	16.5577	17.0533	10.0126	10.0723	10.0867	Protein kinase domain-containing protein	4338366	OsI_19395	GO:0016020,GO:0005524,GO:0004674	membrane|ATP binding|protein serine/threonine kinase activity				PF00560,PF08263,PF07714	LRR_1|LRRNT_2|PK_Tyr_Ser-Thr	Leucine Rich Repeat|Leucine rich repeat N-terminal domain|Protein tyrosine and serine/threonine kinase	IPR011009,IPR001611,IPR032675,IPR013210,IPR000719,IPR017441,IPR001245,IPR008271	Homologous_superfamily|Repeat|Homologous_superfamily|Domain|Domain|Binding_site|Domain|Active_site	Protein kinase-like domain superfamily|Leucine-rich repeat|Leucine-rich repeat domain superfamily|Leucine-rich repeat-containing N-terminal, plant-type|Protein kinase domain|Protein kinase, ATP binding site|Serine-threonine/tyrosine-protein kinase, catalytic domain|Serine/threonine-protein kinase, active site
B8B5I2	OsI_25789	Cellulose synthase	4	16.2721	10.0572	6.21493	74.2814	Up	0.000654354	0.0126276	16.9132	16.9231	14.9801	10.0126	10.0723	10.0867	Cellulose synthase	4343049	OsI_25789	GO:0030244,GO:0071669,GO:0016020,GO:0016760	cellulose biosynthetic process|plant-type cell wall organization or biogenesis|membrane|cellulose synthase (UDP-forming) activity				PF03552	Cellulose_synt	Cellulose synthase	IPR005150,IPR029044	Family|Homologous_superfamily	Cellulose synthase|Nucleotide-diphospho-sugar transferases
A2YQZ8	OsI_27725	Mediator of RNA polymerase II transcription subunit 21	1	10.0866	13.5579	-3.47126	0.090167	Down	0.000670175	0.0127755	10.0791	10.0642	10.1166	14.2793	13.2673	13.127	Mediator of RNA polymerase II transcription subunit 21	4344610	OsI_27725	GO:0006357,GO:0016592,GO:0003712	regulation of transcription by RNA polymerase II|mediator complex|transcription coregulator activity				PF11221	Med21	Subunit 21 of Mediator complex	IPR037212,IPR021384	Homologous_superfamily|Family	Mediator complex, subunit Med7/Med21-like|Mediator complex, subunit Med21
A2XXN8	OsI_17449	Uncharacterized protein	45	19.2329	17.9079	1.32496	2.50525	Up	0.000676	0.0127845	19.1134	19.3017	19.2834	18.06	18.0046	17.6592	Uncharacterized protein	4337027	OsI_17449	GO:0016020,GO:0140359,GO:0005524,GO:0016887	membrane|ABC-type transporter activity|ATP binding|ATP hydrolysis activity				PF00664,PF00005	ABC_membrane|ABC_tran	ABC transporter transmembrane region|ABC transporter	IPR003593,IPR011527,IPR036640,IPR003439,IPR017871,IPR044746,IPR044726,IPR027417	Domain|Domain|Homologous_superfamily|Domain|Conserved_site|Domain|Domain|Homologous_superfamily	AAA+ ATPase domain|ABC transporter type 1, transmembrane domain|ABC transporter type 1, transmembrane domain superfamily|ABC transporter-like, ATP-binding domain|ABC transporter-like, conserved site|ABC transporter C family, six-transmembrane helical domain 1|ABC transporter C family, six-transmembrane helical domain 2|P-loop containing nucleoside triphosphate hydrolase
B8AYE9	OsI_18577	MPN domain-containing protein	67	19.2732	18.1449	1.12823	2.1859	Up	0.000684563	0.0128674	19.1595	19.3808	19.2791	18.31	18.1604	17.9644	MPN domain-containing protein	4337900	OsI_18577	GO:0000244,GO:0071013,GO:0005682,GO:0008237,GO:0097157,GO:0030619,GO:0030620,GO:0030623,GO:0017070	spliceosomal tri-snRNP complex assembly|catalytic step 2 spliceosome|U5 snRNP|metallopeptidase activity|pre-mRNA intronic binding|U1 snRNA binding|U2 snRNA binding|U5 snRNA binding|U6 snRNA binding	osa03040	Spliceosome	K12856	PF01398,PF08082,PF08083,PF08084,PF12134,PF10598,PF10597,PF10596	JAB|PRO8NT|PROCN|PROCT|PRP8_domainIV|RRM_4|U5_2-snRNA_bdg|U6-snRNA_bdg	JAB1/Mov34/MPN/PAD-1 ubiquitin protease|PRO8NT (NUC069), PrP8 N-terminal domain|PROCN (NUC071) domain|PROCT (NUC072) domain|PRP8 domain IV core|RNA recognition motif of the spliceosomal PrP8|U5-snRNA binding site 2 of PrP8|U6-snRNA interacting domain of PrP8	IPR000555,IPR037518,IPR012591,IPR012592,IPR012984,IPR027652,IPR021983,IPR043173,IPR043172,IPR019581,IPR042516,IPR019580,IPR012337,IPR019582	Domain|Domain|Domain|Domain|Domain|Family|Domain|Homologous_superfamily|Homologous_superfamily|Domain|Homologous_superfamily|Domain|Homologous_superfamily|Domain	JAB1/MPN/MOV34 metalloenzyme domain|MPN domain|PRO8NT domain|PROCN domain|PROCT domain|Pre-mRNA-processing-splicing factor 8|PRP8 domain IV core|Prp8 RNase domain IV, fingers region|Prp8 RNase domain IV, palm region|Pre-mRNA-processing-splicing factor 8, U5-snRNA-binding|Pre-mRNA-processing-splicing factor 8, U5-snRNA-binding domain superfamily|Pre-mRNA-processing-splicing factor 8, U6-snRNA-bind…
B8B5L6	OsI_27236	Sex determination protein tasselseed 2	5	16.208	10.0572	6.15082	71.0528	Up	0.000687759	0.012871	15.174	16.0493	17.4007	10.0126	10.0723	10.0867	Sex determination protein tasselseed 2	4344205	OsI_27236	GO:0016491	oxidoreductase activity				PF13561	adh_short_C2	Enoyl-(Acyl carrier protein) reductase	IPR036291,IPR002347	Homologous_superfamily|Family	NAD(P)-binding domain superfamily|Short-chain dehydrogenase/reductase SDR
A2Z0N8	OsI_31164	leucine--tRNA ligase	36	20.7176	19.6357	1.0819	2.11683	Up	0.000700981	0.0129608	20.5481	20.7163	20.8883	19.7163	19.6699	19.5208	leucine--tRNA ligase	4346920	OsI_31164	GO:0006429,GO:0009791,GO:0048608,GO:0002161,GO:0005524,GO:0004823	leucyl-tRNA aminoacylation|post-embryonic development|reproductive structure development|aminoacyl-tRNA editing activity|ATP binding|leucine-tRNA ligase activity	osa00970	Aminoacyl-tRNA biosynthesis	K01869	PF08264,PF00133	Anticodon_1|tRNA-synt_1	Anticodon-binding domain of tRNA ligase|tRNA synthetases class I (I, L, M and V)	IPR001412,IPR002300,IPR004493,IPR013155,IPR014729,IPR009080,IPR009008	Conserved_site|Domain|Family|Domain|Homologous_superfamily|Homologous_superfamily|Homologous_superfamily	Aminoacyl-tRNA synthetase, class I, conserved site|Aminoacyl-tRNA synthetase, class Ia|Leucyl-tRNA synthetase, class Ia, archaeal/eukaryotic cytosolic|Methionyl/Valyl/Leucyl/Isoleucyl-tRNA synthetase, anticodon-binding|Rossmann-like alpha/beta/alpha sandwich fold|Aminoacyl-tRNA synthetase, class Ia, anticodon-binding|Valyl/Leucyl/Isoleucyl-tRNA synthetase, editing domain
B8AWY8	OsI_18110	methionine S-methyltransferase	28	18.7683	17.6717	1.09663	2.13855	Up	0.000721892	0.0129836	18.5986	18.9139	18.7925	17.7842	17.6947	17.5362	methionine S-methyltransferase	4337554	OsI_18110	GO:0009058,GO:0032259,GO:0046500,GO:0001887,GO:0030732,GO:0030170	biosynthetic process|methylation|S-adenosylmethionine metabolic process|selenium compound metabolic process|methionine S-methyltransferase activity|pyridoxal phosphate binding	osa00450	Selenocompound metabolism	K08247	PF00155,PF13847	Aminotran_1_2|Methyltransf_31	Aminotransferase class I and II|Methyltransferase domain	IPR004839,IPR025779,IPR025714,IPR015424,IPR015421,IPR029063	Domain|Family|Domain|Homologous_superfamily|Homologous_superfamily|Homologous_superfamily	Aminotransferase, class I/classII|Methionine S-methyltransferase|Methyltransferase domain|Pyridoxal phosphate-dependent transferase|Pyridoxal phosphate-dependent transferase, major domain|S-adenosyl-L-methionine-dependent methyltransferase superfamily
A2XN04	OsI_13933	Vacuolar protein sorting-associated protein 35	28	19.4458	18.4321	1.0137	2.01908	Up	0.000722352	0.0129836	19.3686	19.4421	19.5266	18.612	18.4097	18.2745	Vacuolar protein sorting-associated protein 35	4334459	OsI_13933	GO:0015031,GO:0042147,GO:0005829,GO:0030906	protein transport|retrograde transport, endosome to Golgi|cytosol|retromer, cargo-selective complex	osa04144	Endocytosis	K18468	PF03635	Vps35	Vacuolar protein sorting-associated protein 35	IPR016024,IPR005378,IPR042491	Homologous_superfamily|Family|Homologous_superfamily	Armadillo-type fold|Vacuolar protein sorting-associated protein 35|Vacuolar protein sorting-associated protein 35, C-terminal
B8AYC2	OsI_19921	Uncharacterized protein	1	19.4482	18.2529	1.19525	2.28984	Up	0.000723351	0.0129836	19.5652	19.2521	19.5273	18.4137	18.1886	18.1565	Uncharacterized protein	4338750	OsI_19921			osa00010,osa00620,osa00710	Glycolysis / Gluconeogenesis|Pyruvate metabolism|Carbon fixation by Calvin cycle	K01006
A2Y963	OsI_21602	Coatomer subunit beta'	26	18.8166	17.4855	1.33119	2.5161	Up	0.000725304	0.0129836	18.6881	18.8814	18.8804	17.7151	17.464	17.2772	Coatomer subunit beta'	4340097	OsI_21602	GO:0006888,GO:0006891,GO:0006886,GO:0006890,GO:0030126,GO:0000139,GO:0005198	endoplasmic reticulum to Golgi vesicle-mediated transport|intra-Golgi vesicle-mediated transport|intracellular protein transport|retrograde vesicle-mediated transport, Golgi to endoplasmic reticulum|COPI vesicle coat|Golgi membrane|structural molecule activity				PF04053,PF00400	Coatomer_WDAD|WD40	Coatomer WD associated region |WD domain, G-beta repeat	IPR006692,IPR016453,IPR020472,IPR015943,IPR036322,IPR001680	Domain|Family|Repeat|Homologous_superfamily|Homologous_superfamily|Repeat	Coatomer, WD associated region|Coatomer beta' subunit (COPB2)|G-protein beta WD-40 repeat|WD40/YVTN repeat-like-containing domain superfamily|WD40-repeat-containing domain superfamily|WD40 repeat
A2YWL4	OsI_29734	galactinol--sucrose galactosyltransferase	2	10.0866	14.9053	-4.81865	0.0354357	Down	0.000734185	0.0130306	10.0791	10.0642	10.1166	14.1306	15.8835	14.7017	galactinol--sucrose galactosyltransferase	4345925	OsI_29734			osa00052	Galactose metabolism	K06617	PF05691	Raffinose_syn	Raffinose synthase or seed imbibition protein Sip1	IPR013785,IPR017853,IPR008811	Homologous_superfamily|Homologous_superfamily|Family	Aldolase-type TIM barrel|Glycoside hydrolase superfamily|Glycosyl hydrolases 36
A2YQR8	OsI_27642	Uncharacterized protein	1	14.413	10.0572	4.35586	20.476	Up	0.000734279	0.0130306	15.32	13.7719	14.1472	10.0126	10.0723	10.0867	Uncharacterized protein	4344547	OsI_27642	GO:0006412,GO:1990904,GO:0005840,GO:0003735	translation|ribonucleoprotein complex|ribosome|structural constituent of ribosome				PF01165	Ribosomal_S21	Ribosomal protein S21	IPR001911,IPR038380	Family|Homologous_superfamily	Ribosomal protein S21|Ribosomal protein S21 superfamily
A2XLR0	OsI_13414	Uncharacterized protein	1	12.9068	10.0572	2.8496	7.20802	Up	0.000752788	0.0131431	13.5198	12.6081	12.5925	10.0126	10.0723	10.0867	Uncharacterized protein	4334015	OsI_13414	GO:0004867	serine-type endopeptidase inhibitor activity				PF02428	Prot_inhib_II	Potato type II proteinase inhibitor family	IPR003465	Family	Proteinase inhibitor I20
A2XIA2	OsI_12162	Pyruvate, phosphate dikinase	14	18.8861	17.8373	1.04872	2.0687	Up	0.000762185	0.0131431	18.9202	18.6864	19.0515	17.9113	17.8183	17.7823	Pyruvate, phosphate dikinase	4333181	OsI_12162	GO:0006090,GO:0005524,GO:0016301,GO:0046872,GO:0050242	pyruvate metabolic process|ATP binding|kinase activity|metal ion binding|pyruvate, phosphate dikinase activity	osa00010,osa00620,osa00710	Glycolysis / Gluconeogenesis|Pyruvate metabolism|Carbon fixation by Calvin cycle	K01006	PF00391,PF02896,PF01326	PEP-utilizers|PEP-utilizers_C|PPDK_N	PEP-utilising enzyme, mobile domain|PEP-utilising enzyme, PEP-binding domain|Pyruvate phosphate dikinase, AMP/ATP-binding domain	IPR013815,IPR008279,IPR018274,IPR000121,IPR023151,IPR036637,IPR002192,IPR010121,IPR015813,IPR040442	Homologous_superfamily|Domain|Active_site|Domain|Conserved_site|Homologous_superfamily|Domain|Family|Homologous_superfamily|Homologous_superfamily	ATP-grasp fold, subdomain 1|PEP-utilising enzyme, mobile domain|PEP-utilising enzyme, active site|PEP-utilising enzyme, C-terminal|PEP-utilising enzyme, conserved site|Phosphohistidine domain superfamily|Pyruvate phosphate dikinase, AMP/ATP-binding|Pyruvate, phosphate dikinase|Pyruvate/Phosphoenolpyruvate kinase-like domain superfamily|Pyruvate kinase-like domain superfamily
B8B7F2	OsI_24977	VOC domain-containing protein	4	18.2374	19.2416	-1.00417	0.498557	Down	0.00079229	0.0134161	18.1432	18.1164	18.4526	19.2638	19.2014	19.2596	VOC domain-containing protein	4342451	OsI_24977						PF00903	Glyoxalase	Glyoxalase/Bleomycin resistance protein/Dioxygenase superfamily	IPR029068,IPR004360,IPR037523	Homologous_superfamily|Domain|Domain	Glyoxalase/Bleomycin resistance protein/Dihydroxybiphenyl dioxygenase|Glyoxalase/fosfomycin resistance/dioxygenase domain|Vicinal oxygen chelate (VOC) domain
A2XEV1	COI2	Coronatine-insensitive protein homolog 2	16	18.2235	17.1347	1.08885	2.12705	Up	0.000823822	0.013702	18.2999	18.1548	18.2158	17.3509	16.9718	17.0814	Coronatine-insensitive protein homolog 2	4332349	COI2			osa04075	Plant hormone signal transduction	K13463	PF18511,PF18791	F-box_5|Transp_inhibit	F-box|Transport inhibitor response 1 protein domain	IPR041567,IPR032675,IPR041101	Domain|Homologous_superfamily|Domain	COI1, F-box|Leucine-rich repeat domain superfamily|Transport inhibitor response 1 domain
A2Y8L6	OsI_21397	DUF4220 domain-containing protein	2	14.2993	10.0572	4.24209	18.9233	Up	0.00084309	0.0137082	13.665	14.014	15.2188	10.0126	10.0723	10.0867	DUF4220 domain-containing protein	4339943	OsI_21397	GO:0016020	membrane				PF13968	DUF4220	Domain of unknown function (DUF4220)	IPR025315	Domain	Domain of unknown function DUF4220
A2ZM62	OsI_38919	Calcium-transporting ATPase	22	19.6789	18.5129	1.16605	2.24397	Up	0.000849181	0.0137834	19.5804	19.7857	19.6708	18.7308	18.4697	18.3382	Calcium-transporting ATPase	4352664	OsI_38919	GO:0016020,GO:0005524,GO:0016887,GO:0005516,GO:0005388	membrane|ATP binding|ATP hydrolysis activity|calmodulin binding|P-type calcium transporter activity				PF12515,PF13246,PF00689,PF00690,PF00122,PF00702	CaATP_NAI|Cation_ATPase|Cation_ATPase_C|Cation_ATPase_N|E1-E2_ATPase|Hydrolase	Ca2+-ATPase N terminal autoinhibitory domain|Cation transport ATPase (P-type)|Cation transporting ATPase, C-terminus|Cation transporter/ATPase, N-terminus|E1-E2 ATPase|haloacid dehalogenase-like hydrolase	IPR006068,IPR004014,IPR023299,IPR018303,IPR023298,IPR008250,IPR024750,IPR036412,IPR023214,IPR006408,IPR001757,IPR044492	Domain|Domain|Homologous_superfamily|PTM|Homologous_superfamily|Homologous_superfamily|Domain|Homologous_superfamily|Homologous_superfamily|Family|Family|Domain	Cation-transporting P-type ATPase, C-terminal|Cation-transporting P-type ATPase, N-terminal|P-type ATPase, cytoplasmic domain N|P-type ATPase, phosphorylation site|P-type ATPase, transmembrane domain superfamily|P-type ATPase, A domain superfamily|Calcium-transporting P-type ATPase, N-terminal autoinhibitory domain|HAD-like superfamily|HAD superfamily|P-type ATPase, subfamily IIB|P-type ATPase|P-…
B8AEX3	OsI_06526	phosphoenolpyruvate carboxylase	38	21.1976	19.8693	1.32829	2.51105	Up	0.000854411	0.0137938	21.0208	21.2457	21.3262	20.0668	19.8776	19.6635	phosphoenolpyruvate carboxylase	4328859	OsI_06526	GO:0015977,GO:0006099,GO:0008964	carbon fixation|tricarboxylic acid cycle|phosphoenolpyruvate carboxylase activity	osa00620,osa00710	Pyruvate metabolism|Carbon fixation by Calvin cycle	K01595	PF00311	PEPcase	Phosphoenolpyruvate carboxylase	IPR021135,IPR022805,IPR018129,IPR033129,IPR015813	Family|Family|Active_site|Active_site|Homologous_superfamily	Phosphoenolpyruvate carboxylase|Phosphoenolpyruvate carboxylase, bacterial/plant-type|Phosphoenolpyruvate carboxylase, Lys active site|Phosphoenolpyruvate carboxylase, His active site|Pyruvate/Phosphoenolpyruvate kinase-like domain superfamily
A2YNM7	OsI_26846	Exportin-T	3	15.3171	10.0572	5.25991	38.317	Up	0.000884645	0.0141153	16.0293	15.7785	14.1435	10.0126	10.0723	10.0867	Exportin-T	4343885	OsI_26846	GO:0009908,GO:0010014,GO:0071528,GO:0005737,GO:0005634,GO:0005049,GO:0031267,GO:0000049	flower development|meristem initiation|tRNA re-export from nucleus|cytoplasm|nucleus|nuclear export signal receptor activity|small GTPase binding|tRNA binding	osa03013	Nucleocytoplasmic transport	K14288	PF19282,PF08389	Exportin-T|Xpo1	Exportin-T|Exportin 1-like protein	IPR011989,IPR016024,IPR013598,IPR045546,IPR040017	Homologous_superfamily|Homologous_superfamily|Domain|Domain|Family	Armadillo-like helical|Armadillo-type fold|Exportin-1/Importin-beta-like|Exportin-T, C-terminal domain|Exportin-T
A2X2G9	OsI_06386	Aminopeptidase	38	20.5074	19.2834	1.22393	2.33583	Up	0.000917452	0.0144693	20.4146	20.419	20.6885	19.4847	19.2373	19.1284	Aminopeptidase	4328737	OsI_06386	GO:0006508,GO:0005783,GO:0016020,GO:0004177,GO:0008237,GO:0008270	proteolysis|endoplasmic reticulum|membrane|aminopeptidase activity|metallopeptidase activity|zinc ion binding				PF11838,PF01433,PF17900	ERAP1_C|Peptidase_M1|Peptidase_M1_N	ERAP1-like C-terminal domain|Peptidase family M1 domain|Peptidase M1 N-terminal domain	IPR045357,IPR042097,IPR024571,IPR034016,IPR001930,IPR014782,IPR027268	Domain|Homologous_superfamily|Domain|Family|Family|Domain|Homologous_superfamily	Aminopeptidase N-like , N-terminal domain|Aminopeptidase N-like , N-terminal domain superfamliy|ERAP1-like C-terminal domain|Aminopeptidase N-type|Peptidase M1, alanine aminopeptidase/leukotriene A4 hydrolase|Peptidase M1, membrane alanine aminopeptidase|Peptidase M4/M1, CTD superfamily
A2YMB7	OsI_26372	Beta-amylase	19	18.9914	17.5254	1.46599	2.76253	Up	0.00091838	0.0144693	18.8618	18.9151	19.1974	17.6988	17.2711	17.6064	Beta-amylase	9267841	OsI_26372	GO:0000272,GO:0102229,GO:0016161	polysaccharide catabolic process|amylopectin maltohydrolase activity|beta-amylase activity	osa00500	Starch and sucrose metabolism	K01177	PF01373	Glyco_hydro_14	Glycosyl hydrolase family 14	IPR001554,IPR018238,IPR001371,IPR017853	Family|Conserved_site|Family|Homologous_superfamily	Glycoside hydrolase, family 14|Glycoside hydrolase, family 14, conserved site|Glycoside hydrolase, family 14B, plant|Glycoside hydrolase superfamily
A2XF47	OsI_10990	Uncharacterized protein	10	19.5892	18.4103	1.17883	2.26393	Up	0.000985203	0.0148143	19.6545	19.7339	19.3791	18.2613	18.418	18.5517	Uncharacterized protein	4332420	OsI_10990	GO:0005524,GO:0140662	ATP binding|ATP-dependent protein folding chaperone	osa03040,osa04141,osa04144	Spliceosome|Protein processing in endoplasmic reticulum|Endocytosis	K03283	PF00012	HSP70	Hsp70 protein	IPR043129,IPR018181,IPR029048,IPR029047,IPR013126	Homologous_superfamily|Conserved_site|Homologous_superfamily|Homologous_superfamily|Family	ATPase, nucleotide binding domain|Heat shock protein 70, conserved site|Heat shock protein 70kD, C-terminal domain superfamily|Heat shock protein 70kD, peptide-binding domain superfamily|Heat shock protein 70 family
A2ZD86	OsI_35751	GUN4-like domain-containing protein	5	19.9708	21.1416	-1.17085	0.44416	Down	0.00101992	0.015078	19.7679	20.0242	20.1202	20.9906	21.2932	21.1411	GUN4-like domain-containing protein	4350255	OsI_35751						PF05419	GUN4	GUN4-like	IPR008629,IPR037215	Domain|Homologous_superfamily	GUN4-like|GUN4-like superfamily
A2X5F3	OsI_07431	Tr-type G domain-containing protein	46	23.1556	21.9424	1.21317	2.31847	Up	0.00105785	0.01526	23.0019	23.1862	23.2786	22.1662	21.8931	21.7679	Tr-type G domain-containing protein	4329493	OsI_07431	GO:0006412,GO:0005737,GO:0005525,GO:0003924	translation|cytoplasm|GTP binding|GTPase activity				PF00679,PF14492,PF03764,PF00009,PF03144	EFG_C|EFG_III|EFG_IV|GTP_EFTU|GTP_EFTU_D2	Elongation factor G C-terminus|Elongation Factor G, domain III|Elongation factor G, domain IV|Elongation factor Tu GTP binding domain|Elongation factor Tu domain 2	IPR041095,IPR035647,IPR000640,IPR004161,IPR031157,IPR027417,IPR020568,IPR014721,IPR005225,IPR000795,IPR009000,IPR005517	Domain|Homologous_superfamily|Domain|Domain|Conserved_site|Homologous_superfamily|Homologous_superfamily|Homologous_superfamily|Domain|Domain|Homologous_superfamily|Domain	Elongation Factor G, domain II|EF-G domain III/V-like|Elongation factor EFG, domain V-like|Translation elongation factor EFTu-like, domain 2|Tr-type G domain, conserved site|P-loop containing nucleoside triphosphate hydrolase|Ribosomal protein S5 domain 2-type fold|Ribosomal protein S5 domain 2-type fold, subgroup|Small GTP-binding protein domain|Translational (tr)-type GTP-binding domain|Transla…
B8BJK8	OsI_35458	PIR2-like helical domain-containing protein	5	14.3711	10.0572	4.3139	19.8891	Up	0.00106839	0.0153293	15.1157	13.397	14.6006	10.0126	10.0723	10.0867	PIR2-like helical domain-containing protein	4350023	OsI_35458	GO:0016020	membrane				PF12274,PF20235	DUF3615|DUF6592	Protein of unknown function (DUF3615)|Family of unknown function (DUF6592)	IPR022059,IPR046527	Family|Domain	Protein of unknown function DUF3615|PIR2-like, helical domain
B8B754	OsI_24759	SCP domain-containing protein	4	18.4939	17.2135	1.28047	2.42918	Up	0.00109032	0.0154887	18.6906	18.1995	18.5917	17.2516	17.1648	17.224	SCP domain-containing protein	4342317	OsI_24759	GO:0005576	extracellular region	osa04016,osa04075,osa04626	MAPK signaling pathway - plant|Plant hormone signal transduction|Plant-pathogen interaction	K13449	PF00188	CAP	Cysteine-rich secretory protein family	IPR018244,IPR014044,IPR035940,IPR001283,IPR002413	Conserved_site|Domain|Homologous_superfamily|Family|Family	Allergen V5/Tpx-1-related, conserved site|CAP domain|CAP superfamily|Cysteine-rich secretory protein-related|Venom allergen 5-like
A2YTB2	OsI_28556	Phytocyanin domain-containing protein	4	17.6	18.6965	-1.09651	0.467645	Down	0.00109466	0.0155011	17.6151	17.5141	17.6706	18.8801	18.4653	18.744	Phytocyanin domain-containing protein	4345148	OsI_28556	GO:0016020,GO:0009055	membrane|electron transfer activity				PF02298	Cu_bind_like	Plastocyanin-like domain	IPR008972,IPR041846,IPR039391,IPR003245	Homologous_superfamily|Domain|Family|Domain	Cupredoxin|Early nodulin-like protein domain|Phytocyanin|Phytocyanin domain
Q1AHB2	KSL11	Stemod-13(17)-ene synthase	20	18.0169	16.7728	1.24411	2.36872	Up	0.00115073	0.0159271	17.996	18.061	17.9937	16.8314	16.4917	16.9952	Stemod-13(17)-ene synthase	136354096	KSL11	GO:0006952,GO:0016101,GO:0000287,GO:0034283,GO:0010333	defense response|diterpenoid metabolic process|magnesium ion binding|syn-stemod-13(17)-ene synthase activity|terpene synthase activity	osa00904	Diterpenoid biosynthesis	K14044	PF01397,PF03936	Terpene_synth|Terpene_synth_C	Terpene synthase, N-terminal domain|Terpene synthase family, metal binding domain	IPR008949,IPR001906,IPR036965,IPR005630,IPR008930	Homologous_superfamily|Domain|Homologous_superfamily|Domain|Homologous_superfamily	Isoprenoid synthase domain superfamily|Terpene synthase, N-terminal domain|Terpene synthase, N-terminal domain superfamily|Terpene synthase, metal-binding domain|Terpenoid cyclases/protein prenyltransferase alpha-alpha toroid
A2YLX7	LTD	Protein LHCP TRANSLOCATION DEFECT	2	21.4442	22.6372	-1.19306	0.437373	Down	0.00115684	0.0159647	21.318	21.565	21.4495	22.7365	22.7863	22.3889	Protein LHCP TRANSLOCATION DEFECT	4343402	LTD	GO:0090391,GO:0006886,GO:0009570	granum assembly|intracellular protein transport|chloroplast stroma							IPR036770,IPR044242	Homologous_superfamily|Family	Ankyrin repeat-containing domain superfamily|Protein LHCP TRANSLOCATION DEFECT-like
A2ZEP1	OsI_36255	Leucine-rich repeat-containing N-terminal plant-type domain-containing protein	3	19.9823	18.2822	1.70014	3.24932	Up	0.00119106	0.0161992	20.1712	19.9802	19.7957	18.4585	18.4578	17.9302	Leucine-rich repeat-containing N-terminal plant-type domain-containing protein	4350584	OsI_36255						PF00560,PF08263	LRR_1|LRRNT_2	Leucine Rich Repeat|Leucine rich repeat N-terminal domain	IPR001611,IPR032675,IPR013210	Repeat|Homologous_superfamily|Domain	Leucine-rich repeat|Leucine-rich repeat domain superfamily|Leucine-rich repeat-containing N-terminal, plant-type
A2YCR4	OsI_22900	Acyl-coenzyme A oxidase	19	19.1741	17.8137	1.36045	2.56765	Up	0.00120503	0.016262	19.0663	19.2111	19.245	18.1196	17.7189	17.6025	Acyl-coenzyme A oxidase	4340986	OsI_22900	GO:0006635,GO:0005777,GO:0003997,GO:0071949	fatty acid beta-oxidation|peroxisome|acyl-CoA oxidase activity|FAD binding	osa00640,osa00071,osa00592,osa01040,osa00410,osa04146	Propanoate metabolism|Fatty acid degradation|alpha-Linolenic acid metabolism|Biosynthesis of unsaturated fatty acids|beta-Alanine metabolism|Peroxisome	K00232	PF01756,PF22924,PF02770	ACOX|NA|Acyl-CoA_dh_M	Acyl-CoA oxidase|NA|Acyl-CoA dehydrogenase, middle domain	IPR006091,IPR046373,IPR012258,IPR002655,IPR036250,IPR009100	Domain|Homologous_superfamily|Family|Domain|Homologous_superfamily|Homologous_superfamily	Acyl-CoA oxidase/dehydrogenase, middle domain|Acyl-CoA oxidase/dehydrogenase, middle domain superfamily|Acyl-CoA oxidase|Acyl-CoA oxidase, C-terminal|Acyl-CoA dehydrogenase-like, C-terminal|Acyl-CoA dehydrogenase/oxidase, N-terminal and middle domain superfamily
B8B0Q4	OsI_23887	isoleucine--tRNA ligase	43	19.436	18.1566	1.2794	2.42738	Up	0.00130478	0.0168903	19.3079	19.4614	19.5387	18.4347	18.0834	17.9517	isoleucine--tRNA ligase	9270869	OsI_23887	GO:0006428,GO:0009791,GO:0048608,GO:0002161,GO:0005524,GO:0004822,GO:0000049	isoleucyl-tRNA aminoacylation|post-embryonic development|reproductive structure development|aminoacyl-tRNA editing activity|ATP binding|isoleucine-tRNA ligase activity|tRNA binding	osa00970	Aminoacyl-tRNA biosynthesis	K01870	PF08264,PF19302,PF00133	Anticodon_1|DUF5915|tRNA-synt_1	Anticodon-binding domain of tRNA ligase|Domain of unknown function (DUF5915)|tRNA synthetases class I (I, L, M and V)	IPR001412,IPR002300,IPR033709,IPR002301,IPR023586,IPR013155,IPR014729,IPR009080,IPR009008	Conserved_site|Domain|Domain|Family|Family|Domain|Homologous_superfamily|Homologous_superfamily|Homologous_superfamily	Aminoacyl-tRNA synthetase, class I, conserved site|Aminoacyl-tRNA synthetase, class Ia|Isoleucyl tRNA synthetase type 2, anticodon-binding domain|Isoleucine-tRNA ligase|Isoleucine-tRNA ligase, type 2|Methionyl/Valyl/Leucyl/Isoleucyl-tRNA synthetase, anticodon-binding|Rossmann-like alpha/beta/alpha sandwich fold|Aminoacyl-tRNA synthetase, class Ia, anticodon-binding|Valyl/Leucyl/Isoleucyl-tRNA syn…
B8BIM9	OsI_34806	E1 ubiquitin-activating enzyme	29	20.0613	18.9532	1.10811	2.15563	Up	0.0013488	0.0171789	19.96	20.0728	20.151	19.2084	18.8329	18.8182	E1 ubiquitin-activating enzyme	4349557	OsI_34806	GO:0016020,GO:0005524,GO:0004839	membrane|ATP binding|ubiquitin activating enzyme activity	osa04120	Ubiquitin mediated proteolysis	K03178	PF20241,PF16191,PF16190,PF00899,PF10585	DUF6598|E1_4HB|E1_FCCH|ThiF|UBA_E1_SCCH	Domain of unknown function (DUF6598)|Ubiquitin-activating enzyme E1 four-helix bundle|Ubiquitin-activating enzyme E1 FCCH domain|ThiF family|Ubiquitin-activating enzyme, SCCH domain	IPR046533,IPR032420,IPR032418,IPR042302,IPR045886,IPR000594,IPR042449,IPR019572,IPR035985,IPR018075,IPR018074,IPR033127,IPR000011	Domain|Domain|Domain|Homologous_superfamily|Family|Domain|Homologous_superfamily|Domain|Homologous_superfamily|Family|Conserved_site|Active_site|Family	Protein of unknown function DUF6598|Ubiquitin-activating enzyme E1, four-helix bundle|Ubiquitin-activating enzyme E1, FCCH domain|Ubiquitin-activating enzyme E1, FCCH domain superfamily|ThiF/MoeB/HesA family|THIF-type NAD/FAD binding fold|Ubiquitin-activating enzyme E1, inactive adenylation domain, subdomain 1|Ubiquitin-activating enzyme, SCCH domain|Ubiquitin-activating enzyme|Ubiquitin-activati…
B8ADH7	OsI_00588	Phospholipase D	37	21.7721	20.5368	1.2353	2.3543	Up	0.00134932	0.0171789	21.5571	21.8195	21.9395	20.7491	20.4171	20.4441	Phospholipase D	4327647	OsI_00588	GO:0016042,GO:0046470,GO:0016020,GO:0005509,GO:0004630	lipid catabolic process|phosphatidylcholine metabolic process|membrane|calcium ion binding|phospholipase D activity	osa00564,osa00565,osa04144	Glycerophospholipid metabolism|Ether lipid metabolism|Endocytosis	K01115	PF00168,PF12357,PF00614	C2|PLD_C|PLDc	C2 domain|Phospholipase D C terminal |Phospholipase D Active site motif	IPR000008,IPR035892,IPR001736,IPR024632,IPR015679,IPR011402	Domain|Homologous_superfamily|Domain|Domain|Family|Family	C2 domain|C2 domain superfamily|Phospholipase D/Transphosphatidylase|Phospholipase D, C-terminal|Phospholipase D family|Phospholipase D, plant
B8A8Z0	OsI_02169	LisH domain-containing protein	1	15.1337	10.0572	5.07652	33.7432	Up	0.0013545	0.0171789	15.7794	15.764	13.8578	10.0126	10.0723	10.0867	LisH domain-containing protein	4323992	OsI_02169	GO:0032367,GO:0005802	intracellular cholesterol transport|trans-Golgi network							IPR011989,IPR016024,IPR021133,IPR006594,IPR040362	Homologous_superfamily|Homologous_superfamily|Repeat|Domain|Family	Armadillo-like helical|Armadillo-type fold|HEAT, type 2|LIS1 homology motif|RAB11-binding protein RELCH
B8B7I6	OsI_26542	Uncharacterized protein	6	18.0582	16.8174	1.24084	2.36337	Up	0.00141811	0.0175361	18.1131	17.764	18.2976	16.7768	16.8249	16.8505	Uncharacterized protein	9266542	OsI_26542	GO:0006508,GO:0046872,GO:0004222	proteolysis|metal ion binding|metalloendopeptidase activity				PF00675,PF05193,PF16187,PF22456	Peptidase_M16|Peptidase_M16_C|Peptidase_M16_M|NA	Insulinase (Peptidase family M16)|Peptidase M16 inactive domain|Middle or third domain of peptidase_M16|NA	IPR011249,IPR011765,IPR001431,IPR007863,IPR032632	Homologous_superfamily|Domain|Binding_site|Domain|Domain	Metalloenzyme, LuxS/M16 peptidase-like|Peptidase M16, N-terminal|Peptidase M16, zinc-binding site|Peptidase M16, C-terminal|Peptidase M16, middle/third domain
A2ZH90	OsI_37152	Clathrin heavy chain	76	22.8226	21.2929	1.52972	2.8873	Up	0.00143656	0.0175847	22.6289	22.8758	22.963	21.6164	21.2084	21.0538	Clathrin heavy chain	4349546	OsI_37152	GO:0006886,GO:0006898,GO:0009507,GO:0030132,GO:0030130,GO:0071439,GO:0009506,GO:0032051,GO:0005198	intracellular protein transport|receptor-mediated endocytosis|chloroplast|clathrin coat of coated pit|clathrin coat of trans-Golgi network vesicle|clathrin complex|plasmodesma|clathrin light chain binding|structural molecule activity	osa04144	Endocytosis	K04646	PF00637,PF09268,PF13838,PF01394	Clathrin|Clathrin-link|Clathrin_H_link|Clathrin_propel	Region in Clathrin and VPS|Clathrin, heavy-chain linker|Clathrin-H-link|Clathrin propeller repeat	IPR016024,IPR000547,IPR015348,IPR016025,IPR022365,IPR016341,IPR011990	Homologous_superfamily|Repeat|Domain|Homologous_superfamily|Repeat|Family|Homologous_superfamily	Armadillo-type fold|Clathrin, heavy chain/VPS, 7-fold repeat|Clathrin, heavy chain, linker, core motif|Clathrin heavy chain, N-terminal|Clathrin, heavy chain, propeller repeat|Clathrin, heavy chain|Tetratricopeptide-like helical domain superfamily
B8BAI7	OsI_29144	Aminopeptidase	38	19.8801	18.7855	1.09462	2.13557	Up	0.00146125	0.0177409	19.8133	19.8032	20.0237	18.981	18.8101	18.5652	Aminopeptidase	4345501	OsI_29144	GO:0006508,GO:0005783,GO:0016020,GO:0004177,GO:0008237,GO:0008270	proteolysis|endoplasmic reticulum|membrane|aminopeptidase activity|metallopeptidase activity|zinc ion binding				PF11838,PF01433,PF17900	ERAP1_C|Peptidase_M1|Peptidase_M1_N	ERAP1-like C-terminal domain|Peptidase family M1 domain|Peptidase M1 N-terminal domain	IPR045357,IPR042097,IPR024571,IPR034016,IPR001930,IPR014782,IPR027268	Domain|Homologous_superfamily|Domain|Family|Family|Domain|Homologous_superfamily	Aminopeptidase N-like , N-terminal domain|Aminopeptidase N-like , N-terminal domain superfamliy|ERAP1-like C-terminal domain|Aminopeptidase N-type|Peptidase M1, alanine aminopeptidase/leukotriene A4 hydrolase|Peptidase M1, membrane alanine aminopeptidase|Peptidase M4/M1, CTD superfamily
B8AT82	OsI_15669	2-oxoglutarate dehydrogenase, mitochondrial	47	21.1434	20.0981	1.04532	2.06382	Up	0.0014684	0.0177409	21.0433	21.1403	21.2464	20.3272	20.0498	19.9172	2-oxoglutarate dehydrogenase, mitochondrial	4335673	OsI_15669	GO:0004591,GO:0030976	oxoglutarate dehydrogenase (succinyl-transferring) activity|thiamine pyrophosphate binding	osa00020,osa00785	Citrate cycle (TCA cycle)|Lipoic acid metabolism	K00164	PF16078,PF00676,PF16870,PF02779	2-oxogl_dehyd_N|E1_dh|OxoGdeHyase_C|Transket_pyr	2-oxoglutarate dehydrogenase N-terminus|Dehydrogenase E1 component|2-oxoglutarate dehydrogenase C-terminal|Transketolase, pyrimidine binding domain	IPR032106,IPR011603,IPR001017,IPR031717,IPR042179,IPR029061,IPR005475	Domain|Family|Domain|Domain|Homologous_superfamily|Homologous_superfamily|Domain	2-oxoglutarate dehydrogenase E1 component, N-terminal domain|2-oxoglutarate dehydrogenase E1 component|Dehydrogenase, E1 component|Multifunctional 2-oxoglutarate metabolism enzyme, C-terminal|Multifunctional 2-oxoglutarate metabolism enzyme, C-terminal domain superfamily|Thiamin diphosphate-binding fold|Transketolase-like, pyrimidine-binding domain
B8AGD0	OsI_08378	tripeptidyl-peptidase II	60	20.0538	19.0432	1.01052	2.01463	Up	0.0015708	0.0181535	19.9298	20.0718	20.1597	19.2622	18.9884	18.8791	tripeptidyl-peptidase II	4330237	OsI_08378	GO:0006508,GO:0005737,GO:0004177,GO:0003729,GO:0004252,GO:0008240	proteolysis|cytoplasm|aminopeptidase activity|mRNA binding|serine-type endopeptidase activity|tripeptidyl-peptidase activity				PF00082,PF12580,PF21316,PF21223	Peptidase_S8|TPPII|NA|NA	Subtilase family|Tripeptidyl peptidase II |NA|NA	IPR000209,IPR036852,IPR023828,IPR015500,IPR034051,IPR046939,IPR022229,IPR046940	Domain|Homologous_superfamily|Active_site|Family|Domain|Homologous_superfamily|Domain|Homologous_superfamily	Peptidase S8/S53 domain|Peptidase S8/S53 domain superfamily|Peptidase S8, subtilisin, Ser-active site|Peptidase S8, subtilisin-related|Tripeptidyl-peptidase II domain|Tripeptidyl-peptidase 2, C-terminal domain superfamily|Tripeptidyl peptidase II, Ig-like domain|Tripeptidyl peptidase II, Ig-like domain superfamily
B8ANT1	OsI_14413	Exportin-1 C-terminal domain-containing protein	12	19.7411	18.7298	1.01126	2.01567	Up	0.00164585	0.0184359	19.607	19.7244	19.8919	18.9378	18.6548	18.5969	Exportin-1 C-terminal domain-containing protein	4334849	OsI_14413	GO:0006611,GO:0005634,GO:0005049	protein export from nucleus|nucleus|nuclear export signal receptor activity	osa03013,osa03008,osa03250	Nucleocytoplasmic transport|Ribosome biogenesis in eukaryotes|Viral life cycle - HIV-1	K14290	PF08767	CRM1_C	CRM1 C terminal	IPR011989,IPR016024,IPR045065,IPR014877	Homologous_superfamily|Homologous_superfamily|Family|Domain	Armadillo-like helical|Armadillo-type fold|Exportin-1/5|Exportin-1, C-terminal
A2Y9Y6	OsI_21891	H(+)-exporting diphosphatase	6	19.1998	18.1972	1.0026	2.0036	Up	0.00170423	0.0187638	19.0638	19.1421	19.3936	18.3549	18.1926	18.0442	H(+)-exporting diphosphatase	4340298	OsI_21891	GO:0016020,GO:0009678,GO:0004427	membrane|diphosphate hydrolysis-driven proton transmembrane transporter activity|inorganic diphosphate phosphatase activity				PF03030	H_PPase	Inorganic H+ pyrophosphatase	IPR004131	Family	Pyrophosphate-energised proton pump
B8AQC7	OsI_13244	Uncharacterized protein	16	19.7161	18.4642	1.25189	2.38154	Up	0.00171784	0.0188351	19.5519	19.7817	19.8148	18.6931	18.5063	18.1933	Uncharacterized protein	4346440	OsI_13244	GO:0006888,GO:0006891,GO:0006886,GO:0006890,GO:0030126,GO:0000139,GO:0005198	endoplasmic reticulum to Golgi vesicle-mediated transport|intra-Golgi vesicle-mediated transport|intracellular protein transport|retrograde vesicle-mediated transport, Golgi to endoplasmic reticulum|COPI vesicle coat|Golgi membrane|structural molecule activity				PF04053,PF06957,PF00400	Coatomer_WDAD|COPI_C|WD40	Coatomer WD associated region |Coatomer (COPI) alpha subunit C-terminus|WD domain, G-beta repeat	IPR010714,IPR006692,IPR020472,IPR015943,IPR019775,IPR036322,IPR001680	Domain|Domain|Repeat|Homologous_superfamily|Conserved_site|Homologous_superfamily|Repeat	Coatomer, alpha subunit, C-terminal|Coatomer, WD associated region|G-protein beta WD-40 repeat|WD40/YVTN repeat-like-containing domain superfamily|WD40 repeat, conserved site|WD40-repeat-containing domain superfamily|WD40 repeat
A2WLE4	OsI_00654	Heat shock 70 kDa protein 14	34	20.7837	19.6124	1.17137	2.25225	Up	0.00176641	0.0189723	20.7021	20.7909	20.8582	19.915	19.4685	19.4535	Heat shock 70 kDa protein 14	4325355	OsI_00654	GO:0005524,GO:0140662	ATP binding|ATP-dependent protein folding chaperone				PF00012	HSP70	Hsp70 protein	IPR043129,IPR029048,IPR029047,IPR013126	Homologous_superfamily|Homologous_superfamily|Homologous_superfamily|Family	ATPase, nucleotide binding domain|Heat shock protein 70kD, C-terminal domain superfamily|Heat shock protein 70kD, peptide-binding domain superfamily|Heat shock protein 70 family
B8B7I7	OsI_26543	Uncharacterized protein	32	19.1351	17.8304	1.30474	2.4704	Up	0.00177856	0.0190158	18.9836	19.1746	19.2472	17.9618	18.0131	17.5161	Uncharacterized protein	4343659	OsI_26543	GO:0006508,GO:0046872,GO:0004222	proteolysis|metal ion binding|metalloendopeptidase activity				PF00675,PF05193,PF16187,PF22456	Peptidase_M16|Peptidase_M16_C|Peptidase_M16_M|NA	Insulinase (Peptidase family M16)|Peptidase M16 inactive domain|Middle or third domain of peptidase_M16|NA	IPR011249,IPR011765,IPR001431,IPR007863,IPR032632	Homologous_superfamily|Domain|Binding_site|Domain|Domain	Metalloenzyme, LuxS/M16 peptidase-like|Peptidase M16, N-terminal|Peptidase M16, zinc-binding site|Peptidase M16, C-terminal|Peptidase M16, middle/third domain
B8A6V4	OsI_03121	Long-chain-fatty-acid--CoA ligase	23	20.8272	19.8067	1.02054	2.02867	Up	0.00182868	0.0193101	20.7078	20.8567	20.9171	20.0551	19.6806	19.6843	Long-chain-fatty-acid--CoA ligase	4324180	OsI_03121	GO:0009698,GO:0016207,GO:0005524,GO:0004467,GO:0106290	phenylpropanoid metabolic process|4-coumarate-CoA ligase activity|ATP binding|long-chain fatty acid-CoA ligase activity|trans-cinnamate-CoA ligase activity	osa00061,osa00071,osa04146	Fatty acid biosynthesis|Fatty acid degradation|Peroxisome	K01897	PF00501	AMP-binding	AMP-binding enzyme	IPR020845,IPR000873,IPR042099,IPR045311	Conserved_site|Domain|Homologous_superfamily|Family	AMP-binding, conserved site|AMP-dependent synthetase/ligase|ANL, N-terminal domain|Long-chain fatty acid CoA synthetase, eukaryotic
A2XK54	OsI_12823	Tr-type G domain-containing protein	3	16.8047	15.7088	1.09592	2.13749	Up	0.00187068	0.0195776	16.7348	17.0271	16.6522	15.516	15.775	15.8354	Tr-type G domain-containing protein	4333588	OsI_12823	GO:0005525,GO:0003924	GTP binding|GTPase activity	osa03008	Ribosome biogenesis in eukaryotes	K14536	PF00679,PF14492,PF00009	EFG_C|EFG_III|GTP_EFTU	Elongation factor G C-terminus|Elongation Factor G, domain III|Elongation factor Tu GTP binding domain	IPR041095,IPR035647,IPR000640,IPR027417,IPR020568,IPR014721,IPR000795,IPR009000	Domain|Homologous_superfamily|Domain|Homologous_superfamily|Homologous_superfamily|Homologous_superfamily|Domain|Homologous_superfamily	Elongation Factor G, domain II|EF-G domain III/V-like|Elongation factor EFG, domain V-like|P-loop containing nucleoside triphosphate hydrolase|Ribosomal protein S5 domain 2-type fold|Ribosomal protein S5 domain 2-type fold, subgroup|Translational (tr)-type GTP-binding domain|Translation protein, beta-barrel domain superfamily
A2XEQ1	OsI_10814	Protein kinase domain-containing protein	2	16.7861	15.6142	1.17185	2.253	Up	0.00194346	0.020049	16.5914	16.7512	17.0157	15.678	15.4095	15.7552	Protein kinase domain-containing protein	136357154	OsI_10814	GO:0042742,GO:0002229,GO:0005886,GO:0005524,GO:0030246,GO:0004675	defense response to bacterium|defense response to oomycetes|plasma membrane|ATP binding|carbohydrate binding|transmembrane receptor protein serine/threonine kinase activity				PF00139,PF07714,PF00069	Lectin_legB|PK_Tyr_Ser-Thr|Pkinase	Legume lectin domain|Protein tyrosine and serine/threonine kinase|Protein kinase domain	IPR013320,IPR011009,IPR001220,IPR000719,IPR017441,IPR001245,IPR008271	Homologous_superfamily|Homologous_superfamily|Domain|Domain|Binding_site|Domain|Active_site	Concanavalin A-like lectin/glucanase domain superfamily|Protein kinase-like domain superfamily|Legume lectin domain|Protein kinase domain|Protein kinase, ATP binding site|Serine-threonine/tyrosine-protein kinase, catalytic domain|Serine/threonine-protein kinase, active site
A2YA91	OsI_22003	Sucrose synthase	42	22.7256	21.7238	1.00176	2.00244	Up	0.00196148	0.0201267	22.5913	22.7339	22.8515	21.9562	21.6286	21.5867	Sucrose synthase	4340386	OsI_22003	GO:0051262,GO:0010431,GO:0005985,GO:0016157	protein tetramerization|seed maturation|sucrose metabolic process|sucrose synthase activity	osa00500	Starch and sucrose metabolism	K00695	PF00534,PF00862	Glycos_transf_1|Sucrose_synth	Glycosyl transferases group 1|Sucrose synthase	IPR001296,IPR000368,IPR012820	Domain|Domain|Family	Glycosyl transferase, family 1|Sucrose synthase|Sucrose synthase, plant/cyanobacteria
B8BLA8	OsI_36654	Uncharacterized protein	12	19.0094	17.9653	1.04417	2.06218	Up	0.00201137	0.0202603	18.8521	18.939	19.2371	18.1387	17.8993	17.8578	Uncharacterized protein	4350865	OsI_36654	GO:0005694,GO:0005634,GO:0042054,GO:0008270	chromosome|nucleus|histone methyltransferase activity|zinc ion binding	osa00310	Lysine degradation	K24405	PF05033,PF02182,PF00856	Pre-SET|SAD_SRA|SET	Pre-SET motif|SAD/SRA domain|SET domain	IPR025794,IPR007728,IPR015947,IPR001214,IPR046341,IPR036987,IPR003105	Family|Domain|Homologous_superfamily|Domain|Homologous_superfamily|Homologous_superfamily|Domain	Histone H3-K9 methyltransferase, plant|Pre-SET domain|PUA-like superfamily|SET domain|SET domain superfamily|SRA-YDG superfamily|SRA-YDG
B8BIH4	OsI_36976	NB-ARC domain-containing protein	31	20.4184	18.8717	1.5467	2.92147	Up	0.00205301	0.0205695	20.306	20.4428	20.5065	19.2062	18.9213	18.4876	NB-ARC domain-containing protein	9268156	OsI_36976	GO:0006952,GO:0051707,GO:0043531,GO:0005524	defense response|response to other organism|ADP binding|ATP binding				PF13855,PF12776,PF00931	LRR_8|Myb_DNA-bind_3|NB-ARC	Leucine rich repeat|Myb/SANT-like DNA-binding domain|NB-ARC domain	IPR042197,IPR044974,IPR001611,IPR003591,IPR032675,IPR024752,IPR002182,IPR027417,IPR036388	Homologous_superfamily|Family|Repeat|Repeat|Homologous_superfamily|Domain|Domain|Homologous_superfamily|Homologous_superfamily	Apoptotic protease-activating factors, helical domain|Disease resistance protein, plants|Leucine-rich repeat|Leucine-rich repeat, typical subtype|Leucine-rich repeat domain superfamily|Myb/SANT-like domain|NB-ARC|P-loop containing nucleoside triphosphate hydrolase|Winged helix-like DNA-binding domain superfamily
A2YMX8	OsI_26586	TOG domain-containing protein	26	19.9676	18.9559	1.01173	2.01632	Up	0.00208227	0.0206708	19.8764	20.0077	20.0187	19.224	18.8497	18.7939	TOG domain-containing protein	4343696	OsI_26586	GO:0006606,GO:0005737,GO:0005634	protein import into nucleus|cytoplasm|nucleus	osa03013	Nucleocytoplasmic transport	K20222	PF02985,PF13513,PF18808,PF18829	HEAT|HEAT_EZ|Importin_rep_4|Importin_rep_6	HEAT repeat|HEAT-like repeat|Importin repeat|Importin repeat 6	IPR011989,IPR016024,IPR000357,IPR040122,IPR041653,IPR041389,IPR034085	Homologous_superfamily|Homologous_superfamily|Repeat|Family|Repeat|Repeat|Domain	Armadillo-like helical|Armadillo-type fold|HEAT repeat|Importin beta family|Importin repeat 4|Importin repeat 6|TOG domain
B8BAN0	Hd18	Heading date 18	8	18.4589	17.2627	1.19621	2.29136	Up	0.00208732	0.0206708	18.4388	18.4681	18.4698	17.4649	17.3947	16.9284	Heading date 18	4344644	Hd18	GO:0006325,GO:0046208,GO:1903602,GO:0050660,GO:0052894,GO:0052901	chromatin organization|spermine catabolic process|thermospermine catabolic process|flavin adenine dinucleotide binding|norspermine:oxygen oxidoreductase activity|spermine:oxygen oxidoreductase (spermidine-forming) activity				PF01593,PF04433	Amino_oxidase|SWIRM	Flavin containing amine oxidoreductase|SWIRM domain	IPR002937,IPR036188,IPR009057,IPR007526,IPR036388	Domain|Homologous_superfamily|Homologous_superfamily|Domain|Homologous_superfamily	Amine oxidase|FAD/NAD(P)-binding domain superfamily|Homeobox-like domain superfamily|SWIRM domain|Winged helix-like DNA-binding domain superfamily
B8AVI0	OsI_16344	galactinol--sucrose galactosyltransferase	13	18.8704	17.8554	1.01505	2.02097	Up	0.002128	0.0209442	18.7046	18.8007	19.1059	17.8982	17.7043	17.9637	galactinol--sucrose galactosyltransferase	4336183	OsI_16344						PF05691	Raffinose_syn	Raffinose synthase or seed imbibition protein Sip1	IPR013785,IPR017853,IPR008811	Homologous_superfamily|Homologous_superfamily|Family	Aldolase-type TIM barrel|Glycoside hydrolase superfamily|Glycosyl hydrolases 36
A2XAH8	OsI_09259	Uncharacterized protein	2	18.1325	16.5644	1.56816	2.96526	Up	0.00214714	0.0209442	17.7637	18.3581	18.2758	16.4134	16.8075	16.4723	Uncharacterized protein	9267161	OsI_09259
A2YCS2	OsI_22908	Bromo domain-containing protein	2	10.6784	15.1653	-4.4869	0.0445974	Down	0.00215925	0.0210069	11.8544	10.0642	10.1166	15.0252	15.6477	14.823	Bromo domain-containing protein	4344472	OsI_22908						PF00439	Bromodomain	Bromodomain	IPR001487,IPR036427,IPR018359	Domain|Homologous_superfamily|Conserved_site	Bromodomain|Bromodomain-like superfamily|Bromodomain, conserved site
A2Z6H7	OsI_33261	glutamate--tRNA ligase	35	21.4715	20.3364	1.13513	2.19638	Up	0.00220896	0.0212486	21.3363	21.5343	21.5438	20.4944	20.4736	20.0411	glutamate--tRNA ligase	4348464	OsI_33261	GO:0006424,GO:0009791,GO:0048608,GO:0005737,GO:0005524,GO:0004818	glutamyl-tRNA aminoacylation|post-embryonic development|reproductive structure development|cytoplasm|ATP binding|glutamate-tRNA ligase activity	osa00860,osa00970	Porphyrin metabolism|Aminoacyl-tRNA biosynthesis	K01885	PF00749,PF03950,PF20974	tRNA-synt_1c|tRNA-synt_1c_C|NA	tRNA synthetases class I (E and Q), catalytic domain|tRNA synthetases class I (E and Q), anti-codon binding domain|NA	IPR001412,IPR004526,IPR000924,IPR020058,IPR020059,IPR036282,IPR020056,IPR011035,IPR014729	Conserved_site|Family|Family|Domain|Domain|Homologous_superfamily|Homologous_superfamily|Homologous_superfamily|Homologous_superfamily	Aminoacyl-tRNA synthetase, class I, conserved site|Glutamyl-tRNA synthetase, archaeal/eukaryotic cytosolic|Glutamyl/glutaminyl-tRNA synthetase|Glutamyl/glutaminyl-tRNA synthetase, class Ib, catalytic domain|Glutamyl/glutaminyl-tRNA synthetase, class Ib, anti-codon binding domain|Glutathione S-transferase, C-terminal domain superfamily|Ribosomal protein L25/Gln-tRNA synthetase, N-terminal|Ribosoma…
A2X9G3	OsI_08881	Peptidase metallopeptidase domain-containing protein	2	15.1474	10.0572	5.09027	34.0662	Up	0.00221304	0.021253	15.0657	13.9282	16.4485	10.0126	10.0723	10.0867	Peptidase metallopeptidase domain-containing protein	4330680	OsI_08881	GO:0006508,GO:0031012,GO:0004222,GO:0008270	proteolysis|extracellular matrix|metalloendopeptidase activity|zinc ion binding				PF00413,PF01471	Peptidase_M10|PG_binding_1	Matrixin|Putative peptidoglycan binding domain	IPR033739,IPR024079,IPR001818,IPR021190,IPR006026,IPR002477,IPR036365	Domain|Homologous_superfamily|Domain|Family|Domain|Domain|Homologous_superfamily	Peptidase M10A, catalytic domain|Metallopeptidase, catalytic domain superfamily|Peptidase M10, metallopeptidase|Peptidase M10A|Peptidase, metallopeptidase|Peptidoglycan binding-like|PGBD-like superfamily
B8AQG7	OsI_10466	Metal transporter Nramp2	3	17.7889	16.6356	1.15332	2.22425	Up	0.00223573	0.0212698	17.8088	17.7525	17.8055	16.3064	16.7975	16.803	Metal transporter Nramp2	4332012	OsI_10466	GO:0016020,GO:0046873	membrane|metal ion transmembrane transporter activity				PF01566	Nramp	Natural resistance-associated macrophage protein	IPR001046	Family	NRAMP family
B8AB31	OsI_01059	Importin N-terminal domain-containing protein	30	18.9661	17.9604	1.00569	2.0079	Up	0.0022499	0.0212698	18.8073	19.0572	19.0338	18.2001	17.8663	17.8149	Importin N-terminal domain-containing protein	4327779	OsI_01059	GO:0006886,GO:0016020,GO:0031267	intracellular protein transport|membrane|small GTPase binding	osa03013	Nucleocytoplasmic transport	K18423	PF03378,PF08506,PF03810	CAS_CSE1|Cse1|IBN_N	CAS/CSE protein, C-terminus|Cse1|Importin-beta N-terminal domain	IPR011989,IPR016024,IPR001494,IPR039976,IPR005043,IPR013713	Homologous_superfamily|Homologous_superfamily|Domain|Family|Domain|Domain	Armadillo-like helical|Armadillo-type fold|Importin-beta, N-terminal domain|WPP domain-interacting tail-anchored protein|Exportin-2, C-terminal|Exportin-2, central domain
A2WXS1	OsI_04723	phosphoribosylformylglycinamidine synthase	49	20.1298	18.9887	1.14109	2.20548	Up	0.00226191	0.0213428	20.0362	20.1164	20.2368	19.2849	18.9117	18.7695	phosphoribosylformylglycinamidine synthase	4324899	OsI_04723	GO:0006189,GO:0006541,GO:0005524,GO:0046872,GO:0004642	'de novo' IMP biosynthetic process|glutamine metabolic process|ATP binding|metal ion binding|phosphoribosylformylglycinamidine synthase activity	osa00230	Purine metabolism	K01952	PF02769,PF18072,PF18076,PF22689,PF13507	AIRS_C|FGAR-AT_linker|FGAR-AT_N|NA|GATase_5	AIR synthase related protein, C-terminal domain|Formylglycinamide ribonucleotide amidotransferase linker domain|Formylglycinamide ribonucleotide amidotransferase N-terminal|NA|CobB/CobQ-like glutamine amidotransferase domain	IPR029062,IPR040707,IPR010073,IPR041609,IPR010918,IPR036676,IPR036921,IPR036604	Homologous_superfamily|Domain|Family|Domain|Domain|Homologous_superfamily|Homologous_superfamily|Homologous_superfamily	Class I glutamine amidotransferase-like|Phosphoribosylformylglycinamidine synthase, N-terminal|Phosphoribosylformylglycinamidine synthase PurL|Phosphoribosylformylglycinamidine synthase, linker domain|PurM-like, C-terminal domain|PurM-like, C-terminal domain superfamily|PurM-like, N-terminal domain superfamily|Phosphoribosylformylglycinamidine synthase subunit PurS-like superfamily
B8AGG7	OsI_08451	Uncharacterized protein	5	18.3801	17.3342	1.04589	2.06463	Up	0.0023155	0.0216098	18.2542	18.4848	18.4012	17.558	17.089	17.3556	Uncharacterized protein	4330302	OsI_08451	GO:0019432,GO:0016020,GO:0016746	triglyceride biosynthetic process|membrane|acyltransferase activity	osa00561,osa00564,osa00565	Glycerolipid metabolism|Glycerophospholipid metabolism|Ether lipid metabolism	K13519	PF03062	MBOAT	MBOAT, membrane-bound O-acyltransferase family	IPR004299	Family	Membrane bound O-acyl transferase, MBOAT
A2YUJ2	OsI_28997	phosphoenolpyruvate carboxylase	64	21.672	20.4057	1.26635	2.40552	Up	0.00236895	0.0218361	21.5219	21.6937	21.8004	20.6853	20.4205	20.1111	phosphoenolpyruvate carboxylase	4345387	OsI_28997	GO:0015977,GO:0006099,GO:0008964	carbon fixation|tricarboxylic acid cycle|phosphoenolpyruvate carboxylase activity	osa00620,osa00710	Pyruvate metabolism|Carbon fixation by Calvin cycle	K01595	PF00311	PEPcase	Phosphoenolpyruvate carboxylase	IPR021135,IPR022805,IPR018129,IPR033129,IPR015813	Family|Family|Active_site|Active_site|Homologous_superfamily	Phosphoenolpyruvate carboxylase|Phosphoenolpyruvate carboxylase, bacterial/plant-type|Phosphoenolpyruvate carboxylase, Lys active site|Phosphoenolpyruvate carboxylase, His active site|Pyruvate/Phosphoenolpyruvate kinase-like domain superfamily
B8B6W1	OsI_24752	SCP domain-containing protein	5	18.3597	17.3357	1.02393	2.03345	Up	0.00238482	0.0218418	18.2489	18.3521	18.478	17.5222	17.4096	17.0755	SCP domain-containing protein	4342313	OsI_24752	GO:0005576	extracellular region	osa04016,osa04075,osa04626	MAPK signaling pathway - plant|Plant hormone signal transduction|Plant-pathogen interaction	K13449	PF00188	CAP	Cysteine-rich secretory protein family	IPR018244,IPR014044,IPR035940,IPR001283	Conserved_site|Domain|Homologous_superfamily|Family	Allergen V5/Tpx-1-related, conserved site|CAP domain|CAP superfamily|Cysteine-rich secretory protein-related
B8AGC9	OsI_08377	UDP-glucose:glycoprotein glucosyltransferase	38	18.8629	17.797	1.0659	2.09348	Up	0.00239914	0.0218418	18.8155	18.8137	18.9595	18.0901	17.6898	17.611	UDP-glucose:glycoprotein glucosyltransferase	4330236	OsI_08377	GO:0018279,GO:0005788,GO:0003980,GO:0051082	protein N-linked glycosylation via asparagine|endoplasmic reticulum lumen|UDP-glucose:glycoprotein glucosyltransferase activity|unfolded protein binding	osa04141	Protein processing in endoplasmic reticulum	K11718	PF18404,PF18400,PF18401,PF18402,PF18403,PF06427	Glyco_transf_24|Thioredoxin_12|Thioredoxin_13|Thioredoxin_14|Thioredoxin_15|UDP-g_GGTase	Glucosyltransferase 24|Thioredoxin-like domain|Thioredoxin-like domain|Thioredoxin-like domain|Thioredoxin-like domain|UDP-glucose:Glycoprotein Glucosyltransferase	IPR040497,IPR029044,IPR009448,IPR040693,IPR040694,IPR040692,IPR040525	Domain|Homologous_superfamily|Family|Domain|Domain|Domain|Domain	Glucosyltransferase 24, catalytic domain|Nucleotide-diphospho-sugar transferases|UDP-glucose:Glycoprotein Glucosyltransferase|UGGT, thioredoxin-like domain 1|UGGT, thioredoxin-like domain 2|UGGT, thioredoxin-like domain 3|UDP-glucose:glycoprotein glucosyltransferase, thioredoxin-like domain 4
B8B5I7	OsI_27183	glutamate synthase (ferredoxin)	86	23.4415	22.1614	1.28003	2.42843	Up	0.00240131	0.0218418	23.308	23.49	23.5264	22.4914	22.0964	21.8965	glutamate synthase (ferredoxin)	4344164	OsI_27183	GO:0006537,GO:0006541,GO:0051538,GO:0015930,GO:0046872	glutamate biosynthetic process|glutamine metabolic process|3 iron, 4 sulfur cluster binding|glutamate synthase activity|metal ion binding	osa00630,osa00910	Glyoxylate and dicarboxylate metabolism|Nitrogen metabolism	K00284	PF00310,PF04898,PF01645,PF01493	GATase_2|Glu_syn_central|Glu_synthase|GXGXG	Glutamine amidotransferases class-II|Glutamate synthase central domain|Conserved region in glutamate synthase|GXGXG motif	IPR013785,IPR017932,IPR002489,IPR036485,IPR006982,IPR002932,IPR029055	Homologous_superfamily|Domain|Domain|Homologous_superfamily|Domain|Domain|Homologous_superfamily	Aldolase-type TIM barrel|Glutamine amidotransferase type 2 domain|Glutamate synthase, alpha subunit, C-terminal|Glutamate synthase, alpha subunit, C-terminal domain superfamily|Glutamate synthase, central-N|Glutamate synthase domain|Nucleophile aminohydrolases, N-terminal
B8B6A5	OsI_27430	Sex determination protein tasselseed 2	1	19.0876	17.2693	1.81829	3.52664	Up	0.00249124	0.0222304	19.2371	18.8885	19.137	17.1296	17.7513	16.927	Sex determination protein tasselseed 2	4344372	OsI_27430	GO:0016491	oxidoreductase activity				PF13561	adh_short_C2	Enoyl-(Acyl carrier protein) reductase	IPR036291,IPR002347	Homologous_superfamily|Family	NAD(P)-binding domain superfamily|Short-chain dehydrogenase/reductase SDR
A2X0N5	OsI_05771	Uncharacterized protein	35	19.047	17.7554	1.29159	2.44798	Up	0.0025011	0.0222589	18.8022	19.1143	19.2245	18.0313	17.6848	17.5501	Uncharacterized protein	4328237	OsI_05771	GO:0005634,GO:0003676	nucleus|nucleic acid binding	osa03040	Spliceosome	K12830	PF03178,PF10433	CPSF_A|MMS1_N	CPSF A subunit region|Mono-functional DNA-alkylating methyl methanesulfonate N-term	IPR004871,IPR018846,IPR015943,IPR036322	Domain|Domain|Homologous_superfamily|Homologous_superfamily	Cleavage/polyadenylation specificity factor, A subunit, C-terminal|Cleavage/polyadenylation specificity factor, A subunit, N-terminal|WD40/YVTN repeat-like-containing domain superfamily|WD40-repeat-containing domain superfamily
A2YYM7	OsI_30447	Coatomer subunit alpha	56	19.765	18.7533	1.01173	2.01633	Up	0.00257468	0.0227201	19.6266	19.8004	19.8681	19.0033	18.5514	18.7052	Coatomer subunit alpha	4346440	OsI_30447	GO:0006888,GO:0006891,GO:0006886,GO:0006890,GO:0030126,GO:0000139,GO:0005198	endoplasmic reticulum to Golgi vesicle-mediated transport|intra-Golgi vesicle-mediated transport|intracellular protein transport|retrograde vesicle-mediated transport, Golgi to endoplasmic reticulum|COPI vesicle coat|Golgi membrane|structural molecule activity				PF04053,PF06957,PF00400	Coatomer_WDAD|COPI_C|WD40	Coatomer WD associated region |Coatomer (COPI) alpha subunit C-terminus|WD domain, G-beta repeat	IPR016391,IPR010714,IPR006692,IPR020472,IPR015943,IPR019775,IPR036322,IPR001680	Family|Domain|Domain|Repeat|Homologous_superfamily|Conserved_site|Homologous_superfamily|Repeat	Coatomer subunit alpha|Coatomer, alpha subunit, C-terminal|Coatomer, WD associated region|G-protein beta WD-40 repeat|WD40/YVTN repeat-like-containing domain superfamily|WD40 repeat, conserved site|WD40-repeat-containing domain superfamily|WD40 repeat
B8APY8	OsI_13120	valine--tRNA ligase	40	19.0717	17.6557	1.41603	2.6685	Up	0.00274953	0.023665	18.8942	19.1595	19.1613	17.9821	17.3052	17.6797	valine--tRNA ligase	4333799	OsI_13120	GO:0009791,GO:0048608,GO:0006438,GO:0002161,GO:0005524,GO:0004832	post-embryonic development|reproductive structure development|valyl-tRNA aminoacylation|aminoacyl-tRNA editing activity|ATP binding|valine-tRNA ligase activity	osa00970	Aminoacyl-tRNA biosynthesis	K01873	PF08264,PF00133	Anticodon_1|tRNA-synt_1	Anticodon-binding domain of tRNA ligase|tRNA synthetases class I (I, L, M and V)	IPR001412,IPR002300,IPR033705,IPR013155,IPR014729,IPR009080,IPR037118,IPR009008,IPR002303	Conserved_site|Domain|Domain|Domain|Homologous_superfamily|Homologous_superfamily|Homologous_superfamily|Homologous_superfamily|Family	Aminoacyl-tRNA synthetase, class I, conserved site|Aminoacyl-tRNA synthetase, class Ia|Valyl tRNA synthetase, anticodon-binding domain|Methionyl/Valyl/Leucyl/Isoleucyl-tRNA synthetase, anticodon-binding|Rossmann-like alpha/beta/alpha sandwich fold|Aminoacyl-tRNA synthetase, class Ia, anticodon-binding|Valyl-tRNA synthetase, tRNA-binding arm superfamily|Valyl/Leucyl/Isoleucyl-tRNA synthetase, edit…
A2XIQ9	OsI_12317	Protein DETOXIFICATION	2	10.0866	15.4321	-5.34546	0.0245956	Down	0.00280608	0.0239959	10.0791	10.0642	10.1166	14.0148	15.4408	16.8405	Protein DETOXIFICATION	4333288	OsI_12317	GO:1990961,GO:0016020,GO:0015297,GO:0042910	xenobiotic detoxification by transmembrane export across the plasma membrane|membrane|antiporter activity|xenobiotic transmembrane transporter activity				PF01554	MatE	MatE	IPR045069,IPR002528	Family|Family	Multidrug and toxic compound extrusion family, eukaryotic|Multi antimicrobial extrusion protein
A2Z8P9	OsI_34090	Uncharacterized protein	3	16.1501	14.474	1.67607	3.19556	Up	0.00289453	0.0241396	16.1145	16.218	16.1179	14.4078	14.0679	14.9463	Uncharacterized protein	4348947	OsI_34090	GO:0016020,GO:0020037,GO:0005506,GO:0004497,GO:0016705	membrane|heme binding|iron ion binding|monooxygenase activity|oxidoreductase activity, acting on paired donors, with incorporation or reduction of molecular oxygen	osa00073	Cutin, suberine and wax biosynthesis	K15402	PF00067	p450	Cytochrome P450	IPR001128,IPR017972,IPR002401,IPR036396	Family|Conserved_site|Family|Homologous_superfamily	Cytochrome P450|Cytochrome P450, conserved site|Cytochrome P450, E-class, group I|Cytochrome P450 superfamily
B8AYQ7	OsI_20134	2Fe-2S ferredoxin-type domain-containing protein	2	16.3002	17.804	-1.50375	0.352635	Down	0.00304948	0.0244531	15.9936	16.5284	16.3786	17.9521	17.9995	17.4602	2Fe-2S ferredoxin-type domain-containing protein	4338931	OsI_20134	GO:0022900,GO:0048193,GO:0015031,GO:0016020,GO:0051537,GO:0009055	electron transport chain|Golgi vesicle transport|protein transport|membrane|2 iron, 2 sulfur cluster binding|electron transfer activity				PF00111,PF09177	Fer2|Syntaxin-6_N	2Fe-2S iron-sulfur cluster binding domain|Syntaxin 6, N-terminal	IPR036010,IPR001041,IPR006058,IPR012675,IPR010241,IPR010989,IPR015260	Homologous_superfamily|Domain|Binding_site|Homologous_superfamily|Family|Homologous_superfamily|Domain	2Fe-2S ferredoxin-like superfamily|2Fe-2S ferredoxin-type iron-sulfur binding domain|2Fe-2S ferredoxin, iron-sulphur binding site|Beta-grasp domain superfamily|Ferredoxin [2Fe-2S], plant|SNARE|Syntaxin 6, N-terminal
A2Z553	OsI_32780	SKP1 component POZ domain-containing protein	1	14.0023	15.8925	-1.89016	0.269777	Down	0.00309916	0.024683	13.6184	14.4111	13.9774	16.0584	15.5176	16.1014	SKP1 component POZ domain-containing protein		OsI_32780									IPR011333	Homologous_superfamily	SKP1/BTB/POZ domain superfamily
A2ZEN8	OsI_36252	Leucine-rich repeat-containing N-terminal plant-type domain-containing protein	2	18.9416	11.2719	7.66969	203.613	Up	0.00313628	0.0248052	19.0648	19.1774	18.5825	13.6567	10.0723	10.0867	Leucine-rich repeat-containing N-terminal plant-type domain-containing protein	4350584	OsI_36252						PF00560,PF08263	LRR_1|LRRNT_2	Leucine Rich Repeat|Leucine rich repeat N-terminal domain	IPR001611,IPR032675,IPR013210	Repeat|Homologous_superfamily|Domain	Leucine-rich repeat|Leucine-rich repeat domain superfamily|Leucine-rich repeat-containing N-terminal, plant-type
A2ZEH5	OsI_36192	Glycosyltransferase	2	14.4342	10.0572	4.37702	20.7786	Up	0.00313778	0.0248052	13.3588	14.2282	15.7157	10.0126	10.0723	10.0867	Glycosyltransferase	4339226	OsI_36192	GO:0046527,GO:0008194	glucosyltransferase activity|UDP-glycosyltransferase activity				PF00201	UDPGT	UDP-glucoronosyl and UDP-glucosyl transferase	IPR002213,IPR035595	Family|Domain	UDP-glucuronosyl/UDP-glucosyltransferase|UDP-glycosyltransferase family, conserved site
A2YBN3	OsI_22516	RING-type E3 ubiquitin transferase	3	14.6261	10.0572	4.56892	23.7347	Up	0.00323825	0.0252138	15.4005	13.1783	15.2996	10.0126	10.0723	10.0867	RING-type E3 ubiquitin transferase	4340750	OsI_22516	GO:0016567,GO:0004842	protein ubiquitination|ubiquitin-protein transferase activity				PF04564	U-box	U-box domain	IPR011989,IPR016024,IPR000225,IPR003613,IPR013083	Homologous_superfamily|Homologous_superfamily|Repeat|Domain|Homologous_superfamily	Armadillo-like helical|Armadillo-type fold|Armadillo|U-box domain|Zinc finger, RING/FYVE/PHD-type
A2XLA1	OsI_13245	Coatomer subunit alpha	4	18.5225	17.4328	1.08967	2.12825	Up	0.00324414	0.0252388	18.4287	18.4417	18.6971	17.7313	17.284	17.2831	Coatomer subunit alpha	4333886	OsI_13245	GO:0006888,GO:0006886,GO:0030126,GO:0000139,GO:0005198	endoplasmic reticulum to Golgi vesicle-mediated transport|intracellular protein transport|COPI vesicle coat|Golgi membrane|structural molecule activity				PF04053,PF06957,PF00400	Coatomer_WDAD|COPI_C|WD40	Coatomer WD associated region |Coatomer (COPI) alpha subunit C-terminus|WD domain, G-beta repeat	IPR016391,IPR010714,IPR006692,IPR020472,IPR015943,IPR019775,IPR036322,IPR001680	Family|Domain|Domain|Repeat|Homologous_superfamily|Conserved_site|Homologous_superfamily|Repeat	Coatomer subunit alpha|Coatomer, alpha subunit, C-terminal|Coatomer, WD associated region|G-protein beta WD-40 repeat|WD40/YVTN repeat-like-containing domain superfamily|WD40 repeat, conserved site|WD40-repeat-containing domain superfamily|WD40 repeat
B8B6B2	OsI_27445	Fatty acid desaturase domain-containing protein	2	15.7443	17.1634	-1.41909	0.373948	Down	0.00327433	0.0254105	15.9939	15.3328	15.9063	17.1542	17.3229	17.0132	Fatty acid desaturase domain-containing protein	4344389	OsI_27445	GO:0006629,GO:0016020,GO:0016491	lipid metabolic process|membrane|oxidoreductase activity				PF00487	FA_desaturase	Fatty acid desaturase	IPR005804,IPR012171	Domain|Family	Fatty acid desaturase domain|Fatty acid desaturase
A2ZJD8	OsI_37934	TLC domain-containing protein	2	15.9883	14.2924	1.69591	3.23981	Up	0.00332902	0.0256638	15.6643	16.0988	16.2018	14.6756	13.9307	14.2709	TLC domain-containing protein	4351871	OsI_37934	GO:0016020	membrane				PF03798	TRAM_LAG1_CLN8	TLC domain	IPR040327,IPR006634	Family|Domain	TLC domain-containing protein At5g14285-like|TRAM/LAG1/CLN8 homology domain
B8AL89	OsI_13843	Uncharacterized protein	3	18.343	16.8706	1.47241	2.77486	Up	0.00337614	0.0258801	18.3267	18.393	18.3093	17.2154	16.4219	16.9743	Uncharacterized protein	4334381	OsI_13843	GO:0051537,GO:0071949,GO:0005506,GO:0016491	2 iron, 2 sulfur cluster binding|FAD binding|iron ion binding|oxidoreductase activity				PF01315,PF03450,PF00941,PF00111,PF01799,PF02738,PF20256	Ald_Xan_dh_C|CO_deh_flav_C|FAD_binding_5|Fer2|Fer2_2|MoCoBD_1|MoCoBD_2	Aldehyde oxidase and xanthine dehydrogenase, a/b hammerhead domain|CO dehydrogenase flavoprotein C-terminal domain|FAD binding domain in molybdopterin dehydrogenase|2Fe-2S iron-sulfur cluster binding domain|[2Fe-2S] binding domain|Molybdopterin cofactor-binding domain|Molybdopterin cofactor-binding domain	IPR002888,IPR036884,IPR036010,IPR001041,IPR006058,IPR000674,IPR036856,IPR016208,IPR008274,IPR046867,IPR037165,IPR012675,IPR005107,IPR036683,IPR016166,IPR036318,IPR016169,IPR002346	Domain|Homologous_superfamily|Homologous_superfamily|Domain|Binding_site|Domain|Homologous_superfamily|Family|Domain|Domain|Homologous_superfamily|Homologous_superfamily|Domain|Homologous_superfamily|Domain|Homologous_superfamily|Homologous_superfamily|Domain	[2Fe-2S]-binding|[2Fe-2S]-binding domain superfamily|2Fe-2S ferredoxin-like superfamily|2Fe-2S ferredoxin-type iron-sulfur binding domain|2Fe-2S ferredoxin, iron-sulphur binding site|Aldehyde oxidase/xanthine dehydrogenase, a/b hammerhead|Aldehyde oxidase/xanthine dehydrogenase, a/b hammerhead superfamily|Aldehyde oxidase/xanthine dehydrogenase|Aldehyde oxidase/xanthine dehydrogenase, first molyb…
A2Y3C4	OsI_19510	HMA domain-containing protein	3	20.8493	21.8783	-1.02899	0.490052	Down	0.00351245	0.0263943	21.0255	20.6217	20.9007	21.7079	21.8254	22.1015	HMA domain-containing protein	4338460	OsI_19510
A2Z9J9	OsI_34399	Glutathione S-transferase	8	19.0086	17.6514	1.35721	2.56189	Up	0.00353429	0.0264663	19.0301	19.0412	18.9546	18.075	17.3445	17.5347	Glutathione S-transferase	4349185	OsI_34399	GO:0006749,GO:0005829,GO:0004364	glutathione metabolic process|cytosol|glutathione transferase activity	osa00480	Glutathione metabolism	K00799	PF13410,PF02798	GST_C_2|GST_N	Glutathione S-transferase, C-terminal domain|Glutathione S-transferase, N-terminal domain	IPR010987,IPR036282,IPR004045,IPR045074,IPR045073,IPR036249	Domain|Homologous_superfamily|Domain|Domain|Family|Homologous_superfamily	Glutathione S-transferase, C-terminal-like|Glutathione S-transferase, C-terminal domain superfamily|Glutathione S-transferase, N-terminal|Glutathione S-transferases Tau, C-terminal alpha helical domain, plant|Glutathione S-transferase Omega/Tau-like|Thioredoxin-like superfamily
B8A982	OsI_05227	beta-galactosidase	31	18.768	17.076	1.69197	3.23098	Up	0.0036119	0.0267913	18.6939	18.7813	18.8288	17.6187	16.7432	16.8662	beta-galactosidase	4325748	OsI_05227	GO:0005975,GO:0009341,GO:0004565,GO:0030246	carbohydrate metabolic process|beta-galactosidase complex|beta-galactosidase activity|carbohydrate binding	osa00052,osa00600,osa00511	Galactose metabolism|Sphingolipid metabolism|Other glycan degradation	K01190	PF02929,PF00703,PF02836,PF02837,PF16353	Bgal_small_N|Glyco_hydro_2|Glyco_hydro_2_C|Glyco_hydro_2_N|LacZ_4	Beta galactosidase small chain|Glycosyl hydrolases family 2|Glycosyl hydrolases family 2, TIM barrel domain|Glycosyl hydrolases family 2, sugar binding domain|Beta-galactosidase, domain 4	IPR004199,IPR036156,IPR011013,IPR008979,IPR014718,IPR006101,IPR006103,IPR023230,IPR006102,IPR006104,IPR017853,IPR013783,IPR032312	Domain|Homologous_superfamily|Homologous_superfamily|Homologous_superfamily|Homologous_superfamily|Family|Domain|Conserved_site|Domain|Domain|Homologous_superfamily|Homologous_superfamily|Domain	Beta galactosidase small chain/ domain 5|Beta-Galactosidase/glucuronidase domain superfamily|Galactose mutarotase-like domain superfamily|Galactose-binding-like domain superfamily|Glycoside hydrolase-type carbohydrate-binding|Glycoside hydrolase, family 2|Glycoside hydrolase family 2, catalytic domain|Glycoside hydrolase, family 2, conserved site|Glycoside hydrolase, family 2, immunoglobulin-like…
B8A916	OsI_03631	Uncharacterized protein	1	11.9281	13.6807	-1.75254	0.296779	Down	0.00372435	0.0272597	11.9713	11.5204	12.2927	13.8131	13.9086	13.3203	Uncharacterized protein	4324434	OsI_03631	GO:0030150,GO:0005742	protein import into mitochondrial matrix|mitochondrial outer membrane translocase complex				PF08038	Tom7	TOM7 family	IPR012621	Family	Mitochondrial import receptor subunit TOM7
B8AY36	OsI_19908	Cation-transporting ATPase	18	17.6656	16.1712	1.4944	2.81746	Up	0.00401604	0.0284636	17.5117	17.6982	17.787	16.2204	16.5566	15.7368	Cation-transporting ATPase	4338738	OsI_19908	GO:0006874,GO:0005789,GO:0005524,GO:0016887,GO:0019829,GO:0015662	intracellular calcium ion homeostasis|endoplasmic reticulum membrane|ATP binding|ATP hydrolysis activity|ATPase-coupled monoatomic cation transmembrane transporter activity|P-type ion transporter activity				PF00122	E1-E2_ATPase	E1-E2 ATPase	IPR023299,IPR018303,IPR023298,IPR008250,IPR036412,IPR023214,IPR006544,IPR001757	Homologous_superfamily|PTM|Homologous_superfamily|Homologous_superfamily|Homologous_superfamily|Homologous_superfamily|Family|Family	P-type ATPase, cytoplasmic domain N|P-type ATPase, phosphorylation site|P-type ATPase, transmembrane domain superfamily|P-type ATPase, A domain superfamily|HAD-like superfamily|HAD superfamily|P-type ATPase, subfamily V|P-type ATPase
A2XPL6	OsI_14580	Uncharacterized protein	6	17.8403	16.8375	1.00279	2.00387	Up	0.00423592	0.0293787	17.9083	17.7694	17.8432	16.9839	16.5055	17.0231	Uncharacterized protein	4334918	OsI_14580	GO:0006508,GO:0008234	proteolysis|cysteine-type peptidase activity				PF08246,PF00112	Inhibitor_I29|Peptidase_C1	Cathepsin propeptide inhibitor domain (I29)|Papain family cysteine protease	IPR038765,IPR025660,IPR013128,IPR000668,IPR039417,IPR013201	Homologous_superfamily|Active_site|Family|Domain|Domain|Domain	Papain-like cysteine peptidase superfamily|Cysteine peptidase, histidine active site|Peptidase C1A|Peptidase C1A, papain C-terminal|Papain-like cysteine endopeptidase|Cathepsin propeptide inhibitor domain (I29)
B8B6V6	OsI_24739	PCI domain-containing protein	5	17.6536	16.2236	1.42996	2.69439	Up	0.00438689	0.0300934	17.5807	17.5716	17.8084	16.1374	16.6649	15.8684	PCI domain-containing protein	4342306	OsI_24739	GO:0005852,GO:0003723,GO:0003743,GO:0031369	eukaryotic translation initiation factor 3 complex|RNA binding|translation initiation factor activity|translation initiation factor binding				PF05470,PF01399	eIF-3c_N|PCI	Eukaryotic translation initiation factor 3 subunit 8 N-terminus|PCI domain	IPR027516,IPR008905,IPR000717,IPR036388,IPR036390	Family|Domain|Domain|Homologous_superfamily|Homologous_superfamily	Eukaryotic translation initiation factor 3 subunit C|Eukaryotic translation initiation factor 3 subunit C, N-terminal domain|Proteasome component (PCI) domain|Winged helix-like DNA-binding domain superfamily|Winged helix DNA-binding domain superfamily
A2XZ50	OsI_17988	UBC core domain-containing protein	6	16.5063	17.6762	-1.1699	0.444452	Down	0.00450411	0.0305368	16.8711	16.4426	16.2053	17.6007	17.6395	17.7885	UBC core domain-containing protein	4337456	OsI_17988						PF00179	UQ_con	Ubiquitin-conjugating enzyme	IPR000608,IPR016135	Domain|Homologous_superfamily	Ubiquitin-conjugating enzyme E2|Ubiquitin-conjugating enzyme/RWD-like
B8ARC6	OsI_16469	chitinase	4	18.6776	17.2136	1.46403	2.75877	Up	0.00455309	0.0307056	18.8592	18.9477	18.2259	17.444	17.0879	17.1088	chitinase	4336265	OsI_16469	GO:0016998,GO:0006032,GO:0000272,GO:0008061,GO:0004568	cell wall macromolecule catabolic process|chitin catabolic process|polysaccharide catabolic process|chitin binding|chitinase activity	osa00520	Amino sugar and nucleotide sugar metabolism	K01183	PF00187,PF00182	Chitin_bind_1|Glyco_hydro_19	Chitin recognition protein|Chitinase class I	IPR001002,IPR018371,IPR036861,IPR016283,IPR000726,IPR023346	Domain|Conserved_site|Homologous_superfamily|Family|Domain|Homologous_superfamily	Chitin-binding, type 1|Chitin-binding, type 1, conserved site|Endochitinase-like superfamily|Glycoside hydrolase, family 19|Glycoside hydrolase, family 19, catalytic|Lysozyme-like domain superfamily
B8AXG8	OsI_21220	DDE Tnp4 domain-containing protein	2	18.247	16.7371	1.50994	2.84798	Up	0.0045533	0.0307056	18.2764	18.0229	18.4417	16.3089	17.1102	16.7921	DDE Tnp4 domain-containing protein	4339799	OsI_21220	GO:0046872	metal ion binding				PF13359	DDE_Tnp_4	DDE superfamily endonuclease	IPR027806	Domain	Harbinger transposase-derived nuclease domain
B8A7K5	OsI_03262	EF-hand domain-containing protein	6	17.6372	16.2429	1.39434	2.62869	Up	0.00455822	0.0307083	17.5664	17.6096	17.7357	16.4041	16.5491	15.7754	EF-hand domain-containing protein	4325272	OsI_03262	GO:0019722,GO:0080141,GO:0010119,GO:0009845,GO:0034702,GO:0000325,GO:0005774,GO:0005509,GO:0042802,GO:0005245	calcium-mediated signaling|regulation of jasmonic acid biosynthetic process|regulation of stomatal movement|seed germination|monoatomic ion channel complex|plant-type vacuole|vacuolar membrane|calcium ion binding|identical protein binding|voltage-gated calcium channel activity				PF00520	Ion_trans	Ion transport protein	IPR011992,IPR002048,IPR005821,IPR044581,IPR027359	Homologous_superfamily|Domain|Domain|Family|Homologous_superfamily	EF-hand domain pair|EF-hand domain|Ion transport domain|Two pore calcium channel protein 1, plant|Voltage-dependent channel domain superfamily
A2XBQ9	OsI_09722	Molybdate-anion transporter	2	15.1103	12.6127	2.49766	5.64767	Up	0.00499343	0.0324988	15.2829	14.7541	15.2941	13.4121	12.0635	12.3625	Molybdate-anion transporter	4331389	OsI_09722	GO:0006811,GO:0016020,GO:0015098	monoatomic ion transport|membrane|molybdate ion transmembrane transporter activity				PF05631	MFS_5	Sugar-tranasporters, 12 TM	IPR036259,IPR008509	Homologous_superfamily|Family	MFS transporter superfamily|Molybdate-anion transporter
B8BAY0	OsI_27915	Transmembrane 9 superfamily member	6	17.8268	16.656	1.17082	2.2514	Up	0.00502779	0.0325646	17.8453	17.8812	17.7539	16.5333	16.3767	17.058	Transmembrane 9 superfamily member	9272473	OsI_27915	GO:0072657,GO:0010008,GO:0000139	protein localization to membrane|endosome membrane|Golgi membrane				PF02990	EMP70	Endomembrane protein 70	IPR004240	Family	Nonaspanin (TM9SF)
A2XNC6	OsI_14061	Protein kinase domain-containing protein	3	16.8503	14.1265	2.72386	6.6064	Up	0.00526254	0.0333946	16.5004	16.5416	17.509	13.7036	13.8175	14.8583	Protein kinase domain-containing protein	4334561	OsI_14061	GO:0007165,GO:0005737,GO:0005524,GO:0004674	signal transduction|cytoplasm|ATP binding|protein serine/threonine kinase activity				PF07714	PK_Tyr_Ser-Thr	Protein tyrosine and serine/threonine kinase	IPR011009,IPR000719,IPR017441,IPR001245,IPR008271	Homologous_superfamily|Domain|Binding_site|Domain|Active_site	Protein kinase-like domain superfamily|Protein kinase domain|Protein kinase, ATP binding site|Serine-threonine/tyrosine-protein kinase, catalytic domain|Serine/threonine-protein kinase, active site
A2XUE8	OsI_16228	Peroxidase	2	14.6027	16.73	-2.12724	0.228895	Down	0.00529374	0.0335246	14.2443	15.17	14.394	17.0597	16.9097	16.2205	Peroxidase	4336088	OsI_16228	GO:0042744,GO:0006979,GO:0005576,GO:0020037,GO:0140825,GO:0046872	hydrogen peroxide catabolic process|response to oxidative stress|extracellular region|heme binding|lactoperoxidase activity|metal ion binding	osa00940	Phenylpropanoid biosynthesis	K00430	PF00141	peroxidase	Peroxidase	IPR002016,IPR010255,IPR000823,IPR019794,IPR019793,IPR033905	Domain|Homologous_superfamily|Family|Active_site|Binding_site|Domain	Haem peroxidase|Haem peroxidase superfamily|Plant peroxidase|Peroxidase, active site|Peroxidases heam-ligand binding site|Secretory peroxidase
B8BIJ4	OsI_37011	Disease resistance N-terminal domain-containing protein	1	18.3832	16.4215	1.96169	3.89518	Up	0.00533308	0.0336604	18.6577	18.776	17.7159	16.1818	16.5773	16.5055	Disease resistance N-terminal domain-containing protein	4351108	OsI_37011						PF18052	Rx_N	Rx N-terminal domain	IPR041118	Domain	Rx, N-terminal
A2XLQ8	OsI_13412	Uncharacterized protein	1	15.5204	14.3146	1.20585	2.30674	Up	0.00547975	0.0342639	15.6697	15.1512	15.7403	14.0833	14.3762	14.4841	Uncharacterized protein	4334013	OsI_13412
B8B4E7	OsI_23647	Uncharacterized protein	5	16.8992	17.9529	-1.05363	0.481754	Down	0.00555459	0.0346092	17.0532	16.797	16.8474	18.3033	17.7312	17.8241	Uncharacterized protein	4341481	OsI_23647	GO:0005975,GO:0016020,GO:0004553	carbohydrate metabolic process|membrane|hydrolase activity, hydrolyzing O-glycosyl compounds				PF00332	Glyco_hydro_17	Glycosyl hydrolases family 17	IPR000490,IPR044965,IPR017853	Family|Family|Homologous_superfamily	Glycoside hydrolase family 17|Glycoside hydrolase family 17, plant|Glycoside hydrolase superfamily
B8AV78	OsI_17620	DNA-directed RNA polymerase subunit beta	3	16.7585	15.6594	1.09908	2.14218	Up	0.00559046	0.0347116	16.6949	16.6424	16.9382	15.8737	15.8046	15.2999	DNA-directed RNA polymerase subunit beta	4337169	OsI_17620	GO:0006351,GO:0000428,GO:0003677,GO:0003899,GO:0046872,GO:0032549	DNA-templated transcription|DNA-directed RNA polymerase complex|DNA binding|DNA-directed 5'-3' RNA polymerase activity|metal ion binding|ribonucleoside binding	osa03020	RNA polymerase	K16252	PF04563,PF04561,PF04565,PF04566,PF04567,PF00562,PF04560	RNA_pol_Rpb2_1|RNA_pol_Rpb2_2|RNA_pol_Rpb2_3|RNA_pol_Rpb2_4|RNA_pol_Rpb2_5|RNA_pol_Rpb2_6|RNA_pol_Rpb2_7	RNA polymerase beta subunit|RNA polymerase Rpb2, domain 2|RNA polymerase Rpb2, domain 3|RNA polymerase Rpb2, domain 4|RNA polymerase Rpb2, domain 5|RNA polymerase Rpb2, domain 6|RNA polymerase Rpb2, domain 7	IPR015712,IPR007120,IPR037033,IPR007121,IPR007644,IPR007642,IPR037034,IPR007645,IPR007646,IPR007647,IPR007641,IPR014724	Family|Domain|Homologous_superfamily|Conserved_site|Domain|Domain|Homologous_superfamily|Domain|Domain|Domain|Domain|Homologous_superfamily	DNA-directed RNA polymerase, subunit 2|DNA-directed RNA polymerase, subunit 2, hybrid-binding domain|DNA-directed RNA polymerase, subunit 2, hybrid-binding domain superfamily|RNA polymerase, beta subunit, conserved site|RNA polymerase, beta subunit, protrusion|RNA polymerase Rpb2, domain 2|RNA polymerase Rpb2, domain 2 superfamily|RNA polymerase Rpb2, domain 3|RNA polymerase Rpb2, domain 4|RNA po…
A2WYX4	OsI_05140	Uncharacterized protein	2	16.4024	17.7915	-1.38907	0.38181	Down	0.00577653	0.0353666	16.8791	16.1907	16.1373	17.9877	17.7025	17.6842	Uncharacterized protein	4326517	OsI_05140	GO:0016020	membrane
B8ABR1	OsI_01162	Isocitrate dehydrogenase [NADP]	10	18.1507	17.013	1.1377	2.2003	Up	0.00586707	0.0356193	17.9443	18.11	18.3977	17.173	16.6808	17.1852	Isocitrate dehydrogenase [NADP]	4327213	OsI_01162	GO:0006102,GO:0006099,GO:0004450,GO:0000287,GO:0051287	isocitrate metabolic process|tricarboxylic acid cycle|isocitrate dehydrogenase (NADP+) activity|magnesium ion binding|NAD binding	osa00020,osa00480,osa04146	Citrate cycle (TCA cycle)|Glutathione metabolism|Peroxisome	K00031	PF00180	Iso_dh	Isocitrate/isopropylmalate dehydrogenase	IPR019818,IPR004790,IPR024084	Conserved_site|Family|Domain	Isocitrate/isopropylmalate dehydrogenase, conserved site|Isocitrate dehydrogenase NADP-dependent|Isopropylmalate dehydrogenase-like domain
A2YWR4	OsI_29781	FAS1 domain-containing protein	7	16.8867	18.1155	-1.22879	0.426674	Down	0.0058852	0.0356585	17.1305	17.0882	16.4415	18.2241	18.0781	18.0444	FAS1 domain-containing protein	4345960	OsI_29781	GO:0005886	plasma membrane				PF02469	Fasciclin	Fasciclin domain	IPR036378,IPR000782,IPR045003	Homologous_superfamily|Domain|Family	FAS1 domain superfamily|FAS1 domain|Fasciclin-like arabinogalactan protein, group A
B8A7L0	OsI_03274	Uncharacterized protein	2	14.6089	16.583	-1.97411	0.254526	Down	0.00589797	0.0356687	15.2472	14.279	14.3005	16.3733	16.4229	16.953	Uncharacterized protein	4324388	OsI_03274
Q5MFV5	BIPP2C2	Probable protein phosphatase 2C 34	2	15.2766	17.0131	-1.73653	0.300091	Down	0.0061935	0.0365664	15.1494	14.8854	15.795	17.239	16.6396	17.1609	Probable protein phosphatase 2C 34	4334191	BIPP2C2	GO:0046872,GO:0017018	metal ion binding|myosin phosphatase activity				PF00481	PP2C	Protein phosphatase 2C	IPR015655,IPR000222,IPR036457,IPR001932	Family|Binding_site|Homologous_superfamily|Domain	Protein phosphatase 2C family|PPM-type phosphatase, divalent cation binding|PPM-type phosphatase-like domain superfamily|PPM-type phosphatase-like domain
B8AVM7	OsI_17703	Peroxidase	7	18.9469	17.7773	1.16958	2.24947	Up	0.00621894	0.036666	18.8753	19.1127	18.8528	17.3728	18.0458	17.9134	Peroxidase	4337232	OsI_17703	GO:0042744,GO:0006979,GO:0005576,GO:0020037,GO:0140825,GO:0046872	hydrogen peroxide catabolic process|response to oxidative stress|extracellular region|heme binding|lactoperoxidase activity|metal ion binding	osa00940	Phenylpropanoid biosynthesis	K00430	PF00141	peroxidase	Peroxidase	IPR002016,IPR010255,IPR000823,IPR019794,IPR019793,IPR033905	Domain|Homologous_superfamily|Family|Active_site|Binding_site|Domain	Haem peroxidase|Haem peroxidase superfamily|Plant peroxidase|Peroxidase, active site|Peroxidases heam-ligand binding site|Secretory peroxidase
A2X6A3	OsI_07742	Cytochrome P450	14	17.7077	16.4771	1.23061	2.34666	Up	0.00624102	0.0367271	17.3757	17.8352	17.9123	16.5325	16.171	16.7278	Cytochrome P450	4329726	OsI_07742	GO:0016102,GO:0020037,GO:0005506,GO:0004497,GO:0016705	diterpenoid biosynthetic process|heme binding|iron ion binding|monooxygenase activity|oxidoreductase activity, acting on paired donors, with incorporation or reduction of molecular oxygen	osa00904	Diterpenoid biosynthesis	K21291	PF00067	p450	Cytochrome P450	IPR001128,IPR017972,IPR002401,IPR036396	Family|Conserved_site|Family|Homologous_superfamily	Cytochrome P450|Cytochrome P450, conserved site|Cytochrome P450, E-class, group I|Cytochrome P450 superfamily
B8B133	OsI_22715	Uncharacterized protein	6	17.4182	15.9493	1.4689	2.7681	Up	0.00647755	0.0376475	16.9184	17.6884	17.6478	16.072	15.6891	16.0869	Uncharacterized protein	9269280	OsI_22715	GO:0008168	methyltransferase activity				PF03492	Methyltransf_7	SAM dependent carboxyl methyltransferase	IPR005299,IPR042086,IPR029063	Family|Homologous_superfamily|Homologous_superfamily	SAM dependent carboxyl methyltransferase|Methyltransferase, alpha-helical capping domain|S-adenosyl-L-methionine-dependent methyltransferase superfamily
B8AUX7	OsI_14737	Uncharacterized protein	36	19.6195	18.4693	1.15013	2.21933	Up	0.00650544	0.0377396	19.4804	19.5856	19.7925	18.7874	18.5237	18.0969	Uncharacterized protein	4335025	OsI_14737	GO:0031047,GO:0003723	regulatory ncRNA-mediated gene silencing|RNA binding				PF08699,PF16488,PF16487,PF16486,PF02170,PF02171	ArgoL1|ArgoL2|ArgoMid|ArgoN|PAZ|Piwi	Argonaute linker 1 domain|Argonaute linker 2 domain |Mid domain of argonaute|N-terminal domain of argonaute|PAZ domain|Piwi domain	IPR014811,IPR032472,IPR032473,IPR032474,IPR003100,IPR036085,IPR003165,IPR045246,IPR012337,IPR036397	Domain|Domain|Domain|Domain|Domain|Homologous_superfamily|Domain|Domain|Homologous_superfamily|Homologous_superfamily	Argonaute, linker 1 domain|Argonaute linker 2 domain|Protein argonaute, Mid domain|Protein argonaute, N-terminal|PAZ domain|PAZ domain superfamily|Piwi domain|Argonaute-like, PIWI domain|Ribonuclease H-like superfamily|Ribonuclease H superfamily
B8B0J8	OsI_22505	Importin N-terminal domain-containing protein	1	14.9771	10.7481	4.22899	18.7522	Up	0.00686392	0.0389589	15.8401	14.6847	14.4065	10.0126	12.1451	10.0867	Importin N-terminal domain-containing protein	4340740	OsI_22505	GO:0006606,GO:0005829,GO:0005635,GO:0031267	protein import into nucleus|cytosol|nuclear envelope|small GTPase binding	osa03013	Nucleocytoplasmic transport	K20224	PF03810	IBN_N	Importin-beta N-terminal domain	IPR011989,IPR016024,IPR001494	Homologous_superfamily|Homologous_superfamily|Domain	Armadillo-like helical|Armadillo-type fold|Importin-beta, N-terminal domain
B8AMY3	OsI_11295	RNA helicase	14	17.999	16.9721	1.02684	2.03755	Up	0.00686413	0.0389589	17.9714	18.0945	17.931	17.3505	16.8593	16.7066	RNA helicase	4332645	OsI_11295	GO:0005524,GO:0003724	ATP binding|RNA helicase activity	osa03040	Spliceosome	K12820	PF21010,PF04408,PF00271,PF07717,PF01535	NA|HA2|Helicase_C|OB_NTP_bind|PPR	NA|Helicase associated domain (HA2)|Helicase conserved C-terminal domain|Oligonucleotide/oligosaccharide-binding (OB)-fold|PPR repeat	IPR011709,IPR007502,IPR014001,IPR001650,IPR027417,IPR002885,IPR011990	Domain|Domain|Domain|Domain|Homologous_superfamily|Repeat|Homologous_superfamily	DEAD-box helicase, OB fold|Helicase-associated domain|Helicase superfamily 1/2, ATP-binding domain|Helicase, C-terminal|P-loop containing nucleoside triphosphate hydrolase|Pentatricopeptide repeat|Tetratricopeptide-like helical domain superfamily
B8A8V1	OsI_05038	serine C-palmitoyltransferase	8	17.808	16.7691	1.0389	2.05466	Up	0.0069802	0.0393923	17.5303	17.7914	18.1024	16.5496	16.9581	16.7998	serine C-palmitoyltransferase	4326966	OsI_05038	GO:0009058,GO:0006665,GO:0005789,GO:0030170,GO:0004758	biosynthetic process|sphingolipid metabolic process|endoplasmic reticulum membrane|pyridoxal phosphate binding|serine C-palmitoyltransferase activity	osa00600	Sphingolipid metabolism	K00654	PF00155	Aminotran_1_2	Aminotransferase class I and II	IPR001917,IPR004839,IPR015424,IPR015421,IPR015422	Binding_site|Domain|Homologous_superfamily|Homologous_superfamily|Homologous_superfamily	Aminotransferase, class-II, pyridoxal-phosphate binding site|Aminotransferase, class I/classII|Pyridoxal phosphate-dependent transferase|Pyridoxal phosphate-dependent transferase, major domain|Pyridoxal phosphate-dependent transferase, small domain
A2WPT2	OsI_01862	MRP-like ABC transporter	14	18.0086	16.7287	1.27995	2.42831	Up	0.00706516	0.0396408	17.7468	18.0556	18.2234	16.9333	16.3095	16.9431	MRP-like ABC transporter	4326284	OsI_01862	GO:0016020,GO:0140359,GO:0005524,GO:0016887	membrane|ABC-type transporter activity|ATP binding|ATP hydrolysis activity				PF00664,PF00005	ABC_membrane|ABC_tran	ABC transporter transmembrane region|ABC transporter	IPR003593,IPR011527,IPR036640,IPR003439,IPR017871,IPR044726,IPR027417	Domain|Domain|Homologous_superfamily|Domain|Conserved_site|Domain|Homologous_superfamily	AAA+ ATPase domain|ABC transporter type 1, transmembrane domain|ABC transporter type 1, transmembrane domain superfamily|ABC transporter-like, ATP-binding domain|ABC transporter-like, conserved site|ABC transporter C family, six-transmembrane helical domain 2|P-loop containing nucleoside triphosphate hydrolase
B8AFG5	OsI_08085	TOG domain-containing protein	6	16.8504	15.7209	1.12946	2.18777	Up	0.0071078	0.0397377	17.0807	16.7931	16.6774	15.9317	15.3469	15.8842	TOG domain-containing protein	4329991	OsI_08085	GO:0000226,GO:0031110,GO:1902903,GO:0005881,GO:0008017	microtubule cytoskeleton organization|regulation of microtubule polymerization or depolymerization|regulation of supramolecular fiber organization|cytoplasmic microtubule|microtubule binding				PF21040,PF12348,PF21041	NA|CLASP_N|NA	NA|CLASP N terminal|NA	IPR011989,IPR016024,IPR024395,IPR021133,IPR034085	Homologous_superfamily|Homologous_superfamily|Domain|Repeat|Domain	Armadillo-like helical|Armadillo-type fold|CLASP N-terminal domain|HEAT, type 2|TOG domain
B8B7G5	OsI_26491	Uncharacterized protein	1	16.332	11.0623	5.26973	38.5785	Up	0.00757929	0.0413168	15.9698	16.8805	16.1457	10.0126	10.0723	13.102	Uncharacterized protein	4343613	OsI_26491
A2XDS0	OsI_10465	Uncharacterized protein	1	14.5877	10.0572	4.53055	23.1116	Up	0.00774983	0.0417859	12.9414	16.1014	14.7203	10.0126	10.0723	10.0867	Uncharacterized protein	4332006	OsI_10465	GO:0010228,GO:0048188	vegetative to reproductive phase transition of meristem|Set1C/COMPASS complex				PF00400	WD40	WD domain, G-beta repeat	IPR037850,IPR015943,IPR036322,IPR001680	Family|Homologous_superfamily|Homologous_superfamily|Repeat	Retinoblastoma-binding protein 5/Swd1|WD40/YVTN repeat-like-containing domain superfamily|WD40-repeat-containing domain superfamily|WD40 repeat
A2YFZ4	OsI_24036	Glyceraldehyde-3-phosphate dehydrogenase	2	15.7025	10.0572	5.64533	50.0511	Up	0.00780467	0.0419168	14.0466	17.8929	15.168	10.0126	10.0723	10.0867	Glyceraldehyde-3-phosphate dehydrogenase	4341782	OsI_24036	GO:0006006,GO:0051287,GO:0050661,GO:0016620	glucose metabolic process|NAD binding|NADP binding|oxidoreductase activity, acting on the aldehyde or oxo group of donors, NAD or NADP as acceptor	osa00010,osa00710	Glycolysis / Gluconeogenesis|Carbon fixation by Calvin cycle	K00134	PF02800,PF00044	Gp_dh_C|Gp_dh_N	Glyceraldehyde 3-phosphate dehydrogenase, C-terminal domain|Glyceraldehyde 3-phosphate dehydrogenase, NAD binding domain	IPR020831,IPR020830,IPR020829,IPR020828,IPR006424,IPR036291	Family|Active_site|Domain|Domain|Family|Homologous_superfamily	Glyceraldehyde/Erythrose phosphate dehydrogenase family|Glyceraldehyde 3-phosphate dehydrogenase, active site|Glyceraldehyde 3-phosphate dehydrogenase, catalytic domain|Glyceraldehyde 3-phosphate dehydrogenase, NAD(P) binding domain|Glyceraldehyde-3-phosphate dehydrogenase, type I|NAD(P)-binding domain superfamily
B8BNY1	OsI_37242	Probable zinc-ribbon domain-containing protein	1	19.11	17.7408	1.36919	2.58326	Up	0.00791579	0.0423407	19.4067	19.1889	18.7343	18.034	17.3708	17.8176	Probable zinc-ribbon domain-containing protein	4351329	OsI_37242	GO:1900150	regulation of defense response to fungus				PF22910,PF11331	NA|zinc_ribbon_12	NA|Probable zinc-ribbon domain	IPR040244,IPR021480	Family|Domain	Protein enhanced disease resistance 4-like|Probable zinc-ribbon domain, plant
Q2LA61	Bel	Bentazon and sulfonylurea-resistant protein	11	17.7628	16.6537	1.10911	2.15713	Up	0.00811242	0.0429364	17.5533	18.0173	17.7177	16.4017	16.5528	17.0066	Bentazon and sulfonylurea-resistant protein	4334183	Bel	GO:0016020,GO:0020037,GO:0005506,GO:0004497,GO:0016705	membrane|heme binding|iron ion binding|monooxygenase activity|oxidoreductase activity, acting on paired donors, with incorporation or reduction of molecular oxygen				PF00067	p450	Cytochrome P450	IPR001128,IPR017972,IPR002401,IPR036396	Family|Conserved_site|Family|Homologous_superfamily	Cytochrome P450|Cytochrome P450, conserved site|Cytochrome P450, E-class, group I|Cytochrome P450 superfamily
B8B991	OsI_28638	Uncharacterized protein	8	16.9571	15.7014	1.25575	2.38791	Up	0.00825491	0.0433648	16.953	16.9482	16.9701	15.2056	15.8248	16.0737	Uncharacterized protein	4345184	OsI_28638						PF08568	Kinetochor_Ybp2	Uncharacterised protein family, YAP/Alf4/glomulin	IPR019516,IPR013877	Family|Family	Glomulin/ALF4|YAP-binding/ALF4/Glomulin
A2YHD1	OsI_24597	Major facilitator superfamily (MFS) profile domain-containing protein	8	20.3094	19.2859	1.02348	2.03282	Up	0.00833198	0.0435022	20.0923	20.3831	20.4527	19.1975	19.6319	19.0282	Major facilitator superfamily (MFS) profile domain-containing protein	4342198	OsI_24597	GO:0016020,GO:0015145,GO:0015293	membrane|monosaccharide transmembrane transporter activity|symporter activity				PF00083	Sugar_tr	Sugar (and other) transporter	IPR020846,IPR044778,IPR005828,IPR036259,IPR045262,IPR003663,IPR005829	Domain|Family|Family|Homologous_superfamily|Family|Family|Conserved_site	Major facilitator superfamily domain|Sugar transport protein STP/MST-like, plant|Major facilitator, sugar transporter-like|MFS transporter superfamily|Sugar transport protein STP/Polyol transporter PLT, plant|Sugar/inositol transporter|Sugar transporter, conserved site
B8AXW1	OsI_18400	Uncharacterized protein	2	16.0073	14.9051	1.10222	2.14685	Up	0.00855532	0.044348	15.804	16.1953	16.0227	15.2195	14.5367	14.9591	Uncharacterized protein	112939072	OsI_18400	GO:0016020	membrane							IPR016024	Homologous_superfamily	Armadillo-type fold
B8AD26	OsI_00239	Uncharacterized protein	3	15.8288	11.0584	4.77038	27.2916	Up	0.00863212	0.0446476	15.8638	15.5214	16.1012	13.0163	10.0723	10.0867	Uncharacterized protein	4325968	OsI_00239	GO:0006869,GO:0008289	lipid transport|lipid binding				PF00168	C2	C2 domain	IPR000008,IPR035892,IPR031468	Domain|Homologous_superfamily|Domain	C2 domain|C2 domain superfamily|Synaptotagmin-like mitochondrial-lipid-binding domain
B8ACG2	OsI_04478	Phospholipid/glycerol acyltransferase domain-containing protein	1	19.6533	18.3632	1.29008	2.44541	Up	0.00869453	0.044847	19.3927	19.6109	19.9563	18.787	18.1073	18.1954	Phospholipid/glycerol acyltransferase domain-containing protein	4324826	OsI_04478	GO:0016020,GO:0016746	membrane|acyltransferase activity	osa00561,osa00564	Glycerolipid metabolism|Glycerophospholipid metabolism	K13508	PF01553,PF12710	Acyltransferase|HAD	Acyltransferase|haloacid dehalogenase-like hydrolase	IPR036412,IPR023214,IPR002123	Homologous_superfamily|Homologous_superfamily|Domain	HAD-like superfamily|HAD superfamily|Phospholipid/glycerol acyltransferase
A2YGX9	OsI_24443	tRNA-dihydrouridine(16/17) synthase [NAD(P)(+)]	2	14.8982	16.3027	-1.40453	0.377742	Down	0.00870409	0.0448471	14.9887	14.4879	15.218	16.6156	15.9342	16.3585	tRNA-dihydrouridine(16/17) synthase [NAD(P)(+)]	4342049	OsI_24443	GO:0050660,GO:0017150	flavin adenine dinucleotide binding|tRNA dihydrouridine synthase activity				PF01207	Dus	Dihydrouridine synthase (Dus)	IPR013785,IPR035587,IPR018517	Homologous_superfamily|Domain|Conserved_site	Aldolase-type TIM barrel|DUS-like, FMN-binding domain|tRNA-dihydrouridine synthase, conserved site
A2XSL8	OsI_15608	DUF1618 domain-containing protein	2	16.0512	11.0645	4.98667	31.7058	Up	0.00873943	0.0448815	15.6633	16.0143	16.476	10.0126	13.0942	10.0867	DUF1618 domain-containing protein	4335631	OsI_15608						PF07762	DUF1618	Protein of unknown function (DUF1618)	IPR011676	Domain	Domain of unknown function DUF1618
A2Z359	OsI_32057	Uncharacterized protein	5	17.9051	16.8385	1.06652	2.09438	Up	0.0090414	0.0457818	17.86	17.7826	18.0726	17.2537	16.6405	16.6214	Uncharacterized protein	4347591	OsI_32057	GO:0008194	UDP-glycosyltransferase activity				PF00201	UDPGT	UDP-glucoronosyl and UDP-glucosyl transferase	IPR002213,IPR035595	Family|Domain	UDP-glucuronosyl/UDP-glucosyltransferase|UDP-glycosyltransferase family, conserved site
A2X247	OsI_06275	Gag1-like clamp domain-containing protein	1	16.4908	17.8274	-1.33663	0.395944	Down	0.00908534	0.0458592	16.7674	16.7157	15.9894	17.6021	17.8306	18.0496	Gag1-like clamp domain-containing protein	4328648	OsI_06275						PF13259	DUF4050	Protein of unknown function (DUF4050)	IPR025124	Domain	Domain of unknown function DUF4050
B8BFE4	OsI_31501	Embryogenesis-associated protein EMB8	7	15.6885	16.781	-1.09247	0.468957	Down	0.00911537	0.0458844	15.7383	15.8863	15.4411	16.7439	16.4714	17.1278	Embryogenesis-associated protein EMB8	4347152	OsI_31501	GO:0044255,GO:0016020,GO:0047372,GO:0034338	cellular lipid metabolic process|membrane|acylglycerol lipase activity|short-chain carboxylesterase activity							IPR029058	Homologous_superfamily	Alpha/Beta hydrolase fold
A2XTU8	OsI_16029	Chloride channel protein	7	17.8994	16.5172	1.38218	2.60661	Up	0.0092801	0.0463371	18.0159	17.6403	18.0419	16.2747	16.2331	17.0439	Chloride channel protein	107279829	OsI_16029	GO:0009705,GO:0005247	plant-type vacuole membrane|voltage-gated chloride channel activity				PF00571,PF00654	CBS|Voltage_CLC	CBS domain|Voltage gated chloride channel	IPR000644,IPR046342,IPR014743,IPR001807,IPR002251	Domain|Homologous_superfamily|Homologous_superfamily|Family|Family	CBS domain|CBS domain superfamily|Chloride channel, core|Chloride channel, voltage gated|Chloride channel ClC-plant
A2WY43	OsI_04848	Uncharacterized protein	6	17.5259	16.237	1.28893	2.44347	Up	0.00928912	0.0463371	17.6247	17.5273	17.4258	15.8211	16.152	16.7378	Uncharacterized protein	4324979	OsI_04848	GO:0016255,GO:0042765	attachment of GPI anchor to protein|GPI-anchor transamidase complex	osa00563	Glycosylphosphatidylinositol (GPI)-anchor biosynthesis	K05291	PF10510	PIG-S	Phosphatidylinositol-glycan biosynthesis class S protein	IPR019540	Family	Phosphatidylinositol-glycan biosynthesis class S protein
B8AAE3	OsI_03962	Uncharacterized protein	26	21.0506	19.8907	1.15989	2.2344	Up	0.00963344	0.047283	20.8532	21.0373	21.2613	20.3267	19.718	19.6276	Uncharacterized protein	4326432	OsI_03962	GO:0006508,GO:0046872,GO:0004222	proteolysis|metal ion binding|metalloendopeptidase activity				PF00675,PF05193,PF16187,PF22456	Peptidase_M16|Peptidase_M16_C|Peptidase_M16_M|NA	Insulinase (Peptidase family M16)|Peptidase M16 inactive domain|Middle or third domain of peptidase_M16|NA	IPR011249,IPR011765,IPR001431,IPR007863,IPR032632	Homologous_superfamily|Domain|Binding_site|Domain|Domain	Metalloenzyme, LuxS/M16 peptidase-like|Peptidase M16, N-terminal|Peptidase M16, zinc-binding site|Peptidase M16, C-terminal|Peptidase M16, middle/third domain
B8AJN7	TPS4	Trehalose 6-phosphate phosphatase	6	16.6485	15.3196	1.32894	2.51217	Up	0.00972474	0.0476407	16.3625	16.798	16.785	15.2033	14.9601	15.7954	Trehalose 6-phosphate phosphatase	4332112	TPS4	GO:0005992,GO:0003824	trehalose biosynthetic process|catalytic activity	osa00500	Starch and sucrose metabolism	K16055	PF00982,PF02358	Glyco_transf_20|Trehalose_PPase	Glycosyltransferase family 20|Trehalose-phosphatase	IPR001830,IPR036412,IPR006379,IPR023214,IPR003337	Family|Homologous_superfamily|Family|Homologous_superfamily|Family	Glycosyl transferase, family 20|HAD-like superfamily|HAD-superfamily hydrolase, subfamily IIB|HAD superfamily|Trehalose-phosphatase
B8AV42	OsI_16239	Agmatine deiminase	5	17.3274	15.7577	1.56966	2.96835	Up	0.0099045	0.0480798	17.2591	17.7173	17.0059	15.3445	16.2622	15.6666	Agmatine deiminase	9272649	OsI_16239	GO:0009446,GO:0047632,GO:0004668	putrescine biosynthetic process|agmatine deiminase activity|protein-arginine deiminase activity	osa00330	Arginine and proline metabolism	K10536	PF04371	PAD_porph	Porphyromonas-type peptidyl-arginine deiminase	IPR017754,IPR007466	Family|Family	Agmatine deiminase|Peptidyl-arginine deiminase, Porphyromonas-type
B8A772	OsI_03188	Vps16 N-terminal domain-containing protein	2	16.2393	11.1302	5.10907	34.5131	Up	0.0101012	0.0485851	16.4028	15.5382	16.7768	13.2317	10.0723	10.0867	Vps16 N-terminal domain-containing protein	4326864	OsI_03188	GO:0006886,GO:0007033,GO:0005737	intracellular protein transport|vacuole organization|cytoplasm	osa04148	Efferocytosis	K20180	PF04841	Vps16_N	Vps16, N-terminal region	IPR016534,IPR006926	Family|Domain	Vacuolar protein sorting-associated protein 16|Vps16, N-terminal
A2XA48	OsI_09122	Uncharacterized protein	2	15.4378	16.6378	-1.19999	0.435278	Down	0.0101019	0.0485851	15.0403	15.601	15.6721	16.4525	16.4865	16.9743	Uncharacterized protein	4330883	OsI_09122	GO:0016020	membrane				PF11947	DUF3464	Photosynthesis affected mutant 68	IPR021855	Family	PAM68-like
A2YFN7	MRS2-B	Magnesium transporter MRS2-B	3	16.406	15.3598	1.04618	2.06506	Up	0.0102271	0.0488632	16.451	16.1196	16.6474	15.6964	15.1632	15.2199	Magnesium transporter MRS2-B	4341687	MRS2-B	GO:0016020,GO:0015095	membrane|magnesium ion transmembrane transporter activity				PF22099			IPR045863,IPR039204	Homologous_superfamily|Family	CorA, transmembrane region|Magnesium transporter MRS2-like
B8A908	OsI_03616	Trehalose 6-phosphate phosphatase	14	17.4613	16.3107	1.15055	2.21999	Up	0.0102903	0.0490159	17.6715	17.2676	17.4447	15.8643	16.5282	16.5397	Trehalose 6-phosphate phosphatase	4324423	OsI_03616	GO:0005992,GO:0003824	trehalose biosynthetic process|catalytic activity	osa00500	Starch and sucrose metabolism	K16055	PF00982,PF02358	Glyco_transf_20|Trehalose_PPase	Glycosyltransferase family 20|Trehalose-phosphatase	IPR001830,IPR036412,IPR006379,IPR023214,IPR003337	Family|Homologous_superfamily|Family|Homologous_superfamily|Family	Glycosyl transferase, family 20|HAD-like superfamily|HAD-superfamily hydrolase, subfamily IIB|HAD superfamily|Trehalose-phosphatase
B8AGT0	OsI_08459	C3H1-type domain-containing protein	5	17.0618	15.8265	1.23523	2.35419	Up	0.0103515	0.0491577	16.8693	17.0382	17.2779	15.8039	16.2595	15.4163	C3H1-type domain-containing protein	9271844	OsI_08459	GO:0003677,GO:0046872	DNA binding|metal ion binding				PF00400,PF18044	WD40|zf-CCCH_4	WD domain, G-beta repeat|CCCH-type zinc finger	IPR020472,IPR015943,IPR019775,IPR036322,IPR001680,IPR041367,IPR000571,IPR036855	Repeat|Homologous_superfamily|Conserved_site|Homologous_superfamily|Repeat|Domain|Domain|Homologous_superfamily	G-protein beta WD-40 repeat|WD40/YVTN repeat-like-containing domain superfamily|WD40 repeat, conserved site|WD40-repeat-containing domain superfamily|WD40 repeat|E3 ligase, CCCH-type zinc finger|Zinc finger, CCCH-type|Zinc finger, CCCH-type superfamily
B8BM17	OsI_37456	Pyruvate kinase 2, cytosolic	3	18.847	17.7391	1.10789	2.1553	Up	0.0105496	0.0497865	18.6137	18.9372	18.9901	17.6779	17.4026	18.1369	Pyruvate kinase 2, cytosolic	4351493	OsI_37456	GO:0005829,GO:0005524,GO:0016301,GO:0000287,GO:0030955,GO:0004743	cytosol|ATP binding|kinase activity|magnesium ion binding|potassium ion binding|pyruvate kinase activity	osa00010,osa00620	Glycolysis / Gluconeogenesis|Pyruvate metabolism	K00873	PF00224,PF02887	PK|PK_C	Pyruvate kinase, barrel domain|Pyruvate kinase, alpha/beta domain	IPR001697,IPR015813,IPR040442,IPR011037,IPR015793,IPR015795,IPR036918,IPR015806	Family|Homologous_superfamily|Homologous_superfamily|Homologous_superfamily|Domain|Domain|Homologous_superfamily|Homologous_superfamily	Pyruvate kinase|Pyruvate/Phosphoenolpyruvate kinase-like domain superfamily|Pyruvate kinase-like domain superfamily|Pyruvate kinase-like, insert domain superfamily|Pyruvate kinase, barrel|Pyruvate kinase, C-terminal|Pyruvate kinase, C-terminal domain superfamily|Pyruvate kinase, insert domain superfamily
B8AU33	OsI_15928	Nicotinate phosphoribosyltransferase	8	18.1274	17.1046	1.02283	2.03191	Up	0.0105626	0.0497865	18.1476	18.2083	18.0264	17.2971	16.6671	17.3496	Nicotinate phosphoribosyltransferase	4335862	OsI_15928	GO:0009435,GO:0004516,GO:0016740	NAD biosynthetic process|nicotinate phosphoribosyltransferase activity|transferase activity	osa00760	Nicotinate and nicotinamide metabolism	K00763	PF04095,PF17956,PF17767	NAPRTase|NAPRTase_C|NAPRTase_N	Nicotinate phosphoribosyltransferase (NAPRTase) family|Nicotinate phosphoribosyltransferase C-terminal domain|Nicotinate phosphoribosyltransferase (NAPRTase) N-terminal domain	IPR013785,IPR041525,IPR041619,IPR040727,IPR007229,IPR006405,IPR036068	Homologous_superfamily|Domain|Domain|Domain|Family|Family|Homologous_superfamily	Aldolase-type TIM barrel|Nicotinate/nicotinamide phosphoribosyltransferase|Nicotinate phosphoribosyltransferase C-terminal domain|Nicotinate phosphoribosyltransferase, N-terminal domain|Nicotinate phosphoribosyltransferase family|Nicotinate phosphoribosyltransferase pncB-type|Nicotinate phosphoribosyltransferase-like, C-terminal
B8BND4	OsI_37616	Amidase domain-containing protein	4	19.4357	18.4341	1.00156	2.00216	Up	0.0106374	0.0500766	19.4488	19.3635	19.4948	18	18.6878	18.6146	Amidase domain-containing protein	4351613	OsI_37616	GO:0016020,GO:0003824	membrane|catalytic activity				PF01425	Amidase	Amidase	IPR000120,IPR023631,IPR036928	Family|Domain|Homologous_superfamily	Amidase|Amidase signature domain|Amidase signature (AS) superfamily
B8BMK5	OsI_38782	Uncharacterized protein	4	19.1779	18.1523	1.02566	2.03589	Up	0.0109291	0.0508474	18.8477	19.2811	19.405	18.4515	18.0655	17.9398	Uncharacterized protein	4352566	OsI_38782	GO:0006606	protein import into nucleus	osa03013	Nucleocytoplasmic transport	K14293	PF13513	HEAT_EZ	HEAT-like repeat	IPR011989,IPR016024,IPR040122	Homologous_superfamily|Homologous_superfamily|Family	Armadillo-like helical|Armadillo-type fold|Importin beta family
P0C508	rpoC2	DNA-directed RNA polymerase subunit beta''	25	17.7066	16.657	1.04957	2.06992	Up	0.0110746	0.0512707	17.6919	17.576	17.8519	16.932	16.8186	16.2204	DNA-directed RNA polymerase subunit beta''	3131434	rpoC2	GO:0006351,GO:0009507,GO:0000428,GO:0009536,GO:0003677,GO:0003899,GO:0008270	DNA-templated transcription|chloroplast|DNA-directed RNA polymerase complex|plastid|DNA binding|DNA-directed 5'-3' RNA polymerase activity|zinc ion binding	osa03020	RNA polymerase	K03046	PF05000,PF04998	RNA_pol_Rpb1_4|RNA_pol_Rpb1_5	RNA polymerase Rpb1, domain 4|RNA polymerase Rpb1, domain 5	IPR012756,IPR042102,IPR007083,IPR007081,IPR038120	Family|Homologous_superfamily|Domain|Domain|Homologous_superfamily	DNA-directed RNA polymerase, subunit beta''|RNA polymerase Rpb1, domain 3 superfamily|RNA polymerase Rpb1, domain 4|RNA polymerase Rpb1, domain 5|RNA polymerase Rpb1, funnel domain superfamily
B8BJ02	OsI_35032	KOW domain-containing protein	4	16.8033	18.0019	-1.1986	0.435697	Down	0.0116758	0.0530863	17.074	16.9322	16.4039	17.9798	18.3251	17.701	KOW domain-containing protein	4349726	OsI_35032	GO:0006412,GO:1990904,GO:0005840,GO:0003723,GO:0003735	translation|ribonucleoprotein complex|ribosome|RNA binding|structural constituent of ribosome	osa03010	Ribosome	K02895	PF00467,PF17136	KOW|ribosomal_L24	KOW motif|Ribosomal proteins 50S L24/mitochondrial 39S L24	IPR005824,IPR014722,IPR003256,IPR005825,IPR041988,IPR008991	Domain|Homologous_superfamily|Family|Conserved_site|Domain|Homologous_superfamily	KOW|Ribosomal protein L2, domain 2|Ribosomal protein L24|Ribosomal protein L24/L26, conserved site|Ribosomal protein L26/L24, KOW domain|Translation protein SH3-like domain superfamily
B8APM1	OsI_13073	Uncharacterized protein	1	15.2448	16.6033	-1.35856	0.38997	Down	0.0118115	0.0535476	15.4649	14.8326	15.4368	16.1744	16.9665	16.6691	Uncharacterized protein	4333761	OsI_13073
A2ZBD6	OsI_35086	Glycosyltransferase	7	18.9348	17.9321	1.00265	2.00368	Up	0.0118226	0.0535721	18.9131	18.6846	19.2065	17.9025	17.6507	18.243	Glycosyltransferase	4349754	OsI_35086	GO:0080043,GO:0080044	quercetin 3-O-glucosyltransferase activity|quercetin 7-O-glucosyltransferase activity				PF00201	UDPGT	UDP-glucoronosyl and UDP-glucosyl transferase	IPR002213,IPR035595	Family|Domain	UDP-glucuronosyl/UDP-glucosyltransferase|UDP-glycosyltransferase family, conserved site
B8AXJ2	OsI_21216	DNA damage-binding protein 1	29	19.7197	18.5302	1.18955	2.28081	Up	0.0120365	0.0542278	19.3911	19.8363	19.9318	18.9569	18.2606	18.373	DNA damage-binding protein 1	4339794	OsI_21216	GO:0005634,GO:0003684	nucleus|damaged DNA binding	osa04120,osa03420	Ubiquitin mediated proteolysis|Nucleotide excision repair	K10610	PF03178,PF10433	CPSF_A|MMS1_N	CPSF A subunit region|Mono-functional DNA-alkylating methyl methanesulfonate N-term	IPR004871,IPR018846,IPR011043,IPR011047,IPR015943	Domain|Domain|Homologous_superfamily|Homologous_superfamily|Homologous_superfamily	Cleavage/polyadenylation specificity factor, A subunit, C-terminal|Cleavage/polyadenylation specificity factor, A subunit, N-terminal|Galactose oxidase/kelch, beta-propeller|Quinoprotein alcohol dehydrogenase-like superfamily|WD40/YVTN repeat-like-containing domain superfamily
B8AEA9	OsI_07758	Photolyase/cryptochrome alpha/beta domain-containing protein	3	16.8189	15.4361	1.38279	2.60772	Up	0.0122685	0.0547738	16.4384	17.0536	16.9645	15.9366	15.2654	15.1061	Photolyase/cryptochrome alpha/beta domain-containing protein	4329738	OsI_07758	GO:0006139,GO:0006950,GO:0009882,GO:0097159	nucleobase-containing compound metabolic process|response to stress|blue light photoreceptor activity|organic cyclic compound binding	osa04712	Circadian rhythm - plant	K12118	PF12546,PF00875,PF03441	Cryptochrome_C|DNA_photolyase|FAD_binding_7	Blue/Ultraviolet sensing protein C terminal|DNA photolyase|FAD binding domain of DNA photolyase	IPR036134,IPR036155,IPR005101,IPR002081,IPR020978,IPR014134,IPR018394,IPR006050,IPR014729	Homologous_superfamily|Homologous_superfamily|Domain|Family|Domain|Family|Conserved_site|Domain|Homologous_superfamily	Cryptochrome/DNA photolyase, FAD-binding domain-like superfamily|Cryptochrome/photolyase, N-terminal domain superfamily|Cryptochrome/DNA photolyase, FAD-binding domain|Cryptochrome/DNA photolyase class 1|Cryptochrome C-terminal|Cryptochrome, plant|Cryptochrome/DNA photolyase class 1, conserved site, C-terminal|DNA photolyase, N-terminal|Rossmann-like alpha/beta/alpha sandwich fold
A2YBC0	OsI_22398	SHSP domain-containing protein	6	17.5629	18.7033	-1.14037	0.453643	Down	0.0128613	0.0563238	17.7449	17.8597	17.0842	18.6103	18.9272	18.5724	SHSP domain-containing protein	4340661	OsI_22398	GO:0009408	response to heat	osa04141	Protein processing in endoplasmic reticulum	K13993	PF00011	HSP20	Hsp20/alpha crystallin family	IPR002068,IPR008978,IPR031107	Domain|Homologous_superfamily|Family	Alpha crystallin/Hsp20 domain|HSP20-like chaperone|Small heat shock protein
B8BCU3	OsI_31809	Uncharacterized protein	4	16.1084	17.5269	-1.41848	0.374105	Down	0.0129367	0.0565485	15.7133	16.1778	16.4342	17.3598	17.1905	18.0304	Uncharacterized protein	9269038	OsI_31809	GO:0005886	plasma membrane							IPR045003	Family	Fasciclin-like arabinogalactan protein, group A
A2ZHW7	OsI_37404	Calcium-transporting ATPase	1	15.4536	13.9379	1.51566	2.8593	Up	0.0133379	0.0577914	15.4906	15.7429	15.1273	13.6354	14.5585	13.6199	Calcium-transporting ATPase	4351449	OsI_37404	GO:0016020,GO:0005524,GO:0016887,GO:0005516,GO:0005388	membrane|ATP binding|ATP hydrolysis activity|calmodulin binding|P-type calcium transporter activity				PF12515,PF13246,PF00689,PF00690,PF00122	CaATP_NAI|Cation_ATPase|Cation_ATPase_C|Cation_ATPase_N|E1-E2_ATPase	Ca2+-ATPase N terminal autoinhibitory domain|Cation transport ATPase (P-type)|Cation transporting ATPase, C-terminus|Cation transporter/ATPase, N-terminus|E1-E2 ATPase	IPR006068,IPR004014,IPR023299,IPR018303,IPR023298,IPR024750,IPR036412,IPR023214,IPR006408,IPR001757,IPR044492	Domain|Domain|Homologous_superfamily|PTM|Homologous_superfamily|Domain|Homologous_superfamily|Homologous_superfamily|Family|Family|Domain	Cation-transporting P-type ATPase, C-terminal|Cation-transporting P-type ATPase, N-terminal|P-type ATPase, cytoplasmic domain N|P-type ATPase, phosphorylation site|P-type ATPase, transmembrane domain superfamily|Calcium-transporting P-type ATPase, N-terminal autoinhibitory domain|HAD-like superfamily|HAD superfamily|P-type ATPase, subfamily IIB|P-type ATPase|P-type ATPase, haloacid dehalogenase d…
A2YI79	OsI_24917	Major facilitator superfamily (MFS) profile domain-containing protein	3	16.2676	14.8605	1.40709	2.65202	Up	0.0135624	0.0585605	16.4282	16.5849	15.7898	14.4297	14.941	15.2109	Major facilitator superfamily (MFS) profile domain-containing protein	4342413	OsI_24917	GO:0016020,GO:0022857	membrane|transmembrane transporter activity				PF00083	Sugar_tr	Sugar (and other) transporter	IPR020846,IPR005828,IPR036259,IPR003663,IPR005829	Domain|Family|Homologous_superfamily|Family|Conserved_site	Major facilitator superfamily domain|Major facilitator, sugar transporter-like|MFS transporter superfamily|Sugar/inositol transporter|Sugar transporter, conserved site
B8BK45	OsI_35849	RING-type E3 ubiquitin transferase	1	14.3245	15.7121	-1.38762	0.382195	Down	0.0136105	0.0585994	14.3337	13.9191	14.7206	16.1569	15.3585	15.6209	RING-type E3 ubiquitin transferase	4350310	OsI_35849						PF13639	zf-RING_2	Ring finger domain	IPR001841,IPR013083	Domain|Homologous_superfamily	Zinc finger, RING-type|Zinc finger, RING/FYVE/PHD-type
A2X427	OsI_06959	PGG domain-containing protein	4	16.6438	15.5723	1.07149	2.10161	Up	0.0137214	0.0588909	16.6151	16.4926	16.8237	15.1441	15.6135	15.9593	PGG domain-containing protein	4340798	OsI_06959	GO:0016020	membrane				PF13962	PGG	Domain of unknown function	IPR026961	Domain	PGG domain
A2YBR4	OsI_22543	Uncharacterized protein	3	16.0402	14.6909	1.34927	2.54783	Up	0.0137429	0.058942	15.7872	16.0874	16.2459	14.4531	14.3477	15.2719	Uncharacterized protein	9268427	OsI_22543	GO:0008194	UDP-glycosyltransferase activity				PF00201	UDPGT	UDP-glucoronosyl and UDP-glucosyl transferase	IPR002213	Family	UDP-glucuronosyl/UDP-glucosyltransferase
B8AQL4	OsI_11856	HMA domain-containing protein	4	17.4163	18.4444	-1.02812	0.490349	Down	0.0138137	0.0591442	17.7988	17.0042	17.4459	18.5357	18.5251	18.2725	HMA domain-containing protein	4333006	OsI_11856	GO:0046872	metal ion binding				PF00403	HMA	Heavy-metal-associated domain	IPR017969,IPR006121,IPR036163	Conserved_site|Domain|Homologous_superfamily	Heavy-metal-associated, conserved site|Heavy metal-associated domain, HMA|Heavy metal-associated domain superfamily
B8ARM5	OsI_15095	Cleavage and polyadenylation specificity factor subunit 1	11	17.053	15.6581	1.39488	2.62966	Up	0.01397	0.059542	16.5668	17.2634	17.3288	16.0414	15.2514	15.6814	Cleavage and polyadenylation specificity factor subunit 1	9266269	OsI_15095	GO:0005634,GO:0003676	nucleus|nucleic acid binding	osa03015	mRNA surveillance pathway	K14401	PF03178,PF10433	CPSF_A|MMS1_N	CPSF A subunit region|Mono-functional DNA-alkylating methyl methanesulfonate N-term	IPR004871,IPR018846,IPR015943	Domain|Domain|Homologous_superfamily	Cleavage/polyadenylation specificity factor, A subunit, C-terminal|Cleavage/polyadenylation specificity factor, A subunit, N-terminal|WD40/YVTN repeat-like-containing domain superfamily
A2YYE5	OsI_30371	Uncharacterized protein	3	15.9088	14.4522	1.45657	2.74455	Up	0.0144101	0.0608109	16.382	15.2848	16.0596	14.2068	14.4818	14.6681	Uncharacterized protein	4346387	OsI_30371
B8AYJ3	OsI_20070	Protein NRT1/ PTR FAMILY 5.10	1	17.0345	15.8645	1.16996	2.25005	Up	0.0144266	0.0608214	16.6943	16.9703	17.4388	16.0131	16.0764	15.5041	Protein NRT1/ PTR FAMILY 5.10	4338881	OsI_20070	GO:0016020,GO:0022857	membrane|transmembrane transporter activity				PF00854	PTR2	POT family	IPR036259,IPR000109	Homologous_superfamily|Family	MFS transporter superfamily|Proton-dependent oligopeptide transporter family
B8AJI6	OsI_09172	mRNA (guanine-N(7))-methyltransferase	2	16.0915	14.5601	1.53139	2.89064	Up	0.0145392	0.0610813	16.3263	15.6796	16.2685	14.2625	15.1766	14.2412	mRNA (guanine-N(7))-methyltransferase	4330921	OsI_09172	GO:0004482,GO:0003723	mRNA 5'-cap (guanine-N7-)-methyltransferase activity|RNA binding	osa03015	mRNA surveillance pathway	K00565	PF03291	Pox_MCEL	mRNA capping enzyme	IPR004971,IPR039753,IPR029063	Domain|Family|Homologous_superfamily	mRNA (guanine-N(7))-methyltransferase domain|mRNA cap guanine-N7 methyltransferase|S-adenosyl-L-methionine-dependent methyltransferase superfamily
B8AAA2	OsI_02448	peptidylprolyl isomerase	10	17.8063	16.7786	1.02761	2.03864	Up	0.0147903	0.0617434	17.924	17.5027	17.9921	17.0663	16.8707	16.3989	peptidylprolyl isomerase	4327920	OsI_02448	GO:0003755	peptidyl-prolyl cis-trans isomerase activity				PF00254	FKBP_C	FKBP-type peptidyl-prolyl cis-trans isomerase	IPR046357,IPR001179,IPR011990	Homologous_superfamily|Domain|Homologous_superfamily	Peptidyl-prolyl cis-trans isomerase domain superfamily|FKBP-type peptidyl-prolyl cis-trans isomerase domain|Tetratricopeptide-like helical domain superfamily
B8BD84	OsI_30523	Uncharacterized protein	1	10.0866	13.7614	-3.67481	0.0783017	Down	0.0149597	0.0620984	10.0791	10.0642	10.1166	13.8061	15.2941	12.1841	Uncharacterized protein	4346498	OsI_30523	GO:0051499	D-aminoacyl-tRNA deacylase activity							IPR007508	Family	D-aminoacyl-tRNA deacylase DtdA
B8ARI0	OsI_17948	allantoinase	6	18.5589	19.6709	-1.11198	0.462658	Down	0.0150648	0.0623201	18.6946	18.1471	18.8349	20.0056	19.4234	19.5836	allantoinase	4337428	OsI_17948	GO:0000256,GO:0006995,GO:0006145,GO:0010136,GO:0005783,GO:0004038,GO:0050897,GO:0008270	allantoin catabolic process|cellular response to nitrogen starvation|purine nucleobase catabolic process|ureide catabolic process|endoplasmic reticulum|allantoinase activity|cobalt ion binding|zinc ion binding	osa00230	Purine metabolism	K01466	PF01979	Amidohydro_1	Amidohydrolase family	IPR017593,IPR006680,IPR011059,IPR032466	Family|Domain|Homologous_superfamily|Homologous_superfamily	Allantoinase|Amidohydrolase-related|Metal-dependent hydrolase, composite domain superfamily|Metal-dependent hydrolase
B8AY97	OsI_19960	Tubulin beta chain	2	17.9495	16.9488	1.0007	2.00097	Up	0.0151471	0.0625428	17.6786	18.1596	18.0103	17.2184	17.0704	16.5577	Tubulin beta chain	4338790	OsI_19960	GO:0000226,GO:0000278,GO:0005737,GO:0005874,GO:0005525,GO:0003924,GO:0005200	microtubule cytoskeleton organization|mitotic cell cycle|cytoplasm|microtubule|GTP binding|GTPase activity|structural constituent of cytoskeleton	osa04145,osa04814	Phagosome|Motor proteins	K07375	PF00091,PF03953	Tubulin|Tubulin_C	Tubulin/FtsZ family, GTPase domain|Tubulin C-terminal domain	IPR002453,IPR008280,IPR000217,IPR037103,IPR018316,IPR036525,IPR023123,IPR017975,IPR003008	Family|Homologous_superfamily|Family|Homologous_superfamily|Domain|Homologous_superfamily|Homologous_superfamily|Conserved_site|Domain	Beta tubulin|Tubulin/FtsZ, C-terminal|Tubulin|Tubulin/FtsZ-like, C-terminal domain|Tubulin/FtsZ, 2-layer sandwich domain|Tubulin/FtsZ, GTPase domain superfamily|Tubulin, C-terminal|Tubulin, conserved site|Tubulin/FtsZ, GTPase domain
A2XT35	OsI_15772	Uncharacterized protein	8	17.6865	16.5381	1.14844	2.21675	Up	0.0152965	0.0629133	17.4759	17.621	17.9626	16.0529	16.7572	16.8041	Uncharacterized protein	4335749	OsI_15772	GO:0016491	oxidoreductase activity				PF13561	adh_short_C2	Enoyl-(Acyl carrier protein) reductase	IPR036291,IPR020904,IPR002347	Homologous_superfamily|Conserved_site|Family	NAD(P)-binding domain superfamily|Short-chain dehydrogenase/reductase, conserved site|Short-chain dehydrogenase/reductase SDR
A2X662	OsI_07696	Uncharacterized protein	8	16.1762	17.1994	-1.02317	0.492034	Down	0.0154005	0.063079	16.1528	15.9192	16.4566	16.9289	17.5864	17.0828	Uncharacterized protein	4329695	OsI_07696
B8B033	OsI_19211	non-specific serine/threonine protein kinase	3	17.492	18.6424	-1.15041	0.450497	Down	0.0154533	0.0632262	17.7909	17.0825	17.6025	18.5135	18.3989	19.0147	non-specific serine/threonine protein kinase	4338232	OsI_19211	GO:0016020,GO:0005524,GO:0004674	membrane|ATP binding|protein serine/threonine kinase activity				PF00560,PF11721,PF07714	LRR_1|Malectin|PK_Tyr_Ser-Thr	Leucine Rich Repeat|Malectin domain|Protein tyrosine and serine/threonine kinase	IPR011009,IPR001611,IPR032675,IPR021720,IPR000719,IPR001245,IPR008271	Homologous_superfamily|Repeat|Homologous_superfamily|Domain|Domain|Domain|Active_site	Protein kinase-like domain superfamily|Leucine-rich repeat|Leucine-rich repeat domain superfamily|Malectin domain|Protein kinase domain|Serine-threonine/tyrosine-protein kinase, catalytic domain|Serine/threonine-protein kinase, active site
A2Z706	OsI_33477	Uncharacterized protein	1	11.3573	16.4946	-5.1373	0.0284132	Down	0.0160991	0.0650203	13.891	10.0642	10.1166	16.8579	16.4806	16.1451	Uncharacterized protein	9272050	OsI_33477						PF01535	PPR	PPR repeat	IPR002885,IPR011990	Repeat|Homologous_superfamily	Pentatricopeptide repeat|Tetratricopeptide-like helical domain superfamily
B8AWS6	OsI_21023	Major facilitator superfamily (MFS) profile domain-containing protein	5	17.8542	16.7029	1.15124	2.22104	Up	0.0167332	0.0664942	17.6766	17.7482	18.1377	16.7689	16.2349	17.1049	Major facilitator superfamily (MFS) profile domain-containing protein	4339644	OsI_21023	GO:0016020,GO:0051119	membrane|sugar transmembrane transporter activity				PF00083	Sugar_tr	Sugar (and other) transporter	IPR020846,IPR044775,IPR005828,IPR036259,IPR003663,IPR005829	Domain|Family|Family|Homologous_superfamily|Family|Conserved_site	Major facilitator superfamily domain|Sugar transporter ERD6/Tret1-like|Major facilitator, sugar transporter-like|MFS transporter superfamily|Sugar/inositol transporter|Sugar transporter, conserved site
B8BP33	OsI_37963	laccase	5	17.7368	16.671	1.0658	2.09333	Up	0.0168397	0.0667763	17.7645	17.6807	17.765	16.9427	16.134	16.9361	laccase	4351911	OsI_37963	GO:0046274,GO:0048046,GO:0005507,GO:0052716	lignin catabolic process|apoplast|copper ion binding|hydroquinone:oxygen oxidoreductase activity				PF00394,PF07732	Cu-oxidase|Cu-oxidase_3	Multicopper oxidase|Multicopper oxidase	IPR011707,IPR001117,IPR045087,IPR008972,IPR034288,IPR034285	Domain|Domain|Family|Homologous_superfamily|Domain|Domain	Multicopper oxidase, N-terminal|Multicopper oxidase, second cupredoxin domain|Multicopper oxidase|Cupredoxin|Laccase, first cupredoxin domain|Laccase, second cupredoxin domain
A2YBV2	OsI_22581	NBS-LRR	2	16.8554	15.6775	1.17793	2.26251	Up	0.017027	0.0672918	17.1925	16.4746	16.8991	15.6413	16.0664	15.3247	NBS-LRR	9268881	OsI_22581									IPR032675	Homologous_superfamily	Leucine-rich repeat domain superfamily
A2X4M4	OsI_07144	7-dehydrocholesterol reductase	2	17.5649	16.3795	1.18541	2.27427	Up	0.0170356	0.0672975	17.2091	17.7249	17.7608	16.8463	16.0294	16.263	7-dehydrocholesterol reductase	4329318	OsI_07144	GO:0016126,GO:0005789,GO:0016628	sterol biosynthetic process|endoplasmic reticulum membrane|oxidoreductase activity, acting on the CH-CH group of donors, NAD or NADP as acceptor	osa00100	Steroid biosynthesis	K00213	PF01222	ERG4_ERG24	Ergosterol biosynthesis ERG4/ERG24 family	IPR001171,IPR018083	Family|Conserved_site	Sterol biosynthesis ERG24/DHCR-like|Sterol reductase, conserved site
A2XP62	OsI_14367	Uncharacterized protein	2	16.9693	11.416	5.55332	46.9588	Up	0.0176174	0.0688191	16.6486	16.5295	17.7299	10.0126	10.0723	14.1632	Uncharacterized protein	4334815	OsI_14367	GO:0016788	hydrolase activity, acting on ester bonds	osa00562,osa00564,osa00565	Inositol phosphate metabolism|Glycerophospholipid metabolism|Ether lipid metabolism	K01114	PF04185	Phosphoesterase	Phosphoesterase family	IPR017850,IPR007312	Homologous_superfamily|Family	Alkaline-phosphatase-like, core domain superfamily|Phosphoesterase
B8B9E8	OsI_30212	Transmembrane 9 superfamily member	3	16.3905	11.3522	5.03835	32.862	Up	0.0177144	0.0689642	16.3534	15.9892	16.8291	13.8976	10.0723	10.0867	Transmembrane 9 superfamily member	4346277	OsI_30212	GO:0072657,GO:0010008,GO:0000139	protein localization to membrane|endosome membrane|Golgi membrane				PF02990	EMP70	Endomembrane protein 70	IPR004240,IPR036259	Family|Homologous_superfamily	Nonaspanin (TM9SF)|MFS transporter superfamily
A2XHA8	OsI_11785	RRM domain-containing protein	1	16.4374	17.4794	-1.04193	0.485676	Down	0.0178487	0.0693148	15.967	16.8872	16.4581	17.4089	17.4889	17.5403	RRM domain-containing protein	4332957	OsI_11785	GO:1990904,GO:0003723	ribonucleoprotein complex|RNA binding				PF00076	RRM_1	RNA recognition motif. (a.k.a. RRM, RBD, or RNP domain)	IPR012677,IPR035979,IPR000504	Homologous_superfamily|Homologous_superfamily|Domain	Nucleotide-binding alpha-beta plait domain superfamily|RNA-binding domain superfamily|RNA recognition motif domain
B8BGM6	OsI_33419	Uncharacterized protein	1	16.0898	15.0553	1.03448	2.04837	Up	0.018075	0.0697958	16.1404	16.3065	15.8225	14.6247	15.3948	15.1464	Uncharacterized protein	9270027	OsI_33419
B8APK8	OsI_13063	Uncharacterized protein	6	18.4278	17.3748	1.05305	2.07491	Up	0.0180839	0.0697958	18.3426	18.4939	18.447	17.5958	17.6887	16.8398	Uncharacterized protein	4333750	OsI_13063						PF00400	WD40	WD domain, G-beta repeat	IPR020472,IPR011047,IPR015943,IPR019775,IPR001680	Repeat|Homologous_superfamily|Homologous_superfamily|Conserved_site|Repeat	G-protein beta WD-40 repeat|Quinoprotein alcohol dehydrogenase-like superfamily|WD40/YVTN repeat-like-containing domain superfamily|WD40 repeat, conserved site|WD40 repeat
B8AKC0	OsI_10833	Importin N-terminal domain-containing protein	6	17.0738	15.8372	1.23662	2.35646	Up	0.0181792	0.069991	17.5384	16.6424	17.0406	15.6905	16.2115	15.6096	Importin N-terminal domain-containing protein	9269497	OsI_10833	GO:0006606,GO:0005737,GO:0005634,GO:0061608,GO:0008139,GO:0031267	protein import into nucleus|cytoplasm|nucleus|nuclear import signal receptor activity|nuclear localization sequence binding|small GTPase binding	osa03013	Nucleocytoplasmic transport	K20221	PF02985,PF13513,PF03810	HEAT|HEAT_EZ|IBN_N	HEAT repeat|HEAT-like repeat|Importin-beta N-terminal domain	IPR011989,IPR016024,IPR000357,IPR021133,IPR001494,IPR040122	Homologous_superfamily|Homologous_superfamily|Repeat|Repeat|Domain|Family	Armadillo-like helical|Armadillo-type fold|HEAT repeat|HEAT, type 2|Importin-beta, N-terminal domain|Importin beta family
B8AX83	OsI_21190	Protein kinase domain-containing protein	3	16.8202	18.146	-1.32585	0.398915	Down	0.0187464	0.0715987	16.5533	16.8453	17.0619	17.907	17.7625	18.7686	Protein kinase domain-containing protein	9268325	OsI_21190	GO:0005524,GO:0004672	ATP binding|protein kinase activity				PF00069	Pkinase	Protein kinase domain	IPR011009,IPR000719	Homologous_superfamily|Domain	Protein kinase-like domain superfamily|Protein kinase domain
B8B703	OsI_26352	Uncharacterized protein	3	16.5243	15.0715	1.45275	2.7373	Up	0.0187949	0.0716862	16.2586	16.1958	17.1185	14.9643	15.5248	14.7255	Uncharacterized protein	4343493	OsI_26352	GO:0016020,GO:0005524,GO:0004674	membrane|ATP binding|protein serine/threonine kinase activity				PF07714,PF01657	PK_Tyr_Ser-Thr|Stress-antifung	Protein tyrosine and serine/threonine kinase|Salt stress response/antifungal	IPR002902,IPR038408,IPR011009,IPR000719,IPR017441,IPR001245,IPR008271	Domain|Homologous_superfamily|Homologous_superfamily|Domain|Binding_site|Domain|Active_site	Gnk2-homologous domain|Gnk2-homologous domain superfamily|Protein kinase-like domain superfamily|Protein kinase domain|Protein kinase, ATP binding site|Serine-threonine/tyrosine-protein kinase, catalytic domain|Serine/threonine-protein kinase, active site
A2XB63	OsI_09503	PA domain-containing protein	4	17.8028	16.757	1.04581	2.06453	Up	0.0194737	0.0734994	18.0802	17.3153	18.0131	16.9827	16.7551	16.5333	PA domain-containing protein	4331193	OsI_09503	GO:0010008,GO:0042500	endosome membrane|aspartic endopeptidase activity, intramembrane cleaving				PF02225,PF04258	PA|Peptidase_A22B	PA domain|Signal peptide peptidase	IPR046450,IPR003137,IPR007369,IPR006639	Homologous_superfamily|Domain|Family|Family	PA domain superfamily|PA domain|Peptidase A22B, signal peptide peptidase|Presenilin/signal peptide peptidase
P0C5C8	OsI_27030	1-Cys peroxiredoxin A	4	16.5494	11.4343	5.11508	34.6571	Up	0.0199177	0.0747466	16.8451	16.3378	16.4654	14.1441	10.0723	10.0867	1-Cys peroxiredoxin A	4344045	OsI_27030	GO:0005737,GO:0005634,GO:0140824	cytoplasm|nucleus|thioredoxin-dependent peroxiredoxin activity	osa00480,osa00940	Glutathione metabolism|Phenylpropanoid biosynthesis	K11188	PF10417,PF00578	1-cysPrx_C|AhpC-TSA	C-terminal domain of 1-Cys peroxiredoxin|AhpC/TSA family	IPR000866,IPR024706,IPR019479,IPR045020,IPR036249,IPR013766	Domain|Family|Domain|Family|Homologous_superfamily|Domain	Alkyl hydroperoxide reductase subunit C/ Thiol specific antioxidant|Peroxiredoxin, AhpC-type|Peroxiredoxin, C-terminal|1-Cys peroxiredoxin|Thioredoxin-like superfamily|Thioredoxin domain
B8B3I7	OsI_21932	Uncharacterized protein	1	14.2259	15.8387	-1.61277	0.326969	Down	0.0201483	0.0752593	13.9886	14.0203	14.669	15.2832	15.6929	16.5401	Uncharacterized protein	4340325	OsI_21932	GO:0016020	membrane
B8BI05	OsI_34458	SPARK domain-containing protein	2	14.2971	15.549	-1.2519	0.419896	Down	0.0202694	0.0756059	14.7499	14.1871	13.9544	15.1773	15.4765	15.9932	SPARK domain-containing protein	4349228	OsI_34458						PF19160	SPARK	SPARK	IPR040336,IPR043891	Family|Domain	Uncharacterized GPI-anchored protein At1g61900-lke|SPARK domain
B8A818	OsI_03378	MDR-like ABC transporter	8	17.3522	15.941	1.41118	2.65954	Up	0.0206086	0.0765615	17.3537	17.4753	17.2275	15.541	15.595	16.687	MDR-like ABC transporter	4323896	OsI_03378	GO:0016020,GO:0140359,GO:0005524,GO:0016887	membrane|ABC-type transporter activity|ATP binding|ATP hydrolysis activity	osa02010	ABC transporters	K05658	PF00664,PF00005	ABC_membrane|ABC_tran	ABC transporter transmembrane region|ABC transporter	IPR003593,IPR011527,IPR036640,IPR003439,IPR017871,IPR027417,IPR039421	Domain|Domain|Homologous_superfamily|Domain|Conserved_site|Homologous_superfamily|Family	AAA+ ATPase domain|ABC transporter type 1, transmembrane domain|ABC transporter type 1, transmembrane domain superfamily|ABC transporter-like, ATP-binding domain|ABC transporter-like, conserved site|P-loop containing nucleoside triphosphate hydrolase|Type 1 protein exporter
A2YT95	OsI_28540	Nuclear nucleic acid-binding protein C1D	3	16.421	17.499	-1.07797	0.473694	Down	0.0216033	0.079184	16.4928	16.052	16.7182	17.0844	17.5771	17.8354	Nuclear nucleic acid-binding protein C1D	4345136	OsI_28540	GO:0006364,GO:0005737,GO:0005730,GO:0003677,GO:0003723	rRNA processing|cytoplasm|nucleolus|DNA binding|RNA binding	osa03018	RNA degradation	K12592				IPR011082	Family	Exosome-associated factor Rrp47/DNA strand repair C1D
B8AJP7	OsI_11983	VWFA domain-containing protein	10	17.7747	16.4937	1.28101	2.43009	Up	0.0223721	0.0808	17.8422	17.5069	17.9751	17.0764	15.9515	16.4532	VWFA domain-containing protein	4333081	OsI_11983						PF13768	VWA_3	von Willebrand factor type A domain	IPR002035,IPR036465	Domain|Homologous_superfamily	von Willebrand factor, type A|von Willebrand factor A-like domain superfamily
A2XNB9	SNAC1	Stress-induced transcription factor NAC1	3	16.5916	17.6741	-1.08254	0.472196	Down	0.0234201	0.0833404	16.3364	17.1908	16.2476	17.7091	17.5931	17.7202	Stress-induced transcription factor NAC1	4334553	SNAC1	GO:1901002,GO:1902584,GO:0006355,GO:0042803,GO:0043565	positive regulation of response to salt stress|positive regulation of response to water deprivation|regulation of DNA-templated transcription|protein homodimerization activity|sequence-specific DNA binding				PF02365	NAM	No apical meristem (NAM) protein	IPR003441,IPR036093	Domain|Homologous_superfamily	NAC domain|NAC domain superfamily
A2Y198	OsI_18778	MRP-like ABC transporter	4	16.9954	11.5671	5.4283	43.0607	Up	0.0241225	0.0853228	17.2223	17.1281	16.6358	10.0126	10.0723	14.6165	MRP-like ABC transporter	4338040	OsI_18778	GO:0016020,GO:0140359,GO:0005524,GO:0016887	membrane|ABC-type transporter activity|ATP binding|ATP hydrolysis activity				PF00664,PF00005	ABC_membrane|ABC_tran	ABC transporter transmembrane region|ABC transporter	IPR003593,IPR011527,IPR036640,IPR003439,IPR017871,IPR044746,IPR044726,IPR027417	Domain|Domain|Homologous_superfamily|Domain|Conserved_site|Domain|Domain|Homologous_superfamily	AAA+ ATPase domain|ABC transporter type 1, transmembrane domain|ABC transporter type 1, transmembrane domain superfamily|ABC transporter-like, ATP-binding domain|ABC transporter-like, conserved site|ABC transporter C family, six-transmembrane helical domain 1|ABC transporter C family, six-transmembrane helical domain 2|P-loop containing nucleoside triphosphate hydrolase
B8AUC6	OsI_16048	FAD-binding FR-type domain-containing protein	6	16.5967	11.5187	5.07798	33.7772	Up	0.0247262	0.0865785	16.4131	16.9076	16.4694	14.3972	10.0723	10.0867	FAD-binding FR-type domain-containing protein	4335953	OsI_16048	GO:0016020,GO:0016491	membrane|oxidoreductase activity				PF08022,PF01794,PF08030	FAD_binding_8|Ferric_reduct|NAD_binding_6	FAD-binding domain|Ferric reductase like transmembrane component|Ferric reductase NAD binding domain	IPR013112,IPR017927,IPR013130,IPR013121,IPR039261,IPR017938	Domain|Domain|Domain|Domain|Homologous_superfamily|Homologous_superfamily	FAD-binding 8|FAD-binding domain, ferredoxin reductase-type|Ferric reductase transmembrane component-like domain|Ferric reductase, NAD binding domain|Ferredoxin-NADP reductase (FNR), nucleotide-binding domain|Riboflavin synthase-like beta-barrel
A2Y138	OsI_18726	FACT complex subunit SSRP1	2	11.1647	15.0485	-3.88379	0.0677426	Down	0.0249982	0.0871412	10.0791	10.0642	13.351	15.363	14.6801	15.1025	FACT complex subunit SSRP1	4337994	OsI_18726	GO:0006281,GO:0006260,GO:0005694,GO:0005634,GO:0003677	DNA repair|DNA replication|chromosome|nucleus|DNA binding				PF00505,PF21103,PF17292,PF08512,PF03531	HMG_box|NA|POB3_N|Rtt106|SSrecog	HMG (high mobility group) box|NA|POB3-like N-terminal PH domain|Histone chaperone Rttp106-like|Structure-specific recognition protein (SSRP1)	IPR009071,IPR036910,IPR011993,IPR013719,IPR000969,IPR035417,IPR024954,IPR038167	Domain|Homologous_superfamily|Homologous_superfamily|Domain|Family|Domain|Domain|Homologous_superfamily	High mobility group box domain|High mobility group box domain superfamily|PH-like domain superfamily|Histone chaperone RTT106/FACT complex subunit SPT16-like, middle domain|FACT complex subunit SSRP1/POB3|FACT complex subunit SSRP1/POB3, N-terminal PH domain|SSRP1, dimerization domain|SSRP1 domain superfamily
B8B357	OsI_23125	Uncharacterized protein	3	16.3669	17.4104	-1.04353	0.485139	Down	0.02502	0.0871526	16.598	16.4796	16.023	17.7853	17.4873	16.9585	Uncharacterized protein	4341123	OsI_23125	GO:0010364,GO:1900055,GO:0005982,GO:0005991	regulation of ethylene biosynthetic process|regulation of leaf senescence|starch metabolic process|trehalose metabolic process				PF20210	Laa1_Sip1_HTR5	Laa1/Sip1/HEATR5 HEAT repeat region	IPR011989,IPR016024,IPR046837,IPR044218	Homologous_superfamily|Homologous_superfamily|Repeat|Family	Armadillo-like helical|Armadillo-type fold|Laa1/Sip1/HEATR5-like, HEAT repeat region|Protein SWEETIE
B8AKE5	OsI_12147	xanthine dehydrogenase	14	17.1512	16.0938	1.0574	2.08118	Up	0.0258066	0.089002	17.2014	17.0252	17.2269	16.6468	16.0138	15.6206	xanthine dehydrogenase	4333171	OsI_12147	GO:0051537,GO:0071949,GO:0005506,GO:0016491	2 iron, 2 sulfur cluster binding|FAD binding|iron ion binding|oxidoreductase activity	osa00230,osa00232,osa04146	Purine metabolism|Caffeine metabolism|Peroxisome	K00106	PF01315,PF03450,PF00941,PF00111,PF01799,PF02738,PF20256	Ald_Xan_dh_C|CO_deh_flav_C|FAD_binding_5|Fer2|Fer2_2|MoCoBD_1|MoCoBD_2	Aldehyde oxidase and xanthine dehydrogenase, a/b hammerhead domain|CO dehydrogenase flavoprotein C-terminal domain|FAD binding domain in molybdopterin dehydrogenase|2Fe-2S iron-sulfur cluster binding domain|[2Fe-2S] binding domain|Molybdopterin cofactor-binding domain|Molybdopterin cofactor-binding domain	IPR002888,IPR036884,IPR036010,IPR001041,IPR006058,IPR000674,IPR036856,IPR016208,IPR008274,IPR046867,IPR037165,IPR012675,IPR005107,IPR036683,IPR016166,IPR036318,IPR016167,IPR016169,IPR002346	Domain|Homologous_superfamily|Homologous_superfamily|Domain|Binding_site|Domain|Homologous_superfamily|Family|Domain|Domain|Homologous_superfamily|Homologous_superfamily|Domain|Homologous_superfamily|Domain|Homologous_superfamily|Homologous_superfamily|Homologous_superfamily|Domain	[2Fe-2S]-binding|[2Fe-2S]-binding domain superfamily|2Fe-2S ferredoxin-like superfamily|2Fe-2S ferredoxin-type iron-sulfur binding domain|2Fe-2S ferredoxin, iron-sulphur binding site|Aldehyde oxidase/xanthine dehydrogenase, a/b hammerhead|Aldehyde oxidase/xanthine dehydrogenase, a/b hammerhead superfamily|Aldehyde oxidase/xanthine dehydrogenase|Aldehyde oxidase/xanthine dehydrogenase, first molyb…
A2ZLU1	OsI_38785	Uncharacterized protein	6	16.7036	15.2093	1.49428	2.81724	Up	0.0260887	0.089548	17.4812	16.3597	16.2699	15.4552	14.8365	15.3362	Uncharacterized protein	9267984	OsI_38785
A2YT86	OsI_28532	DNA-directed RNA polymerase III subunit RPC5	2	17.5369	11.7234	5.81353	56.2403	Up	0.0270612	0.0918792	17.0622	18.057	17.4915	10.0126	10.0723	15.0852	DNA-directed RNA polymerase III subunit RPC5	9268125	OsI_28532	GO:0042797,GO:0005666	tRNA transcription by RNA polymerase III|RNA polymerase III complex	osa03020	RNA polymerase	K14721	PF04801	RPC5	RPC5 protein	IPR006886	Family	DNA-directed RNA polymerase III subunit Rpc5
B8AAU1	OsI_04057	Uncharacterized protein	17	17.1313	15.9698	1.16154	2.23697	Up	0.0271178	0.0920046	17.3212	16.7092	17.3635	16.2515	16.2229	15.4349	Uncharacterized protein	4325624	OsI_04057	GO:0006508,GO:0004252	proteolysis|serine-type endopeptidase activity				PF17766,PF05922,PF00082	fn3_6|Inhibitor_I9|Peptidase_S8	Fibronectin type-III domain|Peptidase inhibitor I9|Subtilase family	IPR000209,IPR036852,IPR023828,IPR015500,IPR034197,IPR010259,IPR037045,IPR045051,IPR041469	Domain|Homologous_superfamily|Active_site|Family|Domain|Domain|Homologous_superfamily|Family|Domain	Peptidase S8/S53 domain|Peptidase S8/S53 domain superfamily|Peptidase S8, subtilisin, Ser-active site|Peptidase S8, subtilisin-related|Cucumisin-like catalytic domain|Peptidase S8 propeptide/proteinase inhibitor I9|Peptidase S8 propeptide/proteinase inhibitor I9 superfamily|Subtilisin-like protease|Subtilisin-like protease, fibronectin type-III domain
A2X9I6	OsI_08904	Uncharacterized protein	3	16.8509	18.0034	-1.15249	0.449848	Down	0.0272663	0.0922997	16.9266	17.1323	16.4937	18.0596	17.4895	18.461	Uncharacterized protein	4330699	OsI_08904
B8BPD2	OsI_38153	Protein transport protein Sec24-like CEF	14	17.9035	16.8091	1.0944	2.13524	Up	0.0272782	0.0922997	17.6081	17.7892	18.3131	16.8661	17.1981	16.363	Protein transport protein Sec24-like CEF	4352115	OsI_38153	GO:0006888,GO:0006886,GO:0030127,GO:0005856,GO:0008270	endoplasmic reticulum to Golgi vesicle-mediated transport|intracellular protein transport|COPII vesicle coat|cytoskeleton|zinc ion binding	osa04141	Protein processing in endoplasmic reticulum	K14007	PF00626,PF08033,PF04815,PF04811,PF04810	Gelsolin|Sec23_BS|Sec23_helical|Sec23_trunk|zf-Sec23_Sec24	Gelsolin repeat|Sec23/Sec24 beta-sandwich domain|Sec23/Sec24 helical domain|Sec23/Sec24 trunk domain|Sec23/Sec24 zinc finger	IPR029006,IPR007123,IPR036180,IPR006900,IPR036175,IPR006896,IPR012990,IPR041742,IPR036465,IPR006895,IPR036174	Homologous_superfamily|Domain|Homologous_superfamily|Domain|Homologous_superfamily|Domain|Domain|Domain|Homologous_superfamily|Domain|Homologous_superfamily	ADF-H/Gelsolin-like domain superfamily|Gelsolin-like domain|Gelsolin-like domain superfamily|Sec23/Sec24, helical domain|Sec23/Sec24 helical domain superfamily|Sec23/Sec24, trunk domain|Sec23/Sec24 beta-sandwich|Sec24-like, trunk domain|von Willebrand factor A-like domain superfamily|Zinc finger, Sec23/Sec24-type|Zinc finger, Sec23/Sec24-type superfamily
A2ZCE7	OsI_35453	Uncharacterized protein	1	15.3182	11.2557	4.06257	16.7092	Up	0.0276279	0.0931971	15.3062	14.9146	15.7339	13.6081	10.0723	10.0867	Uncharacterized protein	4350003	OsI_35453	GO:0003676,GO:0008270	nucleic acid binding|zinc ion binding				PF13917	zf-CCHC_3	Zinc knuckle	IPR036875	Homologous_superfamily	Zinc finger, CCHC-type superfamily
B8ARE6	OsI_17881	Lunapark domain-containing protein	3	15.6517	17.0118	-1.36008	0.389561	Down	0.0276973	0.0933643	15.3417	16.1234	15.4899	17.2075	17.4465	16.3813	Lunapark domain-containing protein	4337370	OsI_17881	GO:0071786,GO:0016020	endoplasmic reticulum tubular network organization|membrane				PF10058	zinc_ribbon_10	Predicted integral membrane zinc-ribbon metal-binding protein	IPR040115,IPR019273	Family|Domain	Lunapark family|Lunapark domain
B8AG13	OsI_08280	Aldehyde dehydrogenase	4	18.3319	19.4649	-1.13302	0.455959	Down	0.0280186	0.0941433	17.6826	18.5244	18.7887	19.3838	19.4882	19.5227	Aldehyde dehydrogenase	4330149	OsI_08280	GO:0006081,GO:0016620	cellular aldehyde metabolic process|oxidoreductase activity, acting on the aldehyde or oxo group of donors, NAD or NADP as acceptor	osa00010,osa00053,osa00620,osa00071,osa00561,osa00280,osa00310,osa00330,osa00340,osa00380,osa00410,osa00770	Glycolysis / Gluconeogenesis|Ascorbate and aldarate metabolism|Pyruvate metabolism|Fatty acid degradation|Glycerolipid metabolism|Valine, leucine and isoleucine degradation|Lysine degradation|Arginine and proline metabolism|Histidine metabolism|Tryptophan metabolism|beta-Alanine metabolism|Pantothenate and CoA biosynthesis	K00128	PF00171	Aldedh	Aldehyde dehydrogenase family	IPR016161,IPR016163,IPR016162,IPR015590,IPR012394	Homologous_superfamily|Homologous_superfamily|Homologous_superfamily|Domain|Family	Aldehyde/histidinol dehydrogenase|Aldehyde dehydrogenase, C-terminal|Aldehyde dehydrogenase, N-terminal|Aldehyde dehydrogenase domain|Aldehyde dehydrogenase NAD(P)-dependent
A2Z1U4	OsI_31578	Uncharacterized protein	2	16.2979	17.4022	-1.10433	0.46512	Down	0.0280334	0.0941593	16.1507	15.9094	16.8336	17.5801	17.0515	17.5751	Uncharacterized protein	4347208	OsI_31578	GO:0016020,GO:0020037,GO:0005506,GO:0004497,GO:0016705	membrane|heme binding|iron ion binding|monooxygenase activity|oxidoreductase activity, acting on paired donors, with incorporation or reduction of molecular oxygen				PF00067	p450	Cytochrome P450	IPR001128,IPR017972,IPR002401,IPR036396	Family|Conserved_site|Family|Homologous_superfamily	Cytochrome P450|Cytochrome P450, conserved site|Cytochrome P450, E-class, group I|Cytochrome P450 superfamily
A2Y560	OsI_20132	Uncharacterized protein	5	16.3173	15.2996	1.01767	2.02465	Up	0.0282429	0.0947277	16.2455	16.1323	16.5741	15.3922	14.7889	15.7178	Uncharacterized protein	4338928	OsI_20132	GO:0006888,GO:0006886,GO:0030127,GO:0008270	endoplasmic reticulum to Golgi vesicle-mediated transport|intracellular protein transport|COPII vesicle coat|zinc ion binding				PF04815,PF04811	Sec23_helical|Sec23_trunk	Sec23/Sec24 helical domain|Sec23/Sec24 trunk domain	IPR006900,IPR036175,IPR006896,IPR036465,IPR036174	Domain|Homologous_superfamily|Domain|Homologous_superfamily|Homologous_superfamily	Sec23/Sec24, helical domain|Sec23/Sec24 helical domain superfamily|Sec23/Sec24, trunk domain|von Willebrand factor A-like domain superfamily|Zinc finger, Sec23/Sec24-type superfamily
B8AQM0	OsI_11793	Uncharacterized protein	2	16.4783	11.5363	4.94199	30.7388	Up	0.0291925	0.0969781	16.6263	16.8909	15.9176	14.4499	10.0723	10.0867	Uncharacterized protein	9267254	OsI_11793	GO:0005741	mitochondrial outer membrane				PF08637	NCA2	ATP synthase regulation protein NCA2	IPR013946	Family	Nuclear control of ATP synthase 2
B8ASB1	OsI_15383	Importin N-terminal domain-containing protein	13	17.55	16.392	1.15799	2.23146	Up	0.0292102	0.0970026	17.5115	17.6998	17.4387	16.8159	16.6391	15.721	Importin N-terminal domain-containing protein	4335508	OsI_15383	GO:0006886,GO:0031267	intracellular protein transport|small GTPase binding	osa03013	Nucleocytoplasmic transport	K20223	PF08506,PF03810	Cse1|IBN_N	Cse1|Importin-beta N-terminal domain	IPR011989,IPR016024,IPR001494,IPR013713	Homologous_superfamily|Homologous_superfamily|Domain|Domain	Armadillo-like helical|Armadillo-type fold|Importin-beta, N-terminal domain|Exportin-2, central domain
A2YE80	OsI_23423	Cytochrome P450	20	16.8393	15.4459	1.39335	2.62688	Up	0.0294856	0.0975036	16.8242	16.7868	16.9068	14.9038	15.1644	16.2697	Cytochrome P450	4341343	OsI_23423	GO:0051502,GO:0010241,GO:0009686,GO:0016020,GO:0052615,GO:0020037,GO:0005506	diterpene phytoalexin biosynthetic process|ent-kaurene oxidation to kaurenoic acid|gibberellin biosynthetic process|membrane|ent-kaurene oxidase activity|heme binding|iron ion binding	osa00904	Diterpenoid biosynthesis	K21719	PF00067	p450	Cytochrome P450	IPR001128,IPR017972,IPR002401,IPR036396,IPR044225	Family|Conserved_site|Family|Homologous_superfamily|Family	Cytochrome P450|Cytochrome P450, conserved site|Cytochrome P450, E-class, group I|Cytochrome P450 superfamily|Ent-kaurene oxidase, chloroplastic
B8AZS3	OsI_20547	KOW domain-containing protein	5	16.2346	14.6472	1.58743	3.00514	Up	0.0295717	0.097651	15.6837	16.9534	16.0668	14.5668	15.1971	14.1777	KOW domain-containing protein	9268124	OsI_20547	GO:0032784,GO:0006357,GO:0006368,GO:0032044,GO:0003729	regulation of DNA-templated transcription elongation|regulation of transcription by RNA polymerase II|transcription elongation by RNA polymerase II|DSIF complex|mRNA binding				PF03439	Spt5-NGN	Early transcription elongation factor of RNA pol II, NGN section	IPR005824,IPR041973,IPR041977,IPR005100,IPR036735,IPR039385,IPR014722,IPR039659	Domain|Domain|Domain|Domain|Homologous_superfamily|Domain|Homologous_superfamily|Family	KOW|Spt5, KOW domain repeat 1|Spt5, KOW domain repeat 4|NGN domain|NusG, N-terminal domain superfamily|NGN domain, eukaryotic|Ribosomal protein L2, domain 2|Transcription elongation factor SPT5
A2YNC1	OsI_26732	WRKY domain-containing protein	1	16.1994	17.3603	-1.1609	0.447234	Down	0.0302179	0.0990856	15.8351	15.9738	16.7893	17.681	17.3749	17.025	WRKY domain-containing protein	4343795	OsI_26732	GO:0005634,GO:0003700,GO:0043565	nucleus|DNA-binding transcription factor activity|sequence-specific DNA binding				PF03106	WRKY	WRKY DNA -binding domain	IPR003657,IPR036576,IPR044810	Domain|Homologous_superfamily|Family	WRKY domain|WRKY domain superfamily|WRKY transcription factor, plant
A2YII8	OsI_25032	Glutamine-dependent NAD(+) synthetase	14	17.7044	16.5044	1.20004	2.29746	Up	0.0302486	0.0990856	17.6317	17.5877	17.894	16.7046	15.8195	16.9891	Glutamine-dependent NAD(+) synthetase	4342490	OsI_25032	GO:0009435,GO:0005737,GO:0005524,GO:0004359,GO:0003952	NAD biosynthetic process|cytoplasm|ATP binding|glutaminase activity|NAD+ synthase (glutamine-hydrolyzing) activity	osa00760	Nicotinate and nicotinamide metabolism	K01950	PF00795,PF02540	CN_hydrolase|NAD_synthase	Carbon-nitrogen hydrolase|NAD synthase	IPR003010,IPR036526,IPR014445,IPR022310,IPR003694,IPR014729	Domain|Homologous_superfamily|Family|Domain|Family|Homologous_superfamily	Carbon-nitrogen hydrolase|Carbon-nitrogen hydrolase superfamily|Glutamine-dependent NAD(+) synthetase|NAD/GMP synthase|NAD(+) synthetase|Rossmann-like alpha/beta/alpha sandwich fold
A2X8Y2	OsI_08694	Uncharacterized protein	4	16.2205	11.4929	4.72763	26.4947	Up	0.0308598	0.100353	16.0275	16.2723	16.3616	10.0126	14.3793	10.0867	Uncharacterized protein	4330523	OsI_08694	GO:0006629,GO:0016020,GO:0016717	lipid metabolic process|membrane|oxidoreductase activity, acting on paired donors, with oxidation of a pair of donors resulting in the reduction of molecular oxygen to two molecules of water	osa01040	Biosynthesis of unsaturated fatty acids	K10256	PF11960,PF00487	DUF3474|FA_desaturase	Domain of unknown function (DUF3474)|Fatty acid desaturase	IPR005804,IPR021863,IPR012171	Domain|Domain|Family	Fatty acid desaturase domain|Fatty acid desaturase, N-terminal|Fatty acid desaturase
B8AND3	OsI_09987	Uncharacterized protein	1	16.4544	17.5636	-1.10919	0.463554	Down	0.0315245	0.101461	16.0601	16.7435	16.5597	17.3734	17.2134	18.104	Uncharacterized protein	4352326	OsI_09987	GO:0050832	defense response to fungus							IPR027417,IPR039203	Homologous_superfamily|Family	P-loop containing nucleoside triphosphate hydrolase|Disease resistance protein, RPW8-like
A2XMR7	OsI_13838	Alpha/beta hydrolase fold-3 domain-containing protein	5	17.1106	15.0309	2.07966	4.22707	Up	0.0315391	0.101474	17.0244	17.1724	17.135	14.8477	14.0265	16.2187	Alpha/beta hydrolase fold-3 domain-containing protein	4334379	OsI_13838	GO:0016787	hydrolase activity				PF07859	Abhydrolase_3	alpha/beta hydrolase fold	IPR029058,IPR013094,IPR033140	Homologous_superfamily|Domain|Active_site	Alpha/Beta hydrolase fold|Alpha/beta hydrolase fold-3|Lipase, GDXG, putative serine active site
B8AE18	OsI_09216	DUF676 domain-containing protein	2	16.2231	11.4884	4.73473	26.6253	Up	0.0317524	0.101874	16.1655	16.6276	15.8762	10.0126	10.0723	14.3803	DUF676 domain-containing protein	4330955	OsI_09216						PF05057	DUF676	Putative serine esterase (DUF676)	IPR029058,IPR007751,IPR044294	Homologous_superfamily|Domain|Family	Alpha/Beta hydrolase fold|Domain of unknown function DUF676, lipase-like|Lipase-like
B8BMI2	OsI_38729	Glycosyltransferase	12	18.0998	17.019	1.08082	2.11523	Up	0.0318124	0.101969	18.0099	18.2375	18.0521	16.442	17.5729	17.0422	Glycosyltransferase	4352520	OsI_38729	GO:0008194	UDP-glycosyltransferase activity				PF00201	UDPGT	UDP-glucoronosyl and UDP-glucosyl transferase	IPR002213,IPR035595	Family|Domain	UDP-glucuronosyl/UDP-glucosyltransferase|UDP-glycosyltransferase family, conserved site
A2X7P0	OsI_08234	Uncharacterized protein	4	15.5447	11.3716	4.17315	18.0403	Up	0.0330109	0.104606	15.6291	15.8179	15.1871	13.9557	10.0723	10.0867	Uncharacterized protein	4330113	OsI_08234			osa00902	Monoterpenoid biosynthesis	K15095	PF00106	adh_short	short chain dehydrogenase	IPR036291,IPR002347	Homologous_superfamily|Family	NAD(P)-binding domain superfamily|Short-chain dehydrogenase/reductase SDR
B8ASB5	OsI_15396	Uncharacterized protein	18	18.7542	17.0943	1.65988	3.1599	Up	0.0333694	0.105378	18.6401	19.0312	18.5912	17.4261	16.1075	17.7494	Uncharacterized protein	4335518	OsI_15396	GO:0016102,GO:0000287,GO:0010333	diterpenoid biosynthetic process|magnesium ion binding|terpene synthase activity				PF01397,PF03936	Terpene_synth|Terpene_synth_C	Terpene synthase, N-terminal domain|Terpene synthase family, metal binding domain	IPR008949,IPR034741,IPR044814,IPR001906,IPR036965,IPR005630,IPR008930	Homologous_superfamily|Domain|Family|Domain|Homologous_superfamily|Domain|Homologous_superfamily	Isoprenoid synthase domain superfamily|Terpene cyclase-like 1, C-terminal domain|Terpene cyclases, class 1, plant|Terpene synthase, N-terminal domain|Terpene synthase, N-terminal domain superfamily|Terpene synthase, metal-binding domain|Terpenoid cyclases/protein prenyltransferase alpha-alpha toroid
B8BBJ9	OsI_29539	Nitrate reductase	4	15.4828	11.358	4.12485	17.4463	Up	0.0334566	0.105592	15.0922	15.8256	15.5306	13.9149	10.0723	10.0867	Nitrate reductase	4345795	OsI_29539	GO:0006790,GO:0020037,GO:0030151,GO:0043546,GO:0008482	sulfur compound metabolic process|heme binding|molybdenum ion binding|molybdopterin cofactor binding|sulfite oxidase activity	osa00910	Nitrogen metabolism	K10534	PF03404,PF00174	Mo-co_dimer|Oxidored_molyb	Mo-co oxidoreductase dimerisation domain|Oxidoreductase molybdopterin binding domain	IPR014756,IPR005066,IPR008335,IPR000572,IPR036374,IPR022407	Homologous_superfamily|Domain|Family|Domain|Homologous_superfamily|Binding_site	Immunoglobulin E-set|Moybdenum cofactor oxidoreductase, dimerisation|Eukaryotic molybdopterin oxidoreductase|Oxidoreductase, molybdopterin-binding domain|Oxidoreductase, molybdopterin-binding domain superfamily|Oxidoreductase, molybdopterin binding site
B8BMR1	OsI_38907	NB-ARC domain-containing protein	2	17.5461	16.1275	1.41855	2.67317	Up	0.0340644	0.106962	17.9826	17.1488	17.5068	15.7654	15.7343	16.8829	NB-ARC domain-containing protein	9267026	OsI_38907	GO:0006952,GO:0051707,GO:0043531	defense response|response to other organism|ADP binding				PF00931	NB-ARC	NB-ARC domain	IPR044974,IPR032675,IPR002182,IPR027417,IPR036388	Family|Homologous_superfamily|Domain|Homologous_superfamily|Homologous_superfamily	Disease resistance protein, plants|Leucine-rich repeat domain superfamily|NB-ARC|P-loop containing nucleoside triphosphate hydrolase|Winged helix-like DNA-binding domain superfamily
B8B6A9	OsI_27439	Importin N-terminal domain-containing protein	9	17.0681	16.0602	1.00788	2.01096	Up	0.0350319	0.109089	16.8063	17.316	17.082	16.0726	16.549	15.5591	Importin N-terminal domain-containing protein	4344385	OsI_27439	GO:0006886,GO:0031267	intracellular protein transport|small GTPase binding	osa03013	Nucleocytoplasmic transport	K25201	PF03810	IBN_N	Importin-beta N-terminal domain	IPR011989,IPR016024,IPR001494	Homologous_superfamily|Homologous_superfamily|Domain	Armadillo-like helical|Armadillo-type fold|Importin-beta, N-terminal domain
B8BBJ7	OsI_29535	FAD-binding FR-type domain-containing protein	4	16.2695	14.5607	1.70883	3.26896	Up	0.0352715	0.109581	16.9706	15.3576	16.4803	14.1439	14.4835	15.0546	FAD-binding FR-type domain-containing protein	4345795	OsI_29535	GO:0042128,GO:0006809,GO:0005737,GO:0043231,GO:0031090,GO:0071949,GO:0030151,GO:0009703	nitrate assimilation|nitric oxide biosynthetic process|cytoplasm|intracellular membrane-bounded organelle|organelle membrane|FAD binding|molybdenum ion binding|nitrate reductase (NADH) activity	osa00910	Nitrogen metabolism	K10534	PF00970,PF03404,PF00175,PF00174	FAD_binding_6|Mo-co_dimer|NAD_binding_1|Oxidored_molyb	Oxidoreductase FAD-binding domain|Mo-co oxidoreductase dimerisation domain|Oxidoreductase NAD-binding domain |Oxidoreductase molybdopterin binding domain	IPR001834,IPR008333,IPR017927,IPR001709,IPR039261,IPR005066,IPR008335,IPR001433,IPR000572,IPR036374,IPR017938	Family|Domain|Domain|Domain|Homologous_superfamily|Domain|Family|Domain|Domain|Homologous_superfamily|Homologous_superfamily	NADH:cytochrome b5 reductase-like|Flavoprotein pyridine nucleotide cytochrome reductase-like, FAD-binding domain|FAD-binding domain, ferredoxin reductase-type|Flavoprotein pyridine nucleotide cytochrome reductase|Ferredoxin-NADP reductase (FNR), nucleotide-binding domain|Moybdenum cofactor oxidoreductase, dimerisation|Eukaryotic molybdopterin oxidoreductase|Oxidoreductase FAD/NAD(P)-binding|Oxido…
B8AQM1	OsI_11794	Uncharacterized protein	4	17.2553	11.7914	5.46398	44.139	Up	0.0355721	0.110181	17.4554	17.1917	17.1189	10.0126	10.0723	15.2893	Uncharacterized protein	9271339	OsI_11794	GO:0005741	mitochondrial outer membrane				PF08637	NCA2	ATP synthase regulation protein NCA2	IPR013946	Family	Nuclear control of ATP synthase 2
A2WZ06	OsI_05171	Uncharacterized protein	17	19.3777	17.1888	2.18888	4.55951	Up	0.0360015	0.110985	20.2251	18.7761	19.1319	16.1267	17.9906	17.4491	Uncharacterized protein	4325834	OsI_05171	GO:0005975,GO:0004553	carbohydrate metabolic process|hydrolase activity, hydrolyzing O-glycosyl compounds				PF00332	Glyco_hydro_17	Glycosyl hydrolases family 17	IPR000490,IPR044965,IPR017853	Family|Family|Homologous_superfamily	Glycoside hydrolase family 17|Glycoside hydrolase family 17, plant|Glycoside hydrolase superfamily
B8B4I3	OsI_22290	Protease Do-like PDZ domain-containing protein	1	16.5147	15.2324	1.28224	2.43216	Up	0.0366365	0.112412	16.0459	16.1869	17.3113	15.4297	15.0499	15.2177	Protease Do-like PDZ domain-containing protein	4340589	OsI_22290	GO:0006508,GO:0004252	proteolysis|serine-type endopeptidase activity				PF13180,PF17815,PF13365	PDZ_2|PDZ_3|Trypsin_2	PDZ domain|PDZ domain|Trypsin-like peptidase domain	IPR041517,IPR046449,IPR001478,IPR036034,IPR009003,IPR043504,IPR001940	Domain|Homologous_superfamily|Domain|Homologous_superfamily|Homologous_superfamily|Homologous_superfamily|Family	Protease Do-like, PDZ domain|Protease Do-like, PDZ domain superfamily|PDZ domain|PDZ superfamily|Peptidase S1, PA clan|Peptidase S1, PA clan, chymotrypsin-like fold|Peptidase S1C
B8BII9	OsI_37005	Uncharacterized protein	1	17.5959	15.0508	2.54511	5.83651	Up	0.0367487	0.11268	16.5512	18.3475	17.8889	16.1796	14.0228	14.9499	Uncharacterized protein	112937013	OsI_37005
A2Z5X3	OsI_33047	Flavonoid 3'-monooxygenase	19	16.4889	17.575	-1.08609	0.471036	Down	0.0372029	0.113517	16.3679	16.1099	16.9891	17.6658	17.1241	17.9352	Flavonoid 3'-monooxygenase	4348304	OsI_33047	GO:0016020,GO:0020037,GO:0005506,GO:0004497,GO:0016705	membrane|heme binding|iron ion binding|monooxygenase activity|oxidoreductase activity, acting on paired donors, with incorporation or reduction of molecular oxygen	osa00941,osa00944	Flavonoid biosynthesis|Flavone and flavonol biosynthesis	K05280	PF00067	p450	Cytochrome P450	IPR001128,IPR017972,IPR002401,IPR036396	Family|Conserved_site|Family|Homologous_superfamily	Cytochrome P450|Cytochrome P450, conserved site|Cytochrome P450, E-class, group I|Cytochrome P450 superfamily
A2WT65	OsI_03053	Major facilitator superfamily (MFS) profile domain-containing protein	1	18.3094	17.1352	1.17415	2.2566	Up	0.039413	0.118378	18.6797	17.905	18.3434	16.7422	16.8973	17.7661	Major facilitator superfamily (MFS) profile domain-containing protein	4332079	OsI_03053	GO:0016020,GO:0015144,GO:0015293	membrane|carbohydrate transmembrane transporter activity|symporter activity				PF00083	Sugar_tr	Sugar (and other) transporter	IPR020846,IPR005828,IPR036259,IPR045262,IPR003663,IPR005829	Domain|Family|Homologous_superfamily|Family|Family|Conserved_site	Major facilitator superfamily domain|Major facilitator, sugar transporter-like|MFS transporter superfamily|Sugar transport protein STP/Polyol transporter PLT, plant|Sugar/inositol transporter|Sugar transporter, conserved site
B8AN43	OsI_12770	Uncharacterized protein	2	16.2677	15.0271	1.24057	2.36292	Up	0.0395698	0.118811	16.148	16.5096	16.1455	14.6786	15.8136	14.5892	Uncharacterized protein	4333548	OsI_12770	GO:0006357,GO:0016592,GO:0003712	regulation of transcription by RNA polymerase II|mediator complex|transcription coregulator activity							IPR019403	Family	Mediator complex, subunit Med19, metazoa
B8ADL6	OsI_00665	Spatacsin C-terminal domain-containing protein	3	16.2996	11.6023	4.69731	25.9437	Up	0.039965	0.119577	16.3736	16.4929	16.0324	10.0126	10.0723	14.7221	Spatacsin C-terminal domain-containing protein	4325331	OsI_00665	GO:0005737,GO:0016020	cytoplasm|membrane				PF14649	Spatacsin_C	Spatacsin C-terminus	IPR028103,IPR028107	Family|Domain	Spatacsin|Spatacsin, C-terminal domain
B8A7Z9	OsI_03344	Reticulon-like protein	2	11.407	15.4392	-4.03217	0.0611218	Down	0.0402854	0.120086	14.0403	10.0642	10.1166	14.8665	15.7865	15.6645	Reticulon-like protein	9272248	OsI_03344	GO:0005789	endoplasmic reticulum membrane				PF02453	Reticulon	Reticulon	IPR003388	Domain	Reticulon
B8A8Z3	OsI_03583	Ultraviolet-B receptor UVR8	2	17.4017	16.1487	1.25296	2.38329	Up	0.0403955	0.120182	17.3682	16.8166	18.0203	15.721	16.527	16.1982	Ultraviolet-B receptor UVR8	4324726	OsI_03583						PF00415	RCC1	Regulator of chromosome condensation (RCC1) repeat	IPR009091,IPR000408	Homologous_superfamily|Repeat	Regulator of chromosome condensation 1/beta-lactamase-inhibitor protein II|Regulator of chromosome condensation, RCC1
B8AFM4	OsI_06764	Uncharacterized protein	2	17.4344	16.3529	1.08146	2.11618	Up	0.0403974	0.120182	17.2965	17.4595	17.5472	16.6039	15.6535	16.8014	Uncharacterized protein	4329031	OsI_06764	GO:0005524,GO:0016887,GO:0051536,GO:0046872	ATP binding|ATP hydrolysis activity|iron-sulfur cluster binding|metal ion binding				PF00005,PF00037,PF04068	ABC_tran|Fer4|RLI	ABC transporter|4Fe-4S binding domain|Possible Fer4-like domain in RNase L inhibitor, RLI	IPR017896,IPR017900,IPR003593,IPR003439,IPR017871,IPR027417,IPR013283,IPR034348,IPR007209	Domain|Conserved_site|Domain|Domain|Conserved_site|Homologous_superfamily|Family|Domain|Domain	4Fe-4S ferredoxin-type, iron-sulphur binding domain|4Fe-4S ferredoxin, iron-sulphur binding, conserved site|AAA+ ATPase domain|ABC transporter-like, ATP-binding domain|ABC transporter-like, conserved site|P-loop containing nucleoside triphosphate hydrolase|RLI1|RLI, domain 1|RNase L inhibitor RLI-like, possible metal-binding domain
A2X556	OsI_07332	Uncharacterized protein	5	17.8575	16.6878	1.16967	2.2496	Up	0.0404945	0.120433	17.6723	17.7063	18.1938	17.252	16.0363	16.7751	Uncharacterized protein	4329429	OsI_07332
A2YW68	OsI_29578	Protein transport protein SEC23	10	18.1468	17.1167	1.03005	2.0421	Up	0.0405403	0.120493	17.856	18.4325	18.1518	17.6727	16.6331	17.0443	Protein transport protein SEC23	4345819	OsI_29578	GO:0006888,GO:0006886,GO:0030127,GO:0005789,GO:0008270	endoplasmic reticulum to Golgi vesicle-mediated transport|intracellular protein transport|COPII vesicle coat|endoplasmic reticulum membrane|zinc ion binding	osa04141	Protein processing in endoplasmic reticulum	K14006	PF04811,PF04810	Sec23_trunk|zf-Sec23_Sec24	Sec23/Sec24 trunk domain|Sec23/Sec24 zinc finger	IPR037364,IPR006896,IPR036465,IPR006895,IPR036174	Family|Domain|Homologous_superfamily|Domain|Homologous_superfamily	Protein transport protein Sec23|Sec23/Sec24, trunk domain|von Willebrand factor A-like domain superfamily|Zinc finger, Sec23/Sec24-type|Zinc finger, Sec23/Sec24-type superfamily
B8B7S7	OsI_26624	Glycoside hydrolase 123 catalytic domain-containing protein	7	17.2893	16.2284	1.06084	2.08615	Up	0.0408274	0.121002	16.6987	17.5677	17.6014	16.6194	15.9675	16.0984	Glycoside hydrolase 123 catalytic domain-containing protein	4343724	OsI_26624						PF13320	DUF4091	Domain of unknown function (DUF4091)	IPR025150	Domain	Glycoside hydrolase 123, C-terminal
A2XHW1	OsI_12004	Protein EARLY FLOWERING 4 domain-containing protein	2	11.6857	16.6313	-4.94564	0.0324499	Down	0.0408715	0.121094	14.8762	10.0642	10.1166	16.0021	16.3554	17.5365	Protein EARLY FLOWERING 4 domain-containing protein	4333090	OsI_12004	GO:0042753,GO:0048511,GO:0005634	positive regulation of circadian rhythm|rhythmic process|nucleus				PF07011	Elf4	Early Flowering 4 domain	IPR040462,IPR009741	Family|Domain	Protein EARLY FLOWERING 4|Protein EARLY FLOWERING 4 domain
A2X956	OsI_08770	FAS1 domain-containing protein	3	15.6121	16.8787	-1.26658	0.415644	Down	0.0410453	0.121341	16.4183	15.0662	15.3519	16.8437	16.7066	17.0859	FAS1 domain-containing protein	4330588	OsI_08770	GO:0005886,GO:0098552	plasma membrane|side of membrane							IPR036378,IPR000782,IPR033254	Homologous_superfamily|Domain|Family	FAS1 domain superfamily|FAS1 domain|Fasciclin-like arabinogalactan protein
A2YTZ6	OsI_28805	Uncharacterized protein	2	14.9182	11.2518	3.66642	12.697	Up	0.0414593	0.122078	14.7296	15.437	14.5881	10.0126	10.0723	13.6706	Uncharacterized protein	4345287	OsI_28805	GO:0009793	embryo development ending in seed dormancy				PF03760	LEA_1	Late embryogenesis abundant (LEA) group 1	IPR005513	Family	Late embryogenesis abundant protein, LEA_1 subgroup
B8B388	OsI_21820	MPN domain-containing protein	2	17.0083	15.8807	1.12757	2.1849	Up	0.0418423	0.12243	17.3704	17.1705	16.4839	15.5208	16.4128	15.7085	MPN domain-containing protein	4340248	OsI_21820	GO:0000244,GO:0071013,GO:0005682,GO:0008237,GO:0097157,GO:0030619,GO:0030620,GO:0030623,GO:0017070	spliceosomal tri-snRNP complex assembly|catalytic step 2 spliceosome|U5 snRNP|metallopeptidase activity|pre-mRNA intronic binding|U1 snRNA binding|U2 snRNA binding|U5 snRNA binding|U6 snRNA binding	osa03040	Spliceosome	K12856	PF01398,PF08082,PF08083,PF08084,PF12134,PF10598,PF10596	JAB|PRO8NT|PROCN|PROCT|PRP8_domainIV|RRM_4|U6-snRNA_bdg	JAB1/Mov34/MPN/PAD-1 ubiquitin protease|PRO8NT (NUC069), PrP8 N-terminal domain|PROCN (NUC071) domain|PROCT (NUC072) domain|PRP8 domain IV core|RNA recognition motif of the spliceosomal PrP8|U6-snRNA interacting domain of PrP8	IPR000555,IPR037518,IPR012591,IPR012592,IPR012984,IPR027652,IPR021983,IPR043173,IPR043172,IPR019580,IPR012337,IPR019582	Domain|Domain|Domain|Domain|Domain|Family|Domain|Homologous_superfamily|Homologous_superfamily|Domain|Homologous_superfamily|Domain	JAB1/MPN/MOV34 metalloenzyme domain|MPN domain|PRO8NT domain|PROCN domain|PROCT domain|Pre-mRNA-processing-splicing factor 8|PRP8 domain IV core|Prp8 RNase domain IV, fingers region|Prp8 RNase domain IV, palm region|Pre-mRNA-processing-splicing factor 8, U6-snRNA-binding|Ribonuclease H-like superfamily|RNA recognition motif, spliceosomal PrP8
B8BLF2	OsI_36745	Uncharacterized protein	2	16.3184	11.6555	4.66294	25.3328	Up	0.0418478	0.12243	16.3205	16.1473	16.4875	14.8076	10.0723	10.0867	Uncharacterized protein	4350963	OsI_36745	GO:0043622	cortical microtubule organization							IPR039613	Family	Protein SPIRAL1-like
B8AJE2	OsI_07622	Transmembrane 9 superfamily member	3	16.917	15.864	1.053	2.07484	Up	0.0418618	0.12243	16.5808	16.7858	17.3845	15.6987	16.3787	15.5146	Transmembrane 9 superfamily member	4329636	OsI_07622	GO:0010008,GO:0000139	endosome membrane|Golgi membrane				PF02990	EMP70	Endomembrane protein 70	IPR004240,IPR036259	Family|Homologous_superfamily	Nonaspanin (TM9SF)|MFS transporter superfamily
A2WXM2	OsI_04673	Uncharacterized protein	3	17.826	16.634	1.19205	2.28478	Up	0.0419889	0.122703	17.6353	17.8576	17.9851	17.4091	16.3363	16.1565	Uncharacterized protein	4324850	OsI_04673	GO:0005634,GO:0003700,GO:0000976	nucleus|DNA-binding transcription factor activity|transcription cis-regulatory region binding				PF03514	GRAS	GRAS domain family	IPR005202	Family	Transcription factor GRAS
A2YKV0	OsI_25843	Uncharacterized protein	2	16.3697	11.6287	4.74092	26.7399	Up	0.0422702	0.123241	15.8819	16.2588	16.9682	10.0126	14.7869	10.0867	Uncharacterized protein	4343119	OsI_25843	GO:0005886,GO:0015250	plasma membrane|water channel activity				PF00230	MIP	Major intrinsic protein	IPR023271,IPR034294,IPR000425,IPR022357	Homologous_superfamily|Family|Family|Conserved_site	Aquaporin-like|Aquaporin transporter|Major intrinsic protein|Major intrinsic protein, conserved site
A2Z9Q5	OsI_34469	PLAC8 family protein	2	16.385	11.6536	4.73141	26.5642	Up	0.0424097	0.123433	16.1852	16.638	16.3316	10.0126	14.8614	10.0867	PLAC8 family protein	4349235	OsI_34469
B8ATS2	OsI_15792	Histone deacetylase	2	15.4718	11.4193	4.05246	16.5925	Up	0.042568	0.123741	16.133	15.1942	15.0881	14.099	10.0723	10.0867	Histone deacetylase	4335765	OsI_15792	GO:0006357,GO:0005634,GO:0004407,GO:0046872	regulation of transcription by RNA polymerase II|nucleus|histone deacetylase activity|metal ion binding	osa03082,osa03083	ATP-dependent chromatin remodeling|Polycomb repressive complex	K06067	PF00850	Hist_deacetyl	Histone deacetylase domain	IPR000286,IPR003084,IPR023801,IPR037138,IPR023696	Family|Family|Domain|Homologous_superfamily|Homologous_superfamily	Histone deacetylase family|Histone deacetylase|Histone deacetylase domain|Histone deacetylase domain superfamily|Ureohydrolase domain superfamily
A2Y1M9	OsI_18912	BURP domain-containing protein	5	17.8016	16.4694	1.33217	2.51781	Up	0.0429987	0.124454	18.0882	17.8079	17.5087	15.6457	16.7105	17.052	BURP domain-containing protein	4338119	OsI_18912						PF03181	BURP	BURP domain	IPR044816,IPR004873	Family|Domain	BURP domain-containing protein|BURP domain
A2YX68	OsI_29936	chitinase	4	13.5916	15.3784	-1.78676	0.289822	Down	0.0443285	0.127007	14.6393	12.7052	13.4303	15.2554	15.0196	15.86	chitinase	4346078	OsI_29936	GO:0016998,GO:0006032,GO:0000272,GO:0004568	cell wall macromolecule catabolic process|chitin catabolic process|polysaccharide catabolic process|chitinase activity				PF00182	Glyco_hydro_19	Chitinase class I	IPR016283,IPR000726,IPR023346	Family|Domain|Homologous_superfamily	Glycoside hydrolase, family 19|Glycoside hydrolase, family 19, catalytic|Lysozyme-like domain superfamily
A2YUP1	OsI_29046	Nudix hydrolase domain-containing protein	2	16.6674	15.6473	1.02015	2.02813	Up	0.0447092	0.127752	17.1214	16.5798	16.3011	15.9566	15.8517	15.1336	Nudix hydrolase domain-containing protein	4345421	OsI_29046	GO:0010945	coenzyme A diphosphatase activity				PF00293	NUDIX	NUDIX domain	IPR045121,IPR015797,IPR000086	Family|Homologous_superfamily|Domain	Coenzyme A pyrophosphatase|NUDIX hydrolase-like domain superfamily|NUDIX hydrolase domain
A2Y573	OsI_20144	Uncharacterized protein	2	15.2927	16.3593	-1.06661	0.477441	Down	0.0447927	0.127952	15.5696	15.7461	14.5624	16.3369	16.3271	16.414	Uncharacterized protein	4338942	OsI_20144	GO:0005634	nucleus	osa03040	Spliceosome	K12873	PF01125	G10	G10 protein	IPR001748,IPR018230	Family|Conserved_site	Pre-mRNA-splicing factor BUD31|BUD31/G10-related, conserved site
B8AQT7	OsI_10529	Smr domain-containing protein	11	17.5057	16.4643	1.04139	2.05821	Up	0.0463651	0.131445	17.5047	17.2285	17.7839	16.8166	16.768	15.8084	Smr domain-containing protein	4332063	OsI_10529	GO:0009658,GO:0031425,GO:0045727,GO:0009507,GO:0003729	chloroplast organization|chloroplast RNA processing|positive regulation of translation|chloroplast|mRNA binding				PF17177	PPR_long	Pentacotripeptide-repeat region of PRORP	IPR002885,IPR033443,IPR002625,IPR011990	Repeat|Domain|Domain|Homologous_superfamily	Pentatricopeptide repeat|Pentacotripeptide-repeat region of PRORP|Smr domain|Tetratricopeptide-like helical domain superfamily
A2WTA0	OsI_03088	Phospholipase A1-II 3	2	23.2238	20.4461	2.77771	6.85763	Up	0.0466959	0.132104	23.444	23.0957	23.1317	22.3343	19.8917	19.1123	Phospholipase A1-II 3	4325371	OsI_03088	GO:0016042,GO:0005576,GO:0008970	lipid catabolic process|extracellular region|phospholipase A1 activity				PF01764	Lipase_3	Lipase (class 3)	IPR029058,IPR002921,IPR033556	Homologous_superfamily|Domain|Family	Alpha/Beta hydrolase fold|Fungal lipase-like domain|Phospholipase A1-II
B8BAH5	OsI_29117	Fe2OG dioxygenase domain-containing protein	10	16.8508	11.7679	5.08287	33.892	Up	0.0470425	0.132844	16.1398	17.8359	16.5768	10.0126	15.2045	10.0867	Fe2OG dioxygenase domain-containing protein	4345480	OsI_29117	GO:0051213,GO:0046872	dioxygenase activity|metal ion binding				PF03171	2OG-FeII_Oxy	2OG-Fe(II) oxygenase superfamily	IPR044861,IPR027443,IPR005123	Domain|Homologous_superfamily|Domain	Isopenicillin N synthase-like, Fe(2+) 2OG dioxygenase domain|Isopenicillin N synthase-like superfamily|Oxoglutarate/iron-dependent dioxygenase
B8ARW2	OsI_18044	Transportin-1	19	19.0723	18.0508	1.02147	2.02998	Up	0.0473257	0.133403	18.8382	19.1256	19.2532	18.4983	18.2692	17.3851	Transportin-1	4337505	OsI_18044	GO:0006606,GO:0005737,GO:0005654,GO:0031267	protein import into nucleus|cytoplasm|nucleoplasm|small GTPase binding	osa03013	Nucleocytoplasmic transport	K18752	PF02985,PF13513,PF03810	HEAT|HEAT_EZ|IBN_N	HEAT repeat|HEAT-like repeat|Importin-beta N-terminal domain	IPR011989,IPR016024,IPR000357,IPR001494,IPR040122	Homologous_superfamily|Homologous_superfamily|Repeat|Domain|Family	Armadillo-like helical|Armadillo-type fold|HEAT repeat|Importin-beta, N-terminal domain|Importin beta family
B8AKH2	OsI_12133	Membrane-anchored ubiquitin-fold protein	3	15.8968	17.5732	-1.67645	0.312852	Down	0.0476655	0.13408	15.7099	16.9542	15.0262	17.7779	17.2048	17.737	Membrane-anchored ubiquitin-fold protein	4333160	OsI_12133	GO:0005886	plasma membrane				PF13881	Rad60-SLD_2	Ubiquitin-2 like Rad60 SUMO-like	IPR017000,IPR000626,IPR029071,IPR040015,IPR039540	Family|Domain|Homologous_superfamily|Family|Domain	Membrane-anchored ubiquitin-fold protein|Ubiquitin-like domain|Ubiquitin-like domain superfamily|UBL3-like|UBL3-like, ubiquitin domain
B8ALU8	OsI_09725	Uncharacterized protein	4	16.736	11.8167	4.91928	30.2587	Up	0.0479018	0.134623	16.4867	16.6654	17.0559	15.2912	10.0723	10.0867	Uncharacterized protein	4331392	OsI_09725	GO:0042352,GO:0005524,GO:0050201,GO:0047341	GDP-L-fucose salvage|ATP binding|fucokinase activity|fucose-1-phosphate guanylyltransferase activity	osa00520	Amino sugar and nucleotide sugar metabolism	K25314	PF07959,PF08544,PF00288	Fucokinase|GHMP_kinases_C|GHMP_kinases_N	L-fucokinase|GHMP kinases C terminal |GHMP kinases N terminal domain	IPR012887,IPR013750,IPR036554,IPR006204,IPR020568	Domain|Domain|Homologous_superfamily|Domain|Homologous_superfamily	L-fucokinase|GHMP kinase, C-terminal domain|GHMP kinase, C-terminal domain superfamily|GHMP kinase N-terminal domain|Ribosomal protein S5 domain 2-type fold
A2Y4N0	OsI_19955	SUZ domain-containing protein	1	11.4735	15.719	-4.2455	0.0527202	Down	0.0481588	0.135092	10.0791	14.2248	10.1166	15.5209	14.7571	16.8789	SUZ domain-containing protein	4338782	OsI_19955	GO:0003676	nucleic acid binding				PF01424,PF12752	R3H|SUZ	R3H domain|SUZ domain	IPR001374,IPR036867,IPR024771	Domain|Homologous_superfamily|Domain	R3H domain|R3H domain superfamily|SUZ domain
B8AKR9	OsI_12232	Uncharacterized protein	1	15.7536	11.5281	4.22552	18.7072	Up	0.0484007	0.135413	15.28	16.0236	15.9572	10.0126	10.0723	14.4995	Uncharacterized protein	4333235	OsI_12232	GO:0016020	membrane				PF03348	Serinc	Serine incorporator (Serinc)	IPR005016	Family	Serine incorporator/TMS membrane protein
B8AIL2	OsI_06071	Calcium-transporting ATPase	2	16.5833	11.7699	4.8134	28.1176	Up	0.0484133	0.135413	17.0861	16.5618	16.1019	15.1507	10.0723	10.0867	Calcium-transporting ATPase	4328480	OsI_06071	GO:0016020,GO:0005524,GO:0016887,GO:0005516,GO:0005388	membrane|ATP binding|ATP hydrolysis activity|calmodulin binding|P-type calcium transporter activity				PF12515,PF13246,PF00689,PF00122,PF00702	CaATP_NAI|Cation_ATPase|Cation_ATPase_C|E1-E2_ATPase|Hydrolase	Ca2+-ATPase N terminal autoinhibitory domain|Cation transport ATPase (P-type)|Cation transporting ATPase, C-terminus|E1-E2 ATPase|haloacid dehalogenase-like hydrolase	IPR006068,IPR023299,IPR018303,IPR023298,IPR008250,IPR024750,IPR036412,IPR006408,IPR001757,IPR044492	Domain|Homologous_superfamily|PTM|Homologous_superfamily|Homologous_superfamily|Domain|Homologous_superfamily|Family|Family|Domain	Cation-transporting P-type ATPase, C-terminal|P-type ATPase, cytoplasmic domain N|P-type ATPase, phosphorylation site|P-type ATPase, transmembrane domain superfamily|P-type ATPase, A domain superfamily|Calcium-transporting P-type ATPase, N-terminal autoinhibitory domain|HAD-like superfamily|P-type ATPase, subfamily IIB|P-type ATPase|P-type ATPase, haloacid dehalogenase domain
A2WTG1	OsI_03144	3'-5' exonuclease domain-containing protein	3	15.4972	11.4722	4.02501	16.2798	Up	0.049507	0.137816	15.7092	15.0849	15.6974	10.0126	10.0723	14.3317	3'-5' exonuclease domain-containing protein	4327176	OsI_03144	GO:0006139,GO:0008408,GO:0003676	nucleobase-containing compound metabolic process|3'-5' exonuclease activity|nucleic acid binding				PF01612	DNA_pol_A_exo1	3'-5' exonuclease	IPR002562,IPR012337,IPR036397	Domain|Homologous_superfamily|Homologous_superfamily	3'-5' exonuclease domain|Ribonuclease H-like superfamily|Ribonuclease H superfamily
B8AE85	OsI_06330	Coatomer subunit beta'	3	18.7186	12.3381	6.38049	83.314	Up	0.0497363	0.138043	18.9904	18.4519	18.7134	10.0126	16.9149	10.0867	Coatomer subunit beta'	4328694	OsI_06330	GO:0006886,GO:0016192,GO:0030663,GO:0000139,GO:0030117,GO:0005198	intracellular protein transport|vesicle-mediated transport|COPI-coated vesicle membrane|Golgi membrane|membrane coat|structural molecule activity				PF04053,PF00400	Coatomer_WDAD|WD40	Coatomer WD associated region |WD domain, G-beta repeat	IPR006692,IPR016453,IPR020472,IPR015943,IPR036322,IPR001680	Domain|Family|Repeat|Homologous_superfamily|Homologous_superfamily|Repeat	Coatomer, WD associated region|Coatomer beta' subunit (COPB2)|G-protein beta WD-40 repeat|WD40/YVTN repeat-like-containing domain superfamily|WD40-repeat-containing domain superfamily|WD40 repeat

## Sheet: DT_HY796-vs-CK_HY796
Accession	Gene Name	Description	Unique peptides	Average(DT_HY796)	Average(CK_HY796)	log2FoldChange	FoldChange	Regulation	p-value	q-value	DT_HY796_2	DT_HY796_1	DT_HY796_3	CK_HY796_1	CK_HY796_2	CK_HY796_3	Product	GeneID	Gene_Name	GO_id	GO_term	pathway	pathway_description	K_number	PFAM_Family	PFAM_Name	PFAM_description	InterPro_id	InterPro_ENTRY_TYPE	InterPro_ENTRY_NAME
A2Z947	OsI_34238	Bifunctional inhibitor/plant lipid transfer protein/seed storage helical domain-containing protein	3	19.5095	10.1051	9.40434	677.622	Up	9.6616e-12	9.07997e-08	19.5213	19.4889	19.5182	10.1003	10.1083	10.1067	Bifunctional inhibitor/plant lipid transfer protein/seed storage helical domain-containing protein	4349058	OsI_34238	GO:0006869	lipid transport				PF00234	Tryp_alpha_amyl	Protease inhibitor/seed storage/LTP family	IPR036312,IPR016140,IPR033872	Homologous_superfamily|Domain|Domain	Bifunctional inhibitor/plant lipid transfer protein/seed storage helical domain superfamily|Bifunctional inhibitor/plant lipid transfer protein/seed storage helical domain|Non-specific lipid-transfer protein type 2
A2XMR7	OsI_13838	Alpha/beta hydrolase fold-3 domain-containing protein	5	18.2626	10.1051	8.15751	285.532	Up	4.76581e-11	2.23945e-07	18.2412	18.2592	18.2875	10.1003	10.1083	10.1067	Alpha/beta hydrolase fold-3 domain-containing protein	4334379	OsI_13838	GO:0016787	hydrolase activity				PF07859	Abhydrolase_3	alpha/beta hydrolase fold	IPR029058,IPR013094,IPR033140	Homologous_superfamily|Domain|Active_site	Alpha/Beta hydrolase fold|Alpha/beta hydrolase fold-3|Lipase, GDXG, putative serine active site
A2XQW5	OsI_15033	Cytochrome P450 99A2	6	17.889	10.1051	7.78386	220.382	Up	1.93342e-10	6.05676e-07	17.9111	17.8525	17.9033	10.1003	10.1083	10.1067	Cytochrome P450 99A2	4335096	OsI_15033	GO:0016101,GO:0020037,GO:0005506,GO:0004497,GO:0016705	diterpenoid metabolic process|heme binding|iron ion binding|monooxygenase activity|oxidoreductase activity, acting on paired donors, with incorporation or reduction of molecular oxygen	osa00904	Diterpenoid biosynthesis	K16085	PF00067	p450	Cytochrome P450	IPR001128,IPR017972,IPR002401,IPR036396	Family|Conserved_site|Family|Homologous_superfamily	Cytochrome P450|Cytochrome P450, conserved site|Cytochrome P450, E-class, group I|Cytochrome P450 superfamily
A2XNM9	OsI_14172	Uncharacterized protein	2	22.402	10.1051	12.2969	5031.91	Up	4.06454e-10	9.54965e-07	22.3407	22.4627	22.4026	10.1003	10.1083	10.1067	Uncharacterized protein	9272590	OsI_14172						PF04749	PLAC8	PLAC8 family	IPR006461	Family	PLAC8 motif-containing protein
A2YRZ1	OsI_28087	Germin-like protein	2	19.0082	10.1051	8.90312	478.747	Up	6.72084e-10	1.06098e-06	18.9953	19.0634	18.966	10.1003	10.1083	10.1067	Germin-like protein	4344843	OsI_28087	GO:0048046,GO:0030145	apoplast|manganese ion binding				PF00190	Cupin_1	Cupin	IPR006045,IPR001929,IPR019780,IPR014710,IPR011051	Domain|Family|Binding_site|Homologous_superfamily|Homologous_superfamily	Cupin 1|Germin|Germin, manganese binding site|RmlC-like jelly roll fold|RmlC-like cupin domain superfamily
A2YW89	OsI_29600	Patatin	10	19.5859	10.1051	9.48076	714.487	Up	6.77367e-10	1.06098e-06	19.5384	19.5756	19.6437	10.1003	10.1083	10.1067	Patatin	4345832	OsI_29600	GO:0006952,GO:0016042,GO:0016787	defense response|lipid catabolic process|hydrolase activity				PF01734	Patatin	Patatin-like phospholipase	IPR016035,IPR002641	Homologous_superfamily|Domain	Acyl transferase/acyl hydrolase/lysophospholipase|Patatin-like phospholipase domain
B8AUV0	OsI_17546	NAD-dependent epimerase/dehydratase domain-containing protein	1	17.1824	10.1051	7.07725	135.04	Up	1.13579e-09	1.52488e-06	17.1504	17.1625	17.2342	10.1003	10.1083	10.1067	NAD-dependent epimerase/dehydratase domain-containing protein	4337101	OsI_17546	GO:0016616	oxidoreductase activity, acting on the CH-OH group of donors, NAD or NADP as acceptor	osa00941	Flavonoid biosynthesis	K08695	PF01370	Epimerase	NAD dependent epimerase/dehydratase family	IPR001509,IPR036291	Domain|Homologous_superfamily	NAD-dependent epimerase/dehydratase|NAD(P)-binding domain superfamily
B8AJA4	OsI_06138	Cytochrome P450	1	16.2093	10.1051	6.10422	68.7946	Up	1.7883e-09	1.97428e-06	16.1594	16.2408	16.2278	10.1003	10.1083	10.1067	Cytochrome P450	4328532	OsI_06138	GO:0020037,GO:0005506,GO:0004497,GO:0016705	heme binding|iron ion binding|monooxygenase activity|oxidoreductase activity, acting on paired donors, with incorporation or reduction of molecular oxygen				PF00067	p450	Cytochrome P450	IPR001128,IPR036396	Family|Homologous_superfamily	Cytochrome P450|Cytochrome P450 superfamily
A2WR91	OsI_02379	Uncharacterized protein	1	18.3718	10.1051	8.26671	307.984	Up	2.06738e-09	1.97428e-06	18.3842	18.305	18.4262	10.1003	10.1083	10.1067	Uncharacterized protein	4325841	OsI_02379						PF03080,PF14365	Neprosin|Neprosin_AP	Neprosin|Neprosin activation peptide	IPR004314,IPR025521	Domain|Domain	Neprosin|Neprosin activation peptide
A2YVQ0	TPS8	Trehalose 6-phosphate phosphatase	3	16.0601	10.1051	5.95496	62.0327	Up	2.10075e-09	1.97428e-06	16.1112	16.0374	16.0315	10.1003	10.1083	10.1067	Trehalose 6-phosphate phosphatase	4345706	TPS8	GO:0005992,GO:0003824	trehalose biosynthetic process|catalytic activity	osa00500	Starch and sucrose metabolism	K16055	PF00982,PF02358	Glyco_transf_20|Trehalose_PPase	Glycosyltransferase family 20|Trehalose-phosphatase	IPR001830,IPR036412,IPR006379,IPR023214,IPR003337	Family|Homologous_superfamily|Family|Homologous_superfamily|Family	Glycosyl transferase, family 20|HAD-like superfamily|HAD-superfamily hydrolase, subfamily IIB|HAD superfamily|Trehalose-phosphatase
A2WX99	dl119	DL119 protein	3	17.9081	10.1051	7.80302	223.327	Up	2.93914e-09	2.5111e-06	17.973	17.8463	17.9051	10.1003	10.1083	10.1067	DL119 protein	4324791	dl119	GO:0016020	membrane				PF03168	LEA_2	Late embryogenesis abundant protein	IPR000253,IPR004864	Domain|Domain	Forkhead-associated (FHA) domain|Late embryogenesis abundant protein, LEA_2 subgroup
B8BA77	OsI_28981	Pirin-like protein	2	21.633	10.1051	11.5278	2952.75	Up	3.84759e-09	3.0133e-06	21.7273	21.6441	21.5275	10.1003	10.1083	10.1067	Pirin-like protein	4345385	OsI_28981						PF02678,PF05726	Pirin|Pirin_C	Pirin|Pirin C-terminal cupin domain	IPR012093,IPR008778,IPR003829,IPR014710,IPR011051	Family|Domain|Domain|Homologous_superfamily|Homologous_superfamily	Pirin|Pirin, C-terminal domain|Pirin, N-terminal domain|RmlC-like jelly roll fold|RmlC-like cupin domain superfamily
B8ARI0	OsI_17948	allantoinase	6	18.9798	10.1051	8.87466	469.394	Up	4.48461e-09	3.24203e-06	18.9607	18.9108	19.0679	10.1003	10.1083	10.1067	allantoinase	4337428	OsI_17948	GO:0000256,GO:0006995,GO:0006145,GO:0010136,GO:0005783,GO:0004038,GO:0050897,GO:0008270	allantoin catabolic process|cellular response to nitrogen starvation|purine nucleobase catabolic process|ureide catabolic process|endoplasmic reticulum|allantoinase activity|cobalt ion binding|zinc ion binding	osa00230	Purine metabolism	K01466	PF01979	Amidohydro_1	Amidohydrolase family	IPR017593,IPR006680,IPR011059,IPR032466	Family|Domain|Homologous_superfamily|Homologous_superfamily	Allantoinase|Amidohydrolase-related|Metal-dependent hydrolase, composite domain superfamily|Metal-dependent hydrolase
B8BK12	OsI_35782	Uncharacterized protein	2	15.6448	10.1051	5.53971	46.5178	Up	5.88292e-09	3.94912e-06	15.6102	15.6178	15.7065	10.1003	10.1083	10.1067	Uncharacterized protein		OsI_35782
A2Z7A7	OsI_33583	GH18 domain-containing protein	10	23.4085	20.2428	3.16577	8.9741	Up	9.84733e-09	5.99749e-06	23.388	23.4105	23.4271	20.2752	20.2331	20.22	GH18 domain-containing protein	4348634	OsI_33583	GO:0005975,GO:0004553	carbohydrate metabolic process|hydrolase activity, hydrolyzing O-glycosyl compounds				PF00704	Glyco_hydro_18	Glycosyl hydrolases family 18	IPR000677,IPR001223,IPR001579,IPR017853	Family|Domain|Active_site|Homologous_superfamily	Chitinase-like|Glycoside hydrolase family 18, catalytic domain|Glycosyl hydrolases family 18 (GH18) active site|Glycoside hydrolase superfamily
A2WWV5	ERG1	Elicitor-responsive protein 1	3	18.0356	10.1051	7.93051	243.961	Up	1.06804e-08	5.99749e-06	18.1049	18.0669	17.9351	10.1003	10.1083	10.1067	Elicitor-responsive protein 1	4327497	ERG1	GO:0005737,GO:0005886,GO:0005544,GO:0046872	cytoplasm|plasma membrane|calcium-dependent phospholipid binding|metal ion binding				PF00168	C2	C2 domain	IPR000008,IPR035892	Domain|Homologous_superfamily	C2 domain|C2 domain superfamily
A2XIE4	OsI_12203	Leucine-rich repeat-containing N-terminal plant-type domain-containing protein	2	16.1032	10.1051	5.99811	63.9161	Up	1.11459e-08	5.99749e-06	16.13	16.0258	16.1539	10.1003	10.1083	10.1067	Leucine-rich repeat-containing N-terminal plant-type domain-containing protein	4333213	OsI_12203						PF00560,PF08263	LRR_1|LRRNT_2	Leucine Rich Repeat|Leucine rich repeat N-terminal domain	IPR001611,IPR032675,IPR013210	Repeat|Homologous_superfamily|Domain	Leucine-rich repeat|Leucine-rich repeat domain superfamily|Leucine-rich repeat-containing N-terminal, plant-type
A2YW86	OsI_29596	Patatin	19	19.3764	10.1051	9.2713	617.93	Up	1.17961e-08	5.99749e-06	19.2755	19.3653	19.4884	10.1003	10.1083	10.1067	Patatin	4345832	OsI_29596	GO:0006952,GO:0016042,GO:0016787	defense response|lipid catabolic process|hydrolase activity				PF01734	Patatin	Patatin-like phospholipase	IPR016035,IPR002641	Homologous_superfamily|Domain	Acyl transferase/acyl hydrolase/lysophospholipase|Patatin-like phospholipase domain
B8AQ72	OsI_11712	Uncharacterized protein	2	16.5853	10.1051	6.48021	89.2768	Up	1.21252e-08	5.99749e-06	16.671	16.5542	16.5308	10.1003	10.1083	10.1067	Uncharacterized protein	4332919	OsI_11712	GO:0020037,GO:0005506,GO:0004497,GO:0016705	heme binding|iron ion binding|monooxygenase activity|oxidoreductase activity, acting on paired donors, with incorporation or reduction of molecular oxygen	osa00941,osa00944	Flavonoid biosynthesis|Flavone and flavonol biosynthesis	K13083	PF00067	p450	Cytochrome P450	IPR001128,IPR036396	Family|Homologous_superfamily	Cytochrome P450|Cytochrome P450 superfamily
A2YER8	OsI_23613	Uncharacterized protein	5	17.7661	10.1051	7.66102	202.393	Up	1.28841e-08	6.05385e-06	17.8398	17.7932	17.6655	10.1003	10.1083	10.1067	Uncharacterized protein	4341461	OsI_23613	GO:0016020,GO:0015020	membrane|glucuronosyltransferase activity				PF02485	Branch	Core-2/I-Branching enzyme	IPR044610,IPR003406	Family|Family	Beta-glucuronosyltransferase GlcAT14A/B/C|Glycosyl transferase, family 14
A2XE45	NSHB2	Anaerobic nitrite reductase NSHB2	5	17.7042	10.1051	7.59909	193.889	Up	1.35274e-08	6.05385e-06	17.661	17.8083	17.6433	10.1003	10.1083	10.1067	Anaerobic nitrite reductase NSHB2	4332123	NSHB2	GO:0072732,GO:0051365,GO:0009737,GO:0009409,GO:0010167,GO:0071731,GO:0080033,GO:0006970,GO:1902074,GO:0009414,GO:0005737,GO:0005634,GO:0020037,GO:0046872,GO:0016491,GO:0019825,GO:0005344	cellular response to calcium ion starvation|cellular response to potassium ion starvation|response to abscisic acid|response to cold|response to nitrate|response to nitric oxide|response to nitrite|response to osmotic stress|response to salt|response to water deprivation|cytoplasm|nucleus|heme binding|metal ion binding|oxidoreductase activity|oxygen binding|oxygen carrier activity				PF00042	Globin	Globin	IPR000971,IPR009050,IPR012292,IPR001032,IPR019824	Domain|Homologous_superfamily|Homologous_superfamily|Family|Binding_site	Globin|Globin-like superfamily|Globin/Protoglobin|Leghaemoglobin|Leghaemoglobin, iron-binding site
A2WLJ0	OsI_00707	cytokinin dehydrogenase	3	17.1993	10.1051	7.09416	136.633	Up	1.68594e-08	7.15832e-06	17.1084	17.2025	17.287	10.1003	10.1083	10.1067	cytokinin dehydrogenase	4325668	OsI_00707	GO:0009690,GO:0005576,GO:0019139,GO:0071949	cytokinin metabolic process|extracellular region|cytokinin dehydrogenase activity|FAD binding	osa00908	Zeatin biosynthesis	K00279	PF09265,PF01565	Cytokin-bind|FAD_binding_4	Cytokinin dehydrogenase 1, FAD and cytokinin binding|FAD binding domain	IPR016170,IPR015345,IPR016166,IPR036318,IPR016167,IPR016169,IPR016164,IPR006094,IPR006093	Homologous_superfamily|Domain|Domain|Homologous_superfamily|Homologous_superfamily|Homologous_superfamily|Homologous_superfamily|Domain|Binding_site	Cytokinin dehydrogenase, C-terminal domain superfamily|Cytokinin dehydrogenase 1, FAD/cytokinin binding domain|FAD-binding domain, PCMH-type|FAD-binding, type PCMH-like superfamily|FAD-binding, type PCMH, subdomain 1|FAD-binding, type PCMH, subdomain 2|FAD-linked oxidase-like, C-terminal|FAD linked oxidase, N-terminal|Oxygen oxidoreductase covalent FAD-binding site
B8B6Z9	OsI_26347	X8 domain-containing protein	21	22.5583	20.187	2.3713	5.17407	Up	1.75188e-08	7.15832e-06	22.5371	22.551	22.5868	20.2052	20.1755	20.1804	X8 domain-containing protein	4343492	OsI_26347	GO:0005975,GO:0042973	carbohydrate metabolic process|glucan endo-1,3-beta-D-glucosidase activity				PF00332,PF07983	Glyco_hydro_17|X8	Glycosyl hydrolases family 17|X8 domain	IPR000490,IPR044965,IPR017853,IPR012946	Family|Family|Homologous_superfamily|Domain	Glycoside hydrolase family 17|Glycoside hydrolase family 17, plant|Glycoside hydrolase superfamily|X8 domain
B8AUD7	OsI_16084	Uncharacterized protein	1	17.6441	10.1051	7.53899	185.978	Up	1.97043e-08	7.41107e-06	17.542	17.7391	17.6512	10.1003	10.1083	10.1067	Uncharacterized protein	4335983	OsI_16084	GO:1990547,GO:0005743,GO:0005315	mitochondrial phosphate ion transmembrane transport|mitochondrial inner membrane|phosphate transmembrane transporter activity				PF00153	Mito_carr	Mitochondrial carrier protein	IPR018108,IPR023395,IPR044677	Repeat|Homologous_superfamily|Family	Mitochondrial substrate/solute carrier|Mitochondrial carrier domain superfamily|Mitochondrial phosphate carrier protein Pic2/Mir1-like
A2XKX3	OsI_13113	Germin-like protein	1	16.1146	10.1051	6.00947	64.4216	Up	2.03323e-08	7.41107e-06	16.0338	16.1177	16.1923	10.1003	10.1083	10.1067	Germin-like protein	4333793	OsI_13113	GO:0048046,GO:0030145	apoplast|manganese ion binding				PF00190	Cupin_1	Cupin	IPR006045,IPR001929,IPR019780,IPR014710,IPR011051	Domain|Family|Binding_site|Homologous_superfamily|Homologous_superfamily	Cupin 1|Germin|Germin, manganese binding site|RmlC-like jelly roll fold|RmlC-like cupin domain superfamily
A2XNN0	OsI_14173	Uncharacterized protein	5	21.79	10.1051	11.6849	3292.41	Up	2.05031e-08	7.41107e-06	21.6858	21.9678	21.7166	10.1003	10.1083	10.1067	Uncharacterized protein	4334663	OsI_14173						PF04749	PLAC8	PLAC8 family	IPR006461	Family	PLAC8 motif-containing protein
A2WWC8	OsI_04209	TLC domain-containing protein	2	16.407	10.1051	6.3019	78.8971	Up	2.89079e-08	1.00621e-05	16.4893	16.3095	16.4223	10.1003	10.1083	10.1067	TLC domain-containing protein	4327490	OsI_04209	GO:0016020	membrane				PF03798	TRAM_LAG1_CLN8	TLC domain	IPR006634	Domain	TRAM/LAG1/CLN8 homology domain
A2ZGZ2	OsI_37041	GH18 domain-containing protein	3	17.8899	10.1051	7.7848	220.526	Up	3.08931e-08	1.03691e-05	17.7897	17.8658	18.0142	10.1003	10.1083	10.1067	GH18 domain-containing protein	4351190	OsI_37041	GO:0005975	carbohydrate metabolic process	osa00520	Amino sugar and nucleotide sugar metabolism	K01183	PF00704	Glyco_hydro_18	Glycosyl hydrolases family 18	IPR045321,IPR001223,IPR017853	Domain|Domain|Homologous_superfamily	Chitinase Cts1-like|Glycoside hydrolase family 18, catalytic domain|Glycoside hydrolase superfamily
A2XCM8	OsI_10063	FAD-binding domain-containing protein	5	17.0147	10.1051	6.90962	120.228	Up	3.41478e-08	1.10662e-05	16.9307	17.1309	16.9826	10.1003	10.1083	10.1067	FAD-binding domain-containing protein	4331658	OsI_10063	GO:0071949	FAD binding				PF01494	FAD_binding_3	FAD binding domain	IPR002938,IPR036188,IPR044560	Domain|Homologous_superfamily|Family	FAD-binding domain|FAD/NAD(P)-binding domain superfamily|Monooxygenase/2-heptyl-3-hydroxy-4(1H)-quinolone synthase
A2WVY4	OsI_04059	Uncharacterized protein	7	17.7629	10.1051	7.65775	201.935	Up	4.84364e-08	1.51735e-05	17.8558	17.8129	17.6199	10.1003	10.1083	10.1067	Uncharacterized protein	4325628	OsI_04059	GO:0006508,GO:0004252	proteolysis|serine-type endopeptidase activity				PF17766,PF05922,PF00082	fn3_6|Inhibitor_I9|Peptidase_S8	Fibronectin type-III domain|Peptidase inhibitor I9|Subtilase family	IPR000209,IPR036852,IPR023828,IPR015500,IPR034197,IPR010259,IPR037045,IPR045051,IPR041469	Domain|Homologous_superfamily|Active_site|Family|Domain|Domain|Homologous_superfamily|Family|Domain	Peptidase S8/S53 domain|Peptidase S8/S53 domain superfamily|Peptidase S8, subtilisin, Ser-active site|Peptidase S8, subtilisin-related|Cucumisin-like catalytic domain|Peptidase S8 propeptide/proteinase inhibitor I9|Peptidase S8 propeptide/proteinase inhibitor I9 superfamily|Subtilisin-like protease|Subtilisin-like protease, fibronectin type-III domain
B8B703	OsI_26352	Uncharacterized protein	3	15.9999	10.1051	5.89482	59.5001	Up	5.81646e-08	1.70037e-05	16.1115	15.914	15.9743	10.1003	10.1083	10.1067	Uncharacterized protein	4343493	OsI_26352	GO:0016020,GO:0005524,GO:0004674	membrane|ATP binding|protein serine/threonine kinase activity				PF07714,PF01657	PK_Tyr_Ser-Thr|Stress-antifung	Protein tyrosine and serine/threonine kinase|Salt stress response/antifungal	IPR002902,IPR038408,IPR011009,IPR000719,IPR017441,IPR001245,IPR008271	Domain|Homologous_superfamily|Homologous_superfamily|Domain|Binding_site|Domain|Active_site	Gnk2-homologous domain|Gnk2-homologous domain superfamily|Protein kinase-like domain superfamily|Protein kinase domain|Protein kinase, ATP binding site|Serine-threonine/tyrosine-protein kinase, catalytic domain|Serine/threonine-protein kinase, active site
A2X9G3	OsI_08881	Peptidase metallopeptidase domain-containing protein	2	17.1845	10.1051	7.0794	135.242	Up	5.90383e-08	1.70037e-05	17.046	17.2314	17.2762	10.1003	10.1083	10.1067	Peptidase metallopeptidase domain-containing protein	4330680	OsI_08881	GO:0006508,GO:0031012,GO:0004222,GO:0008270	proteolysis|extracellular matrix|metalloendopeptidase activity|zinc ion binding				PF00413,PF01471	Peptidase_M10|PG_binding_1	Matrixin|Putative peptidoglycan binding domain	IPR033739,IPR024079,IPR001818,IPR021190,IPR006026,IPR002477,IPR036365	Domain|Homologous_superfamily|Domain|Family|Domain|Domain|Homologous_superfamily	Peptidase M10A, catalytic domain|Metallopeptidase, catalytic domain superfamily|Peptidase M10, metallopeptidase|Peptidase M10A|Peptidase, metallopeptidase|Peptidoglycan binding-like|PGBD-like superfamily
B8BKW5	OsI_36370	Amidase domain-containing protein	1	15.5775	10.1051	5.47241	44.3975	Up	6.16413e-08	1.70037e-05	15.4903	15.563	15.6793	10.1003	10.1083	10.1067	Amidase domain-containing protein	4350655	OsI_36370	GO:0003824	catalytic activity				PF01425	Amidase	Amidase	IPR000120,IPR023631,IPR036928	Family|Domain|Homologous_superfamily	Amidase|Amidase signature domain|Amidase signature (AS) superfamily
A2X7R8	OsI_08262	Sodium/calcium exchanger membrane region domain-containing protein	2	16.8606	10.1051	6.7555	108.046	Up	6.18907e-08	1.70037e-05	16.798	16.7872	16.9966	10.1003	10.1083	10.1067	Sodium/calcium exchanger membrane region domain-containing protein	4351058	OsI_08262	GO:0055085,GO:0016020	transmembrane transport|membrane				PF01699	Na_Ca_ex	Sodium/calcium exchanger protein	IPR004837,IPR044880	Domain|Homologous_superfamily	Sodium/calcium exchanger membrane region|NCX, central ion-binding domain superfamily
A2Y4W6	OsI_20044	Phenylalanine ammonia-lyase	2	17.7339	10.1051	7.62876	197.918	Up	6.33253e-08	1.70037e-05	17.6134	17.7102	17.878	10.1003	10.1083	10.1067	Phenylalanine ammonia-lyase	4338861	OsI_20044	GO:0009800,GO:0006559,GO:0005737,GO:0045548	cinnamic acid biosynthetic process|L-phenylalanine catabolic process|cytoplasm|phenylalanine ammonia-lyase activity	osa00360,osa00940	Phenylalanine metabolism|Phenylpropanoid biosynthesis	K10775	PF00221	Lyase_aromatic	Aromatic amino acid lyase	IPR001106,IPR024083,IPR008948,IPR022313,IPR005922,IPR023144	Family|Homologous_superfamily|Homologous_superfamily|Active_site|Family|Homologous_superfamily	Aromatic amino acid lyase|Fumarase/histidase, N-terminal|L-Aspartase-like|Phenylalanine/histidine ammonia-lyases, active site|Phenylalanine ammonia-lyase|Phenylalanine ammonia-lyase, shielding domain superfamily
A2YGL7	OsI_24324	AAA-type ATPase N-terminal domain-containing protein	2	16.7791	10.1051	6.67397	102.109	Up	7.33447e-08	1.9147e-05	16.7973	16.8904	16.6495	10.1003	10.1083	10.1067	AAA-type ATPase N-terminal domain-containing protein	4341948	OsI_24324						PF14363	AAA_assoc	Domain associated at C-terminal with AAA	IPR025753	Domain	AAA-type ATPase, N-terminal domain
A2Z8V2	OsI_34146	Aquaporin TIP3-1	2	17.4455	10.1051	7.3404	162.062	Up	9.10637e-08	2.31302e-05	17.3627	17.3654	17.6084	10.1003	10.1083	10.1067	Aquaporin TIP3-1	4348981	OsI_34146	GO:0005774,GO:0015267	vacuolar membrane|channel activity				PF00230	MIP	Major intrinsic protein	IPR023271,IPR034294,IPR000425,IPR022357	Homologous_superfamily|Family|Family|Conserved_site	Aquaporin-like|Aquaporin transporter|Major intrinsic protein|Major intrinsic protein, conserved site
B8B6W2	OsI_24753	SCP domain-containing protein	6	18.3804	10.1051	8.27528	309.819	Up	9.5296e-08	2.35682e-05	18.1954	18.4587	18.4871	10.1003	10.1083	10.1067	SCP domain-containing protein	4342311	OsI_24753	GO:0005576	extracellular region	osa04016,osa04075,osa04626	MAPK signaling pathway - plant|Plant hormone signal transduction|Plant-pathogen interaction	K13449	PF00188	CAP	Cysteine-rich secretory protein family	IPR018244,IPR014044,IPR035940,IPR001283,IPR002413	Conserved_site|Domain|Homologous_superfamily|Family|Family	Allergen V5/Tpx-1-related, conserved site|CAP domain|CAP superfamily|Cysteine-rich secretory protein-related|Venom allergen 5-like
A2X6B1	OsI_07749	Uncharacterized protein	3	17.0579	10.1051	6.95279	123.879	Up	1.05962e-07	2.54394e-05	17.2144	17.0098	16.9496	10.1003	10.1083	10.1067	Uncharacterized protein	4329730	OsI_07749	GO:0016020,GO:0020037,GO:0005506,GO:0004497,GO:0016705	membrane|heme binding|iron ion binding|monooxygenase activity|oxidoreductase activity, acting on paired donors, with incorporation or reduction of molecular oxygen	osa00904	Diterpenoid biosynthesis	K21718	PF00067	p450	Cytochrome P450	IPR001128,IPR017972,IPR002401,IPR036396	Family|Conserved_site|Family|Homologous_superfamily	Cytochrome P450|Cytochrome P450, conserved site|Cytochrome P450, E-class, group I|Cytochrome P450 superfamily
A2XHZ9	BC1	COBRA-like protein 5	4	17.3695	10.1051	7.26436	153.741	Up	1.08276e-07	2.54394e-05	17.456	17.2011	17.4513	10.1003	10.1083	10.1067	COBRA-like protein 5	4333114	BC1	GO:0010215,GO:0005886,GO:0098552	cellulose microfibril organization|plasma membrane|side of membrane				PF04833	COBRA	COBRA-like protein	IPR006918	Family	COBRA, plant
A2Y402	OsI_19732	Uncharacterized protein	7	22.038	20.515	1.52298	2.87384	Up	1.21331e-07	2.78115e-05	22.0585	22.0254	22.03	20.4916	20.5106	20.5427	Uncharacterized protein	4338611	OsI_19732	GO:0005975,GO:0004553	carbohydrate metabolic process|hydrolase activity, hydrolyzing O-glycosyl compounds				PF00332	Glyco_hydro_17	Glycosyl hydrolases family 17	IPR000490,IPR044965,IPR017853	Family|Family|Homologous_superfamily	Glycoside hydrolase family 17|Glycoside hydrolase family 17, plant|Glycoside hydrolase superfamily
A2Z9A0	OsI_34295	Uncharacterized protein	3	17.2899	10.1051	7.18483	145.495	Up	1.26062e-07	2.82078e-05	17.4186	17.1255	17.3257	10.1003	10.1083	10.1067	Uncharacterized protein	4349097	OsI_34295	GO:0020037,GO:0005506,GO:0004497,GO:0016705	heme binding|iron ion binding|monooxygenase activity|oxidoreductase activity, acting on paired donors, with incorporation or reduction of molecular oxygen	osa00940	Phenylpropanoid biosynthesis	K09755	PF00067	p450	Cytochrome P450	IPR001128,IPR017972,IPR002403,IPR036396	Family|Conserved_site|Family|Homologous_superfamily	Cytochrome P450|Cytochrome P450, conserved site|Cytochrome P450, E-class, group IV|Cytochrome P450 superfamily
Q6E7D7	CPS4	Syn-copalyl diphosphate synthase	10	17.3555	10.1051	7.25043	152.264	Up	1.33294e-07	2.91325e-05	17.194	17.4989	17.3737	10.1003	10.1083	10.1067	Syn-copalyl diphosphate synthase	4335090	CPS4	GO:0006952,GO:0016101,GO:0046872,GO:0051498,GO:0010333	defense response|diterpenoid metabolic process|metal ion binding|syn-copalyl diphosphate synthase activity|terpene synthase activity	osa00904	Diterpenoid biosynthesis	K14043	PF01397	Terpene_synth	Terpene synthase, N-terminal domain	IPR008949,IPR001906,IPR036965,IPR008930	Homologous_superfamily|Domain|Homologous_superfamily|Homologous_superfamily	Isoprenoid synthase domain superfamily|Terpene synthase, N-terminal domain|Terpene synthase, N-terminal domain superfamily|Terpenoid cyclases/protein prenyltransferase alpha-alpha toroid
A2YWN1	OsI_29750	Caffeoyl-CoA O-methyltransferase	15	23.1717	21.0494	2.12224	4.3537	Up	1.71711e-07	3.58878e-05	23.1272	23.2192	23.1686	21.0505	21.0361	21.0618	Caffeoyl-CoA O-methyltransferase	4345934	OsI_29750	GO:0032259,GO:0005634,GO:0008171,GO:0008757	methylation|nucleus|O-methyltransferase activity|S-adenosylmethionine-dependent methyltransferase activity				PF01596	Methyltransf_3	O-methyltransferase	IPR029063,IPR002935	Homologous_superfamily|Family	S-adenosyl-L-methionine-dependent methyltransferase superfamily|Class I-like SAM-dependent O-methyltransferase
A2X6A0	OsI_07739	Uncharacterized protein	13	18.5291	10.1051	8.42401	343.464	Up	1.7184e-07	3.58878e-05	18.7443	18.4577	18.3854	10.1003	10.1083	10.1067	Uncharacterized protein	4329723	OsI_07739	GO:0016020,GO:0020037,GO:0005506,GO:0004497,GO:0016705	membrane|heme binding|iron ion binding|monooxygenase activity|oxidoreductase activity, acting on paired donors, with incorporation or reduction of molecular oxygen	osa00904	Diterpenoid biosynthesis	K16084	PF00067	p450	Cytochrome P450	IPR001128,IPR017972,IPR002401,IPR036396	Family|Conserved_site|Family|Homologous_superfamily	Cytochrome P450|Cytochrome P450, conserved site|Cytochrome P450, E-class, group I|Cytochrome P450 superfamily
A2XDJ6	OsI_10385	Major facilitator superfamily (MFS) profile domain-containing protein	2	16.9652	10.1051	6.8601	116.17	Up	1.76265e-07	3.60118e-05	17.081	16.7884	17.0262	10.1003	10.1083	10.1067	Major facilitator superfamily (MFS) profile domain-containing protein	4331946	OsI_10385	GO:0016020,GO:0022857	membrane|transmembrane transporter activity				PF00083	Sugar_tr	Sugar (and other) transporter	IPR020846,IPR005828,IPR036259,IPR003663,IPR005829	Domain|Family|Homologous_superfamily|Family|Conserved_site	Major facilitator superfamily domain|Major facilitator, sugar transporter-like|MFS transporter superfamily|Sugar/inositol transporter|Sugar transporter, conserved site
A2WZD6	OsI_05314	Peroxidase	14	24.0255	22.2545	1.77107	3.41307	Up	2.02487e-07	4.04887e-05	23.9996	24.0494	24.0276	22.227	22.2914	22.245	Peroxidase	4324554	OsI_05314	GO:0042744,GO:0006979,GO:0005576,GO:0020037,GO:0140825,GO:0046872	hydrogen peroxide catabolic process|response to oxidative stress|extracellular region|heme binding|lactoperoxidase activity|metal ion binding	osa00901	Indole alkaloid biosynthesis	K27796	PF00141	peroxidase	Peroxidase	IPR002016,IPR010255,IPR000823,IPR019794,IPR019793,IPR033905	Domain|Homologous_superfamily|Family|Active_site|Binding_site|Domain	Haem peroxidase|Haem peroxidase superfamily|Plant peroxidase|Peroxidase, active site|Peroxidases heam-ligand binding site|Secretory peroxidase
A2WYY7	OsI_05153	Uncharacterized protein	15	23.3634	19.277	4.08644	16.9879	Up	2.11025e-07	4.1136e-05	23.2957	23.3969	23.3976	19.3515	19.2819	19.1974	Uncharacterized protein	4326064	OsI_05153	GO:0005975,GO:0004553	carbohydrate metabolic process|hydrolase activity, hydrolyzing O-glycosyl compounds				PF00332	Glyco_hydro_17	Glycosyl hydrolases family 17	IPR000490,IPR044965,IPR017853	Family|Family|Homologous_superfamily	Glycoside hydrolase family 17|Glycoside hydrolase family 17, plant|Glycoside hydrolase superfamily
Q5MQ85	CPS2	Ent-copalyl diphosphate synthase 2	21	19.488	10.1051	9.38288	667.62	Up	2.14478e-07	4.1136e-05	19.6774	19.5451	19.2415	10.1003	10.1083	10.1067	Ent-copalyl diphosphate synthase 2	9266189	CPS2	GO:0006952,GO:0016101,GO:0009905,GO:0046872,GO:0010333	defense response|diterpenoid metabolic process|ent-copalyl diphosphate synthase activity|metal ion binding|terpene synthase activity	osa00904	Diterpenoid biosynthesis	K04120	PF01397	Terpene_synth	Terpene synthase, N-terminal domain	IPR008949,IPR001906,IPR036965,IPR008930	Homologous_superfamily|Domain|Homologous_superfamily|Homologous_superfamily	Isoprenoid synthase domain superfamily|Terpene synthase, N-terminal domain|Terpene synthase, N-terminal domain superfamily|Terpenoid cyclases/protein prenyltransferase alpha-alpha toroid
A2YYN4	OsI_30455	Transmembrane protein	4	16.4893	10.1051	6.38415	83.5258	Up	2.52483e-07	4.74567e-05	16.5766	16.5848	16.3065	10.1003	10.1083	10.1067	Transmembrane protein	4346446	OsI_30455	GO:0016020	membrane
P0C360	psaC	Photosystem I iron-sulfur center	8	24.9089	26.3789	-1.47001	0.360979	Down	2.86902e-07	5.24198e-05	24.8671	24.9283	24.9312	26.3878	26.3674	26.3814	Photosystem I iron-sulfur center	3131408	psaC	GO:0009773,GO:0009535,GO:0009522,GO:0009536,GO:0051539,GO:0009055,GO:0046872,GO:0016491	photosynthetic electron transport in photosystem I|chloroplast thylakoid membrane|photosystem I|plastid|4 iron, 4 sulfur cluster binding|electron transfer activity|metal ion binding|oxidoreductase activity	osa00195	Photosynthesis	K02691	PF12838	Fer4_7	4Fe-4S dicluster domain	IPR017896,IPR017900,IPR017491	Domain|Conserved_site|Family	4Fe-4S ferredoxin-type, iron-sulphur binding domain|4Fe-4S ferredoxin, iron-sulphur binding, conserved site|Photosystem I protein PsaC
A2XMV0	OsI_13873	N-acetyltransferase domain-containing protein	5	18.2468	17.182	1.0648	2.09188	Up	2.90044e-07	5.24198e-05	18.2443	18.2447	18.2514	17.2099	17.1559	17.1802	N-acetyltransferase domain-containing protein	4334404	OsI_13873	GO:0016747	acyltransferase activity, transferring groups other than amino-acyl groups				PF13302	Acetyltransf_3	Acetyltransferase (GNAT) domain	IPR016181,IPR000182	Homologous_superfamily|Domain	Acyl-CoA N-acyltransferase|GNAT domain
B8BEW5	OsI_31082	L-ascorbate oxidase	4	17.8309	10.1051	7.72576	211.683	Up	3.00031e-07	5.32018e-05	18.0148	17.6177	17.8602	10.1003	10.1083	10.1067	L-ascorbate oxidase	4346875	OsI_31082	GO:0005576,GO:0005507,GO:0008447	extracellular region|copper ion binding|L-ascorbate oxidase activity				PF00394,PF07731,PF07732	Cu-oxidase|Cu-oxidase_2|Cu-oxidase_3	Multicopper oxidase|Multicopper oxidase|Multicopper oxidase	IPR011707,IPR001117,IPR011706,IPR045087,IPR033138,IPR002355,IPR008972,IPR034267,IPR017760	Domain|Domain|Domain|Family|Conserved_site|Binding_site|Homologous_superfamily|Domain|Family	Multicopper oxidase, N-terminal|Multicopper oxidase, second cupredoxin domain|Multicopper oxidase, C-terminal|Multicopper oxidase|Multicopper oxidases, conserved site|Multicopper oxidase, copper-binding site|Cupredoxin|Ascorbate oxidase, third cupredoxin domain|L-ascorbate oxidase, plants
B8AK01	OsI_10712	ADF-H domain-containing protein	1	16.2563	10.1051	6.15113	71.0681	Up	3.0786e-07	5.35791e-05	16.0711	16.349	16.3487	10.1003	10.1083	10.1067	ADF-H domain-containing protein	4332220	OsI_10712	GO:0030042,GO:0015629,GO:0003779	actin filament depolymerization|actin cytoskeleton|actin binding				PF00241	Cofilin_ADF	Cofilin/tropomyosin-type actin-binding protein	IPR002108,IPR029006,IPR017904	Domain|Homologous_superfamily|Family	Actin-depolymerising factor homology domain|ADF-H/Gelsolin-like domain superfamily|ADF/Cofilin
A2YAX6	OsI_22243	Uncharacterized protein	2	17.4195	10.1051	7.31438	159.165	Up	3.28619e-07	5.61521e-05	17.2562	17.3686	17.6337	10.1003	10.1083	10.1067	Uncharacterized protein	4340558	OsI_22243	GO:0016020,GO:0015267	membrane|channel activity				PF00230	MIP	Major intrinsic protein	IPR023271,IPR034294,IPR000425,IPR022357	Homologous_superfamily|Family|Family|Conserved_site	Aquaporin-like|Aquaporin transporter|Major intrinsic protein|Major intrinsic protein, conserved site
A2XLL6	OsI_13369	Uncharacterized protein	2	16.4662	10.1051	6.36108	82.2006	Up	3.57941e-07	6.00701e-05	16.3814	16.3528	16.6644	10.1003	10.1083	10.1067	Uncharacterized protein	4333970	OsI_13369	GO:0016020	membrane				PF01925	TauE	Sulfite exporter TauE/SafE	IPR002781	Family	Transmembrane protein TauE-like
A2Z104	OsI_31275	Vacuolar iron transporter	2	17.5227	10.1051	7.41763	170.974	Up	3.89251e-07	6.21554e-05	17.2868	17.6236	17.6579	10.1003	10.1083	10.1067	Vacuolar iron transporter	4346978	OsI_31275	GO:0030026,GO:0006880,GO:0005774,GO:0005381,GO:0005384,GO:0046872	intracellular manganese ion homeostasis|intracellular sequestering of iron ion|vacuolar membrane|iron ion transmembrane transporter activity|manganese ion transmembrane transporter activity|metal ion binding				PF01988	VIT1	VIT family	IPR008217	Family	Ccc1 family
A2Z8T4	OsI_34127	Uncharacterized protein	3	18.9721	17.723	1.24916	2.37703	Up	3.90128e-07	6.21554e-05	18.9928	18.9873	18.9362	17.7058	17.7306	17.7325	Uncharacterized protein	4348971	OsI_34127	GO:0005576	extracellular region							IPR039271,IPR036908	Family|Homologous_superfamily	Kiwellin-like|RlpA-like domain superfamily
A2YRE2	OsI_27880	Uncharacterized protein	17	23.4603	21.2318	2.22854	4.68658	Up	3.94835e-07	6.21554e-05	23.5131	23.3994	23.4683	21.2315	21.2085	21.2552	Uncharacterized protein	4344702	OsI_27880	GO:0007623,GO:0051555,GO:0009809,GO:0030187,GO:0032259,GO:0048354,GO:0031537,GO:0090333,GO:0010555,GO:0006970,GO:0010344,GO:0042428,GO:0005737,GO:0005634,GO:0017096,GO:0047763,GO:0030744,GO:0033799,GO:0046983,GO:0030755	circadian rhythm|flavonol biosynthetic process|lignin biosynthetic process|melatonin biosynthetic process|methylation|mucilage biosynthetic process involved in seed coat development|regulation of anthocyanin metabolic process|regulation of stomatal closure|response to mannitol|response to osmotic stress|seed oilbody biogenesis|serotonin metabolic process|cytoplasm|nucleus|acetylserotonin O-methyl…	osa00380,osa00940	Tryptophan metabolism|Phenylpropanoid biosynthesis	K13066	PF08100,PF00891	Dimerisation|Methyltransf_2	Dimerisation domain|O-methyltransferase domain	IPR016461,IPR001077,IPR012967,IPR029063,IPR036388,IPR036390	Family|Domain|Domain|Homologous_superfamily|Homologous_superfamily|Homologous_superfamily	O-methyltransferase COMT-type|O-methyltransferase domain|Plant methyltransferase dimerisation|S-adenosyl-L-methionine-dependent methyltransferase superfamily|Winged helix-like DNA-binding domain superfamily|Winged helix DNA-binding domain superfamily
A2YT28	OsI_28478	Uncharacterized protein	1	17.692	10.1051	7.58684	192.25	Up	3.96821e-07	6.21554e-05	17.9352	17.5644	17.5762	10.1003	10.1083	10.1067	Uncharacterized protein	4345100	OsI_28478	GO:0016020	membrane
A2ZC29	OsI_35334	Dirigent protein	2	18.7316	10.1051	8.62648	395.21	Up	4.09092e-07	6.22493e-05	18.4596	18.8145	18.9207	10.1003	10.1083	10.1067	Dirigent protein	4349931	OsI_35334	GO:0009699,GO:0048046	phenylpropanoid biosynthetic process|apoplast				PF03018	Dirigent	Dirigent-like protein	IPR044859,IPR004265	Homologous_superfamily|Family	Allene oxide cyclase/Dirigent protein|Dirigent protein
A2XYI5	OsI_17759	Gnk2-homologous domain-containing protein	11	25.2569	19.1672	6.08974	68.1073	Up	4.14158e-07	6.22493e-05	25.161	25.3317	25.2782	19.1659	19.0208	19.3149	Gnk2-homologous domain-containing protein	4337274	OsI_17759						PF01657	Stress-antifung	Salt stress response/antifungal	IPR002902,IPR038408	Domain|Homologous_superfamily	Gnk2-homologous domain|Gnk2-homologous domain superfamily
A2WN16	OsI_01240	Flowering-promoting factor 1-like protein 1	3	16.8767	10.1051	6.77156	109.255	Up	4.17796e-07	6.22493e-05	17.0187	16.9513	16.6601	10.1003	10.1083	10.1067	Flowering-promoting factor 1-like protein 1	4326229	OsI_01240	GO:0009909	regulation of flower development							IPR039274	Family	Flowering-promoting factor 1
A2ZLJ0	OsI_38687	Bet v I/Major latex protein domain-containing protein	9	23.238	18.9774	4.26063	19.168	Up	4.23915e-07	6.22493e-05	23.2041	23.2474	23.2625	19.0929	18.9793	18.8599	Bet v I/Major latex protein domain-containing protein	4352488	OsI_38687	GO:0006952,GO:0005634	defense response|nucleus				PF00407	Bet_v_1	Pathogenesis-related protein Bet v 1 family	IPR000916,IPR023393	Domain|Homologous_superfamily	Bet v I/Major latex protein|START-like domain superfamily
B8BDN6	OsI_30642	X8 domain-containing protein	1	19.0328	10.1051	8.92772	486.982	Up	4.50093e-07	6.43594e-05	18.7626	19.0643	19.2717	10.1003	10.1083	10.1067	X8 domain-containing protein	4346582	OsI_30642	GO:0005975,GO:0016020,GO:0042973	carbohydrate metabolic process|membrane|glucan endo-1,3-beta-D-glucosidase activity				PF00332,PF07983	Glyco_hydro_17|X8	Glycosyl hydrolases family 17|X8 domain	IPR000490,IPR044965,IPR017853,IPR012946	Family|Family|Homologous_superfamily|Domain	Glycoside hydrolase family 17|Glycoside hydrolase family 17, plant|Glycoside hydrolase superfamily|X8 domain
B8B1A8	OsI_22778	Acyltransferase	2	16.7154	10.1051	6.61028	97.6993	Up	4.51981e-07	6.43594e-05	16.5045	16.8723	16.7694	10.1003	10.1083	10.1067	Acyltransferase	4340911	OsI_22778	GO:0008610,GO:0005789,GO:0004144	lipid biosynthetic process|endoplasmic reticulum membrane|diacylglycerol O-acyltransferase activity	osa00561	Glycerolipid metabolism	K22848	PF03982	DAGAT	Diacylglycerol acyltransferase	IPR007130	Family	Diacylglycerol acyltransferase
A2X4M8	ITPK4	Inositol-tetrakisphosphate 1-kinase 4	4	17.8787	10.1051	7.77359	218.818	Up	4.62116e-07	6.48204e-05	17.7284	17.7712	18.1366	10.1003	10.1083	10.1067	Inositol-tetrakisphosphate 1-kinase 4	4329322	ITPK4	GO:0032957,GO:0005524,GO:0047325,GO:0052726,GO:0052725,GO:0000287	inositol trisphosphate metabolic process|ATP binding|inositol tetrakisphosphate 1-kinase activity|inositol-1,3,4-trisphosphate 5-kinase activity|inositol-1,3,4-trisphosphate 6-kinase activity|magnesium ion binding	osa00562,osa04070	Inositol phosphate metabolism|Phosphatidylinositol signaling system	K00913	PF05770,PF17927	Ins134_P3_kin|Ins134_P3_kin_N	Inositol 1,3,4-trisphosphate 5/6-kinase ATP-grasp domain|Inositol 1,3,4-trisphosphate 5/6-kinase pre-ATP-grasp domain	IPR008656,IPR040464,IPR041429	Family|Domain|Domain	Inositol-tetrakisphosphate 1-kinase|Inositol 1,3,4-trisphosphate 5/6-kinase, ATP-grasp domain|Inositol-tetrakisphosphate 1-kinase, N-terminal
A2WZE0	OsI_05318	Peroxidase	1	17.4922	10.1051	7.38707	167.39	Up	5.32101e-07	7.35395e-05	17.6305	17.2375	17.6086	10.1003	10.1083	10.1067	Peroxidase	4324557	OsI_05318	GO:0042744,GO:0006979,GO:0005576,GO:0020037,GO:0140825,GO:0046872	hydrogen peroxide catabolic process|response to oxidative stress|extracellular region|heme binding|lactoperoxidase activity|metal ion binding	osa00901	Indole alkaloid biosynthesis	K27796	PF00141	peroxidase	Peroxidase	IPR002016,IPR010255,IPR000823,IPR019794,IPR019793,IPR033905	Domain|Homologous_superfamily|Family|Active_site|Binding_site|Domain	Haem peroxidase|Haem peroxidase superfamily|Plant peroxidase|Peroxidase, active site|Peroxidases heam-ligand binding site|Secretory peroxidase
A2XU47	OsI_16122	Major facilitator superfamily (MFS) profile domain-containing protein	3	17.5963	10.1051	7.49114	179.911	Up	5.43036e-07	7.37676e-05	17.428	17.5088	17.852	10.1003	10.1083	10.1067	Major facilitator superfamily (MFS) profile domain-containing protein	4336017	OsI_16122	GO:0016020,GO:0015145,GO:0015293	membrane|monosaccharide transmembrane transporter activity|symporter activity				PF00083	Sugar_tr	Sugar (and other) transporter	IPR020846,IPR044778,IPR005828,IPR036259,IPR045262,IPR003663,IPR005829	Domain|Family|Family|Homologous_superfamily|Family|Family|Conserved_site	Major facilitator superfamily domain|Sugar transport protein STP/MST-like, plant|Major facilitator, sugar transporter-like|MFS transporter superfamily|Sugar transport protein STP/Polyol transporter PLT, plant|Sugar/inositol transporter|Sugar transporter, conserved site
B8ACM2	OsI_01440	Peptidyl-prolyl cis-trans isomerase	10	20.7608	21.8523	-1.09155	0.469256	Down	5.4945e-07	7.37676e-05	20.7897	20.734	20.7586	21.8648	21.8597	21.8325	Peptidyl-prolyl cis-trans isomerase	4327912	OsI_01440	GO:0019344,GO:0006457,GO:0009737,GO:0009642,GO:0010555,GO:0006979,GO:0009651,GO:0009570,GO:0003729,GO:0003755	cysteine biosynthetic process|protein folding|response to abscisic acid|response to light intensity|response to mannitol|response to oxidative stress|response to salt stress|chloroplast stroma|mRNA binding|peptidyl-prolyl cis-trans isomerase activity				PF00160	Pro_isomerase	Cyclophilin type peptidyl-prolyl cis-trans isomerase/CLD	IPR029000,IPR020892,IPR002130	Homologous_superfamily|Conserved_site|Domain	Cyclophilin-like domain superfamily|Cyclophilin-type peptidyl-prolyl cis-trans isomerase, conserved site|Cyclophilin-type peptidyl-prolyl cis-trans isomerase domain
A2YCF0	OsI_22787	Cytochrome P450	5	16.6908	10.1051	6.58567	96.0473	Up	5.5763e-07	7.38113e-05	16.7349	16.8643	16.4732	10.1003	10.1083	10.1067	Cytochrome P450	4340915	OsI_22787	GO:0020037,GO:0005506,GO:0004497,GO:0016705	heme binding|iron ion binding|monooxygenase activity|oxidoreductase activity, acting on paired donors, with incorporation or reduction of molecular oxygen				PF00067	p450	Cytochrome P450	IPR001128,IPR017972,IPR002401,IPR036396	Family|Conserved_site|Family|Homologous_superfamily	Cytochrome P450|Cytochrome P450, conserved site|Cytochrome P450, E-class, group I|Cytochrome P450 superfamily
A2XKB8	OsI_12893	Uncharacterized protein	7	20.8105	18.086	2.72445	6.60907	Up	6.32791e-07	8.1781e-05	20.7761	20.7808	20.8744	18.0222	18.1512	18.0847	Uncharacterized protein	4333648	OsI_12893						PF00314	Thaumatin	Thaumatin family	IPR037176,IPR001938	Homologous_superfamily|Family	Osmotin/thaumatin-like superfamily|Thaumatin family
A2Y3M2	OsI_19604	UspA domain-containing protein	10	18.497	20.9588	-2.46186	0.181513	Down	6.35371e-07	8.1781e-05	18.4742	18.5771	18.4396	20.9321	20.9887	20.9557	UspA domain-containing protein	9268371	OsI_19604						PF00582	Usp	Universal stress protein family	IPR014729,IPR006015,IPR006016	Homologous_superfamily|Family|Domain	Rossmann-like alpha/beta/alpha sandwich fold|Universal stress protein A family|UspA
B8BBB4	OsI_29393	SET domain-containing protein	1	10.0197	20.9682	-10.9485	0.000506026	Down	6.43945e-07	8.1781e-05	10.0187	10.0188	10.0217	21.2427	20.5831	21.0788	SET domain-containing protein	4345698	OsI_29393	GO:0006355,GO:0000785,GO:0005634,GO:0046975	regulation of DNA-templated transcription|chromatin|nucleus|histone H3K36 methyltransferase activity				PF00856	SET	SET domain	IPR001214,IPR046341	Domain|Homologous_superfamily	SET domain|SET domain superfamily
A2XP62	OsI_14367	Uncharacterized protein	2	16.779	10.1051	6.67389	102.103	Up	6.95266e-07	8.71214e-05	16.7737	16.5683	16.9949	10.1003	10.1083	10.1067	Uncharacterized protein	4334815	OsI_14367	GO:0016788	hydrolase activity, acting on ester bonds	osa00562,osa00564,osa00565	Inositol phosphate metabolism|Glycerophospholipid metabolism|Ether lipid metabolism	K01114	PF04185	Phosphoesterase	Phosphoesterase family	IPR017850,IPR007312	Homologous_superfamily|Family	Alkaline-phosphatase-like, core domain superfamily|Phosphoesterase
A2YR34	OsI_27760	Aromatic-L-amino-acid decarboxylase	3	18.5234	10.1051	8.41828	342.102	Up	7.17741e-07	8.87544e-05	18.3961	18.8349	18.3391	10.1003	10.1083	10.1067	Aromatic-L-amino-acid decarboxylase	4344636	OsI_27760	GO:0006587,GO:0036469,GO:0030170	serotonin biosynthetic process from tryptophan|L-tryptophan decarboxylase activity|pyridoxal phosphate binding	osa00350,osa00360,osa00380,osa00901,osa00950,osa00965	Tyrosine metabolism|Phenylalanine metabolism|Tryptophan metabolism|Indole alkaloid biosynthesis|Isoquinoline alkaloid biosynthesis|Betalain biosynthesis	K01593	PF00282	Pyridoxal_deC	Pyridoxal-dependent decarboxylase conserved domain	IPR010977,IPR002129,IPR015424,IPR015421,IPR015422,IPR021115	Family|Family|Homologous_superfamily|Homologous_superfamily|Homologous_superfamily|Binding_site	Aromatic-L-amino-acid decarboxylase|Pyridoxal phosphate-dependent decarboxylase|Pyridoxal phosphate-dependent transferase|Pyridoxal phosphate-dependent transferase, major domain|Pyridoxal phosphate-dependent transferase, small domain|Pyridoxal-phosphate binding site
A2XBS0	OsI_09735	AB hydrolase-1 domain-containing protein	3	15.1345	10.1051	5.02938	32.6584	Up	7.35199e-07	8.97325e-05	15.1657	14.9581	15.2796	10.1003	10.1083	10.1067	AB hydrolase-1 domain-containing protein	9267662	OsI_09735						PF00561	Abhydrolase_1	alpha/beta hydrolase fold	IPR029058,IPR000073	Homologous_superfamily|Domain	Alpha/Beta hydrolase fold|Alpha/beta hydrolase fold-1
A2XWN6	OsI_17065	Polyprenal reductase 1	1	16.2596	10.1051	6.15446	71.2325	Up	7.4528e-07	8.97966e-05	16.2968	16.0434	16.4386	10.1003	10.1083	10.1067	Polyprenal reductase 1	4336740	OsI_17065	GO:0006488,GO:0005789,GO:0003865,GO:0102389	dolichol-linked oligosaccharide biosynthetic process|endoplasmic reticulum membrane|3-oxo-5-alpha-steroid 4-dehydrogenase activity|polyprenol reductase activity	osa00510	N-Glycan biosynthesis	K12345	PF02544	Steroid_dh	3-oxo-5-alpha-steroid 4-dehydrogenase	IPR001104,IPR039698	Domain|Family	3-oxo-5-alpha-steroid 4-dehydrogenase, C-terminal|Polyprenol reductase
A2WW37	OsI_04116	Cytochrome P450-dependent fatty acid hydroxylase	2	17.1909	10.1051	7.08579	135.842	Up	7.70761e-07	9.16913e-05	17.2602	16.9317	17.3808	10.1003	10.1083	10.1067	Cytochrome P450-dependent fatty acid hydroxylase	4327537	OsI_04116	GO:0016020,GO:0020037,GO:0005506,GO:0004497,GO:0016705	membrane|heme binding|iron ion binding|monooxygenase activity|oxidoreductase activity, acting on paired donors, with incorporation or reduction of molecular oxygen				PF00067	p450	Cytochrome P450	IPR001128,IPR017972,IPR002401,IPR036396	Family|Conserved_site|Family|Homologous_superfamily	Cytochrome P450|Cytochrome P450, conserved site|Cytochrome P450, E-class, group I|Cytochrome P450 superfamily
B8BGM6	OsI_33419	Uncharacterized protein	1	18.0545	10.1051	7.94937	247.172	Up	8.08057e-07	9.49265e-05	17.7584	18.1401	18.2649	10.1003	10.1083	10.1067	Uncharacterized protein	9270027	OsI_33419
A2XU31	OsI_16109	Uncharacterized protein	1	20.9416	10.1051	10.8365	1828.54	Up	8.21359e-07	9.51617e-05	21.2706	20.555	20.9992	10.1003	10.1083	10.1067	Uncharacterized protein	136356103	OsI_16109
A2Z9V6	OsI_34517	chitinase	12	21.9695	20.0019	1.96762	3.91123	Up	8.3031e-07	9.51617e-05	21.9248	21.9391	22.0447	19.9945	20.0056	20.0056	chitinase	4349267	OsI_34517	GO:0016998,GO:0006032,GO:0050832,GO:0000272,GO:0004568	cell wall macromolecule catabolic process|chitin catabolic process|defense response to fungus|polysaccharide catabolic process|chitinase activity	osa00520,osa04016	Amino sugar and nucleotide sugar metabolism|MAPK signaling pathway - plant	K20547	PF00182	Glyco_hydro_19	Chitinase class I	IPR016283,IPR000726,IPR023346	Family|Domain|Homologous_superfamily	Glycoside hydrolase, family 19|Glycoside hydrolase, family 19, catalytic|Lysozyme-like domain superfamily
A2Z273	OsI_31706	ENTH domain-containing protein	4	14.9248	10.1051	4.81965	28.2396	Up	8.7721e-07	9.93255e-05	15.0064	15.0312	14.7368	10.1003	10.1083	10.1067	ENTH domain-containing protein	9267864	OsI_31706	GO:0048268,GO:0072583,GO:0030136,GO:0005794	clathrin coat assembly|clathrin-dependent endocytosis|clathrin-coated vesicle|Golgi apparatus							IPR045192,IPR013809,IPR008942	Family|Domain|Homologous_superfamily	Clathrin coat assembly protein AP180-like|ENTH domain|ENTH/VHS
A2XNP5	OsI_14188	Calreticulin	1	10.0197	20.0139	-9.99421	0.00098049	Down	9.74436e-07	0.00010888	10.0187	10.0188	10.0217	20.3024	20.1115	19.6278	Calreticulin	4334675	OsI_14188	GO:0006457,GO:0005783,GO:0005509,GO:0051082	protein folding|endoplasmic reticulum|calcium ion binding|unfolded protein binding	osa04141,osa04145,osa04148	Protein processing in endoplasmic reticulum|Phagosome|Efferocytosis	K08057	PF00262	Calreticulin	Calreticulin family	IPR001580,IPR018124,IPR009033,IPR013320	Family|Conserved_site|Homologous_superfamily|Homologous_superfamily	Calreticulin/calnexin|Calreticulin/calnexin, conserved site|Calreticulin/calnexin, P domain superfamily|Concanavalin A-like lectin/glucanase domain superfamily
A2ZA67	OsI_34629	Fe2OG dioxygenase domain-containing protein	3	16.6219	10.1051	6.51682	91.5713	Up	9.84761e-07	0.00010888	16.4278	16.872	16.566	10.1003	10.1083	10.1067	Fe2OG dioxygenase domain-containing protein	4349369	OsI_34629	GO:0046872,GO:0016491	metal ion binding|oxidoreductase activity				PF03171,PF14226	2OG-FeII_Oxy|DIOX_N	2OG-Fe(II) oxygenase superfamily|non-haem dioxygenase in morphine synthesis N-terminal	IPR026992,IPR044861,IPR027443,IPR005123	Domain|Domain|Homologous_superfamily|Domain	Non-haem dioxygenase N-terminal domain|Isopenicillin N synthase-like, Fe(2+) 2OG dioxygenase domain|Isopenicillin N synthase-like superfamily|Oxoglutarate/iron-dependent dioxygenase
A2X7Q9	OsI_08253	Legumain prodomain domain-containing protein	2	16.3944	10.1051	6.28932	78.2123	Up	1.01124e-06	0.000109908	16.6449	16.2276	16.3109	10.1003	10.1083	10.1067	Legumain prodomain domain-containing protein	4330133	OsI_08253	GO:0051603,GO:0004197	proteolysis involved in protein catabolic process|cysteine-type endopeptidase activity				PF20985,PF01650	NA|Peptidase_C13	NA|Peptidase C13 family	IPR043577,IPR046427,IPR001096	Family|Homologous_superfamily|Family	Asparaginyl endopeptidase|Legumain prodomain superfamily|Peptidase C13, legumain
A2XE57	OsI_10608	RING-type E3 ubiquitin transferase	3	15.004	10.1051	4.89884	29.8331	Up	1.01745e-06	0.000109908	15.1333	15.0701	14.8084	10.1003	10.1083	10.1067	RING-type E3 ubiquitin transferase	107276525	OsI_10608	GO:0016567,GO:0004842	protein ubiquitination|ubiquitin-protein transferase activity				PF04564	U-box	U-box domain	IPR011989,IPR016024,IPR000225,IPR003613,IPR013083	Homologous_superfamily|Homologous_superfamily|Repeat|Domain|Homologous_superfamily	Armadillo-like helical|Armadillo-type fold|Armadillo|U-box domain|Zinc finger, RING/FYVE/PHD-type
B8A8X3	OsI_02150	UspA domain-containing protein	9	21.1107	18.4725	2.6382	6.22554	Up	1.05945e-06	0.000110863	21.0669	21.1399	21.1255	18.3749	18.5095	18.5332	UspA domain-containing protein	4324029	OsI_02150						PF00582	Usp	Universal stress protein family	IPR014729,IPR006015,IPR006016	Homologous_superfamily|Family|Domain	Rossmann-like alpha/beta/alpha sandwich fold|Universal stress protein A family|UspA
B8BPE9	OsI_38185	Uncharacterized protein	4	22.155	17.5897	4.56528	23.6747	Up	1.06079e-06	0.000110863	21.9829	22.2551	22.2271	17.6614	17.5622	17.5457	Uncharacterized protein	4352127	OsI_38185	GO:0009611,GO:0004867	response to wounding|serine-type endopeptidase inhibitor activity				PF00280	potato_inhibit	Potato inhibitor I family	IPR000864,IPR036354	Family|Homologous_superfamily	Proteinase inhibitor I13, potato inhibitor I|Proteinase inhibitor I13, potato inhibitor I superfamily
B8ABY1	OsI_02909	Uroporphyrinogen decarboxylase	11	20.334	21.4819	-1.14786	0.451295	Down	1.06168e-06	0.000110863	20.302	20.348	20.3522	21.463	21.4664	21.5163	Uroporphyrinogen decarboxylase	4326635	OsI_02909	GO:0015995,GO:0006782,GO:0004853	chlorophyll biosynthetic process|protoporphyrinogen IX biosynthetic process|uroporphyrinogen decarboxylase activity	osa00860	Porphyrin metabolism	K01599	PF01208	URO-D	Uroporphyrinogen decarboxylase (URO-D)	IPR038071,IPR006361,IPR000257	Homologous_superfamily|Family|Domain	UROD/MetE-like superfamily|Uroporphyrinogen decarboxylase HemE|Uroporphyrinogen decarboxylase (URO-D)
B8A771	OsI_03180	Phosphatidic acid phosphatase type 2/haloperoxidase domain-containing protein	2	17.2411	10.1051	7.136	140.653	Up	1.11062e-06	0.000114698	17.4085	16.9458	17.3691	10.1003	10.1083	10.1067	Phosphatidic acid phosphatase type 2/haloperoxidase domain-containing protein	4326857	OsI_03180	GO:0006644,GO:0016020	phospholipid metabolic process|membrane	osa00561,osa00564	Glycerolipid metabolism|Glycerophospholipid metabolism	K18693	PF01569	PAP2	PAP2 superfamily	IPR036938,IPR000326,IPR043216	Homologous_superfamily|Domain|Family	Phosphatidic acid phosphatase type 2/haloperoxidase superfamily|Phosphatidic acid phosphatase type 2/haloperoxidase|Phosphatidate (PA) phosphatase-related
A2ZI73	OsI_37517	Germin-like protein	2	16.9155	10.1051	6.81038	112.235	Up	1.28183e-06	0.000128156	17.147	16.9553	16.6442	10.1003	10.1083	10.1067	Germin-like protein	112935992	OsI_37517	GO:0048046,GO:0030145	apoplast|manganese ion binding				PF00190	Cupin_1	Cupin	IPR006045,IPR001929,IPR019780,IPR014710,IPR011051	Domain|Family|Binding_site|Homologous_superfamily|Homologous_superfamily	Cupin 1|Germin|Germin, manganese binding site|RmlC-like jelly roll fold|RmlC-like cupin domain superfamily
B8AD19	OsI_00227	Protein kinase domain-containing protein	6	16.2116	10.1051	6.10648	68.9021	Up	1.30836e-06	0.000128699	16.0774	16.0818	16.4757	10.1003	10.1083	10.1067	Protein kinase domain-containing protein	4325990	OsI_00227	GO:0005886,GO:0005524,GO:0004674	plasma membrane|ATP binding|protein serine/threonine kinase activity				PF07714	PK_Tyr_Ser-Thr	Protein tyrosine and serine/threonine kinase	IPR011009,IPR000719,IPR001245,IPR008271	Homologous_superfamily|Domain|Domain|Active_site	Protein kinase-like domain superfamily|Protein kinase domain|Serine-threonine/tyrosine-protein kinase, catalytic domain|Serine/threonine-protein kinase, active site
A2Y781	OsI_20896	Hexosyltransferase	2	16.2542	10.1051	6.14907	70.9667	Up	1.316e-06	0.000128699	16.0263	16.2488	16.4875	10.1003	10.1083	10.1067	Hexosyltransferase	4339538	OsI_20896	GO:0006486,GO:0000139,GO:0016758	protein glycosylation|Golgi membrane|hexosyltransferase activity							IPR002659,IPR029044	Family|Homologous_superfamily	Glycosyl transferase, family 31|Nucleotide-diphospho-sugar transferases
B8AAX4	OsI_04125	Glycosyltransferase	2	17.3653	10.1051	7.26016	153.294	Up	1.32835e-06	0.000128699	17.4957	17.0516	17.5485	10.1003	10.1083	10.1067	Glycosyltransferase	4327545	OsI_04125	GO:0046527,GO:0008194	glucosyltransferase activity|UDP-glycosyltransferase activity				PF00201	UDPGT	UDP-glucoronosyl and UDP-glucosyl transferase	IPR002213,IPR035595	Family|Domain	UDP-glucuronosyl/UDP-glucosyltransferase|UDP-glycosyltransferase family, conserved site
A2WNP3	OsI_01473	WRKY domain-containing protein	5	17.9971	10.1051	7.89197	237.531	Up	1.45226e-06	0.000139268	17.9897	18.3041	17.6974	10.1003	10.1083	10.1067	WRKY domain-containing protein	9272222	OsI_01473	GO:0005634,GO:0003700,GO:0043565	nucleus|DNA-binding transcription factor activity|sequence-specific DNA binding				PF03106	WRKY	WRKY DNA -binding domain	IPR003657,IPR036576,IPR044810	Domain|Homologous_superfamily|Family	WRKY domain|WRKY domain superfamily|WRKY transcription factor, plant
B8B503	OsI_25604	Guanosine nucleotide diphosphate dissociation inhibitor	4	15.8721	10.1051	5.76696	54.4536	Up	1.53654e-06	0.000145862	16.0207	15.6134	15.9821	10.1003	10.1083	10.1067	Guanosine nucleotide diphosphate dissociation inhibitor	4342895	OsI_25604	GO:0015031,GO:0007264,GO:0005093	protein transport|small GTPase-mediated signal transduction|Rab GDP-dissociation inhibitor activity				PF00996	GDI	GDP dissociation inhibitor	IPR036188,IPR018203,IPR000806	Homologous_superfamily|Family|Family	FAD/NAD(P)-binding domain superfamily|GDP dissociation inhibitor|Rab GDI protein
A2Y6S0	OsI_20720	Uncharacterized protein	11	19.8468	18.2532	1.59359	3.01799	Up	1.56965e-06	0.000147515	19.8481	19.8861	19.8062	18.1983	18.2738	18.2875	Uncharacterized protein	4339402	OsI_20720			osa00071	Fatty acid degradation	K07517	PF00378	ECH_1	Enoyl-CoA hydratase/isomerase	IPR029045,IPR001753	Homologous_superfamily|Family	ClpP/crotonase-like domain superfamily|Enoyl-CoA hydratase/isomerase
B8B5L3	OsI_27229	Uncharacterized protein	14	21.9851	20.389	1.59611	3.02326	Up	1.63716e-06	0.000151837	21.9733	21.9528	22.0292	20.3464	20.3774	20.4431	Uncharacterized protein	4344199	OsI_27229	GO:0016491	oxidoreductase activity				PF13561	adh_short_C2	Enoyl-(Acyl carrier protein) reductase	IPR036291,IPR002347	Homologous_superfamily|Family	NAD(P)-binding domain superfamily|Short-chain dehydrogenase/reductase SDR
A2XIZ1	OsI_12403	Post-illumination chlorophyll fluorescence increase	8	20.6265	22.4054	-1.77888	0.29141	Down	1.64794e-06	0.000151837	20.6208	20.5668	20.692	22.3891	22.4426	22.3846	Post-illumination chlorophyll fluorescence increase	4333342	OsI_12403	GO:0070370,GO:0010478,GO:0010196,GO:0009570	cellular heat acclimation|chlororespiration|nonphotochemical quenching|chloroplast stroma							IPR044960	Family	Ribulose bisphosphate carboxylase/oxygenase activase-like
A2XUV1	OsI_16388	Malate synthase	29	21.2764	17.6717	3.60467	12.165	Up	1.68038e-06	0.000153322	21.3961	21.2743	21.1589	17.7486	17.68	17.5867	Malate synthase	9268154	OsI_16388	GO:0006097,GO:0006099,GO:0009514,GO:0004474	glyoxylate cycle|tricarboxylic acid cycle|glyoxysome|malate synthase activity	osa00620,osa00630	Pyruvate metabolism|Glyoxylate and dicarboxylate metabolism	K01638	PF20659,PF20656,PF01274	NA|NA|Malate_synthase	NA|NA|Malate synthase	IPR044856,IPR011076,IPR006252,IPR019830,IPR001465,IPR046363	Homologous_superfamily|Homologous_superfamily|Family|Conserved_site|Family|Homologous_superfamily	Malate synthase, C-terminal superfamily|Malate synthase superfamily|Malate synthase A|Malate synthase, conserved site|Malate synthase|Malate synthase, N-terminal and TIM-barrel domains
A2XLY9	OsI_13494	Uncharacterized protein	2	17.2601	10.1051	7.15501	142.519	Up	1.70579e-06	0.000154144	17.5237	17.3013	16.9554	10.1003	10.1083	10.1067	Uncharacterized protein	4334096	OsI_13494	GO:0016020	membrane				PF01987	AIM24	Mitochondrial biogenesis AIM24	IPR002838,IPR036983,IPR016031	Family|Homologous_superfamily|Homologous_superfamily	Mitochondrial biogenesis protein AIM24|Mitochondrial biogenesis AIM24 superfamily|Tryptophan RNA-binding attenuator protein-like domain superfamily
A2XKX4	oxo4	Germin-like protein	9	23.7164	20.7874	2.92908	7.61625	Up	1.75524e-06	0.000157102	23.6836	23.6669	23.7988	20.8932	20.7542	20.7147	Germin-like protein	4333794	oxo4	GO:0048046,GO:0030145,GO:0016491	apoplast|manganese ion binding|oxidoreductase activity				PF00190	Cupin_1	Cupin	IPR006045,IPR001929,IPR019780,IPR014710,IPR011051	Domain|Family|Binding_site|Homologous_superfamily|Homologous_superfamily	Cupin 1|Germin|Germin, manganese binding site|RmlC-like jelly roll fold|RmlC-like cupin domain superfamily
B8AVH3	OsI_16332	Uncharacterized protein	33	20.2651	21.4247	-1.15961	0.447635	Down	1.8389e-06	0.000161514	20.2799	20.2884	20.2271	21.4206	21.3934	21.4603	Uncharacterized protein	4336174	OsI_16332	GO:0003743	translation initiation factor activity				PF06273	eIF-4B	Plant specific eukaryotic initiation factor 4B	IPR010433	Family	Plant specific eukaryotic initiation factor 4B
B8AHT7	RBCS	Ribulose bisphosphate carboxylase small subunit, chloroplastic	8	19.7654	18.0991	1.66622	3.17383	Up	1.95662e-06	0.0001687	19.7522	19.7862	19.7577	18.0474	18.1743	18.0758	Ribulose bisphosphate carboxylase small subunit, chloroplastic	4328326	RBCS	GO:0009853,GO:0019253,GO:0009507,GO:0016984	photorespiration|reductive pentose-phosphate cycle|chloroplast|ribulose-bisphosphate carboxylase activity	osa00630,osa00710	Glyoxylate and dicarboxylate metabolism|Carbon fixation by Calvin cycle	K01602	PF00101	RuBisCO_small	Ribulose bisphosphate carboxylase, small chain	IPR024681,IPR000894,IPR036385	Family|Domain|Homologous_superfamily	Ribulose bisphosphate carboxylase, small subunit|Ribulose bisphosphate carboxylase small subunit, domain|Ribulose bisphosphate carboxylase, small subunit superfamily
A2Y9C5	LAC19	Putative laccase-19	4	16.2367	10.1051	6.13157	70.1109	Up	2.10711e-06	0.000177994	15.9892	16.5054	16.2155	10.1003	10.1083	10.1067	Putative laccase-19	4351005	LAC19	GO:0046274,GO:0048046,GO:0005507,GO:0052716	lignin catabolic process|apoplast|copper ion binding|hydroquinone:oxygen oxidoreductase activity				PF00394,PF07731,PF07732	Cu-oxidase|Cu-oxidase_2|Cu-oxidase_3	Multicopper oxidase|Multicopper oxidase|Multicopper oxidase	IPR011707,IPR001117,IPR011706,IPR045087,IPR033138,IPR002355,IPR008972,IPR034288,IPR034285,IPR034289,IPR017761	Domain|Domain|Domain|Family|Conserved_site|Binding_site|Homologous_superfamily|Domain|Domain|Domain|Family	Multicopper oxidase, N-terminal|Multicopper oxidase, second cupredoxin domain|Multicopper oxidase, C-terminal|Multicopper oxidase|Multicopper oxidases, conserved site|Multicopper oxidase, copper-binding site|Cupredoxin|Laccase, first cupredoxin domain|Laccase, second cupredoxin domain|Laccase, third cupredoxin domain|Laccase
A2XZZ3	OsI_18300	C3H1-type domain-containing protein	2	15.5663	10.1051	5.46119	44.0537	Up	2.16399e-06	0.000177994	15.834	15.4229	15.4421	10.1003	10.1083	10.1067	C3H1-type domain-containing protein	4337692	OsI_18300	GO:0046872	metal ion binding				PF00642	zf-CCCH	Zinc finger C-x8-C-x5-C-x3-H type (and similar)	IPR002110,IPR036770,IPR045234,IPR000571	Repeat|Homologous_superfamily|Family|Domain	Ankyrin repeat|Ankyrin repeat-containing domain superfamily|RING finger protein Unkempt-like|Zinc finger, CCCH-type
A2Y6G4	OsI_20602	FCP1 homology domain-containing protein	3	17.4103	10.1051	7.30522	158.158	Up	2.31478e-06	0.000177994	17.6525	17.0533	17.5252	10.1003	10.1083	10.1067	FCP1 homology domain-containing protein	4339299	OsI_20602	GO:0005634	nucleus				PF03031	NIF	NLI interacting factor-like phosphatase	IPR004274,IPR036412,IPR023214	Domain|Homologous_superfamily|Homologous_superfamily	FCP1 homology domain|HAD-like superfamily|HAD superfamily
B8ARV8	OsI_18036	NAD-dependent epimerase/dehydratase domain-containing protein	1	15.6958	10.1051	5.59073	48.1922	Up	2.37427e-06	0.000177994	15.4646	15.9492	15.6737	10.1003	10.1083	10.1067	NAD-dependent epimerase/dehydratase domain-containing protein	4337100	OsI_18036	GO:0016616	oxidoreductase activity, acting on the CH-OH group of donors, NAD or NADP as acceptor	osa00941	Flavonoid biosynthesis	K08695	PF01370	Epimerase	NAD dependent epimerase/dehydratase family	IPR001509,IPR036291	Domain|Homologous_superfamily	NAD-dependent epimerase/dehydratase|NAD(P)-binding domain superfamily
B8AYJ3	OsI_20070	Protein NRT1/ PTR FAMILY 5.10	1	16.6055	10.1051	6.50034	90.5312	Up	2.38351e-06	0.000177994	16.493	16.396	16.9273	10.1003	10.1083	10.1067	Protein NRT1/ PTR FAMILY 5.10	4338881	OsI_20070	GO:0016020,GO:0022857	membrane|transmembrane transporter activity				PF00854	PTR2	POT family	IPR036259,IPR000109	Homologous_superfamily|Family	MFS transporter superfamily|Proton-dependent oligopeptide transporter family
B8BA57	OsI_27570	Uncharacterized protein	6	16.6442	10.1051	6.53906	92.9934	Up	2.40609e-06	0.000177994	16.949	16.6	16.3835	10.1003	10.1083	10.1067	Uncharacterized protein	4344491	OsI_27570	GO:0009451,GO:0050734,GO:0003723	RNA modification|hydroxycinnamoyltransferase activity|RNA binding				PF20431,PF01535,PF02458	E_motif|PPR|Transferase	E motif|PPR repeat|Transferase family	IPR023213,IPR046848,IPR002885,IPR045215,IPR011990	Homologous_superfamily|Repeat|Repeat|Family|Homologous_superfamily	Chloramphenicol acetyltransferase-like domain superfamily|E motif|Pentatricopeptide repeat|Pentatricopeptide repeat-containing protein At1g15510-like|Tetratricopeptide-like helical domain superfamily
A2Z3Z4	OsI_32359	Uncharacterized protein	2	16.3773	10.1051	6.27222	77.2907	Up	2.41311e-06	0.000177994	16.6184	16.4341	16.0796	10.1003	10.1083	10.1067	Uncharacterized protein	107276724	OsI_32359	GO:0016020	membrane				PF03188,PF03351	Cytochrom_B561|DOMON	Eukaryotic cytochrome b561|DOMON domain	IPR045879,IPR006593,IPR045266,IPR005018	Family|Domain|Domain|Domain	Cytochrome b561, DM13 and DOMON domain-containing protein At5g54830|Cytochrome b561/ferric reductase transmembrane|Copper-dependent monooxygenases, DOMON domain|DOMON domain
A2XYZ1	OsI_17924	Late embryogenesis abundant protein LEA-2 subgroup domain-containing protein	3	16.6325	10.1051	6.52738	92.2438	Up	2.51057e-06	0.000177994	16.7965	16.8009	16.3002	10.1003	10.1083	10.1067	Late embryogenesis abundant protein LEA-2 subgroup domain-containing protein	4337404	OsI_17924	GO:0016020	membrane				PF03168	LEA_2	Late embryogenesis abundant protein	IPR004864	Domain	Late embryogenesis abundant protein, LEA_2 subgroup
B8B439	OsI_23507	Uncharacterized protein	1	17.2021	10.1051	7.09697	136.899	Up	2.59838e-06	0.000177994	17.3734	17.395	16.8378	10.1003	10.1083	10.1067	Uncharacterized protein		OsI_23507
B8B5L2	OsI_27228	Uncharacterized protein	11	22.5893	19.3883	3.20107	9.19643	Up	2.71192e-06	0.000177994	22.5743	22.5605	22.6332	19.4543	19.2289	19.4815	Uncharacterized protein	4344198	OsI_27228	GO:0016491	oxidoreductase activity				PF13561	adh_short_C2	Enoyl-(Acyl carrier protein) reductase	IPR036291,IPR002347	Homologous_superfamily|Family	NAD(P)-binding domain superfamily|Short-chain dehydrogenase/reductase SDR
A2WK48	OsI_00197	Bowman-Birk serine protease inhibitors family domain-containing protein	9	25.6983	23.6166	2.08172	4.23312	Up	2.72359e-06	0.000177994	25.702	25.7517	25.6413	23.5398	23.6911	23.6189	Bowman-Birk serine protease inhibitors family domain-containing protein	9268662	OsI_00197	GO:0005576,GO:0004867	extracellular region|serine-type endopeptidase inhibitor activity				PF00228	Bowman-Birk_leg	Bowman-Birk serine protease inhibitor family	IPR035995,IPR000877	Homologous_superfamily|Domain	Bowman-Birk type proteinase inhibitor|Proteinase inhibitor I12, Bowman-Birk
A2YVC6	OsI_29284	Carbonic anhydrase	12	23.1653	21.9271	1.23816	2.35897	Up	2.72883e-06	0.000177994	23.189	23.1446	23.1621	21.9858	21.8927	21.9028	Carbonic anhydrase	107276201	OsI_29284	GO:0004089,GO:0008270	carbonate dehydratase activity|zinc ion binding	osa00910	Nitrogen metabolism	K01674	PF00194	Carb_anhydrase	Eukaryotic-type carbonic anhydrase	IPR041891,IPR001148,IPR036398,IPR023561,IPR018338,IPR006311	Family|Domain|Homologous_superfamily|Family|Conserved_site|Conserved_site	Carbonic anhydrase, prokaryotic-like|Alpha carbonic anhydrase domain|Alpha carbonic anhydrase domain superfamily|Carbonic anhydrase, alpha-class|Carbonic anhydrase, alpha-class, conserved site|Twin-arginine translocation pathway, signal sequence
A2XLQ8	OsI_13412	Uncharacterized protein	1	16.0773	10.1051	5.97221	62.7788	Up	2.76429e-06	0.000177994	16.0789	15.8067	16.3463	10.1003	10.1083	10.1067	Uncharacterized protein	4334013	OsI_13412
A2Z2A0	OsI_31732	Expansin-like EG45 domain-containing protein	1	19.6486	10.1051	9.54343	746.206	Up	2.80932e-06	0.000177994	19.2023	19.6768	20.0666	10.1003	10.1083	10.1067	Expansin-like EG45 domain-containing protein	4347346	OsI_31732	GO:0009627,GO:0048046	systemic acquired resistance|apoplast				PF03330	DPBB_1	Lytic transglycolase	IPR044206,IPR007112,IPR009009,IPR036908	Family|Domain|Domain|Homologous_superfamily	EG45-like domain containing protein, plant|Expansin/pollen allergen, DPBB domain|RlpA-like protein, double-psi beta-barrel domain|RlpA-like domain superfamily
A2XF49	OsI_10992	Gnk2-homologous domain-containing protein	6	22.7272	19.5601	3.16709	8.98233	Up	2.81997e-06	0.000177994	22.6053	22.8628	22.7134	19.4892	19.5816	19.6094	Gnk2-homologous domain-containing protein	4332422	OsI_10992	GO:0005576	extracellular region				PF01657	Stress-antifung	Salt stress response/antifungal	IPR002902,IPR038408	Domain|Homologous_superfamily	Gnk2-homologous domain|Gnk2-homologous domain superfamily
B8BMF9	PR10a	Pathogenesis-related protein	13	24.682	21.2623	3.41973	10.7014	Up	2.89478e-06	0.000177994	24.533	24.7213	24.7917	21.193	21.2428	21.3511	Pathogenesis-related protein	4352487	PR10a	GO:0009738,GO:0005737,GO:0005634,GO:0010427,GO:0004864,GO:0038023	abscisic acid-activated signaling pathway|cytoplasm|nucleus|abscisic acid binding|protein phosphatase inhibitor activity|signaling receptor activity				PF10604	Polyketide_cyc2	Polyketide cyclase / dehydrase and lipid transport	IPR024949,IPR019587,IPR023393	Family|Family|Homologous_superfamily	Bet v I type allergen|Polyketide cyclase/dehydrase|START-like domain superfamily
A2XEJ7	OsI_10754	Uncharacterized protein	4	16.2168	10.1051	6.11169	69.1514	Up	2.93046e-06	0.000177994	16.3702	16.3867	15.8935	10.1003	10.1083	10.1067	Uncharacterized protein	4332251	OsI_10754	GO:0020037,GO:0005506,GO:0004497,GO:0016705	heme binding|iron ion binding|monooxygenase activity|oxidoreductase activity, acting on paired donors, with incorporation or reduction of molecular oxygen				PF00067	p450	Cytochrome P450	IPR001128,IPR017972,IPR002401,IPR036396	Family|Conserved_site|Family|Homologous_superfamily	Cytochrome P450|Cytochrome P450, conserved site|Cytochrome P450, E-class, group I|Cytochrome P450 superfamily
A2X367	OsI_06648	Late embryogenesis abundant protein LEA-2 subgroup domain-containing protein	1	14.6698	10.1051	4.56465	23.6644	Up	2.95664e-06	0.000177994	14.8569	14.4432	14.7092	10.1003	10.1083	10.1067	Late embryogenesis abundant protein LEA-2 subgroup domain-containing protein	4328939	OsI_06648	GO:0005886	plasma membrane
A2XKW7	OsI_13107	Uncharacterized protein	6	21.9385	20.3937	1.54484	2.91771	Up	2.9861e-06	0.000177994	21.8867	21.9993	21.9296	20.3709	20.4431	20.3671	Uncharacterized protein	4333789	OsI_13107						PF04398	DUF538	Protein of unknown function, DUF538	IPR036758,IPR007493	Homologous_superfamily|Family	At5g01610-like superfamily|Protein of unknown function DUF538
B8BBP7	OsI_28196	non-specific serine/threonine protein kinase	7	15.9481	10.1051	5.84296	57.3991	Up	3.03043e-06	0.000177994	16.2549	15.8431	15.7463	10.1003	10.1083	10.1067	non-specific serine/threonine protein kinase	4344912	OsI_28196	GO:0005886,GO:0005524,GO:0004674	plasma membrane|ATP binding|protein serine/threonine kinase activity				PF00560,PF11721,PF00069	LRR_1|Malectin|Pkinase	Leucine Rich Repeat|Malectin domain|Protein kinase domain	IPR011009,IPR001611,IPR032675,IPR021720,IPR000719,IPR017441,IPR008271	Homologous_superfamily|Repeat|Homologous_superfamily|Domain|Domain|Binding_site|Active_site	Protein kinase-like domain superfamily|Leucine-rich repeat|Leucine-rich repeat domain superfamily|Malectin domain|Protein kinase domain|Protein kinase, ATP binding site|Serine/threonine-protein kinase, active site
A2Z1J5	OsI_31481	Hexosyltransferase	2	15.9144	10.1051	5.80932	56.0762	Up	3.07477e-06	0.000177994	15.6201	15.9741	16.1491	10.1003	10.1083	10.1067	Hexosyltransferase	4347132	OsI_31481	GO:0006486,GO:0000139,GO:0016758	protein glycosylation|Golgi membrane|hexosyltransferase activity				PF01762	Galactosyl_T	Galactosyltransferase	IPR002659	Family	Glycosyl transferase, family 31
A2ZIL9	OsI_37670	Receptor-like serine/threonine-protein kinase	1	10.0197	16.9727	-6.95296	0.00807145	Down	3.08065e-06	0.000177994	10.0187	10.0188	10.0217	16.6095	17.2268	17.0816	Receptor-like serine/threonine-protein kinase	9269277	OsI_37670	GO:0048544,GO:0051707,GO:0016020,GO:0005524,GO:0106310,GO:0004674	recognition of pollen|response to other organism|membrane|ATP binding|protein serine kinase activity|protein serine/threonine kinase activity				PF01453,PF08276,PF00069,PF00954	B_lectin|PAN_2|Pkinase|S_locus_glycop	D-mannose binding lectin|PAN-like domain|Protein kinase domain|S-locus glycoprotein domain	IPR001480,IPR036426,IPR011009,IPR003609,IPR000719,IPR017441,IPR000858,IPR008271,IPR024171	Domain|Homologous_superfamily|Homologous_superfamily|Domain|Domain|Binding_site|Domain|Active_site|Family	Bulb-type lectin domain|Bulb-type lectin domain superfamily|Protein kinase-like domain superfamily|PAN/Apple domain|Protein kinase domain|Protein kinase, ATP binding site|S-locus glycoprotein domain|Serine/threonine-protein kinase, active site|S-receptor-like serine/threonine-protein kinase
B8BHY6	OsI_34392	glutathione transferase	2	16.9264	10.1051	6.82129	113.087	Up	3.11616e-06	0.000177994	16.6099	17.2449	16.9244	10.1003	10.1083	10.1067	glutathione transferase	4349169	OsI_34392	GO:0006749,GO:0004364	glutathione metabolic process|glutathione transferase activity	osa00480	Glutathione metabolism	K00799	PF00043,PF02798	GST_C|GST_N	Glutathione S-transferase, C-terminal domain|Glutathione S-transferase, N-terminal domain	IPR010987,IPR036282,IPR004045,IPR004046,IPR045074,IPR045073,IPR036249	Domain|Homologous_superfamily|Domain|Domain|Domain|Family|Homologous_superfamily	Glutathione S-transferase, C-terminal-like|Glutathione S-transferase, C-terminal domain superfamily|Glutathione S-transferase, N-terminal|Glutathione S-transferase, C-terminal|Glutathione S-transferases Tau, C-terminal alpha helical domain, plant|Glutathione S-transferase Omega/Tau-like|Thioredoxin-like superfamily
B8BIQ9	OsI_34872	Chalcone-flavonone isomerase family protein	6	21.5417	20.0247	1.51698	2.86191	Up	3.15158e-06	0.000177994	21.5435	21.5402	21.5413	19.949	20.0359	20.0892	Chalcone-flavonone isomerase family protein	4349607	OsI_34872	GO:0016872	intramolecular lyase activity	osa00941	Flavonoid biosynthesis	K01859	PF02431	Chalcone	Chalcone-flavanone isomerase	IPR016087,IPR016088,IPR016089,IPR036298,IPR044191	Domain|Homologous_superfamily|Homologous_superfamily|Homologous_superfamily|Family	Chalcone isomerase|Chalcone isomerase, 3-layer sandwich|Chalcone isomerase, orthogonal bundle domain superfamily|Chalcone isomerase superfamily|Chalcone--flavonone isomerase 3-like
B8ACV4	OsI_00091	Uncharacterized protein	15	24.3467	22.955	1.39165	2.62378	Up	3.19303e-06	0.000177994	24.3955	24.3664	24.2782	22.9775	22.9321	22.9555	Uncharacterized protein	4326136	OsI_00091	GO:0005777,GO:0016747	peroxisome|acyltransferase activity, transferring groups other than amino-acyl groups	osa00620,osa00630,osa00650,osa00071,osa00280,osa00310,osa00380,osa00900	Pyruvate metabolism|Glyoxylate and dicarboxylate metabolism|Butanoate metabolism|Fatty acid degradation|Valine, leucine and isoleucine degradation|Lysine degradation|Tryptophan metabolism|Terpenoid backbone biosynthesis	K00626	PF02803,PF00108	Thiolase_C|Thiolase_N	Thiolase, C-terminal domain|Thiolase, N-terminal domain	IPR002155,IPR016039,IPR020615,IPR020610,IPR020617,IPR020613,IPR020616	Family|Homologous_superfamily|Active_site|Active_site|Domain|Conserved_site|Domain	Thiolase|Thiolase-like|Thiolase, acyl-enzyme intermediate active site|Thiolase, active site|Thiolase, C-terminal|Thiolase, conserved site|Thiolase, N-terminal
A2XWV2	OsI_17138	Glutamate receptor	1	14.6951	10.1051	4.58995	24.0831	Up	3.248e-06	0.000177994	14.6034	14.5402	14.9416	10.1003	10.1083	10.1067	Glutamate receptor	124544569	OsI_17138	GO:0016020,GO:0015276	membrane|ligand-gated monoatomic ion channel activity				PF01094,PF00060,PF00497	ANF_receptor|Lig_chan|SBP_bac_3	Receptor family ligand binding region|Ligand-gated ion channel|Bacterial extracellular solute-binding proteins, family 3	IPR001828,IPR044440,IPR015683,IPR001320,IPR017103,IPR028082,IPR001638	Domain|Domain|Family|Domain|Family|Homologous_superfamily|Domain	Receptor, ligand binding region|Plant glutamate receptor, periplasmic ligand-binding domain|Ionotropic glutamate receptor|Ionotropic glutamate receptor, C-terminal|Ionotropic glutamate receptor, plant|Periplasmic binding protein-like I|Solute-binding protein family 3/N-terminal domain of MltF
A2WYW8	OsI_05132	eRF1 domain-containing protein	2	16.8339	10.1051	6.7288	106.064	Up	3.28151e-06	0.000177994	16.4867	17.1089	16.9061	10.1003	10.1083	10.1067	eRF1 domain-containing protein	4326511	OsI_05132	GO:0005737,GO:0003747	cytoplasm|translation release factor activity	osa03015	mRNA surveillance pathway	K03265	PF03463,PF03464,PF03465	eRF1_1|eRF1_2|eRF1_3	eRF1 domain 1|eRF1 domain 2|eRF1 domain 3	IPR042226,IPR005140,IPR024049,IPR005141,IPR005142,IPR004403,IPR029064	Homologous_superfamily|Domain|Homologous_superfamily|Domain|Domain|Family|Homologous_superfamily	eRF1, domain 2 superfamily|eRF1 domain 1/Pelota-like|eRF1, domain 1|eRF1 domain 2|eRF1 domain 3|Peptide chain release factor eRF1/aRF1|50S ribosomal protein L30e-like
B8B6T6	OsI_24705	Uncharacterized protein	1	16.4779	10.1051	6.37282	82.8722	Up	3.31329e-06	0.000177994	16.6017	16.1345	16.6976	10.1003	10.1083	10.1067	Uncharacterized protein	4342274	OsI_24705						PF04398	DUF538	Protein of unknown function, DUF538	IPR036758,IPR007493	Homologous_superfamily|Family	At5g01610-like superfamily|Protein of unknown function DUF538
B8BBP8	OsI_28197	non-specific serine/threonine protein kinase	1	16.077	10.1051	5.97189	62.7651	Up	3.40014e-06	0.000177994	16.2804	15.7524	16.1983	10.1003	10.1083	10.1067	non-specific serine/threonine protein kinase	4344913	OsI_28197	GO:0005886,GO:0005524,GO:0004674	plasma membrane|ATP binding|protein serine/threonine kinase activity				PF11721,PF07714	Malectin|PK_Tyr_Ser-Thr	Malectin domain|Protein tyrosine and serine/threonine kinase	IPR011009,IPR032675,IPR021720,IPR000719,IPR001245,IPR008271	Homologous_superfamily|Homologous_superfamily|Domain|Domain|Domain|Active_site	Protein kinase-like domain superfamily|Leucine-rich repeat domain superfamily|Malectin domain|Protein kinase domain|Serine-threonine/tyrosine-protein kinase, catalytic domain|Serine/threonine-protein kinase, active site
A2X913	OsI_08727	Peptidase A1 domain-containing protein	7	20.3226	18.0546	2.268	4.81655	Up	3.4025e-06	0.000177994	20.2835	20.3888	20.2955	17.9846	18.0214	18.1578	Peptidase A1 domain-containing protein	4330552	OsI_08727	GO:0006508,GO:0004190	proteolysis|aspartic-type endopeptidase activity				PF14541,PF14543	TAXi_C|TAXi_N	Xylanase inhibitor C-terminal|Xylanase inhibitor N-terminal	IPR001461,IPR001969,IPR033873,IPR033121,IPR021109,IPR032799,IPR032861	Family|Active_site|Domain|Domain|Homologous_superfamily|Domain|Domain	Aspartic peptidase A1 family|Aspartic peptidase, active site|CND41-like|Peptidase family A1 domain|Aspartic peptidase domain superfamily|Xylanase inhibitor, C-terminal|Xylanase inhibitor, N-terminal
B8AIR4	OsI_08946	Laccase	1	16.4927	10.1051	6.38763	83.7273	Up	3.46231e-06	0.000177994	16.7433	16.1527	16.5822	10.1003	10.1083	10.1067	Laccase	107276196	OsI_08946	GO:0046274,GO:0048046,GO:0005507,GO:0052716	lignin catabolic process|apoplast|copper ion binding|hydroquinone:oxygen oxidoreductase activity				PF00394,PF07731,PF07732	Cu-oxidase|Cu-oxidase_2|Cu-oxidase_3	Multicopper oxidase|Multicopper oxidase|Multicopper oxidase	IPR011707,IPR001117,IPR011706,IPR045087,IPR033138,IPR002355,IPR008972,IPR034288,IPR034285,IPR034289,IPR017761	Domain|Domain|Domain|Family|Conserved_site|Binding_site|Homologous_superfamily|Domain|Domain|Domain|Family	Multicopper oxidase, N-terminal|Multicopper oxidase, second cupredoxin domain|Multicopper oxidase, C-terminal|Multicopper oxidase|Multicopper oxidases, conserved site|Multicopper oxidase, copper-binding site|Cupredoxin|Laccase, first cupredoxin domain|Laccase, second cupredoxin domain|Laccase, third cupredoxin domain|Laccase
A2ZLJ4	OsI_38691	Bet v I/Major latex protein domain-containing protein	12	25.3152	22.7879	2.52732	5.76501	Up	3.52849e-06	0.000177994	25.2111	25.3266	25.408	22.7532	22.7418	22.8688	Bet v I/Major latex protein domain-containing protein	4352491	OsI_38691	GO:0009738,GO:0006952,GO:0005634,GO:0010427,GO:0004864,GO:0038023	abscisic acid-activated signaling pathway|defense response|nucleus|abscisic acid binding|protein phosphatase inhibitor activity|signaling receptor activity				PF00407	Bet_v_1	Pathogenesis-related protein Bet v 1 family	IPR000916,IPR024949,IPR023393	Domain|Family|Homologous_superfamily	Bet v I/Major latex protein|Bet v I type allergen|START-like domain superfamily
A2WT25	OsI_03015	Carbonic anhydrase	24	25.6791	27.1587	-1.47962	0.358583	Down	3.56952e-06	0.000177994	25.7213	25.6425	25.6735	27.1491	27.2221	27.1049	Carbonic anhydrase	4326583	OsI_03015	GO:0015976,GO:0004089,GO:0008270	carbon utilization|carbonate dehydratase activity|zinc ion binding	osa00910	Nitrogen metabolism	K01673	PF00484	Pro_CA	Carbonic anhydrase	IPR045066,IPR001765,IPR015892,IPR036874	Family|Family|Conserved_site|Homologous_superfamily	Beta carbonic anhydrases, cladeB|Carbonic anhydrase|Carbonic anhydrase, prokaryotic-like, conserved site|Carbonic anhydrase superfamily
A2Y992	OsI_21630	Dirigent protein	4	22.5613	21.1729	1.38841	2.61789	Up	3.70867e-06	0.000177994	22.6141	22.5462	22.5236	21.1971	21.1172	21.2044	Dirigent protein	9271049	OsI_21630	GO:0009699,GO:0048046	phenylpropanoid biosynthetic process|apoplast				PF03018	Dirigent	Dirigent-like protein	IPR044859,IPR004265	Homologous_superfamily|Family	Allene oxide cyclase/Dirigent protein|Dirigent protein
B8ABN5	OsI_04311	Calcium-dependent protein kinase 13	2	15.5411	10.1051	5.43594	43.2893	Up	3.72411e-06	0.000177994	15.6985	15.6891	15.2356	10.1003	10.1083	10.1067	Calcium-dependent protein kinase 13	4327438	OsI_04311	GO:0005524,GO:0005509,GO:0004672	ATP binding|calcium ion binding|protein kinase activity	osa04075,osa04626	Plant hormone signal transduction|Plant-pathogen interaction	K13412	PF13499,PF00069	EF-hand_7|Pkinase	EF-hand domain pair|Protein kinase domain	IPR011992,IPR018247,IPR002048,IPR011009,IPR000719,IPR017441,IPR008271	Homologous_superfamily|Binding_site|Domain|Homologous_superfamily|Domain|Binding_site|Active_site	EF-hand domain pair|EF-Hand 1, calcium-binding site|EF-hand domain|Protein kinase-like domain superfamily|Protein kinase domain|Protein kinase, ATP binding site|Serine/threonine-protein kinase, active site
A2XA51	OsI_09125	Thioredoxin domain-containing protein	5	20.7447	22.3052	-1.56043	0.339049	Down	3.74014e-06	0.000177994	20.7531	20.6829	20.7981	22.3529	22.2548	22.3078	Thioredoxin domain-containing protein	4330886	OsI_09125	GO:0009570	chloroplast stroma							IPR036249,IPR044253	Homologous_superfamily|Family	Thioredoxin-like superfamily|Thioredoxin-like 3-1/3-2
B8AJW9	OsI_13526	Uncharacterized protein	3	10.0197	18.453	-8.43332	0.00289279	Down	3.77725e-06	0.000177994	10.0187	10.0188	10.0217	18.3853	18.8947	18.0791	Uncharacterized protein	4334128	OsI_13526	GO:0016020	membrane				PF04241	DUF423	Protein of unknown function (DUF423)	IPR006696	Family	Protein of unknown function DUF423
A2YCH7	OsI_22817	Micro-fibrillar-associated protein 1 C-terminal domain-containing protein	1	10.0197	17.0197	-6.99996	0.00781272	Down	3.8732e-06	0.000177994	10.0187	10.0188	10.0217	16.6253	17.2588	17.1749	Micro-fibrillar-associated protein 1 C-terminal domain-containing protein	4329017	OsI_22817	GO:0000398,GO:0005684,GO:0003723	mRNA splicing, via spliceosome|U2-type spliceosomal complex|RNA binding				PF06991	MFAP1	Microfibril-associated/Pre-mRNA processing	IPR033194,IPR009730	Family|Domain	Microfibrillar-associated protein 1|Micro-fibrillar-associated protein 1, C-terminal
B8AF63	SUT4	Sucrose transport protein SUT4	1	10.0197	17.0637	-7.04402	0.0075777	Down	3.88749e-06	0.000177994	10.0187	10.0188	10.0217	16.6699	17.1992	17.3222	Sucrose transport protein SUT4	4331221	SUT4	GO:0005985,GO:0005886,GO:0015293	sucrose metabolic process|plasma membrane|symporter activity				PF13347	MFS_2	MFS/sugar transport protein	IPR036259	Homologous_superfamily	MFS transporter superfamily
A2XF52	OsI_10995	Gnk2-homologous domain-containing protein	8	23.6168	20.3824	3.23442	9.41149	Up	3.96432e-06	0.000177994	23.5743	23.6847	23.5914	20.2238	20.4052	20.5181	Gnk2-homologous domain-containing protein	4332423	OsI_10995	GO:0005576	extracellular region				PF01657	Stress-antifung	Salt stress response/antifungal	IPR002902,IPR038408	Domain|Homologous_superfamily	Gnk2-homologous domain|Gnk2-homologous domain superfamily
B8B3L5	OsI_23305	Peroxidase	15	22.75	20.5776	2.17241	4.50776	Up	4.03966e-06	0.000177994	22.6883	22.8284	22.7333	20.5006	20.6618	20.5704	Peroxidase	4341249	OsI_23305	GO:0042744,GO:0006979,GO:0005576,GO:0020037,GO:0140825,GO:0046872	hydrogen peroxide catabolic process|response to oxidative stress|extracellular region|heme binding|lactoperoxidase activity|metal ion binding	osa00940	Phenylpropanoid biosynthesis	K00430	PF00141	peroxidase	Peroxidase	IPR002016,IPR010255,IPR000823,IPR019794,IPR019793,IPR033905	Domain|Homologous_superfamily|Family|Active_site|Binding_site|Domain	Haem peroxidase|Haem peroxidase superfamily|Plant peroxidase|Peroxidase, active site|Peroxidases heam-ligand binding site|Secretory peroxidase
A2XNK7	OsI_14151	Uncharacterized protein	3	10.0197	16.9346	-6.91483	0.0082876	Down	4.05812e-06	0.000177994	10.0187	10.0188	10.0217	17.1421	17.124	16.5375	Uncharacterized protein	4334644	OsI_14151
A2Z6D2	OsI_33212	PLAT domain-containing protein	1	18.6069	10.1051	8.50177	362.483	Up	4.09516e-06	0.000177994	18.1263	18.767	18.9273	10.1003	10.1083	10.1067	PLAT domain-containing protein	4348445	OsI_33212									IPR001024,IPR036392	Domain|Homologous_superfamily	PLAT/LH2 domain|PLAT/LH2 domain superfamily
A2YT57	OsI_28504	Uncharacterized protein	2	10.0197	17.1038	-7.08405	0.00737034	Down	4.22862e-06	0.000177994	10.0187	10.0188	10.0217	16.7117	17.1929	17.4067	Uncharacterized protein	4345109	OsI_28504	GO:0016020	membrane				PF06749	DUF1218	Protein of unknown function (DUF1218)	IPR009606	Family	DESIGUAL/Modifying wall lignin-1/2
A2WMA0	OsI_00972	Late embryogenesis abundant protein LEA-2 subgroup domain-containing protein	3	16.9362	10.1051	6.8311	113.859	Up	4.27311e-06	0.000177994	16.6059	16.9099	17.2928	10.1003	10.1083	10.1067	Late embryogenesis abundant protein LEA-2 subgroup domain-containing protein	4326740	OsI_00972						PF03168	LEA_2	Late embryogenesis abundant protein	IPR045043,IPR004864	Family|Domain	Late embryogenesis abundant protein Lea14-like|Late embryogenesis abundant protein, LEA_2 subgroup
B8AR90	OsI_16478	Uncharacterized protein	1	17.3111	10.1051	7.20602	147.649	Up	4.28327e-06	0.000177994	17.3629	16.9247	17.6458	10.1003	10.1083	10.1067	Uncharacterized protein	4336278	OsI_16478	GO:0016020	membrane
A2XSY7	OsI_15721	AP2/ERF domain-containing protein	1	16.2214	10.1051	6.11628	69.3718	Up	4.38216e-06	0.000177994	16.0906	15.9981	16.5755	10.1003	10.1083	10.1067	AP2/ERF domain-containing protein	4335707	OsI_15721	GO:0009873,GO:0005634,GO:0003677,GO:0003700	ethylene-activated signaling pathway|nucleus|DNA binding|DNA-binding transcription factor activity				PF00847	AP2	AP2 domain	IPR001471,IPR036955,IPR016177,IPR044808	Domain|Homologous_superfamily|Homologous_superfamily|Family	AP2/ERF domain|AP2/ERF domain superfamily|DNA-binding domain superfamily|Ethylene-responsive transcription factor
B8BN58	OsI_39238	Malate dehydrogenase	10	21.7686	19.8992	1.86946	3.65395	Up	4.39919e-06	0.000177994	21.8092	21.6869	21.8098	19.8899	19.8411	19.9665	Malate dehydrogenase	4352871	OsI_39238	GO:0006097,GO:0006108,GO:0006099,GO:0005777,GO:0030060	glyoxylate cycle|malate metabolic process|tricarboxylic acid cycle|peroxisome|L-malate dehydrogenase activity	osa00020,osa00620,osa00630,osa00710,osa00270	Citrate cycle (TCA cycle)|Pyruvate metabolism|Glyoxylate and dicarboxylate metabolism|Carbon fixation by Calvin cycle|Cysteine and methionine metabolism	K00026	PF02866,PF00056	Ldh_1_C|Ldh_1_N	lactate/malate dehydrogenase, alpha/beta C-terminal domain|lactate/malate dehydrogenase, NAD binding domain	IPR001557,IPR022383,IPR001236,IPR015955,IPR001252,IPR010097,IPR036291	Family|Domain|Domain|Homologous_superfamily|Active_site|Family|Homologous_superfamily	L-lactate/malate dehydrogenase|Lactate/malate dehydrogenase, C-terminal|Lactate/malate dehydrogenase, N-terminal|Lactate dehydrogenase/glycoside hydrolase, family 4, C-terminal|Malate dehydrogenase, active site|Malate dehydrogenase, type 1|NAD(P)-binding domain superfamily
B8ALY0	OsI_09784	Fe2OG dioxygenase domain-containing protein	4	16.9052	10.1051	6.80009	111.437	Up	4.4609e-06	0.000177994	16.8011	17.2917	16.6229	10.1003	10.1083	10.1067	Fe2OG dioxygenase domain-containing protein	4331443	OsI_09784	GO:0046872,GO:0016491	metal ion binding|oxidoreductase activity				PF03171,PF14226	2OG-FeII_Oxy|DIOX_N	2OG-Fe(II) oxygenase superfamily|non-haem dioxygenase in morphine synthesis N-terminal	IPR026992,IPR044861,IPR027443,IPR005123	Domain|Domain|Homologous_superfamily|Domain	Non-haem dioxygenase N-terminal domain|Isopenicillin N synthase-like, Fe(2+) 2OG dioxygenase domain|Isopenicillin N synthase-like superfamily|Oxoglutarate/iron-dependent dioxygenase
A2X2T8	OsI_06503	Peroxidase	12	21.6023	19.0264	2.57584	5.96218	Up	4.49255e-06	0.000177994	21.5303	21.6276	21.6489	19.1215	19.0595	18.8983	Peroxidase	4328841	OsI_06503	GO:0042744,GO:0006979,GO:0005576,GO:0020037,GO:0140825,GO:0046872	hydrogen peroxide catabolic process|response to oxidative stress|extracellular region|heme binding|lactoperoxidase activity|metal ion binding	osa00940	Phenylpropanoid biosynthesis	K00430	PF00141	peroxidase	Peroxidase	IPR002016,IPR010255,IPR000823,IPR019794,IPR019793,IPR033905	Domain|Homologous_superfamily|Family|Active_site|Binding_site|Domain	Haem peroxidase|Haem peroxidase superfamily|Plant peroxidase|Peroxidase, active site|Peroxidases heam-ligand binding site|Secretory peroxidase
A2ZG19	OsI_36719	Barwin domain-containing protein	8	22.1244	18.0072	4.11711	17.353	Up	4.50504e-06	0.000177994	22.0598	22.0918	22.2215	17.8661	17.9298	18.2259	Barwin domain-containing protein	4350821	OsI_36719	GO:0042742,GO:0050832,GO:0004540	defense response to bacterium|defense response to fungus|RNA nuclease activity				PF00967	Barwin	Barwin family	IPR018226,IPR001153,IPR044301,IPR036908	Conserved_site|Domain|Family|Homologous_superfamily	Barwin, conserved site|Barwin domain|Pathogenesis-related protein-4|RlpA-like domain superfamily
B8A8I8	OsI_02025	SCP domain-containing protein	2	22.1655	18.4904	3.67512	12.7738	Up	4.52995e-06	0.000177994	22.1866	22.2744	22.0354	18.6541	18.4329	18.3841	SCP domain-containing protein	4325422	OsI_02025			osa04016,osa04075,osa04626	MAPK signaling pathway - plant|Plant hormone signal transduction|Plant-pathogen interaction	K13449	PF00188	CAP	Cysteine-rich secretory protein family	IPR014044,IPR035940,IPR001283	Domain|Homologous_superfamily|Family	CAP domain|CAP superfamily|Cysteine-rich secretory protein-related
A2Z9A9	OsI_34305	Cytochrome P450	3	17.0579	10.1051	6.95276	123.877	Up	4.56014e-06	0.000177994	16.7328	17.0024	17.4384	10.1003	10.1083	10.1067	Cytochrome P450	4349105	OsI_34305	GO:0016020,GO:0020037,GO:0005506,GO:0004497,GO:0016705	membrane|heme binding|iron ion binding|monooxygenase activity|oxidoreductase activity, acting on paired donors, with incorporation or reduction of molecular oxygen				PF00067	p450	Cytochrome P450	IPR001128,IPR017972,IPR002401,IPR036396,IPR018247	Family|Conserved_site|Family|Homologous_superfamily|Binding_site	Cytochrome P450|Cytochrome P450, conserved site|Cytochrome P450, E-class, group I|Cytochrome P450 superfamily|EF-Hand 1, calcium-binding site
A2Y4F5	OsI_19883	chitinase	3	18.6933	10.1051	8.58823	384.87	Up	4.57821e-06	0.000177994	18.1991	18.8372	19.0437	10.1003	10.1083	10.1067	chitinase	4338718	OsI_19883	GO:0016998,GO:0006032,GO:0050832,GO:0000272,GO:0004568	cell wall macromolecule catabolic process|chitin catabolic process|defense response to fungus|polysaccharide catabolic process|chitinase activity	osa00520,osa04016	Amino sugar and nucleotide sugar metabolism|MAPK signaling pathway - plant	K20547	PF00182	Glyco_hydro_19	Chitinase class I	IPR000726,IPR023346	Domain|Homologous_superfamily	Glycoside hydrolase, family 19, catalytic|Lysozyme-like domain superfamily
B8BN22	OsI_39154	MBD domain-containing protein	25	22.1999	23.558	-1.35816	0.390079	Down	4.65074e-06	0.000177994	22.1865	22.2205	22.1926	23.5541	23.4925	23.6274	MBD domain-containing protein	4352815	OsI_39154	GO:0005634,GO:0003677	nucleus|DNA binding				PF01429	MBD	Methyl-CpG binding domain	IPR016177,IPR039622,IPR001739	Homologous_superfamily|Family|Domain	DNA-binding domain superfamily|Methyl-CpG-binding domain-containing protein 10/11|Methyl-CpG DNA binding
A2Z497	OsI_32474	C2 domain-containing protein	9	20.3435	17.9036	2.43986	5.4259	Up	4.6777e-06	0.000177994	20.2927	20.315	20.4227	17.96	17.7827	17.9682	C2 domain-containing protein	4347919	OsI_32474	GO:0006952,GO:0016020	defense response|membrane				PF00168	C2	C2 domain	IPR000008,IPR035892,IPR044750	Domain|Homologous_superfamily|Domain	C2 domain|C2 domain superfamily|SRC2/BAP, C2 domain
A2YJU3	OsI_25493	Uncharacterized protein	4	22.0044	23.8919	-1.88752	0.270272	Down	4.78523e-06	0.000177994	22.0161	22.0107	21.9863	24.0032	23.8422	23.8303	Uncharacterized protein	9271497	OsI_25493						PF11493	TSP9	Thylakoid soluble phosphoprotein TSP9	IPR021584,IPR037244	Family|Homologous_superfamily	Thylakoid soluble phosphoprotein TSP9|Thylakoid soluble phosphoprotein TSP9 superfamily
A2WUK8	OsI_03559	Hyaluronan/mRNA-binding protein domain-containing protein	14	21.1847	22.4739	-1.28917	0.409187	Down	4.82825e-06	0.000177994	21.1875	21.1436	21.223	22.5309	22.4238	22.4669	Hyaluronan/mRNA-binding protein domain-containing protein	4324661	OsI_03559	GO:0003723	RNA binding				PF04774	HABP4_PAI-RBP1	Hyaluronan / mRNA binding family	IPR039764,IPR006861	Family|Domain	RNA binding protein HABP4/SERBP1|Hyaluronan/mRNA-binding protein
A2WYZ8	OsI_05163	Uncharacterized protein	12	22.8189	19.6916	3.12722	8.73748	Up	4.85792e-06	0.000177994	22.716	22.7589	22.9816	19.6982	19.7666	19.6101	Uncharacterized protein	4325832	OsI_05163	GO:0005975,GO:0004553	carbohydrate metabolic process|hydrolase activity, hydrolyzing O-glycosyl compounds				PF00332	Glyco_hydro_17	Glycosyl hydrolases family 17	IPR000490,IPR044965,IPR017853	Family|Family|Homologous_superfamily	Glycoside hydrolase family 17|Glycoside hydrolase family 17, plant|Glycoside hydrolase superfamily
B8AUI2	OsI_17477	Amine oxidase domain-containing protein	2	16.6576	10.1051	6.55247	93.8623	Up	4.87178e-06	0.000177994	16.6795	16.306	16.9873	10.1003	10.1083	10.1067	Amine oxidase domain-containing protein	4337046	OsI_17477	GO:0046203,GO:0046208,GO:1903602,GO:0005777,GO:0050660,GO:0052903,GO:0052894,GO:0052901	spermidine catabolic process|spermine catabolic process|thermospermine catabolic process|peroxisome|flavin adenine dinucleotide binding|N1-acetylspermine:oxygen oxidoreductase (3-acetamidopropanal-forming) activity|norspermine:oxygen oxidoreductase activity|spermine:oxygen oxidoreductase (spermidine-forming) activity	osa00330,osa00410,osa00770	Arginine and proline metabolism|beta-Alanine metabolism|Pantothenate and CoA biosynthesis	K17839	PF01593	Amino_oxidase	Flavin containing amine oxidoreductase	IPR002937,IPR036188,IPR001613	Domain|Homologous_superfamily|Family	Amine oxidase|FAD/NAD(P)-binding domain superfamily|Flavin amine oxidase
B8AEK0	OsI_06467	Citrate synthase	20	21.9231	20.6295	1.29362	2.45142	Up	5.02806e-06	0.000177994	21.908	21.9414	21.9199	20.5572	20.6858	20.6454	Citrate synthase	4328812	OsI_06467	GO:0046912	acyltransferase activity, acyl groups converted into alkyl on transfer	osa00020,osa00630	Citrate cycle (TCA cycle)|Glyoxylate and dicarboxylate metabolism	K01647	PF00285	Citrate_synt	Citrate synthase, C-terminal domain	IPR016142,IPR016143,IPR002020,IPR019810,IPR036969	Homologous_superfamily|Homologous_superfamily|Family|Active_site|Homologous_superfamily	Citrate synthase-like, large alpha subdomain|Citrate synthase-like, small alpha subdomain|Citrate synthase|Citrate synthase active site|Citrate synthase superfamily
B8AE43	OsI_09192	Saccharopine dehydrogenase-like C-terminal domain-containing protein	2	16.5068	10.1051	6.40168	84.5469	Up	5.08574e-06	0.000177994	16.5418	16.8249	16.1537	10.1003	10.1083	10.1067	Saccharopine dehydrogenase-like C-terminal domain-containing protein	4330940	OsI_09192	GO:0016020,GO:0016491	membrane|oxidoreductase activity	osa00310	Lysine degradation	K14157	PF16653	Sacchrp_dh_C	Saccharopine dehydrogenase C-terminal domain	IPR032095	Domain	Saccharopine dehydrogenase-like, C-terminal
A2XF75	OsI_11014	Methyltransferase type 11 domain-containing protein	9	20.3885	17.8676	2.52092	5.73949	Up	5.09782e-06	0.000177994	20.2942	20.3668	20.5046	17.8735	17.9432	17.786	Methyltransferase type 11 domain-containing protein	107278642	OsI_11014	GO:0008757	S-adenosylmethionine-dependent methyltransferase activity				PF08241	Methyltransf_11	Methyltransferase domain	IPR013216,IPR029063	Domain|Homologous_superfamily	Methyltransferase type 11|S-adenosyl-L-methionine-dependent methyltransferase superfamily
A2ZEK3	OsI_36216	Uncharacterized protein	2	17.3465	10.1051	7.24136	151.31	Up	5.1448e-06	0.000177994	16.9878	17.7486	17.3031	10.1003	10.1083	10.1067	Uncharacterized protein	4350569	OsI_36216	GO:0050734	hydroxycinnamoyltransferase activity	osa00073	Cutin, suberine and wax biosynthesis	K15400	PF02458	Transferase	Transferase family	IPR023213	Homologous_superfamily	Chloramphenicol acetyltransferase-like domain superfamily
A2XQW8	OsI_15037	Cytochrome P450	2	14.7981	10.1051	4.69297	25.8658	Up	5.32453e-06	0.000177994	14.7619	14.5683	15.064	10.1003	10.1083	10.1067	Cytochrome P450	4335091	OsI_15037	GO:0071395,GO:0016101,GO:0016020,GO:0036209,GO:0020037,GO:0005506	cellular response to jasmonic acid stimulus|diterpenoid metabolic process|membrane|9beta-pimara-7,15-diene oxidase activity|heme binding|iron ion binding	osa00904	Diterpenoid biosynthesis	K16085	PF00067	p450	Cytochrome P450	IPR001128,IPR017972,IPR002401,IPR036396	Family|Conserved_site|Family|Homologous_superfamily	Cytochrome P450|Cytochrome P450, conserved site|Cytochrome P450, E-class, group I|Cytochrome P450 superfamily
A2Z7C3	OsI_33603	HSF-type DNA-binding domain-containing protein	1	10.0197	16.9781	-6.95835	0.00804131	Down	5.52781e-06	0.000180383	10.0187	10.0188	10.0217	16.5893	17.3353	17.0095	HSF-type DNA-binding domain-containing protein	4331707	OsI_33603	GO:0005634,GO:0003700,GO:0042802,GO:0043565	nucleus|DNA-binding transcription factor activity|identical protein binding|sequence-specific DNA binding	osa00270	Cysteine and methionine metabolism	K08967	PF00447	HSF_DNA-bind	HSF-type DNA-binding	IPR000232,IPR027725,IPR036388,IPR036390	Domain|Family|Homologous_superfamily|Homologous_superfamily	Heat shock factor (HSF)-type, DNA-binding|Heat shock transcription factor family|Winged helix-like DNA-binding domain superfamily|Winged helix DNA-binding domain superfamily
B8A935	OsI_05144	Uncharacterized protein	16	16.8212	10.1051	6.71606	105.132	Up	5.73527e-06	0.000186505	16.8614	17.1637	16.4384	10.1003	10.1083	10.1067	Uncharacterized protein	9269629	OsI_05144	GO:0016020	membrane							IPR002110,IPR036770	Repeat|Homologous_superfamily	Ankyrin repeat|Ankyrin repeat-containing domain superfamily
B8ANK0	OsI_12851	Co-chaperone protein p23	2	10.0197	16.8973	-6.87759	0.00850433	Down	5.79108e-06	0.000187671	10.0187	10.0188	10.0217	16.9128	16.5158	17.2633	Co-chaperone protein p23	4333609	OsI_12851	GO:0080037,GO:0010628,GO:2000012,GO:0006950,GO:0010449,GO:0005737,GO:0005634,GO:0051879,GO:0051087	negative regulation of cytokinin-activated signaling pathway|positive regulation of gene expression|regulation of auxin polar transport|response to stress|root meristem growth|cytoplasm|nucleus|Hsp90 protein binding|protein-folding chaperone binding				PF04969	CS	CS domain	IPR007052,IPR008978,IPR045250	Domain|Homologous_superfamily|Family	CS domain|HSP20-like chaperone|Co-chaperone protein p23-like
A2XE43	OsI_10591	Allene oxide synthase	28	21.3339	18.0187	3.31518	9.95333	Up	5.83747e-06	0.000188524	21.4744	21.3767	21.1506	18.0747	17.9389	18.0426	Allene oxide synthase	4332121	OsI_10591	GO:0020037,GO:0005506,GO:0004497,GO:0016705	heme binding|iron ion binding|monooxygenase activity|oxidoreductase activity, acting on paired donors, with incorporation or reduction of molecular oxygen	osa00592	alpha-Linolenic acid metabolism	K01723	PF00067	p450	Cytochrome P450	IPR001128,IPR036396	Family|Homologous_superfamily	Cytochrome P450|Cytochrome P450 superfamily
A2WJL9	OsI_00014	Uncharacterized protein	3	16.4382	10.1051	6.33307	80.62	Up	6.00423e-06	0.000192047	16.0432	16.5744	16.697	10.1003	10.1083	10.1067	Uncharacterized protein	4326461	OsI_00014	GO:0061015,GO:0005737,GO:0005634	snRNA import into nucleus|cytoplasm|nucleus	osa03013	Nucleocytoplasmic transport	K13151	PF21974			IPR017336	Family	Snurportin-1
B8AJJ8	OsI_09186	SHSP domain-containing protein	2	16.2929	10.1051	6.18778	72.8966	Up	6.01061e-06	0.000192047	15.9163	16.3864	16.5759	10.1003	10.1083	10.1067	SHSP domain-containing protein	4330933	OsI_09186	GO:0009408	response to heat	osa04141	Protein processing in endoplasmic reticulum	K13993	PF00011	HSP20	Hsp20/alpha crystallin family	IPR002068,IPR008978,IPR031107	Domain|Homologous_superfamily|Family	Alpha crystallin/Hsp20 domain|HSP20-like chaperone|Small heat shock protein
A2ZCZ7	OsI_35659	Rieske domain-containing protein	11	22.7911	23.9581	-1.16693	0.445368	Down	6.02436e-06	0.000192047	22.72	22.8157	22.8378	23.9625	23.9428	23.9689	Rieske domain-containing protein	4350172	OsI_35659	GO:0042128,GO:0010207,GO:0042549,GO:0009535,GO:0051537,GO:0046872,GO:0008942	nitrate assimilation|photosystem II assembly|photosystem II stabilization|chloroplast thylakoid membrane|2 iron, 2 sulfur cluster binding|metal ion binding|nitrite reductase [NAD(P)H] activity				PF13806	Rieske_2	Rieske-like [2Fe-2S] domain	IPR012748,IPR017941,IPR036922	Domain|Domain|Homologous_superfamily	Rieske-like [2Fe-2S] domain, NirD-type|Rieske [2Fe-2S] iron-sulphur domain|Rieske [2Fe-2S] iron-sulphur domain superfamily
B8AET5	OsI_09424	Uncharacterized protein	10	21.8643	23.4113	-1.54702	0.342216	Down	6.0283e-06	0.000192047	21.7795	21.9021	21.9112	23.459	23.3978	23.3771	Uncharacterized protein	4331129	OsI_09424	GO:0016020	membrane
A2YP96	OsI_27088	Alpha/beta hydrolase fold-3 domain-containing protein	3	16.6863	10.1051	6.58116	95.7475	Up	6.04947e-06	0.000192071	17.0082	16.2947	16.7559	10.1003	10.1083	10.1067	Alpha/beta hydrolase fold-3 domain-containing protein	9268360	OsI_27088	GO:0016020,GO:0016787	membrane|hydrolase activity				PF07859	Abhydrolase_3	alpha/beta hydrolase fold	IPR029058,IPR013094,IPR002168	Homologous_superfamily|Domain|Active_site	Alpha/Beta hydrolase fold|Alpha/beta hydrolase fold-3|Lipase, GDXG, putative histidine active site
A2Y0P6	OsI_18569	Peroxidase	7	21.6985	19.367	2.33152	5.03337	Up	6.12728e-06	0.000193886	21.6134	21.7052	21.777	19.2607	19.3837	19.4567	Peroxidase	4337892	OsI_18569	GO:0042744,GO:0006979,GO:0005576,GO:0020037,GO:0140825,GO:0046872	hydrogen peroxide catabolic process|response to oxidative stress|extracellular region|heme binding|lactoperoxidase activity|metal ion binding	osa00940	Phenylpropanoid biosynthesis	K00430	PF00141	peroxidase	Peroxidase	IPR002016,IPR010255,IPR000823,IPR019794,IPR019793,IPR033905	Domain|Homologous_superfamily|Family|Active_site|Binding_site|Domain	Haem peroxidase|Haem peroxidase superfamily|Plant peroxidase|Peroxidase, active site|Peroxidases heam-ligand binding site|Secretory peroxidase
B8B7H4	OsI_26516	Exostosin GT47 domain-containing protein	2	16.1162	10.1051	6.01111	64.4948	Up	6.15976e-06	0.000193909	15.7581	16.1769	16.4137	10.1003	10.1083	10.1067	Exostosin GT47 domain-containing protein	4343632	OsI_26516	GO:0006486,GO:0005794,GO:0016020,GO:0016757	protein glycosylation|Golgi apparatus|membrane|glycosyltransferase activity				PF03016	Exostosin	Exostosin family	IPR004263,IPR040911	Family|Domain	Exostosin-like|Exostosin, GT47 domain
A2WK53	OsI_00202	Bowman-Birk serine protease inhibitors family domain-containing protein	9	24.8788	21.781	3.09772	8.56065	Up	6.21418e-06	0.000194569	24.8177	24.9415	24.877	21.6732	21.7052	21.9647	Bowman-Birk serine protease inhibitors family domain-containing protein	9267088	OsI_00202	GO:0005576,GO:0004867	extracellular region|serine-type endopeptidase inhibitor activity				PF00228	Bowman-Birk_leg	Bowman-Birk serine protease inhibitor family	IPR035995,IPR000877	Homologous_superfamily|Domain	Bowman-Birk type proteinase inhibitor|Proteinase inhibitor I12, Bowman-Birk
B8BKR1	OsI_36267	serine C-palmitoyltransferase	2	10.0197	16.3269	-6.30715	0.0126287	Down	6.23167e-06	0.000194569	10.0187	10.0188	10.0217	16.6218	16.4178	15.9411	serine C-palmitoyltransferase	4350591	OsI_36267	GO:0009058,GO:0006665,GO:0005789,GO:0030170,GO:0004758	biosynthetic process|sphingolipid metabolic process|endoplasmic reticulum membrane|pyridoxal phosphate binding|serine C-palmitoyltransferase activity	osa00600	Sphingolipid metabolism	K00654	PF00155	Aminotran_1_2	Aminotransferase class I and II	IPR001917,IPR004839,IPR015424,IPR015421,IPR015422	Binding_site|Domain|Homologous_superfamily|Homologous_superfamily|Homologous_superfamily	Aminotransferase, class-II, pyridoxal-phosphate binding site|Aminotransferase, class I/classII|Pyridoxal phosphate-dependent transferase|Pyridoxal phosphate-dependent transferase, major domain|Pyridoxal phosphate-dependent transferase, small domain
B8AIH6	OsI_06005	4-hydroxyphenylpyruvate dioxygenase	13	21.2869	18.3128	2.97411	7.8577	Up	6.61831e-06	0.000205277	21.3186	21.2665	21.2755	18.1729	18.4946	18.2709	4-hydroxyphenylpyruvate dioxygenase	4328425	OsI_06005	GO:0006559,GO:0006572,GO:0003868,GO:0003677,GO:0042802,GO:0005506	L-phenylalanine catabolic process|tyrosine catabolic process|4-hydroxyphenylpyruvate dioxygenase activity|DNA binding|identical protein binding|iron ion binding	osa00350,osa00360,osa00130	Tyrosine metabolism|Phenylalanine metabolism|Ubiquinone and other terpenoid-quinone biosynthesis	K00457	PF00903,PF00249	Glyoxalase|Myb_DNA-binding	Glyoxalase/Bleomycin resistance protein/Dioxygenase superfamily|Myb-like DNA-binding domain	IPR005956,IPR041735,IPR041736,IPR029068,IPR004360,IPR009057,IPR006447,IPR001005,IPR037523	Family|Domain|Domain|Homologous_superfamily|Domain|Homologous_superfamily|Domain|Domain|Domain	4-hydroxyphenylpyruvate dioxygenase|4-hydroxyphenylpyruvate dioxygenase, C-terminal|4-hydroxyphenylpyruvate dioxygenase, N-terminal|Glyoxalase/Bleomycin resistance protein/Dihydroxybiphenyl dioxygenase|Glyoxalase/fosfomycin resistance/dioxygenase domain|Homeobox-like domain superfamily|Myb domain, plants|SANT/Myb domain|Vicinal oxygen chelate (VOC) domain
A2XC33	OsI_09855	Protein kinase domain-containing protein	3	15.7824	10.1051	5.6773	51.1725	Up	6.67952e-06	0.000206494	16.0218	15.9065	15.419	10.1003	10.1083	10.1067	Protein kinase domain-containing protein	4331507	OsI_09855	GO:0005524,GO:0004674	ATP binding|protein serine/threonine kinase activity				PF00069	Pkinase	Protein kinase domain	IPR011009,IPR000719,IPR017441,IPR008271	Homologous_superfamily|Domain|Binding_site|Active_site	Protein kinase-like domain superfamily|Protein kinase domain|Protein kinase, ATP binding site|Serine/threonine-protein kinase, active site
A2Y2I1	OsI_19212	non-specific serine/threonine protein kinase	4	16.1116	10.1051	6.00649	64.2884	Up	6.70555e-06	0.000206619	15.7204	16.3011	16.3133	10.1003	10.1083	10.1067	non-specific serine/threonine protein kinase	4338235	OsI_19212	GO:0005886,GO:0005524,GO:0004674	plasma membrane|ATP binding|protein serine/threonine kinase activity				PF00560,PF11721,PF07714	LRR_1|Malectin|PK_Tyr_Ser-Thr	Leucine Rich Repeat|Malectin domain|Protein tyrosine and serine/threonine kinase	IPR011009,IPR001611,IPR032675,IPR021720,IPR000719,IPR001245,IPR008271	Homologous_superfamily|Repeat|Homologous_superfamily|Domain|Domain|Domain|Active_site	Protein kinase-like domain superfamily|Leucine-rich repeat|Leucine-rich repeat domain superfamily|Malectin domain|Protein kinase domain|Serine-threonine/tyrosine-protein kinase, catalytic domain|Serine/threonine-protein kinase, active site
B8AWZ2	OsI_18165	Protein kinase domain-containing protein	2	16.4953	10.1051	6.39018	83.8754	Up	6.72821e-06	0.00020664	16.628	16.771	16.087	10.1003	10.1083	10.1067	Protein kinase domain-containing protein	4337593	OsI_18165	GO:0005524,GO:0004674	ATP binding|protein serine/threonine kinase activity				PF07714	PK_Tyr_Ser-Thr	Protein tyrosine and serine/threonine kinase	IPR011009,IPR000719,IPR017441,IPR001245,IPR008271	Homologous_superfamily|Domain|Binding_site|Domain|Active_site	Protein kinase-like domain superfamily|Protein kinase domain|Protein kinase, ATP binding site|Serine-threonine/tyrosine-protein kinase, catalytic domain|Serine/threonine-protein kinase, active site
A2XVZ1	ndhM	NAD(P)H-quinone oxidoreductase subunit M, chloroplastic	15	22.394	23.5902	-1.1962	0.436422	Down	6.87389e-06	0.000209319	22.3397	22.4606	22.3815	23.6111	23.5571	23.6023	NAD(P)H-quinone oxidoreductase subunit M, chloroplastic	4336530	ndhM	GO:0009535,GO:0016655,GO:0048038	chloroplast thylakoid membrane|oxidoreductase activity, acting on NAD(P)H, quinone or similar compound as acceptor|quinone binding				PF10664	NdhM	Cyanobacterial and plastid NDH-1 subunit M	IPR018922	Family	NAD(P)H-quinone oxidoreductase subunit M
A2WTI9	OsI_03172	WRKY domain-containing protein	2	16.5434	10.1051	6.43824	86.717	Up	6.89426e-06	0.000209319	16.8897	16.5795	16.1609	10.1003	10.1083	10.1067	WRKY domain-containing protein	4326856	OsI_03172	GO:0005634,GO:0003700,GO:0043565	nucleus|DNA-binding transcription factor activity|sequence-specific DNA binding				PF03106	WRKY	WRKY DNA -binding domain	IPR003657,IPR036576,IPR044810	Domain|Homologous_superfamily|Family	WRKY domain|WRKY domain superfamily|WRKY transcription factor, plant
A2YPG8	OsI_27159	VTT domain-containing protein	1	16.0753	10.1051	5.97022	62.6923	Up	6.90454e-06	0.000209319	15.6845	16.2937	16.2479	10.1003	10.1083	10.1067	VTT domain-containing protein	4344144	OsI_27159	GO:0016020	membrane				PF09335	SNARE_assoc	SNARE associated Golgi protein	IPR015414,IPR032816	Family|Family	Transmembrane protein TMEM64|SNARE associated Golgi protein
B8AD30	OsI_00246	Cation efflux protein cytoplasmic domain-containing protein	2	16.0507	10.1051	5.94555	61.6297	Up	6.99781e-06	0.000211464	16.2925	16.1963	15.6632	10.1003	10.1083	10.1067	Cation efflux protein cytoplasmic domain-containing protein	4325974	OsI_00246	GO:0005774,GO:0008324	vacuolar membrane|monoatomic cation transmembrane transporter activity				PF01545,PF16916	Cation_efflux|ZT_dimer	Cation efflux family|Dimerisation domain of Zinc Transporter	IPR002524,IPR027470,IPR036837,IPR027469	Family|Domain|Homologous_superfamily|Homologous_superfamily	Cation efflux protein|Cation efflux protein, cytoplasmic domain|Cation efflux protein, cytoplasmic domain superfamily|Cation efflux transmembrane domain superfamily
B8AAZ3	OsI_00985	Cytochrome P450 71A1	2	16.0768	10.1051	5.97169	62.7565	Up	7.06575e-06	0.000212392	16.2255	15.6864	16.3186	10.1003	10.1083	10.1067	Cytochrome P450 71A1	4327182	OsI_00985	GO:0016101,GO:0016020,GO:0020037,GO:0005506,GO:0004497,GO:0016705	diterpenoid metabolic process|membrane|heme binding|iron ion binding|monooxygenase activity|oxidoreductase activity, acting on paired donors, with incorporation or reduction of molecular oxygen				PF00067	p450	Cytochrome P450	IPR001128,IPR017972,IPR002401,IPR036396	Family|Conserved_site|Family|Homologous_superfamily	Cytochrome P450|Cytochrome P450, conserved site|Cytochrome P450, E-class, group I|Cytochrome P450 superfamily
A2YJY2	OsI_25536	Late embryogenesis abundant protein LEA-2 subgroup domain-containing protein	6	20.8013	18.8866	1.91467	3.77028	Up	7.08472e-06	0.000212392	20.7208	20.9158	20.7673	18.9185	18.9001	18.8413	Late embryogenesis abundant protein LEA-2 subgroup domain-containing protein	4342844	OsI_25536	GO:0098542,GO:0016020,GO:0009506	defense response to other organism|membrane|plasmodesma							IPR044839	Family	Protein NDR1-like
B8BH29	OsI_33752	Uncharacterized protein	2	15.5596	10.1051	5.45453	43.8508	Up	7.16813e-06	0.00021386	15.8304	15.6315	15.2171	10.1003	10.1083	10.1067	Uncharacterized protein	9267719	OsI_33752
A2WK50	RBBI3.3	Bowman-Birk type bran trypsin inhibitor	15	24.163	20.4079	3.75508	13.5018	Up	7.23247e-06	0.000214152	24.144	24.2328	24.1122	20.6153	20.202	20.4064	Bowman-Birk type bran trypsin inhibitor	9271230	RBBI3.3	GO:0005576,GO:0004867	extracellular region|serine-type endopeptidase inhibitor activity				PF00228	Bowman-Birk_leg	Bowman-Birk serine protease inhibitor family	IPR035995,IPR000877	Homologous_superfamily|Domain	Bowman-Birk type proteinase inhibitor|Proteinase inhibitor I12, Bowman-Birk
A2Y4F6	OsI_19884	chitinase	3	17.935	10.1051	7.82991	227.53	Up	7.25059e-06	0.000214152	17.9194	17.4926	18.3931	10.1003	10.1083	10.1067	chitinase	4338719	OsI_19884	GO:0016998,GO:0006032,GO:0000272,GO:0008061,GO:0004568	cell wall macromolecule catabolic process|chitin catabolic process|polysaccharide catabolic process|chitin binding|chitinase activity	osa00520,osa04016	Amino sugar and nucleotide sugar metabolism|MAPK signaling pathway - plant	K20547	PF00187,PF00182	Chitin_bind_1|Glyco_hydro_19	Chitin recognition protein|Chitinase class I	IPR001002,IPR018371,IPR036861,IPR016283,IPR000726,IPR023346	Domain|Conserved_site|Homologous_superfamily|Family|Domain|Homologous_superfamily	Chitin-binding, type 1|Chitin-binding, type 1, conserved site|Endochitinase-like superfamily|Glycoside hydrolase, family 19|Glycoside hydrolase, family 19, catalytic|Lysozyme-like domain superfamily
B8AE93	OsI_06411	Uncharacterized protein	4	16.9343	10.1051	6.82921	113.71	Up	7.26611e-06	0.000214152	16.9039	17.3418	16.5573	10.1003	10.1083	10.1067	Uncharacterized protein	4328761	OsI_06411	GO:0009926,GO:0009963,GO:0009934,GO:0010223,GO:0016020,GO:0020037,GO:0005506,GO:0004497,GO:0016705	auxin polar transport|positive regulation of flavonoid biosynthetic process|regulation of meristem structural organization|secondary shoot formation|membrane|heme binding|iron ion binding|monooxygenase activity|oxidoreductase activity, acting on paired donors, with incorporation or reduction of molecular oxygen				PF00067	p450	Cytochrome P450	IPR001128,IPR017972,IPR002401,IPR036396	Family|Conserved_site|Family|Homologous_superfamily	Cytochrome P450|Cytochrome P450, conserved site|Cytochrome P450, E-class, group I|Cytochrome P450 superfamily
B8BHE8	OsI_33990	Uncharacterized protein	1	16.0224	10.1051	5.91732	60.4352	Up	7.26905e-06	0.000214152	16.276	16.1561	15.6352	10.1003	10.1083	10.1067	Uncharacterized protein	4348866	OsI_33990	GO:0016020,GO:0071916,GO:0042937	membrane|dipeptide transmembrane transporter activity|tripeptide transmembrane transporter activity				PF00854	PTR2	POT family	IPR036259,IPR044739,IPR000109	Homologous_superfamily|Family|Family	MFS transporter superfamily|NRT1/PTR family|Proton-dependent oligopeptide transporter family
A2XMI1	OsI_13733	Photosystem I reaction center subunit III	11	26.044	27.1468	-1.10274	0.46563	Down	7.43564e-06	0.000218375	26.009	26.0555	26.0675	27.1063	27.2105	27.1235	Photosystem I reaction center subunit III	4334300	OsI_13733	GO:0015979,GO:0009543,GO:0009538	photosynthesis|chloroplast thylakoid lumen|photosystem I reaction center	osa00195	Photosynthesis	K02694	PF02507	PSI_PsaF	Photosystem I reaction centre subunit III	IPR003666,IPR036577	Family|Homologous_superfamily	Photosystem I PsaF, reaction centre subunit III|Photosystem I PsaF, reaction centre subunit III superfamily
D5L1S4	DVR	Divinyl chlorophyllide a 8-vinyl-reductase, chloroplastic	18	19.7049	20.736	-1.0311	0.489338	Down	7.57729e-06	0.000221842	19.7014	19.6804	19.7329	20.6743	20.7738	20.7599	Divinyl chlorophyllide a 8-vinyl-reductase, chloroplastic	4332843	DVR	GO:0015995,GO:0009507,GO:0051744,GO:0033728	chlorophyll biosynthetic process|chloroplast|3,8-divinyl protochlorophyllide a 8-vinyl reductase activity|divinyl chlorophyllide a 8-vinyl-reductase activity	osa00860	Porphyrin metabolism	K19073	PF13460	NAD_binding_10	NAD(P)H-binding	IPR044201,IPR016040,IPR036291	Family|Domain|Homologous_superfamily	Divinyl reductase-like|NAD(P)-binding domain|NAD(P)-binding domain superfamily
A2X144	OsI_05925	Uncharacterized protein	2	14.8223	10.1051	4.7172	26.3038	Up	7.67417e-06	0.000223981	14.8753	14.5244	15.0672	10.1003	10.1083	10.1067	Uncharacterized protein	4328366	OsI_05925	GO:0045492,GO:0000139	xylan biosynthetic process|Golgi membrane				PF21729			IPR006514,IPR029063	Family|Homologous_superfamily	IRX15/IRX15L/IGXM|S-adenosyl-L-methionine-dependent methyltransferase superfamily
B8AUL1	OsI_14683	Uncharacterized protein	21	23.9381	21.1351	2.80303	6.97903	Up	7.71472e-06	0.000224364	23.9996	23.9869	23.8279	21.0509	21.2883	21.0661	Uncharacterized protein	4334987	OsI_14683	GO:0006508,GO:0004252	proteolysis|serine-type endopeptidase activity				PF17766,PF05922,PF00082	fn3_6|Inhibitor_I9|Peptidase_S8	Fibronectin type-III domain|Peptidase inhibitor I9|Subtilase family	IPR000209,IPR036852,IPR022398,IPR023828,IPR015500,IPR034197,IPR010259,IPR037045,IPR045051,IPR041469	Domain|Homologous_superfamily|Active_site|Active_site|Family|Domain|Domain|Homologous_superfamily|Family|Domain	Peptidase S8/S53 domain|Peptidase S8/S53 domain superfamily|Peptidase S8, subtilisin, His-active site|Peptidase S8, subtilisin, Ser-active site|Peptidase S8, subtilisin-related|Cucumisin-like catalytic domain|Peptidase S8 propeptide/proteinase inhibitor I9|Peptidase S8 propeptide/proteinase inhibitor I9 superfamily|Subtilisin-like protease|Subtilisin-like protease, fibronectin type-III domain
[truncated: 1,360 more rows]

## Sheet: DT_302B-vs-CK_302B
Accession	Gene Name	Description	Unique peptides	Average(DT_302B)	Average(CK_302B)	log2FoldChange	FoldChange	Regulation	p-value	q-value	DT_302B_1	DT_302B_2	DT_302B_3	CK_302B_1	CK_302B_2	CK_302B_3	Product	GeneID	Gene_Name	GO_id	GO_term	pathway	pathway_description	K_number	PFAM_Family	PFAM_Name	PFAM_description	InterPro_id	InterPro_ENTRY_TYPE	InterPro_ENTRY_NAME
[truncated: 281 more rows]

## Sheet: DT_WH99-vs-CK_WH99
Accession	Gene Name	Description	Unique peptides	Average(DT_WH99)	Average(CK_WH99)	log2FoldChange	FoldChange	Regulation	p-value	q-value	DT_WH99_1	DT_WH99_2	DT_WH99_3	CK_WH99_1	CK_WH99_2	CK_WH99_3	Product	GeneID	Gene_Name	GO_id	GO_term	pathway	pathway_description	K_number	PFAM_Family	PFAM_Name	PFAM_description	InterPro_id	InterPro_ENTRY_TYPE	InterPro_ENTRY_NAME
[truncated: 256 more rows]
