# Supplementary material for: Integrative comparative proteomics identifies core differentially expressed proteins and pathways for drought tolerance by exploiting contrasting rice varieties
Source: Front Plant Sci. 2026 Mar 6;17:1742602. doi: 10.3389/fpls.2026.1742602 (PMC13002813; doi:10.3389/fpls.2026.1742602)
Supplement: Supplementary file 3 [file Table3.xls]

## Sheet: DT_303B-vs-CK_303B
id	Category	Term	ListHits	ListTotal	PopHits	PopTotal	p-value	q-value	Enrichment_score	Substances
GO:0006886	biological_process	intracellular protein transport	14	364	123	23424	7.80177766105645e-09	3.41129270371153e-06	7.32457786116323	A2XLA1:OsI_13245,A2Y560:OsI_20132,A2Y963:OsI_21602,A2YLX7:LTD,A2YW68:OsI_29578,A2YYM7:OsI_30447,A2ZH90:OsI_37152,B8A772:OsI_03188,B8AB31:OsI_01059,B8AE85:OsI_06330,B8AQC7:OsI_13244,B8ASB1:OsI_15383,B8B6A9:OsI_27439,B8BPD2:OsI_38153
GO:0031267	molecular_function	small GTPase binding	7	364	20	23424	1.34567759515248e-08	3.41129270371153e-06	22.5230769230769	A2YNM7:OsI_26846,B8AB31:OsI_01059,B8AKC0:OsI_10833,B8ARW2:OsI_18044,B8ASB1:OsI_15383,B8B0J8:OsI_22505,B8B6A9:OsI_27439
GO:0010008	cellular_component	endosome membrane	7	364	33	23424	6.23170341367154e-07	0.000105315787691049	13.6503496503496	A2XB63:OsI_09503,B8AJE2:OsI_07622,B8B0T0:OsI_23922,B8B9E8:OsI_30212,B8BAY0:OsI_27915,B8BEE0:OsI_32361,B8BNF3:OsI_37659
GO:0005198	molecular_function	structural molecule activity	6	364	25	23424	1.86445525055046e-06	0.000196193004544473	15.4443956043956	A2XLA1:OsI_13245,A2Y963:OsI_21602,A2YYM7:OsI_30447,A2ZH90:OsI_37152,B8AE85:OsI_06330,B8AQC7:OsI_13244
GO:0004177	molecular_function	aminopeptidase activity	4	364	7	23424	1.93484225389027e-06	0.000196193004544473	36.7723704866562	A2X2G9:OsI_06386,B8AGD0:OsI_08378,B8BAI7:OsI_29144,B8BET6:OsI_31059
GO:0006606	biological_process	protein import into nucleus	6	364	26	23424	2.39218018267175e-06	0.000202139225435763	14.8503803888419	A2YMX8:OsI_26586,B8AKC0:OsI_10833,B8ARW2:OsI_18044,B8B0J8:OsI_22505,B8BFS0:OsI_32774,B8BMK5:OsI_38782
GO:0006888	biological_process	endoplasmic reticulum to Golgi vesicle-mediated transport	7	364	54	23424	1.9522721958758e-05	0.00141400286187004	8.34188034188034	A2XLA1:OsI_13245,A2Y560:OsI_20132,A2Y963:OsI_21602,A2YW68:OsI_29578,A2YYM7:OsI_30447,B8AQC7:OsI_13244,B8BPD2:OsI_38153
GO:0008237	molecular_function	metallopeptidase activity	5	364	24	23424	2.9381414998085e-05	0.00186204717550364	13.4065934065934	A2X2G9:OsI_06386,B8AYE9:OsI_18577,B8B388:OsI_21820,B8BAI7:OsI_29144,B8BET6:OsI_31059
GO:0005388	molecular_function	P-type calcium transporter activity	4	364	16	23424	9.00434067048559e-05	0.00507244524437355	16.0879120879121	A2XF96:OsI_11041,A2ZHW7:OsI_37404,A2ZM62:OsI_38919,B8AIL2:OsI_06071
GO:0030126	cellular_component	COPI vesicle coat	4	364	18	23424	0.000147713783172862	0.0074890888068641	14.3003663003663	A2XLA1:OsI_13245,A2Y963:OsI_21602,A2YYM7:OsI_30447,B8AQC7:OsI_13244
GO:0071949	molecular_function	FAD binding	7	364	76	23424	0.000179940703797015	0.00829363062046241	5.92712550607287	A2XMS3:OsI_13844,A2YCR4:OsI_22900,A2YDY1:OsI_23321,A2YQM4:OsI_27592,B8AKE5:OsI_12147,B8AL89:OsI_13843,B8BBJ7:OsI_29535
GO:0030623	molecular_function	U5 snRNA binding	2	364	2	23424	0.000240826587010245	0.0101749233011829	64.3516483516484	B8AYE9:OsI_18577,B8B388:OsI_21820
GO:0072657	biological_process	protein localization to membrane	3	364	9	23424	0.000291626406320927	0.0113734298465162	21.4505494505494	B8B9E8:OsI_30212,B8BAY0:OsI_27915,B8BEE0:OsI_32361
GO:0006891	biological_process	intra-Golgi vesicle-mediated transport	3	364	10	23424	0.000411814794374341	0.0149135786248422	19.3054945054945	A2Y963:OsI_21602,A2YYM7:OsI_30447,B8AQC7:OsI_13244
GO:0030620	molecular_function	U2 snRNA binding	2	364	3	23424	0.000715035544098134	0.0226259591343519	42.9010989010989	B8AYE9:OsI_18577,B8B388:OsI_21820
GO:0097157	molecular_function	pre-mRNA intronic binding	2	364	3	23424	0.000715035544098134	0.0226259591343519	42.9010989010989	B8AYE9:OsI_18577,B8B388:OsI_21820
GO:0006541	biological_process	glutamine metabolic process	4	364	27	23424	0.000758661351644934	0.0226259591343519	9.53357753357753	A2WXS1:OsI_04723,B8ALL8:OsI_11112,B8B5I7:OsI_27183,B8BIX5:OsI_34982
GO:0048608	biological_process	reproductive structure development	4	364	28	23424	0.000874345699297511	0.0246274038635466	9.19309262166405	A2Z0N8:OsI_31164,A2Z6H7:OsI_33261,B8APY8:OsI_13120,B8B0Q4:OsI_23887
GO:0016491	molecular_function	oxidoreductase activity	15	364	388	23424	0.00119107767307936	0.0274877092737174	2.48782145689362	A2XLE6:OsI_13295,A2XMS3:OsI_13844,A2XT35:OsI_15772,A2YDY1:OsI_23321,A2YI35:OsI_24865,A2Z2T5:OsI_31930,A2ZCK1:OSI9Ba083O10_092B13-3,B8AKE5:OsI_12147,B8AL89:OsI_13843,B8AUC6:OsI_16048,B8B0B8:OsI_22435,B8B1Z4:OsI_21471,B8B5L6:OsI_27236,B8B6A5:OsI_27430,B8B6B2:OsI_27445
GO:0002161	molecular_function	aminoacyl-tRNA editing activity	3	364	14	23424	0.00119276056020076	0.0274877092737174	13.7896389324961	A2Z0N8:OsI_31164,B8APY8:OsI_13120,B8B0Q4:OsI_23887
GO:0046274	biological_process	lignin catabolic process	3	364	14	23424	0.00119276056020076	0.0274877092737174	13.7896389324961	A2Y9C5:LAC19,B8AZE5:OsI_18967,B8BP33:OsI_37963
GO:0052716	molecular_function	hydroquinone:oxygen oxidoreductase activity	3	364	14	23424	0.00119276056020076	0.0274877092737174	13.7896389324961	A2Y9C5:LAC19,B8AZE5:OsI_18967,B8BP33:OsI_37963
GO:0017070	molecular_function	U6 snRNA binding	2	364	4	23424	0.00141535476668617	0.0287402409488586	32.1758241758242	B8AYE9:OsI_18577,B8B388:OsI_21820
GO:0006357	biological_process	regulation of transcription by RNA polymerase II	6	364	79	23424	0.00144759726480084	0.0287402409488586	4.88746696341633	A2YQZ8:OsI_27725,B8AN43:OsI_12770,B8ARN9:OsI_16588,B8ATS2:OsI_15792,B8AUA3:OsI_14607,B8AZS3:OsI_20547
GO:0006487	biological_process	protein N-linked glycosylation	3	364	15	23424	0.00147385851019788	0.0287402409488586	12.8703296703297	A2ZM42:OsI_38900,B8ASM8:OsI_16854,B8BIX5:OsI_34982
GO:0030127	cellular_component	COPII vesicle coat	3	364	15	23424	0.00147385851019788	0.0287402409488586	12.8703296703297	A2Y560:OsI_20132,A2YW68:OsI_29578,B8BPD2:OsI_38153
GO:0005506	molecular_function	iron ion binding	17	364	486	23424	0.0016999448592028	0.0313500907510003	2.25098358431692	A2WZ47:OsI_05217,A2X6A2:OsI_07741,A2X6A3:OsI_07742,A2X6B1:OsI_07749,A2XE43:OsI_10591,A2XEJ7:OsI_10754,A2XMS3:OsI_13844,A2YE80:OsI_23423,A2YFG8:OsI_23853,A2YZ86:OsI_30658,A2Z1U4:OsI_31578,A2Z5X3:OsI_33047,A2Z8P9:OsI_34090,B8AE93:OsI_06411,B8AKE5:OsI_12147,B8AL89:OsI_13843,Q2LA61:Bel
GO:0006032	biological_process	chitin catabolic process	3	364	16	23424	0.00179320045715781	0.0313500907510003	12.0659340659341	A2YX68:OsI_29936,B8ARC6:OsI_16469,Q7GC32:Cht4
GO:0016998	biological_process	cell wall macromolecule catabolic process	3	364	16	23424	0.00179320045715781	0.0313500907510003	12.0659340659341	A2YX68:OsI_29936,B8ARC6:OsI_16469,Q7GC32:Cht4
GO:0016620	molecular_function	oxidoreductase activity, acting on the aldehyde or oxo group of donors, NAD or NADP as acceptor	3	364	17	23424	0.0021525342063808	0.0363778280878355	11.3561732385262	A2WS18:OsI_02656,A2YFZ4:OsI_24036,B8AG13:OsI_08280
GO:0000244	biological_process	spliceosomal tri-snRNP complex assembly	2	364	5	23424	0.00233468073505708	0.0369900978960606	25.7406593406593	B8AYE9:OsI_18577,B8B388:OsI_21820
GO:0030619	molecular_function	U1 snRNA binding	2	364	5	23424	0.00233468073505708	0.0369900978960606	25.7406593406593	B8AYE9:OsI_18577,B8B388:OsI_21820
GO:0004568	molecular_function	chitinase activity	3	364	18	23424	0.00255349829102239	0.0392310191984349	10.7252747252747	A2YX68:OsI_29936,B8ARC6:OsI_16469,Q7GC32:Cht4
GO:0000139	cellular_component	Golgi membrane	12	364	300	23424	0.00272236280793066	0.0405952336359073	2.57406593406593	A2XLA1:OsI_13245,A2Y963:OsI_21602,A2YYM7:OsI_30447,B8AE85:OsI_06330,B8AJE2:OsI_07622,B8AQC7:OsI_13244,B8B0T0:OsI_23922,B8B9E8:OsI_30212,B8BAY0:OsI_27915,B8BEE0:OsI_32361,B8BGT0:OsI_33542,B8BNF3:OsI_37659
GO:0009791	biological_process	post-embryonic development	4	364	39	23424	0.0030715651245908	0.0444938148047867	6.60016906170752	A2Z0N8:OsI_31164,A2Z6H7:OsI_33261,B8APY8:OsI_13120,B8B0Q4:OsI_23887
GO:0044255	biological_process	cellular lipid metabolic process	2	364	6	23424	0.00346607505445201	0.0488138903501992	21.4505494505494	A2ZIE5:OsI_37591,B8BFE4:OsI_31501
GO:0006099	biological_process	tricarboxylic acid cycle	4	364	42	23424	0.00403033776566676	0.0552265201944067	6.1287284144427	A2XUV1:OsI_16388,A2YUJ2:OsI_28997,B8ABR1:OsI_01162,B8AEX3:OsI_06526
GO:0006139	biological_process	nucleobase-containing compound metabolic process	3	364	23	23424	0.00523292616116189	0.0698182516765547	8.39369326325848	A2WTG1:OsI_03144,B8AEA9:OsI_07758,B8AY82:OsI_19926
GO:0009435	biological_process	NAD biosynthetic process	2	364	8	23424	0.00633812049591419	0.0803356772857124	16.0879120879121	A2YII8:OsI_25032,B8AU33:OsI_15928
GO:0032549	molecular_function	ribonucleoside binding	2	364	8	23424	0.00633812049591419	0.0803356772857124	16.0879120879121	A2XK42:OsI_12811,B8AV78:OsI_17620
GO:0005992	biological_process	trehalose biosynthetic process	3	364	25	23424	0.00664223165134638	0.0809859136494405	7.7221978021978	B8A908:OsI_03616,B8AJN7:TPS4,B8BF84:OsI_31278
GO:0004497	molecular_function	monooxygenase activity	13	364	379	23424	0.00670889225498323	0.0809859136494405	2.20731247644176	A2WZ47:OsI_05217,A2X6A2:OsI_07741,A2X6A3:OsI_07742,A2X6B1:OsI_07749,A2XE43:OsI_10591,A2XEJ7:OsI_10754,A2YFG8:OsI_23853,A2YZ86:OsI_30658,A2Z1U4:OsI_31578,A2Z5X3:OsI_33047,A2Z8P9:OsI_34090,B8AE93:OsI_06411,Q2LA61:Bel
GO:0016705	molecular_function	oxidoreductase activity, acting on paired donors, with incorporation or reduction of molecular oxygen	13	364	387	23424	0.00792397558394148	0.082932484900776	2.16168327796235	A2WZ47:OsI_05217,A2X6A2:OsI_07741,A2X6A3:OsI_07742,A2X6B1:OsI_07749,A2XE43:OsI_10591,A2XEJ7:OsI_10754,A2YFG8:OsI_23853,A2YZ86:OsI_30658,A2Z1U4:OsI_31578,A2Z5X3:OsI_33047,A2Z8P9:OsI_34090,B8AE93:OsI_06411,Q2LA61:Bel
GO:0051537	molecular_function	2 iron, 2 sulfur cluster binding	4	364	51	23424	0.00806953945401855	0.082932484900776	5.04718810601164	A2XMS3:OsI_13844,B8AKE5:OsI_12147,B8AL89:OsI_13843,B8AYQ7:OsI_20134
GO:0008964	molecular_function	phosphoenolpyruvate carboxylase activity	2	364	10	23424	0.00997915909615388	0.082932484900776	12.8703296703297	A2YUJ2:OsI_28997,B8AEX3:OsI_06526
GO:0030151	molecular_function	molybdenum ion binding	2	364	10	23424	0.00997915909615388	0.082932484900776	12.8703296703297	B8BBJ7:OsI_29535,B8BBJ9:OsI_29539
GO:0006890	biological_process	retrograde vesicle-mediated transport, Golgi to endoplasmic reticulum	3	364	29	23424	0.0100814564092776	0.082932484900776	6.65706707086017	A2Y963:OsI_21602,A2YYM7:OsI_30447,B8AQC7:OsI_13244
GO:0020037	molecular_function	heme binding	18	364	630	23424	0.0101668961298441	0.082932484900776	1.83861852433281	A2WZ47:OsI_05217,A2X6A2:OsI_07741,A2X6A3:OsI_07742,A2X6B1:OsI_07749,A2XE43:OsI_10591,A2XEJ7:OsI_10754,A2XUE8:OsI_16228,A2YE80:OsI_23423,A2YFG8:OsI_23853,A2YZ86:OsI_30658,A2Z1U4:OsI_31578,A2Z5X3:OsI_33047,A2Z8P9:OsI_34090,A2ZHD9:OsI_37207,B8AE93:OsI_06411,B8AVM7:OsI_17703,B8BBJ9:OsI_29539,Q2LA61:Bel
GO:0000287	molecular_function	magnesium ion binding	7	364	155	23424	0.0108496142331447	0.082932484900776	2.90620347394541	A2XFI3:PDC2,B8ABR1:OsI_01162,B8ASB5:OsI_15396,B8BGT0:OsI_33542,B8BM17:OsI_37456,B8BPP9:OsI_38358,Q1AHB2:KSL11
GO:0000226	biological_process	microtubule cytoskeleton organization	3	364	30	23424	0.0110747269383946	0.082932484900776	6.43516483516484	B8AFG5:OsI_08085,B8AY97:OsI_19960,B8B123:OsI_22696
GO:0005049	molecular_function	nuclear export signal receptor activity	2	364	11	23424	0.0120723646886733	0.082932484900776	11.7002997002997	A2YNM7:OsI_26846,B8ANT1:OsI_14413
GO:0120029	biological_process	proton export across plasma membrane	2	364	11	23424	0.0120723646886733	0.082932484900776	11.7002997002997	A2XYF8:OsI_17734,A2YSS8:OsI_28373
GO:0016702	molecular_function	oxidoreductase activity, acting on single donors with incorporation of molecular oxygen, incorporation of two atoms of oxygen	3	364	31	23424	0.012122523081048	0.082932484900776	6.22757887274016	A2YWV7:OsI_29820,B8B370:OsI_21783,B8BCA6:OsI_29815
GO:0004222	molecular_function	metalloendopeptidase activity	4	364	58	23424	0.0125919638156711	0.082932484900776	4.43804471390678	A2X9G3:OsI_08881,B8AAE3:OsI_03962,B8B7I6:OsI_26542,B8B7I7:OsI_26543
GO:0016157	molecular_function	sucrose synthase activity	2	364	12	23424	0.0143392903421343	0.082932484900776	10.7252747252747	A2YA91:OsI_22003,B8APD5:OsI_11498
GO:0016887	molecular_function	ATP hydrolysis activity	14	364	465	23424	0.0146331149341315	0.082932484900776	1.93746898263027	A2WPT2:OsI_01862,A2XF96:OsI_11041,A2XXN8:OsI_17449,A2XYF8:OsI_17734,A2Y198:OsI_18778,A2YSS8:OsI_28373,A2ZHW7:OsI_37404,A2ZM62:OsI_38919,B8A818:OsI_03378,B8AFM4:OsI_06764,B8AIL2:OsI_06071,B8AY36:OsI_19908,B8B9F6:OsI_30227,B8BGT0:OsI_33542
GO:0000272	biological_process	polysaccharide catabolic process	5	364	93	23424	0.0150534803021249	0.082932484900776	3.4597660404112	A2YMB7:OsI_26372,A2YX68:OsI_29936,B8ARC6:OsI_16469,B8B5H0:OsI_25772,Q7GC32:Cht4
GO:0000419	cellular_component	RNA polymerase V complex	1	364	1	23424	0.0155396174863387	0.082932484900776	64.3516483516484	B8AB30:OsI_01056
GO:0003952	molecular_function	NAD+ synthase (glutamine-hydrolyzing) activity	1	364	1	23424	0.0155396174863387	0.082932484900776	64.3516483516484	A2YII8:OsI_25032
GO:0003980	molecular_function	UDP-glucose:glycoprotein glucosyltransferase activity	1	364	1	23424	0.0155396174863387	0.082932484900776	64.3516483516484	B8AGC9:OsI_08377
GO:0004038	molecular_function	allantoinase activity	1	364	1	23424	0.0155396174863387	0.082932484900776	64.3516483516484	B8ARI0:OsI_17948
GO:0004377	molecular_function	GDP-Man:Man3GlcNAc2-PP-Dol alpha-1,2-mannosyltransferase activity	1	364	1	23424	0.0155396174863387	0.082932484900776	64.3516483516484	A2ZM42:OsI_38900
GO:0004474	molecular_function	malate synthase activity	1	364	1	23424	0.0155396174863387	0.082932484900776	64.3516483516484	A2XUV1:OsI_16388
GO:0004591	molecular_function	oxoglutarate dehydrogenase (succinyl-transferring) activity	1	364	1	23424	0.0155396174863387	0.082932484900776	64.3516483516484	B8AT82:OsI_15669
GO:0004668	molecular_function	protein-arginine deiminase activity	1	364	1	23424	0.0155396174863387	0.082932484900776	64.3516483516484	B8AV42:OsI_16239
GO:0005245	molecular_function	voltage-gated calcium channel activity	1	364	1	23424	0.0155396174863387	0.082932484900776	64.3516483516484	B8A7K5:OsI_03262
GO:0005991	biological_process	trehalose metabolic process	1	364	1	23424	0.0155396174863387	0.082932484900776	64.3516483516484	B8B357:OsI_23125
GO:0006490	biological_process	oligosaccharide-lipid intermediate biosynthetic process	1	364	1	23424	0.0155396174863387	0.082932484900776	64.3516483516484	A2ZM42:OsI_38900
GO:0006537	biological_process	glutamate biosynthetic process	1	364	1	23424	0.0155396174863387	0.082932484900776	64.3516483516484	B8B5I7:OsI_27183
GO:0008240	molecular_function	tripeptidyl-peptidase activity	1	364	1	23424	0.0155396174863387	0.082932484900776	64.3516483516484	B8AGD0:OsI_08378
GO:0009341	cellular_component	beta-galactosidase complex	1	364	1	23424	0.0155396174863387	0.082932484900776	64.3516483516484	B8A982:OsI_05227
GO:0009446	biological_process	putrescine biosynthetic process	1	364	1	23424	0.0155396174863387	0.082932484900776	64.3516483516484	B8AV42:OsI_16239
GO:0009963	biological_process	positive regulation of flavonoid biosynthetic process	1	364	1	23424	0.0155396174863387	0.082932484900776	64.3516483516484	B8AE93:OsI_06411
GO:0015247	molecular_function	aminophospholipid flippase activity	1	364	1	23424	0.0155396174863387	0.082932484900776	64.3516483516484	B8BGT0:OsI_33542
GO:0015662	molecular_function	P-type ion transporter activity	1	364	1	23424	0.0155396174863387	0.082932484900776	64.3516483516484	B8AY36:OsI_19908
GO:0015930	molecular_function	glutamate synthase activity	1	364	1	23424	0.0155396174863387	0.082932484900776	64.3516483516484	B8B5I7:OsI_27183
GO:0016409	molecular_function	palmitoyltransferase activity	1	364	1	23424	0.0155396174863387	0.082932484900776	64.3516483516484	B8B9F6:OsI_30227
GO:0016832	molecular_function	aldehyde-lyase activity	1	364	1	23424	0.0155396174863387	0.082932484900776	64.3516483516484	B8B0B8:OsI_22435
GO:0018812	molecular_function	3-hydroxyacyl-CoA dehydratase activity	1	364	1	23424	0.0155396174863387	0.082932484900776	64.3516483516484	B8AFN7:OsI_06722
GO:0030732	molecular_function	methionine S-methyltransferase activity	1	364	1	23424	0.0155396174863387	0.082932484900776	64.3516483516484	B8AWY8:OsI_18110
GO:0030906	cellular_component	retromer, cargo-selective complex	1	364	1	23424	0.0155396174863387	0.082932484900776	64.3516483516484	A2XN04:OsI_13933
GO:0032367	biological_process	intracellular cholesterol transport	1	364	1	23424	0.0155396174863387	0.082932484900776	64.3516483516484	B8A8Z0:OsI_02169
GO:0034283	molecular_function	syn-stemod-13(17)-ene synthase activity	1	364	1	23424	0.0155396174863387	0.082932484900776	64.3516483516484	Q1AHB2:KSL11
GO:0034515	cellular_component	proteasome storage granule	1	364	1	23424	0.0155396174863387	0.082932484900776	64.3516483516484	A2XXB6:OsI_17319
GO:0042352	biological_process	GDP-L-fucose salvage	1	364	1	23424	0.0155396174863387	0.082932484900776	64.3516483516484	B8ALU8:OsI_09725
GO:0044611	cellular_component	nuclear pore inner ring	1	364	1	23424	0.0155396174863387	0.082932484900776	64.3516483516484	B8BFS0:OsI_32774
GO:0046500	biological_process	S-adenosylmethionine metabolic process	1	364	1	23424	0.0155396174863387	0.082932484900776	64.3516483516484	B8AWY8:OsI_18110
GO:0047341	molecular_function	fucose-1-phosphate guanylyltransferase activity	1	364	1	23424	0.0155396174863387	0.082932484900776	64.3516483516484	B8ALU8:OsI_09725
GO:0047632	molecular_function	agmatine deiminase activity	1	364	1	23424	0.0155396174863387	0.082932484900776	64.3516483516484	B8AV42:OsI_16239
GO:0048194	biological_process	Golgi vesicle budding	1	364	1	23424	0.0155396174863387	0.082932484900776	64.3516483516484	B8BGT0:OsI_33542
GO:0050201	molecular_function	fucokinase activity	1	364	1	23424	0.0155396174863387	0.082932484900776	64.3516483516484	B8ALU8:OsI_09725
GO:0052917	molecular_function	dolichyl-P-Man:Man(7)GlcNAc(2)-PP-dolichol alpha-1,6-mannosyltransferase	1	364	1	23424	0.0155396174863387	0.082932484900776	64.3516483516484	B8ASM8:OsI_16854
GO:0071528	biological_process	tRNA re-export from nucleus	1	364	1	23424	0.0155396174863387	0.082932484900776	64.3516483516484	A2YNM7:OsI_26846
GO:0090391	biological_process	granum assembly	1	364	1	23424	0.0155396174863387	0.082932484900776	64.3516483516484	A2YLX7:LTD
GO:0097159	molecular_function	organic cyclic compound binding	1	364	1	23424	0.0155396174863387	0.082932484900776	64.3516483516484	B8AEA9:OsI_07758
GO:0005247	molecular_function	voltage-gated chloride channel activity	2	364	13	23424	0.0167740620821406	0.0863797580029125	9.90025359256128	A2XTU8:OsI_16029,A2YTR4:K0031E03.24
GO:0005985	biological_process	sucrose metabolic process	2	364	13	23424	0.0167740620821406	0.0863797580029125	9.90025359256128	A2YA91:OsI_22003,B8APD5:OsI_11498
GO:0015977	biological_process	carbon fixation	2	364	13	23424	0.0167740620821406	0.0863797580029125	9.90025359256128	A2YUJ2:OsI_28997,B8AEX3:OsI_06526
GO:0006325	biological_process	chromatin organization	3	364	35	23424	0.0168670533378468	0.0863797580029125	5.51585557299843	A2XCE0:OsI_09971,A2ZAC2:BRE1B,B8BAN0:Hd18
GO:0005682	cellular_component	U5 snRNP	2	364	14	23424	0.0193709456691305	0.0972383114282096	9.19309262166405	B8AYE9:OsI_18577,B8B388:OsI_21820
GO:0008553	molecular_function	P-type proton-exporting transporter activity	2	364	14	23424	0.0193709456691305	0.0972383114282096	9.19309262166405	A2XYF8:OsI_17734,A2YSS8:OsI_28373
GO:0051287	molecular_function	NAD binding	4	364	67	23424	0.0204208883906026	0.101503827588584	3.84188945382975	A2YFZ4:OsI_24036,B8ABR1:OsI_01162,B8AK67:OsI_12127,B8B0B8:OsI_22435
GO:0006002	biological_process	fructose 6-phosphate metabolic process	2	364	16	23424	0.0250287927273565	0.113240779701376	8.04395604395604	A2WLL3:PFK,B8BIX5:OsI_34982
GO:0034440	biological_process	lipid oxidation	2	364	16	23424	0.0250287927273565	0.113240779701376	8.04395604395604	A2YWV7:OsI_29820,B8BCA6:OsI_29815
GO:0004630	molecular_function	phospholipase D activity	2	364	17	23424	0.0280789605301533	0.113240779701376	7.57078215901745	A2Z9I2:OsI_34382,B8ADH7:OsI_00588
GO:0010228	biological_process	vegetative to reproductive phase transition of meristem	2	364	17	23424	0.0280789605301533	0.113240779701376	7.57078215901745	A2XDS0:OsI_10465,A2ZAC2:BRE1B
GO:0016628	molecular_function	oxidoreductase activity, acting on the CH-CH group of donors, NAD or NADP as acceptor	2	364	17	23424	0.0280789605301533	0.113240779701376	7.57078215901745	A2X4M4:OsI_07144,A2XV46:OsI_16484
GO:0030976	molecular_function	thiamine pyrophosphate binding	2	364	17	23424	0.0280789605301533	0.113240779701376	7.57078215901745	A2XFI3:PDC2,B8AT82:OsI_15669
GO:0001887	biological_process	selenium compound metabolic process	1	364	2	23424	0.0308384083856673	0.113240779701376	32.1758241758242	B8AWY8:OsI_18110
GO:0003958	molecular_function	NADPH-hemoprotein reductase activity	1	364	2	23424	0.0308384083856673	0.113240779701376	32.1758241758242	B8A920:OsI_03638
GO:0004360	molecular_function	glutamine-fructose-6-phosphate transaminase (isomerizing) activity	1	364	2	23424	0.0308384083856673	0.113240779701376	32.1758241758242	B8BIX5:OsI_34982
GO:0004362	molecular_function	glutathione-disulfide reductase (NADPH) activity	1	364	2	23424	0.0308384083856673	0.113240779701376	32.1758241758242	A2XAX5:OsI_09408
GO:0004482	molecular_function	mRNA 5'-cap (guanine-N7-)-methyltransferase activity	1	364	2	23424	0.0308384083856673	0.113240779701376	32.1758241758242	B8AJI6:OsI_09172
GO:0004506	molecular_function	squalene monooxygenase activity	1	364	2	23424	0.0308384083856673	0.113240779701376	32.1758241758242	A2XE79:OsI_10630
GO:0004516	molecular_function	nicotinate phosphoribosyltransferase activity	1	364	2	23424	0.0308384083856673	0.113240779701376	32.1758241758242	B8AU33:OsI_15928
GO:0004579	molecular_function	dolichyl-diphosphooligosaccharide-protein glycotransferase activity	1	364	2	23424	0.0308384083856673	0.113240779701376	32.1758241758242	A2XYX2:OsI_17905
GO:0004642	molecular_function	phosphoribosylformylglycinamidine synthase activity	1	364	2	23424	0.0308384083856673	0.113240779701376	32.1758241758242	A2WXS1:OsI_04723
GO:0005881	cellular_component	cytoplasmic microtubule	1	364	2	23424	0.0308384083856673	0.113240779701376	32.1758241758242	B8AFG5:OsI_08085
GO:0006047	biological_process	UDP-N-acetylglucosamine metabolic process	1	364	2	23424	0.0308384083856673	0.113240779701376	32.1758241758242	B8BIX5:OsI_34982
GO:0010014	biological_process	meristem initiation	1	364	2	23424	0.0308384083856673	0.113240779701376	32.1758241758242	A2YNM7:OsI_26846
GO:0010265	biological_process	SCF complex assembly	1	364	2	23424	0.0308384083856673	0.113240779701376	32.1758241758242	B8AIH4:OsI_06001
GO:0010364	biological_process	regulation of ethylene biosynthetic process	1	364	2	23424	0.0308384083856673	0.113240779701376	32.1758241758242	B8B357:OsI_23125
GO:0010449	biological_process	root meristem growth	1	364	2	23424	0.0308384083856673	0.113240779701376	32.1758241758242	B8ANK0:OsI_12851
GO:0018279	biological_process	protein N-linked glycosylation via asparagine	1	364	2	23424	0.0308384083856673	0.113240779701376	32.1758241758242	B8AGC9:OsI_08377
GO:0030117	cellular_component	membrane coat	1	364	2	23424	0.0308384083856673	0.113240779701376	32.1758241758242	B8AE85:OsI_06330
GO:0031110	biological_process	regulation of microtubule polymerization or depolymerization	1	364	2	23424	0.0308384083856673	0.113240779701376	32.1758241758242	B8AFG5:OsI_08085
GO:0032051	molecular_function	clathrin light chain binding	1	364	2	23424	0.0308384083856673	0.113240779701376	32.1758241758242	A2ZH90:OsI_37152
GO:0034198	biological_process	cellular response to amino acid starvation	1	364	2	23424	0.0308384083856673	0.113240779701376	32.1758241758242	B8AQQ4:OsI_13323
GO:0034338	molecular_function	short-chain carboxylesterase activity	1	364	2	23424	0.0308384083856673	0.113240779701376	32.1758241758242	B8BFE4:OsI_31501
GO:0043625	cellular_component	delta DNA polymerase complex	1	364	2	23424	0.0308384083856673	0.113240779701376	32.1758241758242	B8AMD1:OsI_09828
GO:0050897	molecular_function	cobalt ion binding	1	364	2	23424	0.0308384083856673	0.113240779701376	32.1758241758242	B8ARI0:OsI_17948
GO:0051262	biological_process	protein tetramerization	1	364	2	23424	0.0308384083856673	0.113240779701376	32.1758241758242	A2YA91:OsI_22003
GO:0051502	biological_process	diterpene phytoalexin biosynthetic process	1	364	2	23424	0.0308384083856673	0.113240779701376	32.1758241758242	A2YE80:OsI_23423
GO:0071439	cellular_component	clathrin complex	1	364	2	23424	0.0308384083856673	0.113240779701376	32.1758241758242	A2ZH90:OsI_37152
GO:0080141	biological_process	regulation of jasmonic acid biosynthetic process	1	364	2	23424	0.0308384083856673	0.113240779701376	32.1758241758242	B8A7K5:OsI_03262
GO:0090404	cellular_component	pollen tube tip	1	364	2	23424	0.0308384083856673	0.113240779701376	32.1758241758242	B8BGT0:OsI_33542
GO:0097361	cellular_component	cytosolic [4Fe-4S] assembly targeting complex	1	364	2	23424	0.0308384083856673	0.113240779701376	32.1758241758242	B8B4S9:OsI_25540
GO:1902903	biological_process	regulation of supramolecular fiber organization	1	364	2	23424	0.0308384083856673	0.113240779701376	32.1758241758242	B8AFG5:OsI_08085
GO:0008137	molecular_function	NADH dehydrogenase (ubiquinone) activity	2	364	18	23424	0.0312696433100447	0.113240779701376	7.15018315018315	B8AQR3:OsI_13270,P0C321:ndhC
GO:0016126	biological_process	sterol biosynthetic process	2	364	18	23424	0.0312696433100447	0.113240779701376	7.15018315018315	A2X4M4:OsI_07144,A2XE79:OsI_10630
GO:0016101	biological_process	diterpenoid metabolic process	4	364	77	23424	0.0320015812111012	0.11506951541864	3.3429427715142	A2X6A2:OsI_07741,A2YFG8:OsI_23853,B8BPP9:OsI_38358,Q1AHB2:KSL11
GO:0050660	molecular_function	flavin adenine dinucleotide binding	5	364	115	23424	0.0338676424076913	0.120921793666898	2.79789775441949	A2XAX5:OsI_09408,A2XE79:OsI_10630,A2YGX9:OsI_24443,B8A920:OsI_03638,B8BAN0:Hd18
GO:0006508	biological_process	proteolysis	13	364	472	23424	0.0341880243186356	0.12107156997452	1.77239709443099	A2X2G9:OsI_06386,A2X9G3:OsI_08881,A2XPL6:OsI_14580,A2Z798:OsI_33574,B8AAE3:OsI_03962,B8AAU1:OsI_04057,B8ACU7:OsI_00077,B8AGD0:OsI_08378,B8B4I3:OsI_22290,B8B7I6:OsI_26542,B8B7I7:OsI_26543,B8BAI7:OsI_29144,B8BET6:OsI_31059
GO:0006635	biological_process	fatty acid beta-oxidation	2	364	19	23424	0.0345957630371049	0.12107156997452	6.77385772122614	A2YCR4:OsI_22900,B8AFN7:OsI_06722
GO:0005789	cellular_component	endoplasmic reticulum membrane	8	364	240	23424	0.0346259914128311	0.12107156997452	2.14505494505494	A2X4M4:OsI_07144,A2X883:OsI_08441,A2YW68:OsI_29578,A2ZM42:OsI_38900,B8A7Z9:OsI_03344,B8A8V1:OsI_05038,B8ASM8:OsI_16854,B8AY36:OsI_19908
GO:0031090	cellular_component	organelle membrane	2	364	20	23424	0.0380523648091438	0.132140746289287	6.43516483516484	B8A920:OsI_03638,B8BBJ7:OsI_29535
GO:0016301	molecular_function	kinase activity	3	364	50	23424	0.0426557445187682	0.141038473132553	3.8610989010989	A2XIA2:OsI_12162,B8B0B8:OsI_22435,B8BM17:OsI_37456
GO:0042803	molecular_function	protein homodimerization activity	3	364	51	23424	0.044817382335315	0.141038473132553	3.78539107950873	A2XNB9:SNAC1,A2ZAC2:BRE1B,B8AB30:OsI_01056
GO:0000256	biological_process	allantoin catabolic process	1	364	3	23424	0.0459000948064521	0.141038473132553	21.4505494505494	B8ARI0:OsI_17948
GO:0004066	molecular_function	asparagine synthase (glutamine-hydrolyzing) activity	1	364	3	23424	0.0459000948064521	0.141038473132553	21.4505494505494	B8ALL8:OsI_11112
GO:0004818	molecular_function	glutamate-tRNA ligase activity	1	364	3	23424	0.0459000948064521	0.141038473132553	21.4505494505494	A2Z6H7:OsI_33261
GO:0004822	molecular_function	isoleucine-tRNA ligase activity	1	364	3	23424	0.0459000948064521	0.141038473132553	21.4505494505494	B8B0Q4:OsI_23887
GO:0004839	molecular_function	ubiquitin activating enzyme activity	1	364	3	23424	0.0459000948064521	0.141038473132553	21.4505494505494	B8BIM9:OsI_34806
GO:0005982	biological_process	starch metabolic process	1	364	3	23424	0.0459000948064521	0.141038473132553	21.4505494505494	B8B357:OsI_23125
GO:0006097	biological_process	glyoxylate cycle	1	364	3	23424	0.0459000948064521	0.141038473132553	21.4505494505494	A2XUV1:OsI_16388
GO:0006424	biological_process	glutamyl-tRNA aminoacylation	1	364	3	23424	0.0459000948064521	0.141038473132553	21.4505494505494	A2Z6H7:OsI_33261
GO:0006428	biological_process	isoleucyl-tRNA aminoacylation	1	364	3	23424	0.0459000948064521	0.141038473132553	21.4505494505494	B8B0Q4:OsI_23887
GO:0006529	biological_process	asparagine biosynthetic process	1	364	3	23424	0.0459000948064521	0.141038473132553	21.4505494505494	B8ALL8:OsI_11112
GO:0009703	molecular_function	nitrate reductase (NADH) activity	1	364	3	23424	0.0459000948064521	0.141038473132553	21.4505494505494	B8BBJ7:OsI_29535
GO:0010628	biological_process	positive regulation of gene expression	1	364	3	23424	0.0459000948064521	0.141038473132553	21.4505494505494	B8ANK0:OsI_12851
GO:0032044	cellular_component	DSIF complex	1	364	3	23424	0.0459000948064521	0.141038473132553	21.4505494505494	B8AZS3:OsI_20547
GO:0042753	biological_process	positive regulation of circadian rhythm	1	364	3	23424	0.0459000948064521	0.141038473132553	21.4505494505494	A2XHW1:OsI_12004
GO:0046914	molecular_function	transition metal ion binding	1	364	3	23424	0.0459000948064521	0.141038473132553	21.4505494505494	A2XAA0:OsI_09178
GO:0050242	molecular_function	pyruvate, phosphate dikinase activity	1	364	3	23424	0.0459000948064521	0.141038473132553	21.4505494505494	A2XIA2:OsI_12162
GO:0055037	cellular_component	recycling endosome	1	364	3	23424	0.0459000948064521	0.141038473132553	21.4505494505494	B8BGT0:OsI_33542
GO:0005737	cellular_component	cytoplasm	23	364	1016	23424	0.046721866819515	0.142698713719844	1.45677944103141	A2WLL3:PFK,A2WUL5:OsI_03568,A2X5F3:OsI_07431,A2XNC6:OsI_14061,A2Y9X7:OsI_021120,A2YII8:OsI_25032,A2YMX8:OsI_26586,A2YNM7:OsI_26846,A2YT95:OsI_28540,A2Z6H7:OsI_33261,A2Z798:OsI_33574,B8A772:OsI_03188,B8A920:OsI_03638,B8ADL6:OsI_00665,B8AGD0:OsI_08378,B8AJJ4:OsI_09119,B8AKC0:OsI_10833,B8ANB4:OsI_10014,B8ANK0:OsI_12851,B8ARW2:OsI_18044,B8AY97:OsI_19960,B8BBJ7:OsI_29535,P0C5C8:OsI_27030
GO:0004252	molecular_function	serine-type endopeptidase activity	5	364	131	23424	0.0539816589852516	0.153946345667958	2.45616978441406	A2Z798:OsI_33574,B8AAU1:OsI_04057,B8ACU7:OsI_00077,B8AGD0:OsI_08378,B8B4I3:OsI_22290
GO:0010333	molecular_function	terpene synthase activity	3	364	56	23424	0.0564182353869316	0.153946345667958	3.44740973312402	B8ASB5:OsI_15396,B8BPP9:OsI_38358,Q1AHB2:KSL11
GO:0005783	cellular_component	endoplasmic reticulum	7	364	223	23424	0.0602520553038453	0.153946345667958	2.02000689893067	A2X2G9:OsI_06386,A2YH05:OsI_24470,B8ARI0:OsI_17948,B8BAI7:OsI_29144,B8BET6:OsI_31059,B8BGT0:OsI_33542,B8BH86:OsI_33873
GO:0000325	cellular_component	plant-type vacuole	1	364	4	23424	0.0607283414863738	0.153946345667958	16.0879120879121	B8A7K5:OsI_03262
GO:0002237	biological_process	response to molecule of bacterial origin	1	364	4	23424	0.0607283414863738	0.153946345667958	16.0879120879121	B8BGT0:OsI_33542
GO:0002238	biological_process	response to molecule of fungal origin	1	364	4	23424	0.0607283414863738	0.153946345667958	16.0879120879121	B8BGT0:OsI_33542
GO:0003954	molecular_function	NADH dehydrogenase activity	1	364	4	23424	0.0607283414863738	0.153946345667958	16.0879120879121	B8AQR3:OsI_13270
GO:0004165	molecular_function	delta(3)-delta(2)-enoyl-CoA isomerase activity	1	364	4	23424	0.0607283414863738	0.153946345667958	16.0879120879121	B8AFN7:OsI_06722
GO:0004359	molecular_function	glutaminase activity	1	364	4	23424	0.0607283414863738	0.153946345667958	16.0879120879121	A2YII8:OsI_25032
GO:0004758	molecular_function	serine C-palmitoyltransferase activity	1	364	4	23424	0.0607283414863738	0.153946345667958	16.0879120879121	B8A8V1:OsI_05038
GO:0004823	molecular_function	leucine-tRNA ligase activity	1	364	4	23424	0.0607283414863738	0.153946345667958	16.0879120879121	A2Z0N8:OsI_31164
GO:0005675	cellular_component	transcription factor TFIIH holo complex	1	364	4	23424	0.0607283414863738	0.153946345667958	16.0879120879121	B8ARN9:OsI_16588
GO:0006090	biological_process	pyruvate metabolic process	1	364	4	23424	0.0607283414863738	0.153946345667958	16.0879120879121	A2XIA2:OsI_12162
GO:0006145	biological_process	purine nucleobase catabolic process	1	364	4	23424	0.0607283414863738	0.153946345667958	16.0879120879121	B8ARI0:OsI_17948
GO:0006429	biological_process	leucyl-tRNA aminoacylation	1	364	4	23424	0.0607283414863738	0.153946345667958	16.0879120879121	A2Z0N8:OsI_31164
GO:0006809	biological_process	nitric oxide biosynthetic process	1	364	4	23424	0.0607283414863738	0.153946345667958	16.0879120879121	B8BBJ7:OsI_29535
GO:0006893	biological_process	Golgi to plasma membrane transport	1	364	4	23424	0.0607283414863738	0.153946345667958	16.0879120879121	B8BGT0:OsI_33542
GO:0006898	biological_process	receptor-mediated endocytosis	1	364	4	23424	0.0607283414863738	0.153946345667958	16.0879120879121	A2ZH90:OsI_37152
GO:0008482	molecular_function	sulfite oxidase activity	1	364	4	23424	0.0607283414863738	0.153946345667958	16.0879120879121	B8BBJ9:OsI_29539
GO:0008692	molecular_function	3-hydroxybutyryl-CoA epimerase activity	1	364	4	23424	0.0607283414863738	0.153946345667958	16.0879120879121	B8AFN7:OsI_06722
GO:0009514	cellular_component	glyoxysome	1	364	4	23424	0.0607283414863738	0.153946345667958	16.0879120879121	A2XUV1:OsI_16388
GO:0010136	biological_process	ureide catabolic process	1	364	4	23424	0.0607283414863738	0.153946345667958	16.0879120879121	B8ARI0:OsI_17948
GO:0010162	biological_process	seed dormancy process	1	364	4	23424	0.0607283414863738	0.153946345667958	16.0879120879121	A2ZAC2:BRE1B
GO:0010223	biological_process	secondary shoot formation	1	364	4	23424	0.0607283414863738	0.153946345667958	16.0879120879121	B8AE93:OsI_06411
GO:0010431	biological_process	seed maturation	1	364	4	23424	0.0607283414863738	0.153946345667958	16.0879120879121	A2YA91:OsI_22003
GO:0010945	molecular_function	coenzyme A diphosphatase activity	1	364	4	23424	0.0607283414863738	0.153946345667958	16.0879120879121	A2YUP1:OsI_29046
GO:0015250	molecular_function	water channel activity	1	364	4	23424	0.0607283414863738	0.153946345667958	16.0879120879121	A2YKV0:OsI_25843
GO:0017150	molecular_function	tRNA dihydrouridine synthase activity	1	364	4	23424	0.0607283414863738	0.153946345667958	16.0879120879121	A2YGX9:OsI_24443
GO:0030130	cellular_component	clathrin coat of trans-Golgi network vesicle	1	364	4	23424	0.0607283414863738	0.153946345667958	16.0879120879121	A2ZH90:OsI_37152
GO:0030132	cellular_component	clathrin coat of coated pit	1	364	4	23424	0.0607283414863738	0.153946345667958	16.0879120879121	A2ZH90:OsI_37152
GO:0045727	biological_process	positive regulation of translation	1	364	4	23424	0.0607283414863738	0.153946345667958	16.0879120879121	B8AQT7:OsI_10529
GO:0051499	molecular_function	D-aminoacyl-tRNA deacylase activity	1	364	4	23424	0.0607283414863738	0.153946345667958	16.0879120879121	B8BD84:OsI_30523
GO:1900055	biological_process	regulation of leaf senescence	1	364	4	23424	0.0607283414863738	0.153946345667958	16.0879120879121	B8B357:OsI_23125
GO:1901703	biological_process	protein localization involved in auxin polar transport	1	364	4	23424	0.0607283414863738	0.153946345667958	16.0879120879121	B8BGT0:OsI_33542
GO:0016226	biological_process	iron-sulfur cluster assembly	2	364	26	23424	0.0612694974416507	0.154545448770731	4.95012679628064	B8A920:OsI_03638,B8B4S9:OsI_25540
GO:0050661	molecular_function	NADP binding	3	364	59	23424	0.0639942416140762	0.160619210387805	3.27211771279568	A2YFZ4:OsI_24036,B8A920:OsI_03638,B8B0B8:OsI_22435
GO:0000428	cellular_component	DNA-directed RNA polymerase complex	2	364	27	23424	0.0655105489976539	0.162018772399076	4.76678876678877	B8AV78:OsI_17620,P0C508:rpoC2
GO:0015145	molecular_function	monosaccharide transmembrane transporter activity	2	364	27	23424	0.0655105489976539	0.162018772399076	4.76678876678877	A2YHD1:OsI_24597,B8AQU8:OsI_10546
GO:0016746	molecular_function	acyltransferase activity	2	364	27	23424	0.0655105489976539	0.162018772399076	4.76678876678877	B8ACG2:OsI_04478,B8AGG7:OsI_08451
GO:0016102	biological_process	diterpenoid biosynthetic process	2	364	28	23424	0.0698465763154206	0.167502919446583	4.59654631083203	A2X6A3:OsI_07742,B8ASB5:OsI_15396
GO:0071013	cellular_component	catalytic step 2 spliceosome	2	364	28	23424	0.0698465763154206	0.167502919446583	4.59654631083203	B8AYE9:OsI_18577,B8B388:OsI_21820
GO:0003824	molecular_function	catalytic activity	4	364	100	23424	0.0706851769069561	0.167502919446583	2.57406593406593	B8A908:OsI_03616,B8AJN7:TPS4,B8BF84:OsI_31278,B8BND4:OsI_37616
GO:0004553	molecular_function	hydrolase activity, hydrolyzing O-glycosyl compounds	4	364	101	23424	0.0727433086343621	0.167502919446583	2.54858013273855	A2WYY5:OsI_05151,A2WZ06:OsI_05171,B8B4E7:OsI_23647,B8B5H0:OsI_25772
GO:0003899	molecular_function	DNA-directed 5'-3' RNA polymerase activity	2	364	29	23424	0.0742736222343942	0.167502919446583	4.43804471390678	B8AV78:OsI_17620,P0C508:rpoC2
GO:0031408	biological_process	oxylipin biosynthetic process	2	364	29	23424	0.0742736222343942	0.167502919446583	4.43804471390678	A2YWV7:OsI_29820,B8BCA6:OsI_29815
GO:0003857	molecular_function	3-hydroxyacyl-CoA dehydrogenase activity	1	364	5	23424	0.0753267566742032	0.167502919446583	12.8703296703297	B8AFN7:OsI_06722
GO:0003997	molecular_function	acyl-CoA oxidase activity	1	364	5	23424	0.0753267566742032	0.167502919446583	12.8703296703297	A2YCR4:OsI_22900
GO:0004450	molecular_function	isocitrate dehydrogenase (NADP+) activity	1	364	5	23424	0.0753267566742032	0.167502919446583	12.8703296703297	B8ABR1:OsI_01162
GO:0006065	biological_process	UDP-glucuronate biosynthetic process	1	364	5	23424	0.0753267566742032	0.167502919446583	12.8703296703297	B8AK67:OsI_12127
GO:0006102	biological_process	isocitrate metabolic process	1	364	5	23424	0.0753267566742032	0.167502919446583	12.8703296703297	B8ABR1:OsI_01162
GO:0006874	biological_process	intracellular calcium ion homeostasis	1	364	5	23424	0.0753267566742032	0.167502919446583	12.8703296703297	B8AY36:OsI_19908
GO:0009882	molecular_function	blue light photoreceptor activity	1	364	5	23424	0.0753267566742032	0.167502919446583	12.8703296703297	B8AEA9:OsI_07758
GO:0010241	biological_process	ent-kaurene oxidation to kaurenoic acid	1	364	5	23424	0.0753267566742032	0.167502919446583	12.8703296703297	A2YE80:OsI_23423
GO:0016255	biological_process	attachment of GPI anchor to protein	1	364	5	23424	0.0753267566742032	0.167502919446583	12.8703296703297	A2WY43:OsI_04848
GO:0019887	molecular_function	protein kinase regulator activity	1	364	5	23424	0.0753267566742032	0.167502919446583	12.8703296703297	B8AQQ4:OsI_13323
GO:0031425	biological_process	chloroplast RNA processing	1	364	5	23424	0.0753267566742032	0.167502919446583	12.8703296703297	B8AQT7:OsI_10529
GO:0032784	biological_process	regulation of DNA-templated transcription elongation	1	364	5	23424	0.0753267566742032	0.167502919446583	12.8703296703297	B8AZS3:OsI_20547
GO:0048188	cellular_component	Set1C/COMPASS complex	1	364	5	23424	0.0753267566742032	0.167502919446583	12.8703296703297	A2XDS0:OsI_10465
GO:0051538	molecular_function	3 iron, 4 sulfur cluster binding	1	364	5	23424	0.0753267566742032	0.167502919446583	12.8703296703297	B8B5I7:OsI_27183
GO:0052615	molecular_function	ent-kaurene oxidase activity	1	364	5	23424	0.0753267566742032	0.167502919446583	12.8703296703297	A2YE80:OsI_23423
GO:0071786	biological_process	endoplasmic reticulum tubular network organization	1	364	5	23424	0.0753267566742032	0.167502919446583	12.8703296703297	B8ARE6:OsI_17881
GO:0140824	molecular_function	thioredoxin-dependent peroxiredoxin activity	1	364	5	23424	0.0753267566742032	0.167502919446583	12.8703296703297	P0C5C8:OsI_27030
GO:0003712	molecular_function	transcription coregulator activity	2	364	30	23424	0.0787878290412513	0.174434189187399	4.29010989010989	A2YQZ8:OsI_27725,B8AN43:OsI_12770
GO:0005741	cellular_component	mitochondrial outer membrane	2	364	31	23424	0.0833854363488515	0.183810505342903	4.15171924849344	B8AQM0:OsI_11793,B8AQM1:OsI_11794
GO:0008194	molecular_function	UDP-glycosyltransferase activity	5	364	150	23424	0.0851991898184916	0.186382535860917	2.14505494505494	A2Y0Z9:OsI_18679,A2YBR4:OsI_22543,A2Z359:OsI_32057,A2ZEH5:OsI_36192,B8BMI2:OsI_38729
GO:0009058	biological_process	biosynthetic process	3	364	68	23424	0.0893068164175432	0.186382535860917	2.83904330963155	B8A8V1:OsI_05038,B8AWY8:OsI_18110,B8B1P8:OsI_22884
GO:0004832	molecular_function	valine-tRNA ligase activity	1	364	6	23424	0.0896988929981531	0.186382535860917	10.7252747252747	B8APY8:OsI_13120
GO:0005742	cellular_component	mitochondrial outer membrane translocase complex	1	364	6	23424	0.0896988929981531	0.186382535860917	10.7252747252747	B8A916:OsI_03631
GO:0006438	biological_process	valyl-tRNA aminoacylation	1	364	6	23424	0.0896988929981531	0.186382535860917	10.7252747252747	B8APY8:OsI_13120
GO:0009934	biological_process	regulation of meristem structural organization	1	364	6	23424	0.0896988929981531	0.186382535860917	10.7252747252747	B8AE93:OsI_06411
GO:0015098	molecular_function	molybdate ion transmembrane transporter activity	1	364	6	23424	0.0896988929981531	0.186382535860917	10.7252747252747	A2XBQ9:OsI_09722
GO:0016558	biological_process	protein import into peroxisome matrix	1	364	6	23424	0.0896988929981531	0.186382535860917	10.7252747252747	B8B9F6:OsI_30227
GO:0016717	molecular_function	oxidoreductase activity, acting on paired donors, with oxidation of a pair of donors resulting in the reduction of molecular oxygen to two molecules of water	1	364	6	23424	0.0896988929981531	0.186382535860917	10.7252747252747	A2X8Y2:OsI_08694
GO:0042765	cellular_component	GPI-anchor transamidase complex	1	364	6	23424	0.0896988929981531	0.186382535860917	10.7252747252747	A2WY43:OsI_04848
GO:0042797	biological_process	tRNA transcription by RNA polymerase III	1	364	6	23424	0.0896988929981531	0.186382535860917	10.7252747252747	A2YT86:OsI_28532
GO:0043546	molecular_function	molybdopterin cofactor binding	1	364	6	23424	0.0896988929981531	0.186382535860917	10.7252747252747	B8BBJ9:OsI_29539
GO:0080162	biological_process	endoplasmic reticulum to cytosol auxin transport	1	364	6	23424	0.0896988929981531	0.186382535860917	10.7252747252747	B8BD18:OsI_31863
GO:2000012	biological_process	regulation of auxin polar transport	1	364	6	23424	0.0896988929981531	0.186382535860917	10.7252747252747	B8ANK0:OsI_12851
GO:0015293	molecular_function	symporter activity	3	364	69	23424	0.0923440224466312	0.191095589307927	2.79789775441949	A2WT65:OsI_03053,A2YHD1:OsI_24597,B8AQU8:OsI_10546
GO:0000049	molecular_function	tRNA binding	2	364	34	23424	0.0976424739144456	0.201238757213918	3.78539107950873	A2YNM7:OsI_26846,B8B0Q4:OsI_23887
GO:0003979	molecular_function	UDP-glucose 6-dehydrogenase activity	1	364	7	23424	0.103848248320926	0.20407388332833	9.19309262166405	B8AK67:OsI_12127
GO:0006081	biological_process	cellular aldehyde metabolic process	1	364	7	23424	0.103848248320926	0.20407388332833	9.19309262166405	B8AG13:OsI_08280
GO:0006405	biological_process	RNA export from nucleus	1	364	7	23424	0.103848248320926	0.20407388332833	9.19309262166405	B8BFS0:OsI_32774
GO:0007033	biological_process	vacuole organization	1	364	7	23424	0.103848248320926	0.20407388332833	9.19309262166405	B8A772:OsI_03188
GO:0008139	molecular_function	nuclear localization sequence binding	1	364	7	23424	0.103848248320926	0.20407388332833	9.19309262166405	B8AKC0:OsI_10833
GO:0009965	biological_process	leaf morphogenesis	1	364	7	23424	0.103848248320926	0.20407388332833	9.19309262166405	A2ZAC2:BRE1B
GO:0030234	molecular_function	enzyme regulator activity	1	364	7	23424	0.103848248320926	0.20407388332833	9.19309262166405	A2XXB6:OsI_17319
GO:0031012	cellular_component	extracellular matrix	1	364	7	23424	0.103848248320926	0.20407388332833	9.19309262166405	A2X9G3:OsI_08881
GO:0042176	biological_process	regulation of protein catabolic process	1	364	7	23424	0.103848248320926	0.20407388332833	9.19309262166405	A2XXB6:OsI_17319
GO:0050105	molecular_function	L-gulonolactone oxidase activity	1	364	7	23424	0.103848248320926	0.20407388332833	9.19309262166405	A2YQM4:OsI_27592
GO:0061608	molecular_function	nuclear import signal receptor activity	1	364	7	23424	0.103848248320926	0.20407388332833	9.19309262166405	B8AKC0:OsI_10833
GO:0080037	biological_process	negative regulation of cytokinin-activated signaling pathway	1	364	7	23424	0.103848248320926	0.20407388332833	9.19309262166405	B8ANK0:OsI_12851
GO:0005507	molecular_function	copper ion binding	3	364	73	23424	0.104908527541489	0.205361480554189	2.6445882884239	A2Y9C5:LAC19,B8AZE5:OsI_18967,B8BP33:OsI_37963
GO:0016592	cellular_component	mediator complex	2	364	36	23424	0.107499421075421	0.209282256857731	3.57509157509158	A2YQZ8:OsI_27725,B8AN43:OsI_12770
GO:0008270	molecular_function	zinc ion binding	16	364	731	23424	0.107829096652851	0.209282256857731	1.40851761097999	A2X2G9:OsI_06386,A2X9G3:OsI_08881,A2XC93:OsI_09918,A2Y560:OsI_20132,A2YW68:OsI_29578,A2ZCE7:OsI_35453,A2ZCK1:OSI9Ba083O10_092B13-3,A2ZMD0:OsI_38982,B8ARI0:OsI_17948,B8B0B8:OsI_22435,B8B6D6:OsI_26089,B8BAI7:OsI_29144,B8BET6:OsI_31059,B8BLA8:OsI_36654,B8BPD2:OsI_38153,P0C508:rpoC2
GO:0016042	biological_process	lipid catabolic process	3	364	74	23424	0.108149805318985	0.209282256857731	2.60885060885061	A2WTA0:OsI_03088,A2Z9I2:OsI_34382,B8ADH7:OsI_00588
GO:0005516	molecular_function	calmodulin binding	4	364	120	23424	0.117341995882427	0.219535224841515	2.14505494505494	A2XF96:OsI_11041,A2ZHW7:OsI_37404,A2ZM62:OsI_38919,B8AIL2:OsI_06071
GO:0009678	molecular_function	diphosphate hydrolysis-driven proton transmembrane transporter activity	1	364	8	23424	0.117778266581641	0.219535224841515	8.04395604395604	A2Y9Y6:OsI_21891
GO:0009686	biological_process	gibberellin biosynthetic process	1	364	8	23424	0.117778266581641	0.219535224841515	8.04395604395604	A2YE80:OsI_23423
GO:0009832	biological_process	plant-type cell wall biogenesis	1	364	8	23424	0.117778266581641	0.219535224841515	8.04395604395604	A2ZM42:OsI_38900
GO:0009926	biological_process	auxin polar transport	1	364	8	23424	0.117778266581641	0.219535224841515	8.04395604395604	B8AE93:OsI_06411
GO:0010119	biological_process	regulation of stomatal movement	1	364	8	23424	0.117778266581641	0.219535224841515	8.04395604395604	B8A7K5:OsI_03262
GO:0031123	biological_process	RNA 3'-end processing	1	364	8	23424	0.117778266581641	0.219535224841515	8.04395604395604	A2YE24:OsI_23369
GO:0042500	molecular_function	aspartic endopeptidase activity, intramembrane cleaving	1	364	8	23424	0.117778266581641	0.219535224841515	8.04395604395604	A2XB63:OsI_09503
GO:0097367	molecular_function	carbohydrate derivative binding	1	364	8	23424	0.117778266581641	0.219535224841515	8.04395604395604	B8BIX5:OsI_34982
GO:0098552	cellular_component	side of membrane	1	364	8	23424	0.117778266581641	0.219535224841515	8.04395604395604	A2X956:OsI_08770
GO:0048046	cellular_component	apoplast	5	364	169	23424	0.124035850643404	0.230352294052036	1.9038949216464	A2XXL8:OsI_17426,A2Y9C5:LAC19,A2YP37:OsI_27026,B8AZE5:OsI_18967,B8BP33:OsI_37963
GO:0140359	molecular_function	ABC-type transporter activity	4	364	124	23424	0.127965228319375	0.236406438591524	2.07585962424672	A2WPT2:OsI_01862,A2XXN8:OsI_17449,A2Y198:OsI_18778,B8A818:OsI_03378
GO:0006790	biological_process	sulfur compound metabolic process	1	364	9	23424	0.131492338624872	0.236406438591524	7.15018315018315	B8BBJ9:OsI_29539
GO:0006811	biological_process	monoatomic ion transport	1	364	9	23424	0.131492338624872	0.236406438591524	7.15018315018315	A2XBQ9:OsI_09722
GO:0016799	molecular_function	hydrolase activity, hydrolyzing N-glycosyl compounds	1	364	9	23424	0.131492338624872	0.236406438591524	7.15018315018315	B8AY82:OsI_19926
GO:0019829	molecular_function	ATPase-coupled monoatomic cation transmembrane transporter activity	1	364	9	23424	0.131492338624872	0.236406438591524	7.15018315018315	B8AY36:OsI_19908
GO:0031369	molecular_function	translation initiation factor binding	1	364	9	23424	0.131492338624872	0.236406438591524	7.15018315018315	B8B6V6:OsI_24739
GO:0042773	biological_process	ATP synthesis coupled electron transport	1	364	9	23424	0.131492338624872	0.236406438591524	7.15018315018315	B8AQR3:OsI_13270
GO:0047372	molecular_function	acylglycerol lipase activity	1	364	9	23424	0.131492338624872	0.236406438591524	7.15018315018315	B8BFE4:OsI_31501
GO:0051453	biological_process	regulation of intracellular pH	1	364	9	23424	0.131492338624872	0.236406438591524	7.15018315018315	A2YSS8:OsI_28373
GO:0005774	cellular_component	vacuolar membrane	2	364	41	23424	0.13318679705741	0.237095768939065	3.13910479764138	B8A7K5:OsI_03262,B8AD30:OsI_00246
GO:0005802	cellular_component	trans-Golgi network	2	364	41	23424	0.13318679705741	0.237095768939065	3.13910479764138	B8A8Z0:OsI_02169,B8BGT0:OsI_33542
GO:0005524	molecular_function	ATP binding	48	364	2628	23424	0.133278686681723	0.237095768939065	1.17537257263285	A2WLE4:OsI_00654,A2WLL3:PFK,A2WMC7:OsI_00997,A2WPT2:OsI_01862,A2WT32:OsI_03022,A2WXS1:OsI_04723,A2XAA0:OsI_09178,A2XEQ1:OsI_10814,A2XF47:OsI_10990,A2XF96:OsI_11041,A2XIA2:OsI_12162,A2XNC6:OsI_14061,A2XXN8:OsI_17449,A2XXZ4:OsI_17571,A2XYF8:OsI_17734,A2Y198:OsI_18778,A2YE24:OsI_23369,A2YII8:OsI_25032,A2YSS8:OsI_28373,A2Z0N8:OsI_31164,A2Z154:OsI_31326,A2Z6H7:OsI_33261,A2ZHW7:OsI_37404,A2ZM62:OsI_389…
GO:0030246	molecular_function	carbohydrate binding	5	364	178	23424	0.144851978143708	0.247514673837018	1.80763057167552	A2XEQ1:OsI_10814,A2XHP8:OsI_11938,B8A982:OsI_05227,B8ADU5:OsI_06291,B8B5H0:OsI_25772
GO:0003885	molecular_function	D-arabinono-1,4-lactone oxidase activity	1	364	10	23424	0.144993803016951	0.247514673837018	6.43516483516484	A2YQM4:OsI_27592
GO:0004143	molecular_function	ATP-dependent diacylglycerol kinase activity	1	364	10	23424	0.144993803016951	0.247514673837018	6.43516483516484	A2XXZ4:OsI_17571
GO:0004737	molecular_function	pyruvate decarboxylase activity	1	364	10	23424	0.144993803016951	0.247514673837018	6.43516483516484	A2XFI3:PDC2
GO:0005666	cellular_component	RNA polymerase III complex	1	364	10	23424	0.144993803016951	0.247514673837018	6.43516483516484	A2YT86:OsI_28532
GO:0005667	cellular_component	transcription regulator complex	1	364	10	23424	0.144993803016951	0.247514673837018	6.43516483516484	B8AUA3:OsI_14607
GO:0006611	biological_process	protein export from nucleus	1	364	10	23424	0.144993803016951	0.247514673837018	6.43516483516484	B8ANT1:OsI_14413
GO:0007205	biological_process	protein kinase C-activating G protein-coupled receptor signaling pathway	1	364	10	23424	0.144993803016951	0.247514673837018	6.43516483516484	A2XXZ4:OsI_17571
GO:0019432	biological_process	triglyceride biosynthetic process	1	364	10	23424	0.144993803016951	0.247514673837018	6.43516483516484	B8AGG7:OsI_08451
GO:0019684	biological_process	photosynthesis, light reaction	1	364	10	23424	0.144993803016951	0.247514673837018	6.43516483516484	P0C321:ndhC
GO:0042128	biological_process	nitrate assimilation	1	364	10	23424	0.144993803016951	0.247514673837018	6.43516483516484	B8BBJ7:OsI_29535
GO:1990817	molecular_function	poly(A) RNA polymerase activity	1	364	10	23424	0.144993803016951	0.247514673837018	6.43516483516484	A2YE24:OsI_23369
GO:0005694	cellular_component	chromosome	2	364	45	23424	0.154617728660833	0.260555113807915	2.86007326007326	A2Y138:OsI_18726,B8BLA8:OsI_36654
GO:0006351	biological_process	DNA-templated transcription	3	364	88	23424	0.157218196985512	0.260555113807915	2.19380619380619	A2WKY1:OsI_00493,B8AV78:OsI_17620,P0C508:rpoC2
GO:0004743	molecular_function	pyruvate kinase activity	1	364	11	23424	0.158285946849779	0.260555113807915	5.85014985014985	B8BM17:OsI_37456
GO:0006995	biological_process	cellular response to nitrogen starvation	1	364	11	23424	0.158285946849779	0.260555113807915	5.85014985014985	B8ARI0:OsI_17948
GO:0016161	molecular_function	beta-amylase activity	1	364	11	23424	0.158285946849779	0.260555113807915	5.85014985014985	A2YMB7:OsI_26372
GO:0030955	molecular_function	potassium ion binding	1	364	11	23424	0.158285946849779	0.260555113807915	5.85014985014985	B8BM17:OsI_37456
GO:0045454	biological_process	cell redox homeostasis	1	364	11	23424	0.158285946849779	0.260555113807915	5.85014985014985	A2XAX5:OsI_09408
GO:0046470	biological_process	phosphatidylcholine metabolic process	1	364	11	23424	0.158285946849779	0.260555113807915	5.85014985014985	B8ADH7:OsI_00588
GO:0051879	molecular_function	Hsp90 protein binding	1	364	11	23424	0.158285946849779	0.260555113807915	5.85014985014985	B8ANK0:OsI_12851
GO:0102229	molecular_function	amylopectin maltohydrolase activity	1	364	11	23424	0.158285946849779	0.260555113807915	5.85014985014985	A2YMB7:OsI_26372
GO:1902584	biological_process	positive regulation of response to water deprivation	1	364	11	23424	0.158285946849779	0.260555113807915	5.85014985014985	A2XNB9:SNAC1
GO:0004467	molecular_function	long-chain fatty acid-CoA ligase activity	1	364	12	23424	0.171372006532292	0.2740870893119	5.36263736263736	B8A6V4:OsI_03121
GO:0004556	molecular_function	alpha-amylase activity	1	364	12	23424	0.171372006532292	0.2740870893119	5.36263736263736	B8A8P2:OsI_03507
GO:0006289	biological_process	nucleotide-excision repair	1	364	12	23424	0.171372006532292	0.2740870893119	5.36263736263736	B8ARN9:OsI_16588
GO:0008519	molecular_function	ammonium channel activity	1	364	12	23424	0.171372006532292	0.2740870893119	5.36263736263736	A2Y5L5:OsI_20286
GO:0008540	cellular_component	proteasome regulatory particle, base subcomplex	1	364	12	23424	0.171372006532292	0.2740870893119	5.36263736263736	A2XXB6:OsI_17319
GO:0034702	cellular_component	monoatomic ion channel complex	1	364	12	23424	0.171372006532292	0.2740870893119	5.36263736263736	B8A7K5:OsI_03262
GO:0042147	biological_process	retrograde transport, endosome to Golgi	1	364	12	23424	0.171372006532292	0.2740870893119	5.36263736263736	A2XN04:OsI_13933
GO:0048193	biological_process	Golgi vesicle transport	1	364	12	23424	0.171372006532292	0.2740870893119	5.36263736263736	B8AYQ7:OsI_20134
GO:0048511	biological_process	rhythmic process	1	364	12	23424	0.171372006532292	0.2740870893119	5.36263736263736	A2XHW1:OsI_12004
GO:0005200	molecular_function	structural constituent of cytoskeleton	1	364	13	23424	0.184255168569805	0.289217865216381	4.95012679628064	B8AY97:OsI_19960
GO:0005635	cellular_component	nuclear envelope	1	364	13	23424	0.184255168569805	0.289217865216381	4.95012679628064	B8B0J8:OsI_22505
GO:0022900	biological_process	electron transport chain	1	364	13	23424	0.184255168569805	0.289217865216381	4.95012679628064	B8AYQ7:OsI_20134
GO:0030150	biological_process	protein import into mitochondrial matrix	1	364	13	23424	0.184255168569805	0.289217865216381	4.95012679628064	B8A916:OsI_03631
GO:0045087	biological_process	innate immune response	1	364	13	23424	0.184255168569805	0.289217865216381	4.95012679628064	A2ZAC2:BRE1B
GO:1901002	biological_process	positive regulation of response to salt stress	1	364	13	23424	0.184255168569805	0.289217865216381	4.95012679628064	A2XNB9:SNAC1
GO:0008289	molecular_function	lipid binding	3	364	96	23424	0.187820755072896	0.293904700067773	2.01098901098901	B8AD26:OsI_00239,B8AQK4:OsI_11843,B8BH86:OsI_33873
GO:0000045	biological_process	autophagosome assembly	1	364	14	23424	0.196938570331395	0.302569258054598	4.59654631083203	A2XLY1:OsI_13486
GO:0001055	molecular_function	RNA polymerase II activity	1	364	14	23424	0.196938570331395	0.302569258054598	4.59654631083203	A2XK42:OsI_12811
GO:0004407	molecular_function	histone deacetylase activity	1	364	14	23424	0.196938570331395	0.302569258054598	4.59654631083203	B8ATS2:OsI_15792
GO:0006368	biological_process	transcription elongation by RNA polymerase II	1	364	14	23424	0.196938570331395	0.302569258054598	4.59654631083203	B8AZS3:OsI_20547
GO:0008970	molecular_function	phospholipase A1 activity	1	364	14	23424	0.196938570331395	0.302569258054598	4.59654631083203	A2WTA0:OsI_03088
GO:0019853	biological_process	L-ascorbic acid biosynthetic process	1	364	14	23424	0.196938570331395	0.302569258054598	4.59654631083203	A2YQM4:OsI_27592
GO:0003872	molecular_function	6-phosphofructokinase activity	1	364	15	23424	0.209425300805525	0.316007819965479	4.29010989010989	A2WLL3:PFK
GO:0005665	cellular_component	RNA polymerase II, core complex	1	364	15	23424	0.209425300805525	0.316007819965479	4.29010989010989	A2XK42:OsI_12811
GO:0006189	biological_process	'de novo' IMP biosynthetic process	1	364	15	23424	0.209425300805525	0.316007819965479	4.29010989010989	A2WXS1:OsI_04723
GO:0006857	biological_process	oligopeptide transport	1	364	15	23424	0.209425300805525	0.316007819965479	4.29010989010989	A2Z6J1:OsI_33271
GO:0006970	biological_process	response to osmotic stress	1	364	15	23424	0.209425300805525	0.316007819965479	4.29010989010989	A2ZM42:OsI_38900
GO:0044183	molecular_function	protein folding chaperone	1	364	15	23424	0.209425300805525	0.316007819965479	4.29010989010989	A2XAA0:OsI_09178
GO:0030170	molecular_function	pyridoxal phosphate binding	3	364	102	23424	0.211692848194797	0.318481525325704	1.89269553975436	B8A8V1:OsI_05038,B8AWY8:OsI_18110,B8B1P8:OsI_22884
GO:0004675	molecular_function	transmembrane receptor protein serine/threonine kinase activity	1	364	16	23424	0.221718401344069	0.324240106120997	4.02197802197802	A2XEQ1:OsI_10814
GO:0009579	cellular_component	thylakoid	1	364	16	23424	0.221718401344069	0.324240106120997	4.02197802197802	B8APD0:OsI_10231
GO:0016614	molecular_function	oxidoreductase activity, acting on CH-OH group of donors	1	364	16	23424	0.221718401344069	0.324240106120997	4.02197802197802	A2Z839:OsI_33875
GO:0019773	cellular_component	proteasome core complex, alpha-subunit complex	1	364	16	23424	0.221718401344069	0.324240106120997	4.02197802197802	A2Y9X7:OsI_021120
GO:0043622	biological_process	cortical microtubule organization	1	364	16	23424	0.221718401344069	0.324240106120997	4.02197802197802	B8BLF2:OsI_36745
GO:0046208	biological_process	spermine catabolic process	1	364	16	23424	0.221718401344069	0.324240106120997	4.02197802197802	B8BAN0:Hd18
GO:0052894	molecular_function	norspermine:oxygen oxidoreductase activity	1	364	16	23424	0.221718401344069	0.324240106120997	4.02197802197802	B8BAN0:Hd18
GO:0052901	molecular_function	spermine:oxygen oxidoreductase (spermidine-forming) activity	1	364	16	23424	0.221718401344069	0.324240106120997	4.02197802197802	B8BAN0:Hd18
GO:1903602	biological_process	thermospermine catabolic process	1	364	16	23424	0.221718401344069	0.324240106120997	4.02197802197802	B8BAN0:Hd18
GO:0042742	biological_process	defense response to bacterium	2	364	57	23424	0.221915812276106	0.324240106120997	2.25795257374205	A2XEQ1:OsI_10814,B8BGT0:OsI_33542
GO:0005777	cellular_component	peroxisome	2	364	59	23424	0.233390075659179	0.334031469348028	2.18141180853045	A2YCR4:OsI_22900,B8AFN7:OsI_06722
GO:0003684	molecular_function	damaged DNA binding	1	364	17	23424	0.233820866394939	0.334031469348028	3.78539107950873	B8AXJ2:OsI_21216
GO:0004427	molecular_function	inorganic diphosphate phosphatase activity	1	364	17	23424	0.233820866394939	0.334031469348028	3.78539107950873	A2Y9Y6:OsI_21891
GO:0005778	cellular_component	peroxisomal membrane	1	364	17	23424	0.233820866394939	0.334031469348028	3.78539107950873	B8B9F6:OsI_30227
GO:0008061	molecular_function	chitin binding	1	364	17	23424	0.233820866394939	0.334031469348028	3.78539107950873	B8ARC6:OsI_16469
GO:0016104	biological_process	triterpenoid biosynthetic process	1	364	17	23424	0.233820866394939	0.334031469348028	3.78539107950873	B8B2E2:OsI_23002
GO:0019722	biological_process	calcium-mediated signaling	1	364	17	23424	0.233820866394939	0.334031469348028	3.78539107950873	B8A7K5:OsI_03262
GO:0005829	cellular_component	cytosol	7	364	321	23424	0.233887912462623	0.334031469348028	1.40330697340043	A2XAX5:OsI_09408,A2XN04:OsI_13933,A2Z9J9:OsI_34399,B8AQQ4:OsI_13323,B8B0J8:OsI_22505,B8B9F6:OsI_30227,B8BM17:OsI_37456
GO:0046872	molecular_function	metal ion binding	28	364	1563	23424	0.243246007662984	0.342274647311251	1.15281263841725	A2WLL3:PFK,A2WXS1:OsI_04723,A2XCE0:OsI_09971,A2XIA2:OsI_12162,A2XK42:OsI_12811,A2XUE8:OsI_16228,A2XYX2:OsI_17905,A2YWV7:OsI_29820,A2Z9I2:OsI_34382,A2ZAC2:BRE1B,A2ZHD9:OsI_37207,B8AAE3:OsI_03962,B8AFM4:OsI_06764,B8AGT0:OsI_08459,B8AQL4:OsI_11856,B8ARN9:OsI_16588,B8ATS2:OsI_15792,B8AV78:OsI_17620,B8AVM7:OsI_17703,B8AXG8:OsI_21220,B8B010:OsI_20665,B8B370:OsI_21783,B8B5I7:OsI_27183,B8B7I6:OsI_26542,B…
GO:0006260	biological_process	DNA replication	2	364	61	23424	0.244898405867853	0.342274647311251	2.10989010989011	A2Y138:OsI_18726,B8AMD1:OsI_09828
GO:0006749	biological_process	glutathione metabolic process	2	364	61	23424	0.244898405867853	0.342274647311251	2.10989010989011	A2XAX5:OsI_09408,A2Z9J9:OsI_34399
GO:0005788	cellular_component	endoplasmic reticulum lumen	1	364	18	23424	0.245735644223462	0.342274647311251	3.57509157509158	B8AGC9:OsI_08377
GO:0005852	cellular_component	eukaryotic translation initiation factor 3 complex	1	364	18	23424	0.245735644223462	0.342274647311251	3.57509157509158	B8B6V6:OsI_24739
GO:0008324	molecular_function	monoatomic cation transmembrane transporter activity	1	364	18	23424	0.245735644223462	0.342274647311251	3.57509157509158	B8AD30:OsI_00246
GO:0016866	molecular_function	intramolecular transferase activity	1	364	18	23424	0.245735644223462	0.342274647311251	3.57509157509158	B8B2E2:OsI_23002
GO:0042054	molecular_function	histone methyltransferase activity	1	364	18	23424	0.245735644223462	0.342274647311251	3.57509157509158	B8BLA8:OsI_36654
GO:0070403	molecular_function	NAD+ binding	1	364	18	23424	0.245735644223462	0.342274647311251	3.57509157509158	B8AFN7:OsI_06722
GO:0006950	biological_process	response to stress	2	364	62	23424	0.250661261706754	0.348178793658423	2.07585962424672	B8AEA9:OsI_07758,B8ANK0:OsI_12851
GO:0006364	biological_process	rRNA processing	2	364	63	23424	0.25642782982443	0.350900748050298	2.0429094714809	A2XGK3:OsI_11523,A2YT95:OsI_28540
GO:0008017	molecular_function	microtubule binding	3	364	113	23424	0.256935215844403	0.350900748050298	1.7084508411942	B8AFG5:OsI_08085,B8AFN7:OsI_06722,B8B123:OsI_22696
GO:0002229	biological_process	defense response to oomycetes	1	364	19	23424	0.257465637622704	0.350900748050298	3.38692886061307	A2XEQ1:OsI_10814
GO:0006006	biological_process	glucose metabolic process	1	364	19	23424	0.257465637622704	0.350900748050298	3.38692886061307	A2YFZ4:OsI_24036
GO:0017056	molecular_function	structural constituent of nuclear pore	1	364	19	23424	0.257465637622704	0.350900748050298	3.38692886061307	B8BFS0:OsI_32774
GO:0080043	molecular_function	quercetin 3-O-glucosyltransferase activity	1	364	19	23424	0.257465637622704	0.350900748050298	3.38692886061307	A2ZBD6:OsI_35086
GO:0080044	molecular_function	quercetin 7-O-glucosyltransferase activity	1	364	19	23424	0.257465637622704	0.350900748050298	3.38692886061307	A2ZBD6:OsI_35086
GO:0008483	molecular_function	transaminase activity	1	364	20	23424	0.269013704612892	0.363706528636629	3.21758241758242	B8B1P8:OsI_22884
GO:0009845	biological_process	seed germination	1	364	20	23424	0.269013704612892	0.363706528636629	3.21758241758242	B8A7K5:OsI_03262
GO:0015144	molecular_function	carbohydrate transmembrane transporter activity	1	364	20	23424	0.269013704612892	0.363706528636629	3.21758241758242	A2WT65:OsI_03053
GO:0006869	biological_process	lipid transport	2	364	67	23424	0.279501849932939	0.372130911463257	1.92094472691488	B8AD26:OsI_00239,B8AQK4:OsI_11843
GO:0000278	biological_process	mitotic cell cycle	1	364	21	23424	0.280382659130107	0.372130911463257	3.06436420722135	B8AY97:OsI_19960
GO:0005811	cellular_component	lipid droplet	1	364	21	23424	0.280382659130107	0.372130911463257	3.06436420722135	B8B2E2:OsI_23002
GO:0005983	biological_process	starch catabolic process	1	364	21	23424	0.280382659130107	0.372130911463257	3.06436420722135	B8A8P2:OsI_03507
GO:0006665	biological_process	sphingolipid metabolic process	1	364	21	23424	0.280382659130107	0.372130911463257	3.06436420722135	B8A8V1:OsI_05038
GO:0015095	molecular_function	magnesium ion transmembrane transporter activity	1	364	21	23424	0.280382659130107	0.372130911463257	3.06436420722135	A2YFN7:MRS2-B
GO:0046873	molecular_function	metal ion transmembrane transporter activity	1	364	21	23424	0.280382659130107	0.372130911463257	3.06436420722135	B8AQG7:OsI_10466
GO:0034599	biological_process	cellular response to oxidative stress	1	364	22	23424	0.29157527170442	0.385975620767992	2.92507492507493	A2XAX5:OsI_09408
GO:0009705	cellular_component	plant-type vacuole membrane	1	364	23	23424	0.302594270127614	0.399518997277865	2.79789775441949	A2XTU8:OsI_16029
GO:0071669	biological_process	plant-type cell wall organization or biogenesis	1	364	24	23424	0.313442340110672	0.411198647519605	2.68131868131868	B8B5I2:OsI_25789
GO:0080188	biological_process	gene silencing by siRNA-directed DNA methylation	1	364	24	23424	0.313442340110672	0.411198647519605	2.68131868131868	B8AB30:OsI_01056
GO:0003924	molecular_function	GTPase activity	4	364	182	23424	0.313873523846326	0.411198647519605	1.41432194179447	A2WUL5:OsI_03568,A2X5F3:OsI_07431,A2XK54:OsI_12823,B8AY97:OsI_19960
GO:0046527	molecular_function	glucosyltransferase activity	1	364	25	23424	0.324122125931173	0.422441948193071	2.57406593406593	A2ZEH5:OsI_36192
GO:1900150	biological_process	regulation of defense response to fungus	1	364	25	23424	0.324122125931173	0.422441948193071	2.57406593406593	B8BNY1:OsI_37242
GO:0009793	biological_process	embryo development ending in seed dormancy	2	364	75	23424	0.325412821939542	0.423036668521404	1.71604395604396	A2YTZ6:OsI_28805,B8A920:OsI_03638
GO:0140662	molecular_function	ATP-dependent protein folding chaperone	2	364	76	23424	0.331106487821697	0.429337568607674	1.69346443030654	A2WLE4:OsI_00654,A2XF47:OsI_10990
GO:0006520	biological_process	amino acid metabolic process	1	364	26	23424	0.334636231070754	0.430610581606275	2.47506339814032	B8B1P8:OsI_22884
GO:0008408	molecular_function	3'-5' exonuclease activity	1	364	26	23424	0.334636231070754	0.430610581606275	2.47506339814032	A2WTG1:OsI_03144
GO:0051087	molecular_function	protein-folding chaperone binding	1	364	26	23424	0.334636231070754	0.430610581606275	2.47506339814032	B8ANK0:OsI_12851
GO:0009908	biological_process	flower development	1	364	27	23424	0.344987218842796	0.442742762054886	2.38339438339438	A2YNM7:OsI_26846
GO:0004842	molecular_function	ubiquitin-protein transferase activity	3	364	134	23424	0.345810914741094	0.442742762054886	1.44070854518616	A2YBN3:OsI_22516,A2ZAC2:BRE1B,B8BA61:OsI_27581
GO:0051536	molecular_function	iron-sulfur cluster binding	1	364	28	23424	0.355177613010476	0.453589546086427	2.29827315541601	B8AFM4:OsI_06764
GO:0048038	molecular_function	quinone binding	1	364	29	23424	0.365209898395337	0.465229694689537	2.21902235695339	P0C321:ndhC
GO:0031047	biological_process	regulatory ncRNA-mediated gene silencing	1	364	30	23424	0.375086521476512	0.474236574535141	2.14505494505494	B8AUX7:OsI_14737
GO:0051119	molecular_function	sugar transmembrane transporter activity	1	364	30	23424	0.375086521476512	0.474236574535141	2.14505494505494	B8AWS6:OsI_21023
GO:0051213	molecular_function	dioxygenase activity	1	364	30	23424	0.375086521476512	0.474236574535141	2.14505494505494	B8BAH5:OsI_29117
GO:0009055	molecular_function	electron transfer activity	2	364	90	23424	0.409005104680515	0.515834796201544	1.43003663003663	A2YTB2:OsI_28556,B8AYQ7:OsI_20134
GO:0016760	molecular_function	cellulose synthase (UDP-forming) activity	1	364	34	23424	0.413084011152386	0.519686336611067	1.89269553975436	B8B5I2:OsI_25789
GO:0050734	molecular_function	hydroxycinnamoyltransferase activity	3	364	151	23424	0.417245450576464	0.523622384758088	1.2785095699003	A2YGW2:OsI_24425,A2Z4E7:OsI_32524,A2ZEK3:OsI_36216
GO:0010181	molecular_function	FMN binding	1	364	35	23424	0.422217718717181	0.527252175836479	1.83861852433281	B8A920:OsI_03638
GO:0030663	cellular_component	COPI-coated vesicle membrane	1	364	35	23424	0.422217718717181	0.527252175836479	1.83861852433281	B8AE85:OsI_06330
GO:0042744	biological_process	hydrogen peroxide catabolic process	3	364	154	23424	0.429619486217717	0.534531302517691	1.25360353931783	A2XUE8:OsI_16228,A2ZHD9:OsI_37207,B8AVM7:OsI_17703
GO:0006417	biological_process	regulation of translation	1	364	36	23424	0.431209670078374	0.534531302517691	1.78754578754579	B8AQQ4:OsI_13323
GO:0042802	molecular_function	identical protein binding	1	364	36	23424	0.431209670078374	0.534531302517691	1.78754578754579	B8A7K5:OsI_03262
GO:0030244	biological_process	cellulose biosynthetic process	1	364	38	23424	0.448777046744976	0.55495112853586	1.69346443030654	B8B5I2:OsI_25789
GO:0005654	cellular_component	nucleoplasm	1	364	39	23424	0.457356759179117	0.562815235203428	1.65004226542688	B8ARW2:OsI_18044
GO:0043161	biological_process	proteasome-mediated ubiquitin-dependent protein catabolic process	1	364	39	23424	0.457356759179117	0.562815235203428	1.65004226542688	A2XXB6:OsI_17319
GO:0008168	molecular_function	methyltransferase activity	2	364	100	23424	0.461876514810513	0.565942761599809	1.28703296703297	A2XPW5:OsI_14679,B8B133:OsI_22715
GO:0140825	molecular_function	lactoperoxidase activity	3	364	162	23424	0.462130775744223	0.565942761599809	1.19169719169719	A2XUE8:OsI_16228,A2ZHD9:OsI_37207,B8AVM7:OsI_17703
GO:0005856	cellular_component	cytoskeleton	1	364	40	23424	0.465803290701836	0.567973502245117	1.60879120879121	B8BPD2:OsI_38153
GO:0050832	biological_process	defense response to fungus	2	364	101	23424	0.467012050050756	0.567973502245117	1.27429006636927	B8AND3:OsI_09987,B8BGT0:OsI_33542
GO:0003676	molecular_function	nucleic acid binding	6	364	352	23424	0.467149803621723	0.567973502245117	1.0969030969031	A2WTG1:OsI_03144,A2X0N5:OsI_05771,A2Y4N0:OsI_19955,A2ZCE7:OsI_35453,B8ARM5:OsI_15095,B8BHA5:OsI_33899
GO:0009698	biological_process	phenylpropanoid metabolic process	1	364	42	23424	0.482305026102109	0.584996766109495	1.53218210361068	B8A6V4:OsI_03121
GO:0016207	molecular_function	4-coumarate-CoA ligase activity	1	364	43	23424	0.490364258438899	0.590197701218287	1.49654996166624	B8A6V4:OsI_03121
GO:0106290	molecular_function	trans-cinnamate-CoA ligase activity	1	364	43	23424	0.490364258438899	0.590197701218287	1.49654996166624	B8A6V4:OsI_03121
GO:1990961	biological_process	xenobiotic detoxification by transmembrane export across the plasma membrane	1	364	43	23424	0.490364258438899	0.590197701218287	1.49654996166624	A2XIQ9:OsI_12317
GO:0003729	molecular_function	mRNA binding	5	364	297	23424	0.491249368666898	0.590197701218287	1.08336108336108	A2YJI4:OsI_25393,B8AFN7:OsI_06722,B8AGD0:OsI_08378,B8AQT7:OsI_10529,B8AZS3:OsI_20547
GO:0005886	cellular_component	plasma membrane	12	364	747	23424	0.494627783094926	0.592851740021578	1.03376141930359	A2X956:OsI_08770,A2XEQ1:OsI_10814,A2XYF8:OsI_17734,A2Y5L5:OsI_20286,A2YKV0:OsI_25843,A2YSS8:OsI_28373,A2YWR4:OsI_29781,A2Z154:OsI_31326,B8AJJ4:OsI_09119,B8AKH2:OsI_12133,B8BCU3:OsI_31809,B8BGT0:OsI_33542
GO:0051707	biological_process	response to other organism	7	364	429	23424	0.501263766006731	0.599388512654276	1.05002689618074	A2XHD2:OsI_11815,A2XRP4:OsI_15299,A2YRN4:OsI_27977,A2YZ58:OsI_30626,A2ZCU1:OsI_35606,B8BIH4:OsI_36976,B8BMR1:OsI_38907
GO:0006633	biological_process	fatty acid biosynthetic process	2	364	110	23424	0.51188332005334	0.610646690040102	1.17002997002997	A2YWV7:OsI_29820,B8BCA6:OsI_29815
GO:0030527	molecular_function	structural constituent of chromatin	1	364	47	23424	0.521369181667149	0.620502758463016	1.36918400748188	A2Y533:OsI_019426
GO:0005576	cellular_component	extracellular region	7	364	440	23424	0.527991794338623	0.626431520447348	1.02377622377622	A2WTA0:OsI_03088,A2XUE8:OsI_16228,A2YHS8:OsI_24751,A2ZHD9:OsI_37207,B8AVM7:OsI_17703,B8B6W1:OsI_24752,B8B754:OsI_24759
GO:0008757	molecular_function	S-adenosylmethionine-dependent methyltransferase activity	1	364	48	23424	0.528821875249438	0.626431520447348	1.34065934065934	A2XNY5:OsI_14284
GO:0009658	biological_process	chloroplast organization	1	364	49	23424	0.536158837835389	0.632168676238471	1.31329894595201	B8AQT7:OsI_10529
GO:0009699	biological_process	phenylpropanoid biosynthetic process	1	364	49	23424	0.536158837835389	0.632168676238471	1.31329894595201	A2YP37:OsI_27026
GO:0005525	molecular_function	GTP binding	4	364	252	23424	0.552356112955108	0.649755334729094	1.02145473574045	A2WUL5:OsI_03568,A2X5F3:OsI_07431,A2XK54:OsI_12823,B8AY97:OsI_19960
GO:0006629	biological_process	lipid metabolic process	2	364	119	23424	0.55420391869689	0.650419876803989	1.08154030843106	A2X8Y2:OsI_08694,B8B6B2:OsI_27445
GO:0048367	biological_process	shoot system development	1	364	52	23424	0.557493124469258	0.652769085694952	1.23753169907016	B8BGT0:OsI_33542
GO:0005975	biological_process	carbohydrate metabolic process	5	364	323	23424	0.565510783151178	0.660631260501492	0.996155547239139	A2WYY5:OsI_05151,A2WZ06:OsI_05171,B8A982:OsI_05227,B8B0B8:OsI_22435,B8B4E7:OsI_23647
GO:0000786	cellular_component	nucleosome	1	364	54	23424	0.571169455808228	0.665707848493728	1.19169719169719	A2Y533:OsI_019426
GO:0005546	molecular_function	phosphatidylinositol-4,5-bisphosphate binding	1	364	56	23424	0.58442422520726	0.679594225183672	1.14913657770801	B8B237:OsI_24332
GO:0008234	molecular_function	cysteine-type peptidase activity	1	364	58	23424	0.597270392280507	0.692942995162968	1.1095111784767	A2XPL6:OsI_14580
GO:0006952	biological_process	defense response	8	364	538	23424	0.599609164582191	0.694068142564317	0.956901834225254	A2XHD2:OsI_11815,A2XXZ4:OsI_17571,A2YRN4:OsI_27977,A2YZ58:OsI_30626,A2ZCU1:OsI_35606,B8BIH4:OsI_36976,B8BMR1:OsI_38907,Q1AHB2:KSL11
GO:0009536	cellular_component	plastid	2	364	131	23424	0.606490439537904	0.69938530155658	0.982467913765624	P0C321:ndhC,P0C508:rpoC2
GO:0009506	cellular_component	plasmodesma	1	364	60	23424	0.609720519305737	0.69938530155658	1.07252747252747	A2ZH90:OsI_37152
GO:0030145	molecular_function	manganese ion binding	1	364	60	23424	0.609720519305737	0.69938530155658	1.07252747252747	A2XXL8:OsI_17426
GO:0042910	molecular_function	xenobiotic transmembrane transporter activity	1	364	60	23424	0.609720519305737	0.69938530155658	1.07252747252747	A2XIQ9:OsI_12317
GO:0048364	biological_process	root development	1	364	62	23424	0.621786783373793	0.711616025215606	1.03792981212336	B8BGT0:OsI_33542
GO:0045944	biological_process	positive regulation of transcription by RNA polymerase II	1	364	63	23424	0.627679669721364	0.715311494434186	1.02145473574045	B8ADU5:OsI_06291
GO:0000145	cellular_component	exocyst	1	364	64	23424	0.633480988167553	0.715311494434186	1.00549450549451	B8B237:OsI_24332
GO:0004867	molecular_function	serine-type endopeptidase inhibitor activity	1	364	64	23424	0.633480988167553	0.715311494434186	1.00549450549451	A2XLR0:OsI_13414
GO:0009737	biological_process	response to abscisic acid	1	364	64	23424	0.633480988167553	0.715311494434186	1.00549450549451	A2ZM42:OsI_38900
GO:0051539	molecular_function	4 iron, 4 sulfur cluster binding	1	364	64	23424	0.633480988167553	0.715311494434186	1.00549450549451	B8AQR3:OsI_13270
GO:0055085	biological_process	transmembrane transport	1	364	64	23424	0.633480988167553	0.715311494434186	1.00549450549451	A2X7R8:OsI_08262
GO:0003755	molecular_function	peptidyl-prolyl cis-trans isomerase activity	1	364	65	23424	0.639192157701243	0.718559698347074	0.990025359256128	B8AAA2:OsI_02448
GO:0004565	molecular_function	beta-galactosidase activity	1	364	65	23424	0.639192157701243	0.718559698347074	0.990025359256128	B8A982:OsI_05227
GO:0006979	biological_process	response to oxidative stress	3	364	212	23424	0.642666302433347	0.720866848083423	0.910636533278043	A2XUE8:OsI_16228,A2ZHD9:OsI_37207,B8AVM7:OsI_17703
GO:0006887	biological_process	exocytosis	1	364	68	23424	0.655798635793934	0.73397330761043	0.946347769877182	B8B237:OsI_24332
GO:0006397	biological_process	mRNA processing	1	364	69	23424	0.661162966011908	0.738347188916382	0.932632584806498	A2YE24:OsI_23369
GO:1990904	cellular_component	ribonucleoprotein complex	3	364	220	23424	0.667258385659134	0.74351648687732	0.877522477522477	A2XHA8:OsI_11785,A2YQR8:OsI_27642,B8BJ02:OsI_35032
GO:0000976	molecular_function	transcription cis-regulatory region binding	1	364	71	23424	0.671642790133601	0.746760733766964	0.906361244389413	A2WXM2:OsI_04673
GO:0009570	cellular_component	chloroplast stroma	1	364	72	23424	0.676760848815199	0.749165393775777	0.893772893772894	A2YLX7:LTD
GO:0019843	molecular_function	rRNA binding	1	364	72	23424	0.676760848815199	0.749165393775777	0.893772893772894	A2XGK3:OsI_11523
GO:0009408	biological_process	response to heat	1	364	73	23424	0.681799348773715	0.753098627076849	0.881529429474635	A2YBC0:OsI_22398
GO:0003724	molecular_function	RNA helicase activity	1	364	74	23424	0.686759523372078	0.756928431194877	0.86961686961687	B8AMY3:OsI_11295
GO:0006412	biological_process	translation	4	364	305	23424	0.700377402660368	0.770263217242531	0.843956043956044	A2WUL5:OsI_03568,A2X5F3:OsI_07431,A2YQR8:OsI_27642,B8BJ02:OsI_35032
GO:0051082	molecular_function	unfolded protein binding	1	364	78	23424	0.705840974175655	0.774591718413543	0.82502113271344	B8AGC9:OsI_08377
GO:0003743	molecular_function	translation initiation factor activity	1	364	80	23424	0.714942440788107	0.782885134945076	0.804395604395604	B8B6V6:OsI_24739
GO:0043231	cellular_component	intracellular membrane-bounded organelle	2	364	161	23424	0.716551779767767	0.78295636280659	0.79939935840557	A2XC93:OsI_09918,B8BBJ7:OsI_29535
GO:0004674	molecular_function	protein serine/threonine kinase activity	9	364	672	23424	0.720350708606885	0.785414643577829	0.861852433281005	A2WMC7:OsI_00997,A2XNC6:OsI_14061,A2Z154:OsI_31326,B8ARZ7:OsI_15261,B8AWC7:OsI_19395,B8AXG7:OsI_19711,B8B033:OsI_19211,B8B370:OsI_21783,B8B703:OsI_26352
GO:0004364	molecular_function	glutathione transferase activity	1	364	86	23424	0.740596017075322	0.804030365432951	0.74827498083312	A2Z9J9:OsI_34399
GO:0004523	molecular_function	RNA-DNA hybrid ribonuclease activity	1	364	86	23424	0.740596017075322	0.804030365432951	0.74827498083312	B8BHA5:OsI_33899
GO:0016020	cellular_component	membrane	81	364	5543	23424	0.756489347918747	0.819326152422947	0.940372274306967	A2WMC7:OsI_00997,A2WPT2:OsI_01862,A2WT65:OsI_03053,A2WYX4:OsI_05140,A2WZ47:OsI_05217,A2X2G9:OsI_06386,A2X427:OsI_06959,A2X6B1:OsI_07749,A2X7R8:OsI_08262,A2X8Y2:OsI_08694,A2XA48:OsI_09122,A2XBQ9:OsI_09722,A2XE79:OsI_10630,A2XF96:OsI_11041,A2XIQ9:OsI_12317,A2XLE6:OsI_13295,A2XRP4:OsI_15299,A2XXB6:OsI_17319,A2XXN8:OsI_17449,A2XYX2:OsI_17905,A2XYZ1:OsI_17924,A2Y198:OsI_18778,A2Y8L6:OsI_21397,A2Y9Y6:O…
GO:0015031	biological_process	protein transport	3	364	254	23424	0.757917091689077	0.819326152422947	0.760058838798996	A2XN04:OsI_13933,B8AYQ7:OsI_20134,B8B237:OsI_24332
GO:0000978	molecular_function	RNA polymerase II cis-regulatory region sequence-specific DNA binding	1	364	94	23424	0.771254672034617	0.831635016147709	0.68459200374094	B8AUA3:OsI_14607
GO:0043531	molecular_function	ADP binding	6	364	488	23424	0.772584009083967	0.831635016147709	0.791208791208791	A2XHD2:OsI_11815,A2YRN4:OsI_27977,A2YZ58:OsI_30626,A2ZCU1:OsI_35606,B8BIH4:OsI_36976,B8BMR1:OsI_38907
GO:0006486	biological_process	protein glycosylation	1	364	99	23424	0.788552580110766	0.843916755040351	0.65001665001665	A2XYX2:OsI_17905
GO:0015297	molecular_function	antiporter activity	1	364	99	23424	0.788552580110766	0.843916755040351	0.65001665001665	A2XIQ9:OsI_12317
GO:0022857	molecular_function	transmembrane transporter activity	3	364	268	23424	0.788987262108731	0.843916755040351	0.720354272593079	A2YI79:OsI_24917,A2Z6J1:OsI_33271,B8AYJ3:OsI_20070
GO:0005840	cellular_component	ribosome	2	364	188	23424	0.79238009623811	0.845761492195204	0.68459200374094	A2YQR8:OsI_27642,B8BJ02:OsI_35032
GO:0046982	molecular_function	protein heterodimerization activity	1	364	101	23424	0.795100741229076	0.846882512191474	0.637145033184637	A2Y533:OsI_019426
GO:0009451	biological_process	RNA modification	1	364	107	23424	0.813556480335592	0.862393307442301	0.601417274314471	A2XC93:OsI_09918
GO:0032259	biological_process	methylation	2	364	198	23424	0.815581260505003	0.862393307442301	0.65001665001665	A2XNY5:OsI_14284,B8AWY8:OsI_18110
GO:0006281	biological_process	DNA repair	1	364	108	23424	0.816467036631764	0.862393307442301	0.595848595848596	A2Y138:OsI_18726
GO:0006511	biological_process	ubiquitin-dependent protein catabolic process	1	364	108	23424	0.816467036631764	0.862393307442301	0.595848595848596	A2Y9X7:OsI_021120
GO:0007165	biological_process	signal transduction	1	364	109	23424	0.81933227932631	0.863620510641246	0.590382094969251	A2XNC6:OsI_14061
GO:0009734	biological_process	auxin-activated signaling pathway	1	364	110	23424	0.822152911980191	0.86479569787128	0.585014985014985	B8BD18:OsI_31863
GO:0005874	cellular_component	microtubule	1	364	112	23424	0.827663107107425	0.868789224230775	0.574568288854003	B8AY97:OsI_19960
GO:0043565	molecular_function	sequence-specific DNA binding	3	364	298	23424	0.844501518653216	0.884632789167729	0.64783538609042	A2WKY1:OsI_00493,A2XNB9:SNAC1,A2YNC1:OsI_26732
GO:0016192	biological_process	vesicle-mediated transport	1	364	120	23424	0.848052892528508	0.886521271158667	0.536263736263736	B8AE85:OsI_06330
GO:0016757	molecular_function	glycosyltransferase activity	1	364	123	23424	0.855062630237351	0.892009780926619	0.52318413294023	B8B247:OsI_24353
GO:0009535	cellular_component	chloroplast thylakoid membrane	1	364	126	23424	0.861749836864037	0.897139973901575	0.510727367870225	P0C321:ndhC
GO:0005730	cellular_component	nucleolus	1	364	128	23424	0.866036128167035	0.897914758651712	0.502747252747253	A2YT95:OsI_28540
GO:0017018	molecular_function	myosin phosphatase activity	1	364	128	23424	0.866036128167035	0.897914758651712	0.502747252747253	Q5MFV5:BIPP2C2
GO:0005509	molecular_function	calcium ion binding	3	364	314	23424	0.86859339976896	0.898728272822169	0.61482466578008	B8A7K5:OsI_03262,B8A8P2:OsI_03507,B8ADH7:OsI_00588
GO:0043229	cellular_component	intracellular organelle	1	364	134	23424	0.878115998317795	0.906730776267051	0.480236181728719	B8BA61:OsI_27581
GO:0009507	cellular_component	chloroplast	4	364	410	23424	0.883084656775074	0.910007969481631	0.627820959528277	A2ZH90:OsI_37152,B8A8P2:OsI_03507,B8AQT7:OsI_10529,P0C508:rpoC2
GO:0016788	molecular_function	hydrolase activity, acting on ester bonds	1	364	138	23424	0.885559400007681	0.910707131448061	0.466316292403249	A2XP62:OsI_14367
GO:0000981	molecular_function	DNA-binding transcription factor activity, RNA polymerase II-specific	1	364	141	23424	0.890842876485554	0.914061032840971	0.456394669160627	B8ADU5:OsI_06291
GO:0016740	molecular_function	transferase activity	1	364	142	23424	0.892549408846472	0.914061032840971	0.453180622194707	B8AU33:OsI_15928
GO:0061630	molecular_function	ubiquitin protein ligase activity	1	364	143	23424	0.894229333903592	0.914061032840971	0.450011526934604	A2Y4E4:OsI_19871
GO:0003723	molecular_function	RNA binding	8	364	784	23424	0.923316594419581	0.941894393100055	0.656649472976004	A2XC93:OsI_09918,A2XHA8:OsI_11785,A2YE24:OsI_23369,A2YT95:OsI_28540,B8AJI6:OsI_09172,B8AUX7:OsI_14737,B8B6V6:OsI_24739,B8BJ02:OsI_35032
GO:0016567	biological_process	protein ubiquitination	4	364	487	23424	0.946513063969262	0.963618721751839	0.528555633278426	A2YBN3:OsI_22516,A2ZAC2:BRE1B,B8B010:OsI_20665,B8BA61:OsI_27581
GO:0016787	molecular_function	hydrolase activity	2	364	316	23424	0.958484372997324	0.973850855931149	0.407288913618028	A2XMR7:OsI_13838,A2XVD2:OsI_16571
GO:0003735	molecular_function	structural constituent of ribosome	2	364	349	23424	0.973248950764714	0.98687443607542	0.368777354450707	A2YQR8:OsI_27642,B8BJ02:OsI_35032
GO:0005739	cellular_component	mitochondrion	1	364	237	23424	0.976025850473357	0.987714782814355	0.271525942412018	A2XAX5:OsI_09408
GO:0005634	cellular_component	nucleus	29	364	2623	23424	0.983570094931154	0.993366609820907	0.711474571939688	A2WX26:OsI_04463,A2WXM2:OsI_04673,A2X0N5:OsI_05771,A2XCE0:OsI_09971,A2XHW1:OsI_12004,A2XXB6:OsI_17319,A2Y138:OsI_18726,A2Y533:OsI_019426,A2Y573:OsI_20144,A2Y9X7:OsI_021120,A2YE24:OsI_23369,A2YMX8:OsI_26586,A2YNC1:OsI_26732,A2YNM7:OsI_26846,A2ZAC2:BRE1B,B8A920:OsI_03638,B8ADU5:OsI_06291,B8AKC0:OsI_10833,B8ANK0:OsI_12851,B8ANT1:OsI_14413,B8ARM5:OsI_15095,B8ATS2:OsI_15792,B8AUA3:OsI_14607,B8AXJ2:OsI…
GO:0046983	molecular_function	protein dimerization activity	1	364	353	23424	0.99619274864686	0.999960330927208	0.182299287115151	B8AUA3:OsI_14607
GO:0004672	molecular_function	protein kinase activity	3	364	697	23424	0.998825229334113	0.999960330927208	0.276979835086004	A2WT32:OsI_03022,B8AX83:OsI_21190,B8BHP5:OsI_34186
GO:0003677	molecular_function	DNA binding	9	364	1338	23424	0.999075383801776	0.999960330927208	0.432858621199428	A2XK42:OsI_12811,A2Y138:OsI_18726,A2Y533:OsI_019426,A2YT95:OsI_28540,B8ADU5:OsI_06291,B8AGT0:OsI_08459,B8AMD1:OsI_09828,B8AV78:OsI_17620,P0C508:rpoC2
GO:0006355	biological_process	regulation of DNA-templated transcription	2	364	593	23424	0.999129248717064	0.999960330927208	0.217037599836925	A2XNB9:SNAC1,B8B6D6:OsI_26089
GO:0003700	molecular_function	DNA-binding transcription factor activity	2	364	802	23424	0.999960330927208	0.999960330927208	0.160477926063961	A2WXM2:OsI_04673,A2YNC1:OsI_26732

## Sheet: DT_HY796-vs-CK_HY796
id	Category	Term	ListHits	ListTotal	PopHits	PopTotal	p-value	q-value	Enrichment_score	Substances
GO:0009535	cellular_component	chloroplast thylakoid membrane	42	1293	126	23424	4.29771784664132e-22	4.64153527437263e-19	6.03866976024749	A2WS81:OsI_02717,A2WUJ5:OsI_03546,A2X218:OsI_06243,A2X624:OsI_07655,A2X9N1:OsI_08949,A2XJ35:OsI_012078,A2XU61:OsI_16135,A2XVZ1:ndhM,A2XX00:OsI_17193,A2Y7D9:PSAH,A2Y886:PETE,A2YCB9:OsI_22755,A2YLE6:OsI_26041,A2YML1:OsI_26463,A2YMN1:OsI_26482,A2YMZ1:OsI_26600,A2YS77:OsI_28175,A2YVI8:OsI_29348,A2ZCN1:OsI_35539,A2ZCZ7:OsI_35659,A2ZD01:OsI_35663,B8AIF7:OsI_08911,B8AJ38:OsI_09055,B8ANS3:OsI_14406,B8BCF…
GO:0009522	cellular_component	photosystem I	15	1293	25	23424	2.40992981641968e-13	1.30136210086663e-10	10.8696055684455	A2WS81:OsI_02717,A2WUJ5:OsI_03546,A2X218:OsI_06243,A2XJ35:OsI_012078,A2XLP1:OsI_13391,A2XU61:OsI_16135,A2YCB9:OsI_22755,A2YML1:OsI_26463,A2YMN1:OsI_26482,A2YMZ1:OsI_26600,A2YVI8:OsI_29348,A2ZD01:OsI_35663,B8BCF0:OsI_31519,B8BNI3:OsI_37722,P0C360:psaC
GO:0048046	cellular_component	apoplast	36	1293	169	23424	1.96752037508605e-12	7.08307335030978e-10	3.85903156276171	A2WNK8:OsI_01439,A2X5N7:OsI_07520,A2XBF4:OsI_09604,A2XEN9:OsI_10800,A2XKX3:OsI_13113,A2XKX4:oxo4,A2XN31:OsI_13961,A2XXL8:OsI_17426,A2Y980:OsI_21619,A2Y992:OsI_21630,A2Y9C5:LAC19,A2YGE7:OsI_24247,A2YGL1:OsI_24317,A2YNQ5:OsI_26877,A2YP27:OsI_27016,A2YP37:OsI_27026,A2YP43:OsI_27032,A2YRY8:OsI_28084,A2YRZ1:OsI_28087,A2YRZ6:RGLP2,A2YRZ7:OsI_28093,A2YSN2:OsI_28330,A2YVX8:OsI_29483,A2Z299:OsI_31730,A2Z2…
GO:0009523	cellular_component	photosystem II	16	1293	33	23424	3.2440343379447e-12	7.81828024799654e-10	8.78351965126907	A2WS81:OsI_02717,A2WUJ5:OsI_03546,A2X218:OsI_06243,A2XJ35:OsI_012078,A2XLZ4:OsI_13500,A2XU61:OsI_16135,A2YCB9:OsI_22755,A2YML1:OsI_26463,A2YMN1:OsI_26482,A2YMZ1:OsI_26600,A2YVI8:OsI_29348,A2ZD01:OsI_35663,B8AJ38:OsI_09055,B8ANZ3:OsI_11442,B8BCF0:OsI_31519,P0C421:psbH
GO:0005576	cellular_component	extracellular region	63	1293	440	23424	3.71328963822978e-12	7.81828024799654e-10	2.5938831470154	A2WK45:OsI_00194,A2WK47:OsI_00196,A2WK48:OsI_00197,A2WK50:RBBI3.3,A2WK53:OsI_00202,A2WK77:OsI_00226,A2WLJ0:OsI_00707,A2WVV7:OsI_04029,A2WWG9:OsI_04249,A2WXL1:OsI_04662,A2WZD6:OsI_05314,A2WZD9:OsI_05317,A2WZE0:OsI_05318,A2WZV2:OsI_05495,A2X2T8:OsI_06503,A2X7L5:OsI_08206,A2X861:OsI_08418,A2XEA5:OsI_10661,A2XF49:OsI_10992,A2XF52:OsI_10995,A2XI86:OsI_12145,A2XL71:OsI_13216,A2XM08:OsI_13515,A2XS65:OsI…
GO:0009765	biological_process	photosynthesis, light harvesting	11	1293	14	23424	4.34348902666475e-12	7.81828024799654e-10	14.2340072920119	A2WS81:OsI_02717,A2WUJ5:OsI_03546,A2X218:OsI_06243,A2XJ35:OsI_012078,A2XU61:OsI_16135,A2YCB9:OsI_22755,A2YML1:OsI_26463,A2YMN1:OsI_26482,A2YMZ1:OsI_26600,A2YVI8:OsI_29348,A2ZD01:OsI_35663
GO:0005975	biological_process	carbohydrate metabolic process	51	1293	323	23424	1.14412748818016e-11	1.7536805897047e-09	2.86042251801197	A2WTW8:OsI_03317,A2WUE0:OsI_03492,A2WX14:OsI_04451,A2WX73:OsI_04515,A2WYX5:OsI_05141,A2WYX6:OsI_05142,A2WYY7:OsI_05153,A2WYZ7:OsI_05162,A2WYZ8:OsI_05163,A2WZ06:OsI_05171,A2WZV2:OsI_05495,A2XEN9:OsI_10800,A2XM08:OsI_13515,A2XMT6:OsI_13858,A2Y2C4:OsI_19156,A2Y2C9:OsI_19159,A2Y2D1:OsI_19161,A2Y402:OsI_19732,A2YJI5:OsI_25394,A2YMX9:OsI_26587,A2YPH1:OsI_27163,A2YX36:OsI_29899,A2Z2L2:OsI_31852,A2Z7A0:O…
GO:0016168	molecular_function	chlorophyll binding	13	1293	22	23424	1.29902265904052e-11	1.7536805897047e-09	10.7049145749842	A2WS81:OsI_02717,A2WUJ5:OsI_03546,A2X218:OsI_06243,A2XJ35:OsI_012078,A2XU61:OsI_16135,A2YCB9:OsI_22755,A2YML1:OsI_26463,A2YMN1:OsI_26482,A2YMZ1:OsI_26600,A2YVI8:OsI_29348,A2ZD01:OsI_35663,B8AJ38:OsI_09055,B8BCF0:OsI_31519
GO:0015979	biological_process	photosynthesis	22	1293	82	23424	3.69738408540933e-10	4.4368609024912e-08	4.86039273385773	A2X7M2:OsI_08214,A2XIK9:CHLI,A2XLP1:OsI_13391,A2XMI1:OsI_13733,A2XVN0:OsI_16690,A2XZ01:OsI_17934,A2Y7D9:PSAH,A2YHC5:OsI_24591,A2YI21:OsI_24850,A2YS77:OsI_28175,A2Z8Y6:OsI_34179,A2ZJX7:OsI_38125,B8AAX3:OsI_04124,B8AQX1:OsI_11906,B8B4C9:OsI_23615,B8BCC6:OsI_29855,B8BNI3:OsI_37722,P0C388:petA,P0C417:psbL,P0C419:psbN,P0C421:psbH,P83646:OsI_025465
GO:0020037	molecular_function	heme binding	73	1293	630	23424	1.66689421656443e-09	1.80024575388959e-07	2.09915663094317	A2WPA0:OsI_01675,A2WPA9:OsI_01682,A2WQ46:OsI_01978,A2WS96:CYP72A31,A2WW37:OsI_04116,A2WZD6:OsI_05314,A2WZD9:OsI_05317,A2WZE0:OsI_05318,A2WZY4:OsI_05525,A2X2H2:OsI_06389,A2X2T8:OsI_06503,A2X697:OsI_07735,A2X6A0:OsI_07739,A2X6A2:OsI_07741,A2X6A3:OsI_07742,A2X6B1:OsI_07749,A2X7U4:OsI_08287,A2XE25:OsI_10573,A2XE43:OsI_10591,A2XE45:NSHB2,A2XEA5:OsI_10661,A2XEJ7:OsI_10754,A2XH38:OsI_11713,A2XP35:OsI_14…
GO:0005777	cellular_component	peroxisome	17	1293	59	23424	1.12607151316928e-08	1.10559748565711e-06	5.21986708089189	A2WXA2:OsI_04547,A2WYJ8:OsI_05000,A2XEU9:OsI_10863,A2Y119:OsI_18704,A2YCR4:OsI_22900,A2YR42:OsI_27768,A2YVX7:OsI_29482,B8ACV4:OsI_00091,B8AFN7:OsI_06722,B8AKX5:OsI_13796,B8AND5:OsI_10054,B8AUI2:OsI_17477,B8AUI3:GLO3,B8AZU6:OsI_19089,B8BD58:OsI_30467,B8BH96:OsI_33888,B8BN58:OsI_39238
GO:0031408	biological_process	oxylipin biosynthetic process	12	1293	29	23424	1.64301043584963e-08	1.47870939226467e-06	7.49627970237619	A2XD68:OsI_10254,A2XL19:OsI_13162,A2XL22:OsI_13165,A2YAP1:OsI_22158,A2YAP5:OsI_22161,A2YAP7:OsI_22163,A2YVX7:OsI_29482,A2YWV7:OsI_29820,A2ZK43:OsI_38200,B8AJB1:OsI_06220,B8B3Z4:OsI_22156,B8BCA6:OsI_29815
GO:0006749	biological_process	glutathione metabolic process	17	1293	61	23424	1.96115058910146e-08	1.62926356633045e-06	5.04872389791183	A2WRC9:OsI_02415,A2WU01:OsI_03348,A2XAX5:OsI_09408,A2Z263:OsI_31697,A2Z6F5:OsI_33235,A2Z9J5:OsI_34395,A2Z9J9:OsI_34399,A2Z9K1:OsI_34411,A2Z9L2:OsI_34422,A2Z9L3:OsI_34423,A2Z9M2:OsI_34432,A2Z9M6:OsI_34436,B8A962:OsI_05201,B8BHY6:OsI_34392,B8BHY9:OsI_34397,Q6WSC2:gstu4,Q6WSC3:OsI_34420
GO:0005506	molecular_function	iron ion binding	58	1293	486	23424	2.82895016413999e-08	2.18233298376513e-06	2.16199287712564	A2WQ46:OsI_01978,A2WS96:CYP72A31,A2WW37:OsI_04116,A2WZY4:OsI_05525,A2X2H2:OsI_06389,A2X697:OsI_07735,A2X6A0:OsI_07739,A2X6A2:OsI_07741,A2X6A3:OsI_07742,A2X6B1:OsI_07749,A2XE25:OsI_10573,A2XE43:OsI_10591,A2XEJ7:OsI_10754,A2XH38:OsI_11713,A2XP35:OsI_14337,A2XPI4:OsI_14498,A2XQW5:OsI_15033,A2XQW8:OsI_15037,A2XV93:OsI_16533,A2Y1X0:OsI_19002,A2Y375:OsI_19463,A2Y626:OsI_20449,A2Y8V1:OsI_21481,A2YCF0:Os…
GO:0009055	molecular_function	electron transfer activity	20	1293	90	23424	7.48329473680555e-08	5.3879722105e-06	4.02577984016499	A2WX74:OsI_04516,A2XK95:OsI_12871,A2XNR6:ETFA,A2XP44:OsI_14346,A2XT72:OsI_15810,A2XYW4:H0403D02.15,A2Y886:PETE,A2YG93:OsI_24191,A2YMR7:OsI_26520,A2YQD9:ADI1,A2YR19:OsI_27746,B8A909:OsI_03618,B8APK5:OsI_13059,B8B073:OsI_20727,B8BAL8:OsI_27745,B8BEU7:OsI_32489,P0C360:psaC,P0C369:psbE,P0C388:petA,P0C400:psbF
GO:0009773	biological_process	photosynthetic electron transport in photosystem I	7	1293	10	23424	1.59204973309476e-07	1.07463356983896e-05	12.6812064965197	A2X9N1:OsI_08949,A2YLE6:OsI_26041,A2YYA0:OsI_30326,B8AIF7:OsI_08911,B8ANS3:OsI_14406,B8B8Z9:OsI_28562,P0C360:psaC
GO:0010598	cellular_component	NAD(P)H dehydrogenase complex (plastoquinone)	5	1293	5	23424	5.08756568284418e-07	3.23210055145395e-05	18.1160092807425	A2YLE6:OsI_26041,A2ZCN1:OsI_35539,B8AIF7:OsI_08911,B8B8Z9:OsI_28562,B8BPS3:OsI_38413
GO:0030145	molecular_function	manganese ion binding	15	1293	60	23424	6.29674734123037e-07	3.60127341442811e-05	4.52900232018562	A2WNK8:OsI_01439,A2X5N7:OsI_07520,A2XKX3:OsI_13113,A2XKX4:oxo4,A2XN31:OsI_13961,A2XXL8:OsI_17426,A2YRY8:OsI_28084,A2YRZ1:OsI_28087,A2YRZ6:RGLP2,A2YRZ7:OsI_28093,A2YSN2:OsI_28330,A2YVX8:OsI_29483,A2ZI73:OsI_37517,A2ZK22:OsI_38175,B8APY0:OsI_13109
GO:0000272	biological_process	polysaccharide catabolic process	19	1293	93	23424	6.33557359945686e-07	3.60127341442811e-05	3.70112017563556	A2XC48:OsI_09869,A2XGP4:OsI_11571,A2XI16:OsI_12064,A2XUQ3:OsI_16341,A2Y4F5:OsI_19883,A2Y4F6:OsI_19884,A2YG59:OsI_24149,A2YH55:OsI_24518,A2Z0P4:OsI_31170,A2Z2P0:OsI_31885,A2Z6I9:OsI_33269,A2Z9V6:OsI_34517,B8B1F4:OsI_24144,B8BBM1:OsI_29571,B8BEN8:OsI_32458,B8BHM7:OsI_34149,B8BIW4:OsI_34967,B8BLU8:OsI_37345,Q7GC32:Cht4
GO:0006032	biological_process	chitin catabolic process	8	1293	16	23424	7.29132628410491e-07	3.74982494611109e-05	9.05800464037123	A2XC48:OsI_09869,A2XI16:OsI_12064,A2Y4F5:OsI_19883,A2Y4F6:OsI_19884,A2YH55:OsI_24518,A2Z2P0:OsI_31885,A2Z9V6:OsI_34517,Q7GC32:Cht4
GO:0016998	biological_process	cell wall macromolecule catabolic process	8	1293	16	23424	7.29132628410491e-07	3.74982494611109e-05	9.05800464037123	A2XC48:OsI_09869,A2XI16:OsI_12064,A2Y4F5:OsI_19883,A2Y4F6:OsI_19884,A2YH55:OsI_24518,A2Z2P0:OsI_31885,A2Z9V6:OsI_34517,Q7GC32:Cht4
GO:0004364	molecular_function	glutathione transferase activity	18	1293	86	23424	8.54677052059597e-07	4.19568734647439e-05	3.79172287271354	A2WQ21:OsI_01955,A2WRC9:OsI_02415,A2WU01:OsI_03348,A2XFB0:OsI_11053,A2Z263:OsI_31697,A2Z6F5:OsI_33235,A2Z9J5:OsI_34395,A2Z9J9:OsI_34399,A2Z9K1:OsI_34411,A2Z9L2:OsI_34422,A2Z9L3:OsI_34423,A2Z9M2:OsI_34432,A2Z9M6:OsI_34436,B8A962:OsI_05201,B8BHY6:OsI_34392,B8BHY9:OsI_34397,Q6WSC2:gstu4,Q6WSC3:OsI_34420
GO:0004568	molecular_function	chitinase activity	8	1293	18	23424	2.24431461524514e-06	0.000105385208020207	8.05155968032998	A2XC48:OsI_09869,A2Y2C9:OsI_19159,A2Y4F5:OsI_19883,A2Y4F6:OsI_19884,A2YH55:OsI_24518,A2Z2P0:OsI_31885,A2Z9V6:OsI_34517,Q7GC32:Cht4
GO:0051537	molecular_function	2 iron, 2 sulfur cluster binding	13	1293	51	23424	2.77019373052513e-06	0.000124658717873631	4.61780628724808	A2WX74:OsI_04516,A2WXB4:OsI_04560,A2XK95:OsI_12871,A2XT72:OsI_15810,A2XYW4:H0403D02.15,A2YL37:OsI_25927,A2YLE6:OsI_26041,A2YMJ8:OsI_26450,A2YQD9:ADI1,A2ZCZ7:OsI_35659,B8AKE5:OsI_12147,B8AL89:OsI_13843,B8APK5:OsI_13059
GO:0004553	molecular_function	hydrolase activity, hydrolyzing O-glycosyl compounds	18	1293	101	23424	9.52478153264386e-06	0.000411470562210215	3.22859571339965	A2WTW8:OsI_03317,A2WUE0:OsI_03492,A2WX14:OsI_04451,A2WX73:OsI_04515,A2WYX5:OsI_05141,A2WYX6:OsI_05142,A2WYY7:OsI_05153,A2WYZ7:OsI_05162,A2WYZ8:OsI_05163,A2WZ06:OsI_05171,A2XM08:OsI_13515,A2Y402:OsI_19732,A2YGL1:OsI_24317,A2Z7A0:OsI_33576,A2Z7A3:OsI_33579,A2Z7A7:OsI_33583,B8ACI6:OsI_04517,B8ALE8:OsI_09671
GO:0003993	molecular_function	acid phosphatase activity	10	1293	36	23424	1.72334198898946e-05	0.000715849749272546	5.03222480020624	A2XEC8:OsI_10684,A2XIP0:OsI_12303,A2XT61:OsI_15799,A2ZI40:OsI_37483,A2ZN54:OsI_39268,A2ZN55:OsI_39269,B8B0P6:OsI_23873,B8B9G9:OsI_30242,B8BJ49:OsI_35135,B8BMN6:OsI_38853
GO:0004867	molecular_function	serine-type endopeptidase inhibitor activity	13	1293	64	23424	3.91441886601604e-05	0.00156576754640641	3.67981438515081	A2WK45:OsI_00194,A2WK47:OsI_00196,A2WK48:OsI_00197,A2WK50:RBBI3.3,A2WK53:OsI_00202,A2WK77:OsI_00226,A2WSL5:OsI_02858,A2WSL6:OsI_02859,A2ZLE5:OsI_38643,B8AD05:OsI_00195,B8AM77:OsI_12592,B8AM78:OsI_12593,B8BPE9:OsI_38185
GO:0009507	cellular_component	chloroplast	43	1293	410	23424	4.33293893390598e-05	0.00167127644593516	1.89997170505348	A2WX74:OsI_04516,A2X0N7:OsI_05773,A2X106:OsI_05889,A2XC41:cpSRP43,A2XHI6:OsI_11871,A2XIK9:CHLI,A2XK57:GATC,A2XK95:OsI_12871,A2XLP1:OsI_13391,A2XP91:OsI_14397,A2XPB4:OsI_14427,A2XT72:OsI_15810,A2XZ01:OsI_17934,A2Y205:RBCS,A2Y5T7:SNAT1,A2Y778:OsI_20893,A2Y7W1:AGPlar,A2YI21:OsI_24850,A2YNU0:OsI_26913,A2YQB9:OsI_27483,A2YQD9:ADI1,A2Z3K3:OsI_32210,A2ZL81:OsI_38583,B8A8P2:OsI_03507,B8AA76:LIP1P-1,B8AHT…
GO:0006559	biological_process	L-phenylalanine catabolic process	5	1293	9	23424	5.31555703996796e-05	0.00179400050098919	10.0644496004125	A2X7F7:ZB8,A2XVK1:OsI_16658,A2Y4W6:OsI_20044,B8AFQ7:OsI_08144,B8AIH6:OsI_06005
GO:0009543	cellular_component	chloroplast thylakoid lumen	5	1293	9	23424	5.31555703996796e-05	0.00179400050098919	10.0644496004125	A2XLZ4:OsI_13500,A2XMI1:OsI_13733,B8AD81:OsI_00358,B8AII0:OsI_06011,P0C5D4:OsI_22010
GO:0009800	biological_process	cinnamic acid biosynthetic process	5	1293	9	23424	5.31555703996796e-05	0.00179400050098919	10.0644496004125	A2X7F7:ZB8,A2XVK1:OsI_16658,A2Y4W6:OsI_20044,B8AFQ6:OsI_08143,B8AFQ7:OsI_08144
GO:0010207	biological_process	photosystem II assembly	5	1293	9	23424	5.31555703996796e-05	0.00179400050098919	10.0644496004125	A2XLZ4:OsI_13500,A2YU61:OsI_28872,A2ZCZ7:OsI_35659,B8A8L8:OsI_02088,B8ANZ3:OsI_11442
GO:0071949	molecular_function	FAD binding	14	1293	76	23424	6.25526709276056e-05	0.00204717832126709	3.3371596043473	A2WLJ0:OsI_00707,A2XCM8:OsI_10063,A2Y119:OsI_18704,A2YCR4:OsI_22900,A2YDX5:OsI_23311,A2YDY1:OsI_23321,A2YQM4:OsI_27592,A2YRE8:OsI_27886,B8AKE5:OsI_12147,B8AL89:OsI_13843,B8AR26:OsI_13409,B8B3J6:OsI_23315,B8B7X6:D2HGDH,B8BBJ7:OsI_29535
GO:0009654	cellular_component	photosystem II oxygen evolving complex	8	1293	27	23424	7.28987968673821e-05	0.00231560884166978	5.36770645355332	A2XVN0:OsI_16690,A2YHC5:OsI_24591,A2YI21:OsI_24850,A2YS77:OsI_28175,B8A8L8:OsI_02088,B8AAX3:OsI_04124,B8BCC6:OsI_29855,P83646:OsI_025465
GO:0042744	biological_process	hydrogen peroxide catabolic process	21	1293	154	23424	0.000116555362795496	0.0035182523086316	2.47036490191943	A2WPA9:OsI_01682,A2WZD6:OsI_05314,A2WZD9:OsI_05317,A2WZE0:OsI_05318,A2X2T8:OsI_06503,A2XEA5:OsI_10661,A2XUE8:OsI_16228,A2XZ79:OsI_18018,A2Y044:OsI_18349,A2Y0P6:OsI_18569,A2YDJ4:OsI_23184,A2YH64:CATB,A2YPX2:OsI_27326,A2YPX3:PRX112,A2Z4F3:OsI_32530,A2ZAQ7:OsI_34838,B8ARU3:OsI_18017,B8ARU4:OsI_18019,B8AVM7:OsI_17703,B8B3L5:OsI_23305,B8BNI2:OsI_37718
GO:0006979	biological_process	response to oxidative stress	26	1293	212	23424	0.000117275076954387	0.0035182523086316	2.22177472310992	A2WPA0:OsI_01675,A2WPA9:OsI_01682,A2WXB4:OsI_04560,A2WZD6:OsI_05314,A2WZD9:OsI_05317,A2WZE0:OsI_05318,A2X2T8:OsI_06503,A2XEA5:OsI_10661,A2XUE8:OsI_16228,A2XZ79:OsI_18018,A2Y044:OsI_18349,A2Y0P6:OsI_18569,A2YA34:OsI_21947,A2YDJ4:OsI_23184,A2YMN8:OsI_26488,A2YPX2:OsI_27326,A2YPX3:PRX112,A2Z4F3:OsI_32530,A2ZAQ7:OsI_34838,A2ZK43:OsI_38200,B8ACM2:OsI_01440,B8ARU3:OsI_18017,B8ARU4:OsI_18019,B8AVM7:OsI_…
GO:0045548	molecular_function	phenylalanine ammonia-lyase activity	4	1293	6	23424	0.000126724561373075	0.00369898719683569	12.077339520495	A2X7F7:ZB8,A2XVK1:OsI_16658,A2Y4W6:OsI_20044,B8AFQ7:OsI_08144
GO:0009579	cellular_component	thylakoid	6	1293	16	23424	0.000138614510412667	0.00383855567296617	6.79350348027842	A2X996:OsI_08812,A2YBH2:CURT1A,A2YMR7:OsI_26520,A2Z9R0:OsI_34473,A2ZH35:OsI_37097,B8A9T5:OsI_03824
GO:0034440	biological_process	lipid oxidation	6	1293	16	23424	0.000138614510412667	0.00383855567296617	6.79350348027842	A2XD68:OsI_10254,A2XL19:OsI_13162,A2XL22:OsI_13165,A2YWV7:OsI_29820,B8AJB1:OsI_06220,B8BCA6:OsI_29815
GO:0004497	molecular_function	monooxygenase activity	39	1293	379	23424	0.000143934446477464	0.00388623005489153	1.8641803745355	A2WQ46:OsI_01978,A2WS96:CYP72A31,A2WW37:OsI_04116,A2WZY4:OsI_05525,A2X2H2:OsI_06389,A2X6A0:OsI_07739,A2X6A2:OsI_07741,A2X6A3:OsI_07742,A2X6B1:OsI_07749,A2XE25:OsI_10573,A2XE43:OsI_10591,A2XEJ7:OsI_10754,A2XH38:OsI_11713,A2XP35:OsI_14337,A2XPI4:OsI_14498,A2XQW5:OsI_15033,A2XV93:OsI_16533,A2Y1X0:OsI_19002,A2Y375:OsI_19463,A2Y626:OsI_20449,A2Y8V1:OsI_21481,A2YCF0:OsI_22787,A2YFG5:OsI_23850,A2YZ86:Os…
GO:0006097	biological_process	glyoxylate cycle	3	1293	3	23424	0.000167826186551191	0.00421516933663457	18.1160092807425	A2XUV1:OsI_16388,B8B6W9:OsI_26281,B8BN58:OsI_39238
GO:0010555	biological_process	response to mannitol	3	1293	3	23424	0.000167826186551191	0.00421516933663457	18.1160092807425	A2Y5T7:SNAT1,A2YRE2:OsI_27880,B8ACM2:OsI_01440
GO:0016630	molecular_function	protochlorophyllide reductase activity	3	1293	3	23424	0.000167826186551191	0.00421516933663457	18.1160092807425	A2XZ01:OsI_17934,A2Z8Y6:OsI_34179,B8BHP2:OsI_34180
GO:0005778	cellular_component	peroxisomal membrane	6	1293	17	23424	0.000204235751870004	0.00501305936408191	6.39388562849734	A2XFQ8:PEX11-3,A2Y4C0:OsI_19846,B8AW27:OsI_19268,B8B1X9:OsI_21452,B8B7C4:OsI_24927,B8B9F6:OsI_30227
GO:0016705	molecular_function	oxidoreductase activity, acting on paired donors, with incorporation or reduction of molecular oxygen	39	1293	387	23424	0.000221598891311183	0.00531837339146838	1.82564434612133	A2WQ46:OsI_01978,A2WRR8:OsI_02559,A2WS96:CYP72A31,A2WW37:OsI_04116,A2WZY4:OsI_05525,A2X2H2:OsI_06389,A2X6A0:OsI_07739,A2X6A2:OsI_07741,A2X6A3:OsI_07742,A2X6B1:OsI_07749,A2XE25:OsI_10573,A2XE43:OsI_10591,A2XEJ7:OsI_10754,A2XH38:OsI_11713,A2XP35:OsI_14337,A2XQW5:OsI_15033,A2XV93:OsI_16533,A2Y1X0:OsI_19002,A2Y375:OsI_19463,A2Y626:OsI_20449,A2Y8V1:OsI_21481,A2YCF0:OsI_22787,A2YFG5:OsI_23850,A2YZ86:Os…
GO:0009767	biological_process	photosynthetic electron transport chain	4	1293	7	23424	0.000282720467157227	0.00606643721875473	10.3520053032814	A2YJ49:OsI_25255,P0C318:petD,P0C369:psbE,P0C400:psbF
GO:0033320	biological_process	UDP-D-xylose biosynthetic process	4	1293	7	23424	0.000282720467157227	0.00606643721875473	10.3520053032814	A2WP38:OsI_01609,A2WP39:OsI_01610,A2YPV1:OsI_27304,B8ALH6:OsI_11029
GO:0048040	molecular_function	UDP-glucuronate decarboxylase activity	4	1293	7	23424	0.000282720467157227	0.00606643721875473	10.3520053032814	A2WP38:OsI_01609,A2WP39:OsI_01610,A2YPV1:OsI_27304,B8ALH6:OsI_11029
GO:0004197	molecular_function	cysteine-type endopeptidase activity	10	1293	49	23424	0.000289587408340392	0.00606643721875473	3.69714475117193	A2X7Q9:OsI_08253,A2XM26:OsI_13535,A2XQH0:OsI_14881,A2XRT6:OsI_15336,A2XYT1:OsI_17862,A2Y316:OsI_19406,A2Y6C6:OsI_20560,B8AA91:OsI_02429,B8AVK3:OsI_17694,B8B8R8:OsI_28465
GO:0009699	biological_process	phenylpropanoid biosynthetic process	10	1293	49	23424	0.000289587408340392	0.00606643721875473	3.69714475117193	A2Y980:OsI_21619,A2Y992:OsI_21630,A2YNQ5:OsI_26877,A2YP27:OsI_27016,A2YP37:OsI_27026,A2YP43:OsI_27032,A2ZC27:OsI_35332,A2ZC29:OsI_35334,A2ZCM3:OsI_35529,A2ZIK4:OsI_37651
GO:0009644	biological_process	response to high light intensity	5	1293	12	23424	0.00029053937400391	0.00606643721875473	7.54833720030936	A2XC41:cpSRP43,A2Y5T7:SNAT1,A2YYA0:OsI_30326,B8ADS9:OsI_06261,B8AJ38:OsI_09055
GO:0070403	molecular_function	NAD+ binding	6	1293	18	23424	0.000292087717940042	0.00606643721875473	6.03866976024749	A2WP38:OsI_01609,A2WP39:OsI_01610,A2WVZ2:OsI_04066,A2YPV1:OsI_27304,B8AFN7:OsI_06722,B8ALH6:OsI_11029
GO:0009536	cellular_component	plastid	18	1293	131	23424	0.000316693357999494	0.00645337408753685	2.48922264926232	A2Y7I6:OsI_21004,B8AVV8:OsI_16437,P0C2Y6:atpI,P0C2Y9:atpF,P0C318:petD,P0C324:ndhD,P0C339:ndhJ,P0C360:psaC,P0C369:psbE,P0C388:petA,P0C400:psbF,P0C417:psbL,P0C419:psbN,P0C421:psbH,P0C490:rps7-A,P0C511:rbcL,P0C517:ycf3,P83646:OsI_025465
GO:0006635	biological_process	fatty acid beta-oxidation	6	1293	19	23424	0.000407040351633762	0.00814080703267525	5.72084503602393	A2WYJ8:OsI_05000,A2Y4C0:OsI_19846,A2YCR4:OsI_22900,B8AFN7:OsI_06722,B8AW27:OsI_19268,B8AYF2:OsI_18581
GO:0022900	biological_process	electron transport chain	5	1293	13	23424	0.000450696598727453	0.00885004230228452	6.96769587720864	A2WX74:OsI_04516,A2XK95:OsI_12871,A2XT72:OsI_15810,A2YQD9:ADI1,B8APK5:OsI_13059
GO:0010181	molecular_function	FMN binding	8	1293	35	23424	0.000521187710818508	0.0100514772800712	4.14080212131256	A2Y683:OsI_20508,A2YAP1:OsI_22158,A2YAP5:OsI_22161,A2YAP7:OsI_22163,A2YVX7:OsI_29482,B8AKX5:OsI_13796,B8AUI3:GLO3,B8B3Z4:OsI_22156
GO:0033907	molecular_function	beta-D-fucosidase activity	9	1293	44	23424	0.000568111044153689	0.0107642092576488	3.70554735287914	A2YPH1:OsI_27163,A2Z2L2:OsI_31852,B8A7Q2:OsI_04787,B8AS35:OsI_16628,B8AVF0:BGLU12,B8AVF1:OsI_16289,B8AXF2:OsI_19671,B8B155:OsI_22753,B8BDH9:OsI_32015
GO:0140825	molecular_function	lactoperoxidase activity	20	1293	162	23424	0.000629351821288121	0.0113732243224362	2.23654435564722	A2WPA0:OsI_01675,A2WPA9:OsI_01682,A2WZD6:OsI_05314,A2WZD9:OsI_05317,A2WZE0:OsI_05318,A2X2T8:OsI_06503,A2XEA5:OsI_10661,A2XUE8:OsI_16228,A2XZ79:OsI_18018,A2Y044:OsI_18349,A2Y0P6:OsI_18569,A2YDJ4:OsI_23184,A2YPX2:OsI_27326,A2YPX3:PRX112,A2Z4F3:OsI_32530,A2ZAQ7:OsI_34838,B8ARU3:OsI_18017,B8ARU4:OsI_18019,B8AVM7:OsI_17703,B8B3L5:OsI_23305
GO:0009514	cellular_component	glyoxysome	3	1293	4	23424	0.000643573763669728	0.0113732243224362	13.5870069605568	A2XUV1:OsI_16388,A2YH64:CATB,B8B6W9:OsI_26281
GO:0010258	biological_process	NADH dehydrogenase complex (plastoquinone) assembly	3	1293	4	23424	0.000643573763669728	0.0113732243224362	13.5870069605568	A2WXN0:OsI_04681,A2XY00:OsI_17578,B8B7K3:OsI_25008
GO:0030187	biological_process	melatonin biosynthetic process	3	1293	4	23424	0.000643573763669728	0.0113732243224362	13.5870069605568	A2Y5T7:SNAT1,A2YQB9:OsI_27483,A2YRE2:OsI_27880
GO:0051536	molecular_function	iron-sulfur cluster binding	7	1293	28	23424	0.000652907322213928	0.0113732243224362	4.52900232018562	A2ZIK9:OsI_37657,B8A909:OsI_03618,B8AMY7:OsI_11301,B8ANP8:OsI_14350,B8B073:OsI_20727,B8BBF3:OsI_28098,B8BBF4:OsI_28099
GO:0016491	molecular_function	oxidoreductase activity	37	1293	388	23424	0.000896680031946405	0.0153716576905098	1.72755758605018	A2X7M2:OsI_08214,A2XE45:NSHB2,A2XKX4:oxo4,A2XT35:OsI_15772,A2XVK6:OsI_16665,A2Y9Y3:OsI_21888,A2YAP1:OsI_22158,A2YAP7:OsI_22163,A2YDX5:OsI_23311,A2YDY1:OsI_23321,A2YPN1:OsI_27230,A2YPN5:OsI_27235,A2YRE8:OsI_27886,A2YY23:OsI_30244,A2ZA60:OsI_34622,A2ZA67:OsI_34629,B8AC37:OsI_04426,B8AE43:OsI_09192,B8AKE5:OsI_12147,B8AL89:OsI_13843,B8ALY0:OsI_09784,B8ARW0:OsI_18038,B8AY41:OsI_18467,B8B3J6:OsI_23315,…
GO:0046872	molecular_function	metal ion binding	115	1293	1563	23424	0.000923257464686523	0.0154641187206675	1.33291175130223	A2WN23:OsI_01247,A2WP06:OsI_01581,A2WP83:OsI_01652,A2WPA0:OsI_01675,A2WPA9:OsI_01682,A2WS81:OsI_02717,A2WSZ6:ZHD5,A2WUJ5:OsI_03546,A2WWJ3:OsI_04273,A2WWV5:ERG1,A2WX74:OsI_04516,A2WYD1:OsI_04935,A2WZD6:OsI_05314,A2WZD9:OsI_05317,A2WZE0:OsI_05318,A2X2T8:OsI_06503,A2X2X2:OsI_06540,A2X7U4:OsI_08287,A2X9W1:OsI_09032,A2XD68:OsI_10254,A2XDI0:OsI_10369,A2XE45:NSHB2,A2XEA5:OsI_10661,A2XEC8:OsI_10684,A2XGM…
GO:0003978	molecular_function	UDP-glucose 4-epimerase activity	4	1293	9	23424	0.000930710848929062	0.0154641187206675	8.05155968032998	A2Y861:OsI_21235,A2YQW9:OsI_27695,B8AUF7:OsI_17430,B8B749:OsI_24840
GO:0015995	biological_process	chlorophyll biosynthetic process	6	1293	22	23424	0.000970635286364646	0.0158831228677851	4.94072980383885	A2XIK9:CHLI,A2XZ01:OsI_17934,A2Z8Y6:OsI_34179,B8A8X1:OsI_02148,B8ABY1:OsI_02909,D5L1S4:DVR
GO:0051213	molecular_function	dioxygenase activity	7	1293	30	23424	0.00101914890900178	0.0164280719659988	4.22706883217324	A2XQV8:OsI_15024,A2YBD1:OsI_22407,A2ZK43:OsI_38200,B8A7D9:OsI_04652,B8ALW3:OsI_09756,B8BAH4:OsI_29114,B8BHC3:OsI_33929
GO:0051603	biological_process	proteolysis involved in protein catabolic process	6	1293	23	23424	0.00125240781761508	0.0198911829856513	4.72591546454151	A2X7Q9:OsI_08253,A2XM26:OsI_13535,A2Y316:OsI_19406,B8AA91:OsI_02429,B8B967:OsI_30000,B8BDI8:OsI_32035
GO:0004089	molecular_function	carbonate dehydratase activity	5	1293	16	23424	0.00133120924646339	0.0208363186402966	5.66125290023202	A2WT25:OsI_03015,A2YVC6:OsI_29284,A2YVC7:OsI_29285,A2YW42:OsI_29552,B8ACD0:OsI_03029
GO:0009853	biological_process	photorespiration	4	1293	10	23424	0.00148354131637133	0.0225144898868398	7.24640371229698	A2Y205:RBCS,B8AHT7:RBCS,B8AUI3:GLO3,P0C511:rbcL
GO:0010206	biological_process	photosystem II repair	4	1293	10	23424	0.00148354131637133	0.0225144898868398	7.24640371229698	A2XLZ4:OsI_13500,B8AK07:OsI_10721,B8ANZ3:OsI_11442,B8B267:OsI_24389
GO:0008250	cellular_component	oligosaccharyltransferase complex	3	1293	5	23424	0.00154265949224643	0.0225144898868398	10.8696055684455	B8A840:OsI_04877,B8AG92:OsI_06937,B8AS57:OsI_18067
GO:0016984	molecular_function	ribulose-bisphosphate carboxylase activity	3	1293	5	23424	0.00154265949224643	0.0225144898868398	10.8696055684455	A2Y205:RBCS,B8AHT7:RBCS,P0C511:rbcL
GO:0140824	molecular_function	thioredoxin-dependent peroxiredoxin activity	3	1293	5	23424	0.00154265949224643	0.0225144898868398	10.8696055684455	B8B514:OsI_25570,P0C5D0:OsI_026085,P0C5D4:OsI_22010
GO:0008422	molecular_function	beta-glucosidase activity	8	1293	41	23424	0.00157716066421929	0.0227111135647578	3.53483107916926	A2YPH1:OsI_27163,A2Z2L2:OsI_31852,B8A7Q2:OsI_04787,B8AS35:OsI_16628,B8AVF1:OsI_16289,B8AXF2:OsI_19671,B8B155:OsI_22753,B8BDH9:OsI_32015
GO:0009570	cellular_component	chloroplast stroma	11	1293	72	23424	0.0018889053906175	0.0268423397614065	2.76772364011343	A2WJN0:OsI_00026,A2XA51:OsI_09125,A2XIZ1:OsI_12403,A2XT43:OsI_15780,A2XY00:OsI_17578,A2XYX7:OsI_17911,A2YCH0:OsI_22808,A2ZH35:OsI_37097,B8ACM2:OsI_01440,B8B7K3:OsI_25008,B8BIM0:OsI_37096
GO:0006012	biological_process	galactose metabolic process	4	1293	11	23424	0.00222982095932976	0.0304836283047613	6.5876397384518	A2Y861:OsI_21235,A2YQW9:OsI_27695,B8AUF7:OsI_17430,B8B749:OsI_24840
GO:0015035	molecular_function	protein-disulfide reductase activity	4	1293	11	23424	0.00222982095932976	0.0304836283047613	6.5876397384518	A2XYR8:OsI_17849,A2XYX7:OsI_17911,B8AR26:OsI_13409,B8BNI2:OsI_37718
GO:0042732	biological_process	D-xylose metabolic process	4	1293	11	23424	0.00222982095932976	0.0304836283047613	6.5876397384518	A2WP38:OsI_01609,A2WP39:OsI_01610,A2YPV1:OsI_27304,B8ALH6:OsI_11029
GO:0042973	molecular_function	glucan endo-1,3-beta-D-glucosidase activity	7	1293	35	23424	0.00264586897685815	0.0328837407956171	3.62320185614849	A2XMT6:OsI_13858,A2Z0P4:OsI_31170,B8B6Z0:OsI_26335,B8B6Z4:OsI_26341,B8B6Z6:OsI_26343,B8B6Z9:OsI_26347,B8BDN6:OsI_30642
GO:0004565	molecular_function	beta-galactosidase activity	10	1293	65	23424	0.00283807906362219	0.0328837407956171	2.78707835088346	A2XEN9:OsI_10800,A2YPH1:OsI_27163,A2Z2L2:OsI_31852,B8A7Q2:OsI_04787,B8AS35:OsI_16628,B8AVF0:BGLU12,B8AVF1:OsI_16289,B8AXF2:OsI_19671,B8B155:OsI_22753,B8BDH9:OsI_32015
GO:0004563	molecular_function	beta-N-acetylhexosaminidase activity	3	1293	6	23424	0.00295859442311979	0.0328837407956171	9.05800464037123	A2YJI5:OsI_25394,A2YMX9:OsI_26587,B8AXA8:OsI_18203
GO:0009538	cellular_component	photosystem I reaction center	3	1293	6	23424	0.00295859442311979	0.0328837407956171	9.05800464037123	A2XMI1:OsI_13733,A2Y7D9:PSAH,A2ZJX7:OsI_38125
GO:0009695	biological_process	jasmonic acid biosynthetic process	3	1293	6	23424	0.00295859442311979	0.0328837407956171	9.05800464037123	A2YAP5:OsI_22161,A2YVX7:OsI_29482,B8AND5:OsI_10054
GO:0044375	biological_process	regulation of peroxisome size	3	1293	6	23424	0.00295859442311979	0.0328837407956171	9.05800464037123	A2XEU9:OsI_10863,A2XFQ8:PEX11-3,B8B1X9:OsI_21452
GO:0045263	cellular_component	proton-transporting ATP synthase complex, coupling factor F(o)	3	1293	6	23424	0.00295859442311979	0.0328837407956171	9.05800464037123	A2XF65:OsI_11006,P0C2Y6:atpI,P0C2Y9:atpF
GO:0102148	molecular_function	N-acetyl-beta-D-galactosaminidase activity	3	1293	6	23424	0.00295859442311979	0.0328837407956171	9.05800464037123	A2YJI5:OsI_25394,A2YMX9:OsI_26587,B8AXA8:OsI_18203
GO:0004190	molecular_function	aspartic-type endopeptidase activity	15	1293	122	23424	0.00297375283255089	0.0328837407956171	2.22737819025522	A2X913:OsI_08727,A2X915:OsI_08729,A2XZ54:OsI_17992,A2Y4I2:OsI_19909,A2Y7J9:OsI_21016,A2YH23:OsI_24487,A2YM47:OsI_26300,A2YW36:OsI_29545,A2Z2G2:OsI_31798,A2Z9R9:OsI_34482,A2ZK77:OsI_38231,A2ZM43:OsI_38901,B8AXV2:OsI_18377,B8BI17:OsI_34481,B8BJH1:OsI_35373
GO:0002939	biological_process	tRNA N1-guanine methylation	2	1293	2	23424	0.00304479081440899	0.0328837407956171	18.1160092807425	A2X953:OsI_08767,B8AF27:OsI_07994
GO:0004059	molecular_function	aralkylamine N-acetyltransferase activity	2	1293	2	23424	0.00304479081440899	0.0328837407956171	18.1160092807425	A2Y5T7:SNAT1,A2YQB9:OsI_27483
GO:0004352	molecular_function	glutamate dehydrogenase (NAD+) activity	2	1293	2	23424	0.00304479081440899	0.0328837407956171	18.1160092807425	A2XMV1:GDH1,A2XW22:GDH2
GO:0004354	molecular_function	glutamate dehydrogenase (NADP+) activity	2	1293	2	23424	0.00304479081440899	0.0328837407956171	18.1160092807425	A2XMV1:GDH1,A2XW22:GDH2
GO:0004392	molecular_function	heme oxygenase (decyclizing) activity	2	1293	2	23424	0.00304479081440899	0.0328837407956171	18.1160092807425	B8AQX1:OsI_11906,B8B4C9:OsI_23615
GO:0006587	biological_process	serotonin biosynthetic process from tryptophan	2	1293	2	23424	0.00304479081440899	0.0328837407956171	18.1160092807425	A2Y1X0:OsI_19002,A2YR34:OsI_27760
GO:0006788	biological_process	heme oxidation	2	1293	2	23424	0.00304479081440899	0.0328837407956171	18.1160092807425	B8AQX1:OsI_11906,B8B4C9:OsI_23615
GO:0009768	biological_process	photosynthesis, light harvesting in photosystem I	2	1293	2	23424	0.00304479081440899	0.0328837407956171	18.1160092807425	B8AJ38:OsI_09055,B8BCF0:OsI_31519
GO:0016629	molecular_function	12-oxophytodienoate reductase activity	2	1293	2	23424	0.00304479081440899	0.0328837407956171	18.1160092807425	A2YAP5:OsI_22161,A2YVX7:OsI_29482
GO:0031537	biological_process	regulation of anthocyanin metabolic process	2	1293	2	23424	0.00304479081440899	0.0328837407956171	18.1160092807425	A2Y5T7:SNAT1,A2YRE2:OsI_27880
GO:0042428	biological_process	serotonin metabolic process	2	1293	2	23424	0.00304479081440899	0.0328837407956171	18.1160092807425	A2Y5T7:SNAT1,A2YRE2:OsI_27880
GO:0051502	biological_process	diterpene phytoalexin biosynthetic process	2	1293	2	23424	0.00304479081440899	0.0328837407956171	18.1160092807425	A2X697:OsI_07735,A2YE80:OsI_23423
GO:0016101	biological_process	diterpenoid metabolic process	11	1293	77	23424	0.00325103349661585	0.0347635264984665	2.58800132582035	A2X6A2:OsI_07741,A2XP35:OsI_14337,A2XQW5:OsI_15033,A2XQW8:OsI_15037,A2YFG5:OsI_23850,B8AAZ3:OsI_00985,B8AJA5:OsI_06139,B8BA33:OsI_27517,B8BPP9:OsI_38358,Q5MQ85:CPS2,Q6E7D7:CPS4
GO:0019898	cellular_component	extrinsic component of membrane	6	1293	28	23424	0.00369083336217159	0.0390794120700521	3.88200198873053	A2XVN0:OsI_16690,A2YHC5:OsI_24591,A2YI21:OsI_24850,B8AAX3:OsI_04124,B8BCC6:OsI_29855,P83646:OsI_025465
GO:0007623	biological_process	circadian rhythm	5	1293	20	23424	0.00392991203340025	0.0412068446220609	4.52900232018562	A2WJN0:OsI_00026,A2Y5T7:SNAT1,A2YH64:CATB,A2YRE2:OsI_27880,B8AWA3:OsI_20870
GO:0046274	biological_process	lignin catabolic process	4	1293	14	23424	0.00592186629192477	0.0609106247169405	5.1760026516407	A2Y9C5:LAC19,B8AIR4:OsI_08946,B8AZE2:OsI_18964,B8BP33:OsI_37963
GO:0052716	molecular_function	hydroquinone:oxygen oxidoreductase activity	4	1293	14	23424	0.00592186629192477	0.0609106247169405	5.1760026516407	A2Y9C5:LAC19,B8AIR4:OsI_08946,B8AZE2:OsI_18964,B8BP33:OsI_37963
GO:0016702	molecular_function	oxidoreductase activity, acting on single donors with incorporation of molecular oxygen, incorporation of two atoms of oxygen	6	1293	31	23424	0.00626461197685613	0.0638281220283455	3.5063243769179	A2XD68:OsI_10254,A2XL19:OsI_13162,A2XL22:OsI_13165,A2YWV7:OsI_29820,B8AJB1:OsI_06220,B8BCA6:OsI_29815
GO:0016763	molecular_function	pentosyltransferase activity	5	1293	23	23424	0.00743407225816281	0.073200488738539	3.93826288711793	A2WZ86:OsI_05257,A2YCU6:OsI_22937,B8ACY4:OsI_00151,B8B278:OsI_24404,B8BHM4:OsI_34143
GO:0000036	molecular_function	acyl carrier activity	3	1293	8	23424	0.00762038805573048	0.073200488738539	6.79350348027842	A2XP91:OsI_14397,A2Z3K3:OsI_32210,A2ZL81:OsI_38583
GO:0003747	molecular_function	translation release factor activity	3	1293	8	23424	0.00762038805573048	0.073200488738539	6.79350348027842	A2WXR4:OsI_04716,A2WYW8:OsI_05132,A2XEK2:OsI_10760
GO:0009539	cellular_component	photosystem II reaction center	3	1293	8	23424	0.00762038805573048	0.073200488738539	6.79350348027842	P0C369:psbE,P0C400:psbF,P0C417:psbL
GO:0010427	molecular_function	abscisic acid binding	3	1293	8	23424	0.00762038805573048	0.073200488738539	6.79350348027842	A2XFP6:OsI_11187,A2ZLJ4:OsI_38691,B8BMF9:PR10a
GO:0019253	biological_process	reductive pentose-phosphate cycle	3	1293	8	23424	0.00762038805573048	0.073200488738539	6.79350348027842	A2Y205:RBCS,B8AHT7:RBCS,P0C511:rbcL
GO:0006644	biological_process	phospholipid metabolic process	4	1293	15	23424	0.00772671825573467	0.073200488738539	4.83093580819799	A2XL71:OsI_13216,A2YPI8:OsI_27179,B8A771:OsI_03180,B8B2H0:OsI_24436
GO:0006970	biological_process	response to osmotic stress	4	1293	15	23424	0.00772671825573467	0.073200488738539	4.83093580819799	A2XE45:NSHB2,A2Y5T7:SNAT1,A2YRE2:OsI_27880,B8ACG8:OsI_04490
GO:0010008	cellular_component	endosome membrane	6	1293	33	23424	0.00858089549505055	0.0760209414058764	3.2938198692259	B8AJE2:OsI_07622,B8AYG8:OsI_18611,B8B0T0:OsI_23922,B8B9E8:OsI_30212,B8BEE0:OsI_32361,B8BJF6:OsI_35351
GO:0000256	biological_process	allantoin catabolic process	2	1293	3	23424	0.00879872007012458	0.0760209414058764	12.077339520495	B8ARI0:OsI_17948,B8B6C9:OsI_26077
GO:0004478	molecular_function	methionine adenosyltransferase activity	2	1293	3	23424	0.00879872007012458	0.0760209414058764	12.077339520495	A2WP83:OsI_01652,A2Y053:SAM1
GO:0010344	biological_process	seed oilbody biogenesis	2	1293	3	23424	0.00879872007012458	0.0760209414058764	12.077339520495	A2Y5T7:SNAT1,A2YRE2:OsI_27880
GO:0015976	biological_process	carbon utilization	2	1293	3	23424	0.00879872007012458	0.0760209414058764	12.077339520495	A2WT25:OsI_03015,B8ACD0:OsI_03029
GO:0034387	molecular_function	4-aminobutyrate:pyruvate transaminase activity	2	1293	3	23424	0.00879872007012458	0.0760209414058764	12.077339520495	Q01K11:OsI_17385,Q01K12:OsI_17384
GO:0035336	biological_process	long-chain fatty-acyl-CoA metabolic process	2	1293	3	23424	0.00879872007012458	0.0760209414058764	12.077339520495	B8B5G1:OsI_25750,B8B5G3:OsI_25752
GO:0046863	molecular_function	ribulose-1,5-bisphosphate carboxylase/oxygenase activator activity	2	1293	3	23424	0.00879872007012458	0.0760209414058764	12.077339520495	A2ZH35:OsI_37097,B8BIM0:OsI_37096
GO:0048354	biological_process	mucilage biosynthetic process involved in seed coat development	2	1293	3	23424	0.00879872007012458	0.0760209414058764	12.077339520495	A2Y5T7:SNAT1,A2YRE2:OsI_27880
GO:0090599	molecular_function	alpha-glucosidase activity	2	1293	3	23424	0.00879872007012458	0.0760209414058764	12.077339520495	A2YG59:OsI_24149,B8B1F4:OsI_24144
GO:0102351	molecular_function	gamma-aminobutyrate transaminase (glyoxylate dependent) activity	2	1293	3	23424	0.00879872007012458	0.0760209414058764	12.077339520495	Q01K11:OsI_17385,Q01K12:OsI_17384
GO:0050832	biological_process	defense response to fungus	12	1293	101	23424	0.00970637539502864	0.0831975033859598	2.15239714226643	A2WXN0:OsI_04681,A2XI16:OsI_12064,A2XT03:PI21,A2XZ41:OsI_17978,A2Y2D1:OsI_19161,A2Y4F5:OsI_19883,A2Y5T7:SNAT1,A2Z9V6:OsI_34517,A2ZG17:OsI_36717,A2ZG18:OsI_36718,A2ZG19:OsI_36719,B8ALJ6:OsI_11072
GO:0004864	molecular_function	protein phosphatase inhibitor activity	4	1293	16	23424	0.00985855459215843	0.0838365272404024	4.52900232018562	A2X6X2:OsI_07962,A2XFP6:OsI_11187,A2ZLJ4:OsI_38691,B8BMF9:PR10a
GO:0046686	biological_process	response to cadmium ion	4	1293	17	23424	0.0123378693787064	0.104100772882836	4.26259041899823	A2XEW8:HspI,A2YH64:CATB,B8B6Q3:OsI_26239,B8BBU1:OsI_29659
GO:0006520	biological_process	amino acid metabolic process	5	1293	26	23424	0.0126753356438313	0.105302788425676	3.48384793860432	A2WVA6:OsI_03821,A2XMV1:GDH1,A2XW22:GDH2,B8AS16:OsI_16646,B8B2N0:OsI_21629
GO:0051087	molecular_function	protein-folding chaperone binding	5	1293	26	23424	0.0126753356438313	0.105302788425676	3.48384793860432	A2YXR5:OsI_30134,B8ANK0:OsI_12851,B8B1X8:OsI_21451,B8B261:OsI_24377,B8BDL2:OsI_32096
GO:0009611	biological_process	response to wounding	6	1293	36	23424	0.0131182750167414	0.107331341046066	3.01933488012374	A2WRB8:OsI_02405,A2WSL5:OsI_02858,A2WSL6:OsI_02859,A2YVI4:OsI_29344,A2ZLE5:OsI_38643,B8BPE9:OsI_38185
GO:0042802	molecular_function	identical protein binding	6	1293	36	23424	0.0131182750167414	0.107331341046066	3.01933488012374	A2WUD7:OsI_03488,A2XC41:cpSRP43,A2XFQ8:PEX11-3,A2Z7C3:OsI_33603,B8AIH6:OsI_06005,B8B1X9:OsI_21452
GO:0015145	molecular_function	monosaccharide transmembrane transporter activity	5	1293	27	23424	0.0148652189240766	0.120452337177265	3.35481653347083	A2XBG3:OsI_09614,A2XU47:OsI_16122,A2YHD1:OsI_24597,B8AQU8:OsI_10546,B8BF82:OsI_31368
GO:0005773	cellular_component	vacuole	6	1293	37	23424	0.0149450122053273	0.120452337177265	2.93773123471499	A2WZV2:OsI_05495,A2YNN2:OsI_26851,A2Z9V8:OsI_34518,B8ASN8:OsI_16783,B8AXA8:OsI_18203,B8B0P6:OsI_23873
GO:0006353	biological_process	DNA-templated transcription termination	6	1293	38	23424	0.0169409434372973	0.128944899202153	2.86042251801197	A2XGX6:OsI_11655,A2XK88:OsI_12862,B8A6L7:OsI_00824,B8AKX2:OsI_13791,B8AN59:OsI_14242,B8APP2:OsI_10276
GO:0004617	molecular_function	phosphoglycerate dehydrogenase activity	2	1293	4	23424	0.0169538663765794	0.128944899202153	9.05800464037123	A2XYC2:OsI_17701,A2YVQ8:OsI_29415
GO:0006145	biological_process	purine nucleobase catabolic process	2	1293	4	23424	0.0169538663765794	0.128944899202153	9.05800464037123	B8ARI0:OsI_17948,B8B6C9:OsI_26077
GO:0006556	biological_process	S-adenosylmethionine biosynthetic process	2	1293	4	23424	0.0169538663765794	0.128944899202153	9.05800464037123	A2WP83:OsI_01652,A2Y053:SAM1
GO:0010136	biological_process	ureide catabolic process	2	1293	4	23424	0.0169538663765794	0.128944899202153	9.05800464037123	B8ARI0:OsI_17948,B8B6C9:OsI_26077
GO:0042549	biological_process	photosystem II stabilization	2	1293	4	23424	0.0169538663765794	0.128944899202153	9.05800464037123	A2ZCZ7:OsI_35659,B8A8L8:OsI_02088
GO:0042646	cellular_component	plastid nucleoid	2	1293	4	23424	0.0169538663765794	0.128944899202153	9.05800464037123	B8AKX2:OsI_13791,B8AN59:OsI_14242
GO:0098807	cellular_component	chloroplast thylakoid membrane protein complex	2	1293	4	23424	0.0169538663765794	0.128944899202153	9.05800464037123	A2WJN0:OsI_00026,A2X345:TROL
GO:0006633	biological_process	fatty acid biosynthetic process	12	1293	110	23424	0.018289670464532	0.137111152768063	1.97629192153554	A2X281:OsI_06307,A2XD68:OsI_10254,A2XL19:OsI_13162,A2XL22:OsI_13165,A2YAP1:OsI_22158,A2YAP7:OsI_22163,A2YWV7:OsI_29820,A2ZK43:OsI_38200,B8AJB1:OsI_06220,B8AYV6:OsI_18736,B8B3Z4:OsI_22156,B8BCA6:OsI_29815
GO:0004869	molecular_function	cysteine-type endopeptidase inhibitor activity	4	1293	19	23424	0.0184084418068233	0.137111152768063	3.81389669068262	A2WW32:OCI,A2XI86:OsI_12145,A2XS65:OsI_014908,A2Y628:OsI_20451
GO:0009627	biological_process	systemic acquired resistance	4	1293	19	23424	0.0184084418068233	0.137111152768063	3.81389669068262	A2YGE7:OsI_24247,A2Z299:OsI_31730,A2Z2A0:OsI_31732,B8BBU7:OsI_29665
GO:0004540	molecular_function	RNA nuclease activity	3	1293	11	23424	0.0198284255163973	0.146676024367871	4.94072980383885	A2ZG17:OsI_36717,A2ZG18:OsI_36718,A2ZG19:OsI_36719
GO:0008652	biological_process	amino acid biosynthetic process	4	1293	20	23424	0.0220280742501791	0.160745406690496	3.62320185614849	A2XE78:OsI_10629,A2XHI6:OsI_11871,A2Y8X9:EPSPS,A2YNU0:OsI_26913
GO:0031090	cellular_component	organelle membrane	4	1293	20	23424	0.0220280742501791	0.160745406690496	3.62320185614849	A2X1W3:OsI_06189,A2XND5:OsI_14071,B8ABL9:OsI_04271,B8BBJ7:OsI_29535
GO:0003924	molecular_function	GTPase activity	17	1293	182	23424	0.0239349728485237	0.17348839380138	1.69215471303638	A2WLD6:OsI_00645,A2WN65:OsI_01294,A2X6K4:OsI_07846,A2X9H9:OsI_08896,A2XDF3:OsI_10338,A2XUH5:OsI_16256,A2Y2Q3:OsI_19285,A2Y7H5:OsI_20993,A2Z3B5:OsI_32116,A2Z4B1:OsI_32491,B8A7L2:OsI_03278,B8AFJ5:OsI_09587,B8ALG6:OsI_09642,B8AMT0:OsI_14124,B8AN77:OsI_14277,B8AUC1:OsI_16033,B8B6D3:OsI_26083
GO:0030170	molecular_function	pyridoxal phosphate binding	11	1293	102	23424	0.0250759322349366	0.177146052068829	1.95368727537419	A2WML4:OsI_01081,A2WVA6:OsI_03821,A2YR34:OsI_27760,A2Z9C9:OsI_34329,B8AP15:OsI_11479,B8AQQ2:OsI_13319,B8AZ97:OsI_20323,B8B2N0:OsI_21629,B8BKR1:OsI_36267,Q01K11:OsI_17385,Q01K12:OsI_17384
GO:0005764	cellular_component	lysosome	3	1293	12	23424	0.0253714134378656	0.177146052068829	4.52900232018562	A2XM26:OsI_13535,A2Y316:OsI_19406,A2Y7J9:OsI_21016
GO:0006730	biological_process	one-carbon metabolic process	3	1293	12	23424	0.0253714134378656	0.177146052068829	4.52900232018562	A2WP83:OsI_01652,A2Y053:SAM1,B8BKI9:OsI_36122
GO:0008889	molecular_function	glycerophosphodiester phosphodiesterase activity	3	1293	12	23424	0.0253714134378656	0.177146052068829	4.52900232018562	A2XJB6:OsI_12541,A2YNG3:OsI_26772,B8BC94:OsI_29787
GO:0038023	molecular_function	signaling receptor activity	3	1293	12	23424	0.0253714134378656	0.177146052068829	4.52900232018562	A2XFP6:OsI_11187,A2ZLJ4:OsI_38691,B8BMF9:PR10a
GO:0006099	biological_process	tricarboxylic acid cycle	6	1293	42	23424	0.0267454395883539	0.177146052068829	2.58800132582035	A2WLX8:OsI_00846,A2WTC5:OsI_03110,A2XUV1:OsI_16388,B8ABR1:OsI_01162,B8B6W9:OsI_26281,B8BN58:OsI_39238
GO:0003849	molecular_function	3-deoxy-7-phosphoheptulonate synthase activity	2	1293	5	23424	0.0272280042994681	0.177146052068829	7.24640371229698	A2XHI6:OsI_11871,A2YNU0:OsI_26913
GO:0003997	molecular_function	acyl-CoA oxidase activity	2	1293	5	23424	0.0272280042994681	0.177146052068829	7.24640371229698	A2Y119:OsI_18704,A2YCR4:OsI_22900
GO:0004450	molecular_function	isocitrate dehydrogenase (NADP+) activity	2	1293	5	23424	0.0272280042994681	0.177146052068829	7.24640371229698	A2WTC5:OsI_03110,B8ABR1:OsI_01162
GO:0006065	biological_process	UDP-glucuronate biosynthetic process	2	1293	5	23424	0.0272280042994681	0.177146052068829	7.24640371229698	B8AK72:OsI_13603,B8BPH4:OsI_38224
GO:0006102	biological_process	isocitrate metabolic process	2	1293	5	23424	0.0272280042994681	0.177146052068829	7.24640371229698	A2WTC5:OsI_03110,B8ABR1:OsI_01162
GO:0006564	biological_process	L-serine biosynthetic process	2	1293	5	23424	0.0272280042994681	0.177146052068829	7.24640371229698	A2XYC2:OsI_17701,A2YVQ8:OsI_29415
GO:0006596	biological_process	polyamine biosynthetic process	2	1293	5	23424	0.0272280042994681	0.177146052068829	7.24640371229698	A2X5P5:OsI_07530,B8B3A5:OsI_23221
GO:0009966	biological_process	regulation of signal transduction	2	1293	5	23424	0.0272280042994681	0.177146052068829	7.24640371229698	A2X6X2:OsI_07962,B8B9Y0:OsI_27484
GO:0016730	molecular_function	oxidoreductase activity, acting on iron-sulfur proteins as donors	2	1293	5	23424	0.0272280042994681	0.177146052068829	7.24640371229698	B8ANS3:OsI_14406,B8BD98:OsI_30537
GO:0050482	biological_process	arachidonic acid secretion	2	1293	5	23424	0.0272280042994681	0.177146052068829	7.24640371229698	A2XL71:OsI_13216,A2YPI8:OsI_27179
GO:0090333	biological_process	regulation of stomatal closure	2	1293	5	23424	0.0272280042994681	0.177146052068829	7.24640371229698	A2Y5T7:SNAT1,A2YRE2:OsI_27880
GO:0034599	biological_process	cellular response to oxidative stress	4	1293	22	23424	0.0304878628227785	0.180653874813711	3.2938198692259	A2XAX5:OsI_09408,B8AJE7:OsI_07630,B8ATW7:OsI_17267,B8AU10:OsI_15969
GO:0051287	molecular_function	NAD binding	8	1293	67	23424	0.0306845502198172	0.180653874813711	2.16310558576029	A2WTC5:OsI_03110,A2XYC2:OsI_17701,A2YFZ4:OsI_24036,A2YVQ8:OsI_29415,B8A8R6:OsI_03572,B8ABR1:OsI_01162,B8AK72:OsI_13603,B8BPH4:OsI_38224
GO:0006508	biological_process	proteolysis	36	1293	472	23424	0.0316402698073818	0.180653874813711	1.38172952141256	A2WSV5:OsI_02946,A2WVY3:OsI_04058,A2WVY4:OsI_04059,A2X913:OsI_08727,A2X915:OsI_08729,A2X9G3:OsI_08881,A2X9W1:OsI_09032,A2XQH0:OsI_14881,A2XRT6:OsI_15336,A2XYT1:OsI_17862,A2XZ54:OsI_17992,A2Y4I2:OsI_19909,A2Y6C6:OsI_20560,A2Y6H0:OsI_20609,A2Y7J9:OsI_21016,A2YH23:OsI_24487,A2YM47:OsI_26300,A2YW36:OsI_29545,A2Z2G2:OsI_31798,A2ZK22:OsI_38175,B8AAU1:OsI_04057,B8AQW6:OsI_11895,B8ATZ3:OsI_15934,B8AUL1:O…
GO:0008194	molecular_function	UDP-glycosyltransferase activity	14	1293	150	23424	0.0381146869565198	0.180653874813711	1.6908275328693	A2WT15:OsI_03006,A2WUT6:OsI_03644,A2WUT9:OsI_03647,A2X266:OsI_06294,A2X9S1:OsI_08991,A2XWB2:OsI_16939,A2YBR4:OsI_22543,A2YSD6:OsI_28243,A2Z361:OsI_32059,A2ZEH5:OsI_36192,B8AAX4:OsI_04125,B8AEW6:OsI_06517,B8B473:OsI_23563,B8BKD4:OsI_36026
GO:0009409	biological_process	response to cold	8	1293	70	23424	0.0385042913800012	0.180653874813711	2.07040106065628	A2WXN9:OsI_04690,A2XE45:NSHB2,A2XW22:GDH2,A2Y5T7:SNAT1,B8A840:OsI_04877,B8AJ38:OsI_09055,B8ALJ6:OsI_11072,B8BCX5:OsI_30377
GO:0009423	biological_process	chorismate biosynthetic process	3	1293	14	23424	0.0386750325499013	0.180653874813711	3.88200198873053	A2XHI6:OsI_11871,A2Y8X9:EPSPS,A2YNU0:OsI_26913
GO:0002182	biological_process	cytoplasmic translational elongation	2	1293	6	23424	0.0393627092376423	0.180653874813711	6.03866976024749	A2WLK9:OsI_00724,A2X5K7:OsI_07489
GO:0004623	molecular_function	phospholipase A2 activity	2	1293	6	23424	0.0393627092376423	0.180653874813711	6.03866976024749	A2XL71:OsI_13216,A2YPI8:OsI_27179
GO:0009269	biological_process	response to desiccation	2	1293	6	23424	0.0393627092376423	0.180653874813711	6.03866976024749	A2Z1P2:OsI_31526,B8AN79:OsI_14279
GO:0009657	biological_process	plastid organization	2	1293	6	23424	0.0393627092376423	0.180653874813711	6.03866976024749	B8B7X8:OsI_25180,B8BNI2:OsI_37718
GO:0010345	biological_process	suberin biosynthetic process	2	1293	6	23424	0.0393627092376423	0.180653874813711	6.03866976024749	B8B5G1:OsI_25750,B8B5G3:OsI_25752
GO:0015605	molecular_function	organophosphate ester transmembrane transporter activity	2	1293	6	23424	0.0393627092376423	0.180653874813711	6.03866976024749	B8B6W3:OsI_26253,B8BBE6:OsI_28073
GO:0015718	biological_process	monocarboxylic acid transport	2	1293	6	23424	0.0393627092376423	0.180653874813711	6.03866976024749	B8B6W3:OsI_26253,B8BBE6:OsI_28073
GO:0015986	biological_process	proton motive force-driven ATP synthesis	2	1293	6	23424	0.0393627092376423	0.180653874813711	6.03866976024749	A2XF65:OsI_11006,A2XPS1:OsI_14632
GO:0016558	biological_process	protein import into peroxisome matrix	2	1293	6	23424	0.0393627092376423	0.180653874813711	6.03866976024749	B8AW27:OsI_19268,B8B9F6:OsI_30227
GO:0045158	molecular_function	electron transporter, transferring electrons within cytochrome b6/f complex of photosystem II activity	2	1293	6	23424	0.0393627092376423	0.180653874813711	6.03866976024749	A2YMJ8:OsI_26450,P0C318:petD
GO:0046943	molecular_function	carboxylic acid transmembrane transporter activity	2	1293	6	23424	0.0393627092376423	0.180653874813711	6.03866976024749	B8B6W3:OsI_26253,B8BBE6:OsI_28073
GO:1990547	biological_process	mitochondrial phosphate ion transmembrane transport	2	1293	6	23424	0.0393627092376423	0.180653874813711	6.03866976024749	A2Z1Z7:OsI_31630,B8AUD7:OsI_16084
GO:0050734	molecular_function	hydroxycinnamoyltransferase activity	14	1293	151	23424	0.0399673024056698	0.180653874813711	1.67962999953904	A2WSL7:OsI_02860,A2WSL8:OsI_02861,A2XYN0:OsI_17807,A2YGW2:OsI_24425,A2YQP7:OsI_27617,A2YRQ5:OsI_28000,A2Z936:OsI_34226,A2ZEK3:OsI_36216,B8A6M3:OsI_01489,B8A750:OsI_01602,B8ADM7:OsI_00687,B8B196:OsI_21274,B8BA57:OsI_27570,B8BB67:OsI_28001
GO:0000139	cellular_component	Golgi membrane	24	1293	300	23424	0.0443498234076516	0.180653874813711	1.4492807424594	A2WZ86:OsI_05257,A2X144:OsI_05925,A2X488:OsI_07021,A2XND8:OsI_14075,A2Y1P4:OsI_18926,A2Y781:OsI_20896,A2YCU6:OsI_22937,A2YGE5:OsI_24245,A2Z1J5:OsI_31481,A2ZCZ9:OsI_35661,A2ZH76:OsI_37137,B8ABP1:OsI_04321,B8ACY4:OsI_00151,B8AJE2:OsI_07622,B8AYG8:OsI_18611,B8AZ28:OsI_20293,B8B0T0:OsI_23922,B8B278:OsI_24404,B8B6D3:OsI_26083,B8B9E8:OsI_30212,B8BA91:OsI_29009,B8BEE0:OsI_32361,B8BHM4:OsI_34143,B8BJF6:O…
GO:0016787	molecular_function	hydrolase activity	25	1293	316	23424	0.0455547819976619	0.180653874813711	1.43322858233722	A2X8Q0:OsI_08613,A2XKV5:OsI_13094,A2XMR7:OsI_13838,A2XVD2:OsI_16571,A2XYC1:OsI_17700,A2Y4M3:OsI_19949,A2Y4Y3:OsI_20059,A2YAN2:OsI_22147,A2YAN3:OsI_22148,A2YGP5:OsI_24355,A2YIF2:OsI_24993,A2YIF4:OsI_24996,A2YJX3:OsI_25529,A2YL57:OsI_25947,A2YM13:OsI_26270,A2YP96:OsI_27088,A2YW86:OsI_29596,A2YW89:OsI_29600,A2ZB84:OsI_35030,A2ZCY2:OsI_35645,B8AKV0:OsI_12279,B8BBM5:OsI_29586,B8BBV3:OsI_29666,B8BDV0:O…
GO:0006071	biological_process	glycerol metabolic process	3	1293	15	23424	0.046412111123443	0.180653874813711	3.62320185614849	A2XJB6:OsI_12541,A2YNG3:OsI_26772,B8BC94:OsI_29787
GO:0006487	biological_process	protein N-linked glycosylation	3	1293	15	23424	0.046412111123443	0.180653874813711	3.62320185614849	B8A840:OsI_04877,B8AS57:OsI_18067,B8BIX5:OsI_34982
GO:0045492	biological_process	xylan biosynthetic process	3	1293	15	23424	0.046412111123443	0.180653874813711	3.62320185614849	A2X144:OsI_05925,A2ZCZ9:OsI_35661,B8AX63:OsI_21144
GO:0009408	biological_process	response to heat	8	1293	73	23424	0.0475554290999579	0.180653874813711	1.98531608556082	A2WKD3:OsI_00283,A2WLG6:OsI_00679,A2XEW1:OsI_10878,A2XEW8:HspI,A2YBC0:OsI_22398,A2YH64:CATB,A2Z620:OsI_33098,B8AJJ8:OsI_09186
GO:0001671	molecular_function	ATPase activator activity	2	1293	7	23424	0.0531215929766625	0.180653874813711	5.1760026516407	B8ARH2:OsI_17944,B8B261:OsI_24377
GO:0003955	molecular_function	NAD(P)H dehydrogenase (quinone) activity	2	1293	7	23424	0.0531215929766625	0.180653874813711	5.1760026516407	A2WZ70:OsI_05240,A2Y683:OsI_20508
GO:0003973	molecular_function	(S)-2-hydroxy-acid oxidase activity	2	1293	7	23424	0.0531215929766625	0.180653874813711	5.1760026516407	B8AKX5:OsI_13796,B8AUI3:GLO3
GO:0003979	molecular_function	UDP-glucose 6-dehydrogenase activity	2	1293	7	23424	0.0531215929766625	0.180653874813711	5.1760026516407	B8AK72:OsI_13603,B8BPH4:OsI_38224
GO:0004177	molecular_function	aminopeptidase activity	2	1293	7	23424	0.0531215929766625	0.180653874813711	5.1760026516407	A2Y6H0:OsI_20609,B8BET6:OsI_31059
GO:0006081	biological_process	cellular aldehyde metabolic process	2	1293	7	23424	0.0531215929766625	0.180653874813711	5.1760026516407	B8AG13:OsI_08280,B8BJI2:OsI_35395
GO:0008047	molecular_function	enzyme activator activity	2	1293	7	23424	0.0531215929766625	0.180653874813711	5.1760026516407	A2XYX7:OsI_17911,B8BJ62:OsI_35166
GO:0008878	molecular_function	glucose-1-phosphate adenylyltransferase activity	2	1293	7	23424	0.0531215929766625	0.180653874813711	5.1760026516407	A2Y7W1:AGPlar,B8BE16:AGPsma
GO:0009415	biological_process	response to water	2	1293	7	23424	0.0531215929766625	0.180653874813711	5.1760026516407	A2X854:OsI_08410,A2ZDX9:RAB21
GO:0009965	biological_process	leaf morphogenesis	2	1293	7	23424	0.0531215929766625	0.180653874813711	5.1760026516407	A2YMN8:OsI_26488,A2ZAC2:BRE1B
GO:0016655	molecular_function	oxidoreductase activity, acting on NAD(P)H, quinone or similar compound as acceptor	2	1293	7	23424	0.0531215929766625	0.180653874813711	5.1760026516407	A2WXN0:OsI_04681,A2XVZ1:ndhM
GO:0016872	molecular_function	intramolecular lyase activity	2	1293	7	23424	0.0531215929766625	0.180653874813711	5.1760026516407	A2ZHF9:OsI_37230,B8BIQ9:OsI_34872
GO:0006002	biological_process	fructose 6-phosphate metabolic process	3	1293	16	23424	0.0548475472460471	0.180653874813711	3.39675174013921	B8AV51:OsI_16253,B8AYU2:OsI_20105,B8BIX5:OsI_34982
GO:0007264	biological_process	small GTPase-mediated signal transduction	3	1293	16	23424	0.0548475472460471	0.180653874813711	3.39675174013921	A2X9H9:OsI_08896,B8AFJ5:OsI_09587,B8B503:OsI_25604
GO:0009073	biological_process	aromatic amino acid family biosynthetic process	3	1293	16	23424	0.0548475472460471	0.180653874813711	3.39675174013921	A2XHI6:OsI_11871,A2Y8X9:EPSPS,A2YNU0:OsI_26913
GO:0000038	biological_process	very long-chain fatty acid metabolic process	1	1293	1	23424	0.0551997950819673	0.180653874813711	18.1160092807425	B8B2H0:OsI_24436
GO:0000419	cellular_component	RNA polymerase V complex	1	1293	1	23424	0.0551997950819673	0.180653874813711	18.1160092807425	B8AB30:OsI_01056
GO:0000823	molecular_function	inositol-1,4,5-trisphosphate 6-kinase activity	1	1293	1	23424	0.0551997950819673	0.180653874813711	18.1160092807425	A2X5H5:IPK2
GO:0001735	molecular_function	prenylcysteine oxidase activity	1	1293	1	23424	0.0551997950819673	0.180653874813711	18.1160092807425	A2XZB4:OsI_18058
GO:0003866	molecular_function	3-phosphoshikimate 1-carboxyvinyltransferase activity	1	1293	1	23424	0.0551997950819673	0.180653874813711	18.1160092807425	A2Y8X9:EPSPS
GO:0003868	molecular_function	4-hydroxyphenylpyruvate dioxygenase activity	1	1293	1	23424	0.0551997950819673	0.180653874813711	18.1160092807425	B8AIH6:OsI_06005
GO:0004038	molecular_function	allantoinase activity	1	1293	1	23424	0.0551997950819673	0.180653874813711	18.1160092807425	B8ARI0:OsI_17948
GO:0004057	molecular_function	arginyl-tRNA--protein transferase activity	1	1293	1	23424	0.0551997950819673	0.180653874813711	18.1160092807425	B8AYR5:OsI_20147
GO:0004321	molecular_function	fatty-acyl-CoA synthase activity	1	1293	1	23424	0.0551997950819673	0.180653874813711	18.1160092807425	B8AND5:OsI_10054
GO:0004378	molecular_function	GDP-Man:Man1GlcNAc2-PP-Dol alpha-1,3-mannosyltransferase activity	1	1293	1	23424	0.0551997950819673	0.180653874813711	18.1160092807425	A2XWY6:OsI_17177
GO:0004451	molecular_function	isocitrate lyase activity	1	1293	1	23424	0.0551997950819673	0.180653874813711	18.1160092807425	B8B6W9:OsI_26281
GO:0004468	molecular_function	lysine N-acetyltransferase activity, acting on acetyl phosphate as donor	1	1293	1	23424	0.0551997950819673	0.180653874813711	18.1160092807425	A2Y5T7:SNAT1
GO:0004474	molecular_function	malate synthase activity	1	1293	1	23424	0.0551997950819673	0.180653874813711	18.1160092807425	A2XUV1:OsI_16388
GO:0004555	molecular_function	alpha,alpha-trehalase activity	1	1293	1	23424	0.0551997950819673	0.180653874813711	18.1160092807425	B8BHX0:OsI_34354
GO:0004607	molecular_function	phosphatidylcholine-sterol O-acyltransferase activity	1	1293	1	23424	0.0551997950819673	0.180653874813711	18.1160092807425	A2XAY0:OsI_09412
GO:0004846	molecular_function	urate oxidase activity	1	1293	1	23424	0.0551997950819673	0.180653874813711	18.1160092807425	A2WXA2:OsI_04547
GO:0005684	cellular_component	U2-type spliceosomal complex	1	1293	1	23424	0.0551997950819673	0.180653874813711	18.1160092807425	A2YCH7:OsI_22817
GO:0005993	biological_process	trehalose catabolic process	1	1293	1	23424	0.0551997950819673	0.180653874813711	18.1160092807425	B8BHX0:OsI_34354
GO:0008446	molecular_function	GDP-mannose 4,6-dehydratase activity	1	1293	1	23424	0.0551997950819673	0.180653874813711	18.1160092807425	A2Y914:OsI_21549
GO:0008696	molecular_function	4-amino-4-deoxychorismate lyase activity	1	1293	1	23424	0.0551997950819673	0.180653874813711	18.1160092807425	A2WML4:OsI_01081
GO:0008936	molecular_function	nicotinamidase activity	1	1293	1	23424	0.0551997950819673	0.180653874813711	18.1160092807425	A2X706:OsI_07997
GO:0008942	molecular_function	nitrite reductase [NAD(P)H] activity	1	1293	1	23424	0.0551997950819673	0.180653874813711	18.1160092807425	A2ZCZ7:OsI_35659
GO:0009063	biological_process	amino acid catabolic process	1	1293	1	23424	0.0551997950819673	0.180653874813711	18.1160092807425	B8AEN0:OsI_07819
GO:0009496	molecular_function	plastoquinol--plastocyanin reductase activity	1	1293	1	23424	0.0551997950819673	0.180653874813711	18.1160092807425	A2YMJ8:OsI_26450
GO:0009645	biological_process	response to low light intensity stimulus	1	1293	1	23424	0.0551997950819673	0.180653874813711	18.1160092807425	B8AJ38:OsI_09055
GO:0009782	cellular_component	photosystem I antenna complex	1	1293	1	23424	0.0551997950819673	0.180653874813711	18.1160092807425	B8AJ38:OsI_09055
GO:0009905	molecular_function	ent-copalyl diphosphate synthase activity	1	1293	1	23424	0.0551997950819673	0.180653874813711	18.1160092807425	Q5MQ85:CPS2
GO:0009963	biological_process	positive regulation of flavonoid biosynthetic process	1	1293	1	23424	0.0551997950819673	0.180653874813711	18.1160092807425	B8AE93:OsI_06411
GO:0010478	biological_process	chlororespiration	1	1293	1	23424	0.0551997950819673	0.180653874813711	18.1160092807425	A2XIZ1:OsI_12403
GO:0015379	molecular_function	potassium:chloride symporter activity	1	1293	1	23424	0.0551997950819673	0.180653874813711	18.1160092807425	A2YTX2:OsI_28779
GO:0015434	molecular_function	ABC-type cadmium transporter activity	1	1293	1	23424	0.0551997950819673	0.180653874813711	18.1160092807425	B8B6Q3:OsI_26239
GO:0015853	biological_process	adenine transport	1	1293	1	23424	0.0551997950819673	0.180653874813711	18.1160092807425	A2Y3A8:OsI_19496
GO:0015854	biological_process	guanine transport	1	1293	1	23424	0.0551997950819673	0.180653874813711	18.1160092807425	A2Y3A8:OsI_19496
GO:0016127	biological_process	sterol catabolic process	1	1293	1	23424	0.0551997950819673	0.180653874813711	18.1160092807425	A2XAY0:OsI_09412
GO:0016210	molecular_function	naringenin-chalcone synthase activity	1	1293	1	23424	0.0551997950819673	0.180653874813711	18.1160092807425	A2ZEX7:CHS1
GO:0016231	molecular_function	beta-N-acetylglucosaminidase activity	1	1293	1	23424	0.0551997950819673	0.180653874813711	18.1160092807425	A2XI16:OsI_12064
GO:0016409	molecular_function	palmitoyltransferase activity	1	1293	1	23424	0.0551997950819673	0.180653874813711	18.1160092807425	B8B9F6:OsI_30227
GO:0016603	molecular_function	glutaminyl-peptide cyclotransferase activity	1	1293	1	23424	0.0551997950819673	0.180653874813711	18.1160092807425	B8B199:OsI_21279
GO:0016773	molecular_function	phosphotransferase activity, alcohol group as acceptor	1	1293	1	23424	0.0551997950819673	0.180653874813711	18.1160092807425	A2WUG7:OsI_03517
GO:0016972	molecular_function	thiol oxidase activity	1	1293	1	23424	0.0551997950819673	0.180653874813711	18.1160092807425	B8AR26:OsI_13409
GO:0018580	molecular_function	nitronate monooxygenase activity	1	1293	1	23424	0.0551997950819673	0.180653874813711	18.1160092807425	B8BBU1:OsI_29659
GO:0018812	molecular_function	3-hydroxyacyl-CoA dehydratase activity	1	1293	1	23424	0.0551997950819673	0.180653874813711	18.1160092807425	B8AFN7:OsI_06722
GO:0019365	biological_process	pyridine nucleotide salvage	1	1293	1	23424	0.0551997950819673	0.180653874813711	18.1160092807425	A2X706:OsI_07997
GO:0019673	biological_process	GDP-mannose metabolic process	1	1293	1	23424	0.0551997950819673	0.180653874813711	18.1160092807425	A2Y914:OsI_21549
GO:0030327	biological_process	prenylated protein catabolic process	1	1293	1	23424	0.0551997950819673	0.180653874813711	18.1160092807425	A2XZB4:OsI_18058
GO:0030328	biological_process	prenylcysteine catabolic process	1	1293	1	23424	0.0551997950819673	0.180653874813711	18.1160092807425	A2XZB4:OsI_18058
GO:0030427	cellular_component	site of polarized growth	1	1293	1	23424	0.0551997950819673	0.180653874813711	18.1160092807425	A2XBB1:OsI_09557
GO:0030744	molecular_function	luteolin O-methyltransferase activity	1	1293	1	23424	0.0551997950819673	0.180653874813711	18.1160092807425	A2YRE2:OsI_27880
GO:0030755	molecular_function	quercetin 3-O-methyltransferase activity	1	1293	1	23424	0.0551997950819673	0.180653874813711	18.1160092807425	A2YRE2:OsI_27880
GO:0031409	molecular_function	pigment binding	1	1293	1	23424	0.0551997950819673	0.180653874813711	18.1160092807425	B8AJ38:OsI_09055
GO:0031564	biological_process	transcription antitermination	1	1293	1	23424	0.0551997950819673	0.180653874813711	18.1160092807425	A2XK88:OsI_12862
GO:0031972	cellular_component	chloroplast intermembrane space	1	1293	1	23424	0.0551997950819673	0.180653874813711	18.1160092807425	B8B7X8:OsI_25180
GO:0032367	biological_process	intracellular cholesterol transport	1	1293	1	23424	0.0551997950819673	0.180653874813711	18.1160092807425	B8A8Z0:OsI_02169
GO:0032958	biological_process	inositol phosphate biosynthetic process	1	1293	1	23424	0.0551997950819673	0.180653874813711	18.1160092807425	A2X5H5:IPK2
GO:0033511	biological_process	luteolin biosynthetic process	1	1293	1	23424	0.0551997950819673	0.180653874813711	18.1160092807425	A2XPI4:OsI_14498
GO:0033542	biological_process	fatty acid beta-oxidation, unsaturated, even number	1	1293	1	23424	0.0551997950819673	0.180653874813711	18.1160092807425	B8AZU6:OsI_19089
GO:0033611	biological_process	oxalate catabolic process	1	1293	1	23424	0.0551997950819673	0.180653874813711	18.1160092807425	A2XZ41:OsI_17978
GO:0033728	molecular_function	divinyl chlorophyllide a 8-vinyl-reductase activity	1	1293	1	23424	0.0551997950819673	0.180653874813711	18.1160092807425	D5L1S4:DVR
GO:0033799	molecular_function	myricetin 3'-O-methyltransferase activity	1	1293	1	23424	0.0551997950819673	0.180653874813711	18.1160092807425	A2YRE2:OsI_27880
GO:0033925	molecular_function	mannosyl-glycoprotein endo-beta-N-acetylglucosaminidase activity	1	1293	1	23424	0.0551997950819673	0.180653874813711	18.1160092807425	A2Y3G6:OsI_19549
GO:0036209	molecular_function	9beta-pimara-7,15-diene oxidase activity	1	1293	1	23424	0.0551997950819673	0.180653874813711	18.1160092807425	A2XQW8:OsI_15037
GO:0036469	molecular_function	L-tryptophan decarboxylase activity	1	1293	1	23424	0.0551997950819673	0.180653874813711	18.1160092807425	A2YR34:OsI_27760
GO:0042246	biological_process	tissue regeneration	1	1293	1	23424	0.0551997950819673	0.180653874813711	18.1160092807425	A2XYR8:OsI_17849
GO:0042301	molecular_function	phosphate ion binding	1	1293	1	23424	0.0551997950819673	0.180653874813711	18.1160092807425	P0C421:psbH
GO:0042350	biological_process	GDP-L-fucose biosynthetic process	1	1293	1	23424	0.0551997950819673	0.180653874813711	18.1160092807425	A2Y914:OsI_21549
GO:0042406	cellular_component	extrinsic component of endoplasmic reticulum membrane	1	1293	1	23424	0.0551997950819673	0.180653874813711	18.1160092807425	B8AIU8:OsI_08936
GO:0042550	biological_process	photosystem I stabilization	1	1293	1	23424	0.0551997950819673	0.180653874813711	18.1160092807425	B8AEN0:OsI_07819
GO:0043132	biological_process	NAD transport	1	1293	1	23424	0.0551997950819673	0.180653874813711	18.1160092807425	A2XEU9:OsI_10863
GO:0043878	molecular_function	glyceraldehyde-3-phosphate dehydrogenase (NAD+) (non-phosphorylating) activity	1	1293	1	23424	0.0551997950819673	0.180653874813711	18.1160092807425	A2Z1P2:OsI_31526
GO:0045338	biological_process	farnesyl diphosphate metabolic process	1	1293	1	23424	0.0551997950819673	0.180653874813711	18.1160092807425	A2XZB4:OsI_18058
GO:0046203	biological_process	spermidine catabolic process	1	1293	1	23424	0.0551997950819673	0.180653874813711	18.1160092807425	B8AUI2:OsI_17477
GO:0046422	molecular_function	violaxanthin de-epoxidase activity	1	1293	1	23424	0.0551997950819673	0.180653874813711	18.1160092807425	A2WUG5:OsI_03515
GO:0046739	biological_process	transport of virus in multicellular host	1	1293	1	23424	0.0551997950819673	0.180653874813711	18.1160092807425	A2Y5T7:SNAT1
GO:0046912	molecular_function	acyltransferase activity, acyl groups converted into alkyl on transfer	1	1293	1	23424	0.0551997950819673	0.180653874813711	18.1160092807425	B8AEK0:OsI_06467
GO:0047326	molecular_function	inositol tetrakisphosphate 5-kinase activity	1	1293	1	23424	0.0551997950819673	0.180653874813711	18.1160092807425	A2X5H5:IPK2
GO:0047545	molecular_function	2-hydroxyglutarate dehydrogenase activity	1	1293	1	23424	0.0551997950819673	0.180653874813711	18.1160092807425	B8B7X6:D2HGDH
GO:0047763	molecular_function	caffeate O-methyltransferase activity	1	1293	1	23424	0.0551997950819673	0.180653874813711	18.1160092807425	A2YRE2:OsI_27880
GO:0048530	biological_process	fruit morphogenesis	1	1293	1	23424	0.0551997950819673	0.180653874813711	18.1160092807425	A2YMN8:OsI_26488
GO:0050126	molecular_function	N-carbamoylputrescine amidase activity	1	1293	1	23424	0.0551997950819673	0.180653874813711	18.1160092807425	A2X5P5:OsI_07530
GO:0050203	molecular_function	oxalate-CoA ligase activity	1	1293	1	23424	0.0551997950819673	0.180653874813711	18.1160092807425	A2XZ41:OsI_17978
GO:0051174	biological_process	regulation of phosphorus metabolic process	1	1293	1	23424	0.0551997950819673	0.180653874813711	18.1160092807425	B8B0P6:OsI_23873
GO:0051498	molecular_function	syn-copalyl diphosphate synthase activity	1	1293	1	23424	0.0551997950819673	0.180653874813711	18.1160092807425	Q6E7D7:CPS4
GO:0051555	biological_process	flavonol biosynthetic process	1	1293	1	23424	0.0551997950819673	0.180653874813711	18.1160092807425	A2YRE2:OsI_27880
GO:0051744	molecular_function	3,8-divinyl protochlorophyllide a 8-vinyl reductase activity	1	1293	1	23424	0.0551997950819673	0.180653874813711	18.1160092807425	D5L1S4:DVR
GO:0051750	molecular_function	delta(3,5)-delta(2,4)-dienoyl-CoA isomerase activity	1	1293	1	23424	0.0551997950819673	0.180653874813711	18.1160092807425	A2WYJ8:OsI_05000
GO:0051990	molecular_function	(R)-2-hydroxyglutarate dehydrogenase activity	1	1293	1	23424	0.0551997950819673	0.180653874813711	18.1160092807425	B8B7X6:D2HGDH
GO:0052861	molecular_function	glucan endo-1,3-beta-glucanase activity, C-3 substituted reducing group	1	1293	1	23424	0.0551997950819673	0.180653874813711	18.1160092807425	A2Z0P4:OsI_31170
GO:0052862	molecular_function	glucan endo-1,4-beta-glucanase activity, C-3 substituted reducing group	1	1293	1	23424	0.0551997950819673	0.180653874813711	18.1160092807425	A2Z0P4:OsI_31170
GO:0052906	molecular_function	tRNA (guanine(37)-N1)-methyltransferase activity	1	1293	1	23424	0.0551997950819673	0.180653874813711	18.1160092807425	B8AF27:OsI_07994
GO:0055064	biological_process	chloride ion homeostasis	1	1293	1	23424	0.0551997950819673	0.180653874813711	18.1160092807425	A2YTX2:OsI_28779
GO:0061015	biological_process	snRNA import into nucleus	1	1293	1	23424	0.0551997950819673	0.180653874813711	18.1160092807425	A2WJL9:OsI_00014
GO:0061635	biological_process	regulation of protein complex stability	1	1293	1	23424	0.0551997950819673	0.180653874813711	18.1160092807425	A2X624:OsI_07655
GO:0061780	biological_process	mitotic cohesin loading	1	1293	1	23424	0.0551997950819673	0.180653874813711	18.1160092807425	B8B6V3:OsI_24633
GO:0062055	biological_process	photosynthetic state transition	1	1293	1	23424	0.0551997950819673	0.180653874813711	18.1160092807425	A2Y5T7:SNAT1
GO:0070204	molecular_function	2-succinyl-5-enolpyruvyl-6-hydroxy-3-cyclohexene-1-carboxylic-acid synthase activity	1	1293	1	23424	0.0551997950819673	0.180653874813711	18.1160092807425	B8AEN0:OsI_07819
GO:0070205	molecular_function	2-succinyl-6-hydroxy-2,4-cyclohexadiene-1-carboxylate synthase activity	1	1293	1	23424	0.0551997950819673	0.180653874813711	18.1160092807425	B8AEN0:OsI_07819
GO:0070208	biological_process	protein heterotrimerization	1	1293	1	23424	0.0551997950819673	0.180653874813711	18.1160092807425	A2XC41:cpSRP43
GO:0070370	biological_process	cellular heat acclimation	1	1293	1	23424	0.0551997950819673	0.180653874813711	18.1160092807425	A2XIZ1:OsI_12403
GO:0071169	biological_process	establishment of protein localization to chromatin	1	1293	1	23424	0.0551997950819673	0.180653874813711	18.1160092807425	B8B6V3:OsI_24633
GO:0071522	molecular_function	ureidoglycine aminohydrolase activity	1	1293	1	23424	0.0551997950819673	0.180653874813711	18.1160092807425	B8B6C9:OsI_26077
GO:0080024	biological_process	indolebutyric acid metabolic process	1	1293	1	23424	0.0551997950819673	0.180653874813711	18.1160092807425	B8BD58:OsI_30467
GO:0080026	biological_process	response to indolebutyric acid	1	1293	1	23424	0.0551997950819673	0.180653874813711	18.1160092807425	B8BD58:OsI_30467
GO:0080033	biological_process	response to nitrite	1	1293	1	23424	0.0551997950819673	0.180653874813711	18.1160092807425	A2XE45:NSHB2
GO:0080095	molecular_function	phosphatidylethanolamine-sterol O-acyltransferase activity	1	1293	1	23424	0.0551997950819673	0.180653874813711	18.1160092807425	A2XAY0:OsI_09412
GO:0080096	molecular_function	phosphatidate-sterol O-acyltransferase activity	1	1293	1	23424	0.0551997950819673	0.180653874813711	18.1160092807425	A2XAY0:OsI_09412
GO:0090414	biological_process	molybdate ion export from vacuole	1	1293	1	23424	0.0551997950819673	0.180653874813711	18.1160092807425	A2WT67:OsI_03055
GO:0090677	biological_process	reversible differentiation	1	1293	1	23424	0.0551997950819673	0.180653874813711	18.1160092807425	B8B7X8:OsI_25180
GO:0090694	cellular_component	Scc2-Scc4 cohesin loading complex	1	1293	1	23424	0.0551997950819673	0.180653874813711	18.1160092807425	B8B6V3:OsI_24633
GO:0097718	molecular_function	disordered domain specific binding	1	1293	1	23424	0.0551997950819673	0.180653874813711	18.1160092807425	A2XC41:cpSRP43
GO:0098657	biological_process	import into cell	1	1293	1	23424	0.0551997950819673	0.180653874813711	18.1160092807425	B8B6Q3:OsI_26239
GO:0098755	biological_process	maintenance of seed dormancy by absisic acid	1	1293	1	23424	0.0551997950819673	0.180653874813711	18.1160092807425	A2ZKG0:OsI_38312
GO:0101031	cellular_component	protein folding chaperone complex	1	1293	1	23424	0.0551997950819673	0.180653874813711	18.1160092807425	A2YCH0:OsI_22808
GO:0102043	molecular_function	isopentenyl phosphate kinase activity	1	1293	1	23424	0.0551997950819673	0.180653874813711	18.1160092807425	B8AA40:OsI_03853
GO:0102070	molecular_function	18-hydroxyoleate peroxygenase activity	1	1293	1	23424	0.0551997950819673	0.180653874813711	18.1160092807425	A2XVG1:PXG
GO:0102128	molecular_function	chalcone synthase activity	1	1293	1	23424	0.0551997950819673	0.180653874813711	18.1160092807425	A2ZEX7:CHS1
GO:0102597	molecular_function	3alpha-hydroxy-ent-sandaracopimardiene 9-beta-monooxygenase activity	1	1293	1	23424	0.0551997950819673	0.180653874813711	18.1160092807425	A2X697:OsI_07735
GO:0102704	molecular_function	GDP-Man:Man2GlcNAc2-PP-dolichol alpha-1,6-mannosyltransferase activity	1	1293	1	23424	0.0551997950819673	0.180653874813711	18.1160092807425	A2XWY6:OsI_17177
GO:0102732	molecular_function	myo-inositol-1,2,3,4,6-heptakisphosphate 5-kinase activity	1	1293	1	23424	0.0551997950819673	0.180653874813711	18.1160092807425	A2X5H5:IPK2
GO:0103012	molecular_function	ferredoxin-thioredoxin reductase activity	1	1293	1	23424	0.0551997950819673	0.180653874813711	18.1160092807425	B8BD98:OsI_30537
GO:0106414	molecular_function	mRNA dihydrouridine synthase activity	1	1293	1	23424	0.0551997950819673	0.180653874813711	18.1160092807425	A2XPT3:OsI_14644
GO:1904880	biological_process	response to hydrogen sulfide	1	1293	1	23424	0.0551997950819673	0.180653874813711	18.1160092807425	A2Y5T7:SNAT1
GO:1990137	molecular_function	plant seed peroxidase activity	1	1293	1	23424	0.0551997950819673	0.180653874813711	18.1160092807425	A2XVG1:PXG
GO:1990414	biological_process	replication-born double-strand break repair via sister chromatid exchange	1	1293	1	23424	0.0551997950819673	0.180653874813711	18.1160092807425	B8B6V3:OsI_24633
GO:1990429	cellular_component	peroxisomal importomer complex	1	1293	1	23424	0.0551997950819673	0.180653874813711	18.1160092807425	B8B7C4:OsI_24927
GO:0008061	molecular_function	chitin binding	3	1293	17	23424	0.0639567639319057	0.20805212363391	3.19694281424867	A2XI16:OsI_12064,A2Y4F6:OsI_19884,A2YH55:OsI_24518
GO:0016620	molecular_function	oxidoreductase activity, acting on the aldehyde or oxo group of donors, NAD or NADP as acceptor	3	1293	17	23424	0.0639567639319057	0.20805212363391	3.19694281424867	A2YFZ4:OsI_24036,B8AG13:OsI_08280,B8BJI2:OsI_35395
GO:0005978	biological_process	glycogen biosynthetic process	2	1293	8	23424	0.0682886612836398	0.219499268411699	4.52900232018562	A2Y7W1:AGPlar,B8BE16:AGPsma
GO:0050793	biological_process	regulation of developmental process	2	1293	8	23424	0.0682886612836398	0.219499268411699	4.52900232018562	A2Z183:OsI_31360,B8BB21:OsI_29362
GO:0071472	biological_process	cellular response to salt stress	2	1293	8	23424	0.0682886612836398	0.219499268411699	4.52900232018562	B8AKX2:OsI_13791,B8B7L7:OsI_25033
GO:0098552	cellular_component	side of membrane	2	1293	8	23424	0.0682886612836398	0.219499268411699	4.52900232018562	A2XHZ9:BC1,B8AN27:RGG1
GO:0006890	biological_process	retrograde vesicle-mediated transport, Golgi to endoplasmic reticulum	4	1293	29	23424	0.0732514047435308	0.234057742967495	2.49875990079206	A2XPJ3:OsI_14508,B8ABP1:OsI_04321,B8AIU8:OsI_08936,B8BA91:OsI_29009
GO:0048038	molecular_function	quinone binding	4	1293	29	23424	0.0732514047435308	0.234057742967495	2.49875990079206	A2WXN0:OsI_04681,A2XVZ1:ndhM,P0C324:ndhD,P0C339:ndhJ
GO:0006869	biological_process	lipid transport	7	1293	67	23424	0.0756114025825529	0.240885884333797	1.89271738754026	A2YIN7:OsI_25087,A2Z947:OsI_34238,A2Z950:OsI_34241,A2Z951:OsI_34242,A2ZAS9:LTP110-A,B8APC4:OsI_10163,B8AQK4:OsI_11843
GO:0005829	cellular_component	cytosol	24	1293	321	23424	0.0818139272111428	0.259879533494218	1.35446798360691	A2WRC9:OsI_02415,A2WUD7:OsI_03488,A2WXB4:OsI_04560,A2XAX5:OsI_09408,A2XDG3:OsI_10350,A2XEE2:OsI_10698,A2Y3G6:OsI_19549,A2Y4Y3:OsI_20059,A2Z9J5:OsI_34395,A2Z9J9:OsI_34399,A2Z9K1:OsI_34411,A2Z9L2:OsI_34422,A2Z9L3:OsI_34423,A2Z9M2:OsI_34432,A2Z9M6:OsI_34436,B8A962:OsI_05201,B8AIU8:OsI_08936,B8ALF5:OsI_09685,B8AW27:OsI_19268,B8AYU2:OsI_20105,B8B0J8:OsI_22505,B8B6D3:OsI_26083,B8B9F6:OsI_30227,Q6WSC2:g…
GO:0004564	molecular_function	beta-fructofuranosidase activity	3	1293	19	23424	0.0840809203624372	0.264277827453863	2.86042251801197	A2WZV2:OsI_05495,B8ASN8:OsI_16783,B8BDE9:OsI_30566
GO:0006334	biological_process	nucleosome assembly	3	1293	19	23424	0.0840809203624372	0.264277827453863	2.86042251801197	A2YIV4:OsI_25157,B8AW64:NAP1;2,B8BF60:OsI_31304
GO:0009809	biological_process	lignin biosynthetic process	3	1293	19	23424	0.0840809203624372	0.264277827453863	2.86042251801197	A2YFS4:OsI_23962,A2YRE2:OsI_27880,Q38G74:GH2
GO:0016799	molecular_function	hydrolase activity, hydrolyzing N-glycosyl compounds	2	1293	9	23424	0.0846667854620708	0.264277827453863	4.02577984016499	B8AK65:OsI_12125,B8B9N5:OsI_30252
GO:0048564	biological_process	photosystem I assembly	2	1293	9	23424	0.0846667854620708	0.264277827453863	4.02577984016499	B8B092:OsI_20689,P0C517:ycf3
GO:0072657	biological_process	protein localization to membrane	2	1293	9	23424	0.0846667854620708	0.264277827453863	4.02577984016499	B8B9E8:OsI_30212,B8BEE0:OsI_32361
GO:0015293	molecular_function	symporter activity	7	1293	69	23424	0.0855320273198477	0.266209191658316	1.83785601398837	A2XBG3:OsI_09614,A2XU47:OsI_16122,A2YHD1:OsI_24597,A2YN19:OsI_26629,B8AF63:SUT4,B8AQU8:OsI_10546,B8BF82:OsI_31368
GO:0016207	molecular_function	4-coumarate-CoA ligase activity	5	1293	43	23424	0.0866492293440625	0.268140881637787	2.10651270706308	A2X1J7:OsI_06077,A2XZ41:OsI_17978,A2YFS4:OsI_23962,B8AND5:OsI_10054,B8ARF5:OsI_17900
GO:0106290	molecular_function	trans-cinnamate-CoA ligase activity	5	1293	43	23424	0.0866492293440625	0.268140881637787	2.10651270706308	A2X1J7:OsI_06077,A2XZ41:OsI_17978,A2YFS4:OsI_23962,B8AND5:OsI_10054,B8ARF5:OsI_17900
GO:0016616	molecular_function	oxidoreductase activity, acting on the CH-OH group of donors, NAD or NADP as acceptor	6	1293	56	23424	0.0873050729438965	0.269398510798309	1.94100099436526	A2WVZ2:OsI_04066,A2XTZ4:OsI_16073,A2Z1W4:OsI_31597,B8A8R6:OsI_03572,B8ARV8:OsI_18036,B8AUV0:OsI_17546
GO:0008483	molecular_function	transaminase activity	3	1293	20	23424	0.0950314226175417	0.272167096942458	2.71740139211137	B8AP15:OsI_11479,B8AZ97:OsI_20323,B8B2N0:OsI_21629
GO:0001678	biological_process	intracellular glucose homeostasis	2	1293	10	23424	0.102076280304653	0.272167096942458	3.62320185614849	A2WUL3:OsI_03566,B8AYW1:OsI_18744
GO:0003885	molecular_function	D-arabinono-1,4-lactone oxidase activity	2	1293	10	23424	0.102076280304653	0.272167096942458	3.62320185614849	A2YQM4:OsI_27592,B8BJ24:OsI_35074
GO:0004301	molecular_function	epoxide hydrolase activity	2	1293	10	23424	0.102076280304653	0.272167096942458	3.62320185614849	A2XNK9:OsI_14153,A2ZN48:OsI_39263
GO:0005536	molecular_function	D-glucose binding	2	1293	10	23424	0.102076280304653	0.272167096942458	3.62320185614849	A2WUL3:OsI_03566,B8AYW1:OsI_18744
GO:0016559	biological_process	peroxisome fission	2	1293	10	23424	0.102076280304653	0.272167096942458	3.62320185614849	A2XFQ8:PEX11-3,B8B1X9:OsI_21452
GO:0016688	molecular_function	L-ascorbate peroxidase activity	2	1293	10	23424	0.102076280304653	0.272167096942458	3.62320185614849	B8AJE7:OsI_07630,B8AU10:OsI_15969
GO:0042128	biological_process	nitrate assimilation	2	1293	10	23424	0.102076280304653	0.272167096942458	3.62320185614849	A2ZCZ7:OsI_35659,B8BBJ7:OsI_29535
GO:0046373	biological_process	L-arabinose metabolic process	2	1293	10	23424	0.102076280304653	0.272167096942458	3.62320185614849	B8BIW4:OsI_34967,B8BLU8:OsI_37345
GO:0061077	biological_process	chaperone-mediated protein folding	2	1293	10	23424	0.102076280304653	0.272167096942458	3.62320185614849	A2YCH0:OsI_22808,B8AAA9:OsI_02458
GO:1902074	biological_process	response to salt	2	1293	10	23424	0.102076280304653	0.272167096942458	3.62320185614849	A2XE45:NSHB2,A2YH64:CATB
GO:0005525	molecular_function	GTP binding	19	1293	252	23424	0.104979169723843	0.272167096942458	1.36588958862741	A2WLD6:OsI_00645,A2WN65:OsI_01294,A2X6K4:OsI_07846,A2X9H9:OsI_08896,A2XDF3:OsI_10338,A2XUH5:OsI_16256,A2Y2Q3:OsI_19285,A2Y7H5:OsI_20993,A2Z3B5:OsI_32116,A2Z4B1:OsI_32491,B8A7L2:OsI_03278,B8AFD3:OsI_06715,B8AFJ5:OsI_09587,B8ALG6:OsI_09642,B8AMT0:OsI_14124,B8AN77:OsI_14277,B8AUC1:OsI_16033,B8B6D3:OsI_26083,B8BJQ1:OsI_35554
GO:0010027	biological_process	thylakoid membrane organization	3	1293	21	23424	0.106528004724559	0.272167096942458	2.58800132582035	A2X106:OsI_05889,A2Y5T7:SNAT1,B8A7P4:OsI_04768
GO:0046933	molecular_function	proton-transporting ATP synthase activity, rotational mechanism	3	1293	21	23424	0.106528004724559	0.272167096942458	2.58800132582035	A2X9N1:OsI_08949,P0C2Y6:atpI,P0C2Y9:atpF
GO:0003865	molecular_function	3-oxo-5-alpha-steroid 4-dehydrogenase activity	1	1293	2	23424	0.107354799349525	0.272167096942458	9.05800464037123	A2XWN6:OsI_17065
GO:0003871	molecular_function	5-methyltetrahydropteroyltriglutamate-homocysteine S-methyltransferase activity	1	1293	2	23424	0.107354799349525	0.272167096942458	9.05800464037123	A2ZMX3:OsI_39179
GO:0003960	molecular_function	NADPH:quinone reductase activity	1	1293	2	23424	0.107354799349525	0.272167096942458	9.05800464037123	B8AL04:OsI_09616
GO:0004146	molecular_function	dihydrofolate reductase activity	1	1293	2	23424	0.107354799349525	0.272167096942458	9.05800464037123	B8BKI9:OsI_36122
GO:0004338	molecular_function	glucan exo-1,3-beta-glucosidase activity	1	1293	2	23424	0.107354799349525	0.272167096942458	9.05800464037123	B8AVF0:BGLU12
GO:0004360	molecular_function	glutamine-fructose-6-phosphate transaminase (isomerizing) activity	1	1293	2	23424	0.107354799349525	0.272167096942458	9.05800464037123	B8BIX5:OsI_34982
GO:0004362	molecular_function	glutathione-disulfide reductase (NADPH) activity	1	1293	2	23424	0.107354799349525	0.272167096942458	9.05800464037123	A2XAX5:OsI_09408
GO:0004484	molecular_function	mRNA guanylyltransferase activity	1	1293	2	23424	0.107354799349525	0.272167096942458	9.05800464037123	B8BJQ1:OsI_35554
GO:0004799	molecular_function	thymidylate synthase activity	1	1293	2	23424	0.107354799349525	0.272167096942458	9.05800464037123	B8BKI9:OsI_36122
GO:0005347	molecular_function	ATP transmembrane transporter activity	1	1293	2	23424	0.107354799349525	0.272167096942458	9.05800464037123	A2Y4C0:OsI_19846
GO:0005457	molecular_function	GDP-fucose transmembrane transporter activity	1	1293	2	23424	0.107354799349525	0.272167096942458	9.05800464037123	B8AQT3:OsI_10524
GO:0006047	biological_process	UDP-N-acetylglucosamine metabolic process	1	1293	2	23424	0.107354799349525	0.272167096942458	9.05800464037123	B8BIX5:OsI_34982
GO:0006231	biological_process	dTMP biosynthetic process	1	1293	2	23424	0.107354799349525	0.272167096942458	9.05800464037123	B8BKI9:OsI_36122
GO:0006370	biological_process	7-methylguanosine mRNA capping	1	1293	2	23424	0.107354799349525	0.272167096942458	9.05800464037123	B8BJQ1:OsI_35554
GO:0008650	molecular_function	rRNA (uridine-2'-O-)-methyltransferase activity	1	1293	2	23424	0.107354799349525	0.272167096942458	9.05800464037123	B8AWS5:OsI_21019
GO:0008843	molecular_function	endochitinase activity	1	1293	2	23424	0.107354799349525	0.272167096942458	9.05800464037123	A2XI16:OsI_12064
GO:0009156	biological_process	ribonucleoside monophosphate biosynthetic process	1	1293	2	23424	0.107354799349525	0.272167096942458	9.05800464037123	A2YF17:OsI_23708
GO:0009234	biological_process	menaquinone biosynthetic process	1	1293	2	23424	0.107354799349525	0.272167096942458	9.05800464037123	B8AEN0:OsI_07819
GO:0009642	biological_process	response to light intensity	1	1293	2	23424	0.107354799349525	0.272167096942458	9.05800464037123	B8ACM2:OsI_01440
GO:0010005	cellular_component	cortical microtubule, transverse to long axis	1	1293	2	23424	0.107354799349525	0.272167096942458	9.05800464037123	A2ZKT3:OsI_38426
GO:0010024	biological_process	phytochromobilin biosynthetic process	1	1293	2	23424	0.107354799349525	0.272167096942458	9.05800464037123	B8AQX1:OsI_11906
GO:0010028	biological_process	xanthophyll cycle	1	1293	2	23424	0.107354799349525	0.272167096942458	9.05800464037123	A2WUG5:OsI_03515
GO:0010115	biological_process	regulation of abscisic acid biosynthetic process	1	1293	2	23424	0.107354799349525	0.272167096942458	9.05800464037123	A2Z620:OsI_33098
GO:0010417	biological_process	glucuronoxylan biosynthetic process	1	1293	2	23424	0.107354799349525	0.272167096942458	9.05800464037123	A2WYL0:OsI_05014
GO:0010446	biological_process	response to alkaline pH	1	1293	2	23424	0.107354799349525	0.272167096942458	9.05800464037123	A2XW22:GDH2
GO:0010449	biological_process	root meristem growth	1	1293	2	23424	0.107354799349525	0.272167096942458	9.05800464037123	B8ANK0:OsI_12851
GO:0015217	molecular_function	ADP transmembrane transporter activity	1	1293	2	23424	0.107354799349525	0.272167096942458	9.05800464037123	A2Y4C0:OsI_19846
GO:0016050	biological_process	vesicle organization	1	1293	2	23424	0.107354799349525	0.272167096942458	9.05800464037123	B8A7P4:OsI_04768
GO:0016633	molecular_function	galactonolactone dehydrogenase activity	1	1293	2	23424	0.107354799349525	0.272167096942458	9.05800464037123	B8BJ24:OsI_35074
GO:0016701	molecular_function	oxidoreductase activity, acting on single donors with incorporation of molecular oxygen	1	1293	2	23424	0.107354799349525	0.272167096942458	9.05800464037123	B8A7D9:OsI_04652
GO:0016860	molecular_function	intramolecular oxidoreductase activity	1	1293	2	23424	0.107354799349525	0.272167096942458	9.05800464037123	A2WRR8:OsI_02559
GO:0016937	molecular_function	short-chain fatty acyl-CoA dehydrogenase activity	1	1293	2	23424	0.107354799349525	0.272167096942458	9.05800464037123	B8AXJ6:OsI_18277
GO:0017096	molecular_function	acetylserotonin O-methyltransferase activity	1	1293	2	23424	0.107354799349525	0.272167096942458	9.05800464037123	A2YRE2:OsI_27880
GO:0018279	biological_process	protein N-linked glycosylation via asparagine	1	1293	2	23424	0.107354799349525	0.272167096942458	9.05800464037123	B8B8E2:OsI_25342
GO:0019344	biological_process	cysteine biosynthetic process	1	1293	2	23424	0.107354799349525	0.272167096942458	9.05800464037123	B8ACM2:OsI_01440
GO:0019628	biological_process	urate catabolic process	1	1293	2	23424	0.107354799349525	0.272167096942458	9.05800464037123	A2WXA2:OsI_04547
GO:0019784	molecular_function	deNEDDylase activity	1	1293	2	23424	0.107354799349525	0.272167096942458	9.05800464037123	B8BLS2:OsI_37122
GO:0019789	molecular_function	SUMO transferase activity	1	1293	2	23424	0.107354799349525	0.272167096942458	9.05800464037123	B8AXJ3:OsI_18272
GO:0030388	biological_process	fructose 1,6-bisphosphate metabolic process	1	1293	2	23424	0.107354799349525	0.272167096942458	9.05800464037123	B8AYU2:OsI_20105
GO:0033614	biological_process	chloroplast proton-transporting ATP synthase complex assembly	1	1293	2	23424	0.107354799349525	0.272167096942458	9.05800464037123	A2X106:OsI_05889
GO:0034058	biological_process	endosomal vesicle fusion	1	1293	2	23424	0.107354799349525	0.272167096942458	9.05800464037123	B8AGY5:OsI_05666
GO:0034508	biological_process	centromere complex assembly	1	1293	2	23424	0.107354799349525	0.272167096942458	9.05800464037123	B8B6V3:OsI_24633
GO:0035252	molecular_function	UDP-xylosyltransferase activity	1	1293	2	23424	0.107354799349525	0.272167096942458	9.05800464037123	A2X488:OsI_07021
GO:0035265	biological_process	organ growth	1	1293	2	23424	0.107354799349525	0.272167096942458	9.05800464037123	A2YMN8:OsI_26488
GO:0036033	molecular_function	mediator complex binding	1	1293	2	23424	0.107354799349525	0.272167096942458	9.05800464037123	B8AKI6:OsI_13656
GO:0043625	cellular_component	delta DNA polymerase complex	1	1293	2	23424	0.107354799349525	0.272167096942458	9.05800464037123	B8AMD1:OsI_09828
GO:0043953	biological_process	protein transport by the Tat complex	1	1293	2	23424	0.107354799349525	0.272167096942458	9.05800464037123	B8BL86:OsI_36598
GO:0050897	molecular_function	cobalt ion binding	1	1293	2	23424	0.107354799349525	0.272167096942458	9.05800464037123	B8ARI0:OsI_17948
GO:0052324	biological_process	plant-type cell wall cellulose biosynthetic process	1	1293	2	23424	0.107354799349525	0.272167096942458	9.05800464037123	B8B6D3:OsI_26083
GO:0052689	molecular_function	carboxylic ester hydrolase activity	1	1293	2	23424	0.107354799349525	0.272167096942458	9.05800464037123	A2WYS7:PIR7B
GO:0052903	molecular_function	N1-acetylspermine:oxygen oxidoreductase (3-acetamidopropanal-forming) activity	1	1293	2	23424	0.107354799349525	0.272167096942458	9.05800464037123	B8AUI2:OsI_17477
GO:0061929	molecular_function	gamma-glutamylaminecyclotransferase activity	1	1293	2	23424	0.107354799349525	0.272167096942458	9.05800464037123	A2ZB92:OsI_35038
GO:0070939	cellular_component	Dsl1/NZR complex	1	1293	2	23424	0.107354799349525	0.272167096942458	9.05800464037123	B8AIU8:OsI_08936
GO:0071395	biological_process	cellular response to jasmonic acid stimulus	1	1293	2	23424	0.107354799349525	0.272167096942458	9.05800464037123	A2XQW8:OsI_15037
GO:0071618	molecular_function	lysophosphatidylethanolamine acyltransferase activity	1	1293	2	23424	0.107354799349525	0.272167096942458	9.05800464037123	B8B2H0:OsI_24436
GO:0071731	biological_process	response to nitric oxide	1	1293	2	23424	0.107354799349525	0.272167096942458	9.05800464037123	A2XE45:NSHB2
GO:0080178	biological_process	5-carbamoylmethyl uridine residue modification	1	1293	2	23424	0.107354799349525	0.272167096942458	9.05800464037123	A2YMN8:OsI_26488
GO:0102389	molecular_function	polyprenol reductase activity	1	1293	2	23424	0.107354799349525	0.272167096942458	9.05800464037123	A2XWN6:OsI_17065
GO:0102483	molecular_function	scopolin beta-glucosidase activity	1	1293	2	23424	0.107354799349525	0.272167096942458	9.05800464037123	B8AVF0:BGLU12
GO:0140818	molecular_function	mRNA 5'-triphosphate monophosphatase activity	1	1293	2	23424	0.107354799349525	0.272167096942458	9.05800464037123	B8BJQ1:OsI_35554
GO:1901698	biological_process	response to nitrogen compound	1	1293	2	23424	0.107354799349525	0.272167096942458	9.05800464037123	A2XW22:GDH2
GO:1903338	biological_process	regulation of cell wall organization or biogenesis	1	1293	2	23424	0.107354799349525	0.272167096942458	9.05800464037123	B8ABY9:OsI_02924
GO:0016747	molecular_function	acyltransferase activity, transferring groups other than amino-acyl groups	8	1293	89	23424	0.117986615833058	0.298123550179372	1.62840532860606	A2WZW9:OsI_05513,A2X281:OsI_06307,A2XKC8:OsI_12903,A2XMU8:OsI_13871,A2XMV0:OsI_13873,A2YM12:OsI_26269,B8ACV4:OsI_00091,B8BH96:OsI_33888
GO:0005315	molecular_function	phosphate transmembrane transporter activity	3	1293	22	23424	0.118534342919577	0.298123550179372	2.47036490191943	A2Z1Z7:OsI_31630,B8ACF6:OsI_04461,B8AUD7:OsI_16084
GO:0006995	biological_process	cellular response to nitrogen starvation	2	1293	11	23424	0.12035358136871	0.298123550179372	3.2938198692259	A2XW22:GDH2,B8ARI0:OsI_17948
GO:0015020	molecular_function	glucuronosyltransferase activity	2	1293	11	23424	0.12035358136871	0.298123550179372	3.2938198692259	A2YER8:OsI_23613,B8AS64:OsI_15292
GO:0016161	molecular_function	beta-amylase activity	2	1293	11	23424	0.12035358136871	0.298123550179372	3.2938198692259	A2XGP4:OsI_11571,B8BEN8:OsI_32458
GO:0030042	biological_process	actin filament depolymerization	2	1293	11	23424	0.12035358136871	0.298123550179372	3.2938198692259	A2XNF7:OsI_14096,B8AK01:OsI_10712
GO:0080019	molecular_function	alcohol-forming very long-chain fatty acyl-CoA reductase activity	2	1293	11	23424	0.12035358136871	0.298123550179372	3.2938198692259	B8B5G1:OsI_25750,B8B5G3:OsI_25752
GO:0102229	molecular_function	amylopectin maltohydrolase activity	2	1293	11	23424	0.12035358136871	0.298123550179372	3.2938198692259	A2XGP4:OsI_11571,B8BEN8:OsI_32458
GO:0102965	molecular_function	alcohol-forming long-chain fatty acyl-CoA reductase activity	2	1293	11	23424	0.12035358136871	0.298123550179372	3.2938198692259	B8B5G1:OsI_25750,B8B5G3:OsI_25752
GO:1902584	biological_process	positive regulation of response to water deprivation	2	1293	11	23424	0.12035358136871	0.298123550179372	3.2938198692259	A2WXN9:OsI_04690,A2Y720:LEA19
GO:0008757	molecular_function	S-adenosylmethionine-dependent methyltransferase activity	5	1293	48	23424	0.123813725060504	0.305992730126647	1.88708430007734	A2XC88:OsI_09914,A2XF75:OsI_11014,A2XNY5:OsI_14284,A2YWN1:OsI_29750,B8BFZ4:OsI_32910
GO:0006950	biological_process	response to stress	6	1293	62	23424	0.126224177590818	0.31123769816914	1.75316218845895	A2X9Q4:Ann2,A2XT61:OsI_15799,A2YJ19:OsI_25225,A2Z1J1:OsI_31476,B8ACD0:OsI_03029,B8ANK0:OsI_12851
GO:0004556	molecular_function	alpha-amylase activity	2	1293	12	23424	0.139350014954879	0.333291469834492	3.01933488012374	B8A8P2:OsI_03507,B8BBM1:OsI_29571
GO:0009737	biological_process	response to abscisic acid	6	1293	64	23424	0.140796987368471	0.333291469834492	1.69837587006961	A2X706:OsI_07997,A2XE45:NSHB2,A2YH64:CATB,A2Z1P2:OsI_31526,B8ACM2:OsI_01440,B8BHR8:OsI_34243
GO:0016788	molecular_function	hydrolase activity, acting on ester bonds	11	1293	138	23424	0.141317523331022	0.333291469834492	1.44402972527657	A2WM28:OsI_00896,A2WT85:OsI_03071,A2WT87:OsI_03073,A2X304:OsI_06576,A2X9G0:OsI_08878,A2XNK4:OsI_14148,A2XP62:OsI_14367,A2Y0M7:OsI_18550,A2Y0M8:OsI_18551,A2Y1J1:OsI_18870,A2YH44:OsI_24508
GO:0009664	biological_process	plant-type cell wall organization	4	1293	37	23424	0.145327608103898	0.333291469834492	1.95849	A2WWG9:OsI_04249,A2X488:OsI_07021,A2XWT7:OsI_17122,B8B8E2:OsI_25342
GO:0003755	molecular_function	peptidyl-prolyl cis-trans isomerase activity	6	1293	65	23424	0.148362600061908	0.333291469834492	1.67224701053007	A2XL75:OsI_13220,A2YHW8:OsI_24792,B8AAA9:OsI_02458,B8ACM2:OsI_01440,B8ADS9:OsI_06261,B8AII0:OsI_06011
GO:0009651	biological_process	response to salt stress	6	1293	65	23424	0.148362600061908	0.333291469834492	1.67224701053007	A2XW22:GDH2,A2Z1P2:OsI_31526,A2Z1Z7:OsI_31630,B8A8A6:OsI_02002,B8ACM2:OsI_01440,B8BCX5:OsI_30377
GO:0000731	biological_process	DNA synthesis involved in DNA repair	1	1293	3	23424	0.156632838989226	0.333291469834492	6.03866976024749	A2Z370:OsI_32069
GO:0000796	cellular_component	condensin complex	1	1293	3	23424	0.156632838989226	0.333291469834492	6.03866976024749	A2WLD9:OsI_00648
GO:0000902	biological_process	cell morphogenesis	1	1293	3	23424	0.156632838989226	0.333291469834492	6.03866976024749	A2XBB1:OsI_09557
GO:0004066	molecular_function	asparagine synthase (glutamine-hydrolyzing) activity	1	1293	3	23424	0.156632838989226	0.333291469834492	6.03866976024749	B8ALL8:OsI_11112
GO:0004126	molecular_function	cytidine deaminase activity	1	1293	3	23424	0.156632838989226	0.333291469834492	6.03866976024749	A2WUD7:OsI_03488
GO:0004419	molecular_function	hydroxymethylglutaryl-CoA lyase activity	1	1293	3	23424	0.156632838989226	0.333291469834492	6.03866976024749	B8AC86:OsI_01328
GO:0004421	molecular_function	hydroxymethylglutaryl-CoA synthase activity	1	1293	3	23424	0.156632838989226	0.333291469834492	6.03866976024749	A2YXQ2:OsI_30125
GO:0004425	molecular_function	indole-3-glycerol-phosphate synthase activity	1	1293	3	23424	0.156632838989226	0.333291469834492	6.03866976024749	B8BDF0:OsI_30567
GO:0004512	molecular_function	inositol-3-phosphate synthase activity	1	1293	3	23424	0.156632838989226	0.333291469834492	6.03866976024749	A2XDG3:OsI_10350
GO:0004749	molecular_function	ribose phosphate diphosphokinase activity	1	1293	3	23424	0.156632838989226	0.333291469834492	6.03866976024749	A2YF17:OsI_23708
GO:0004751	molecular_function	ribose-5-phosphate isomerase activity	1	1293	3	23424	0.156632838989226	0.333291469834492	6.03866976024749	A2XRR2:OsI_15316
GO:0005938	cellular_component	cell cortex	1	1293	3	23424	0.156632838989226	0.333291469834492	6.03866976024749	A2XBB1:OsI_09557
GO:0006084	biological_process	acetyl-CoA metabolic process	1	1293	3	23424	0.156632838989226	0.333291469834492	6.03866976024749	A2YXQ2:OsI_30125
GO:0006144	biological_process	purine nucleobase metabolic process	1	1293	3	23424	0.156632838989226	0.333291469834492	6.03866976024749	A2WXA2:OsI_04547
GO:0006513	biological_process	protein monoubiquitination	1	1293	3	23424	0.156632838989226	0.333291469834492	6.03866976024749	B8AW27:OsI_19268
GO:0006529	biological_process	asparagine biosynthetic process	1	1293	3	23424	0.156632838989226	0.333291469834492	6.03866976024749	B8ALL8:OsI_11112
GO:0006812	biological_process	monoatomic cation transport	1	1293	3	23424	0.156632838989226	0.333291469834492	6.03866976024749	A2ZIK9:OsI_37657
GO:0007029	biological_process	endoplasmic reticulum organization	1	1293	3	23424	0.156632838989226	0.333291469834492	6.03866976024749	B8BHT4:OsI_34267
GO:0008023	cellular_component	transcription elongation factor complex	1	1293	3	23424	0.156632838989226	0.333291469834492	6.03866976024749	A2X2X2:OsI_06540
GO:0008447	molecular_function	L-ascorbate oxidase activity	1	1293	3	23424	0.156632838989226	0.333291469834492	6.03866976024749	B8BEW5:OsI_31082
GO:0008661	molecular_function	1-deoxy-D-xylulose-5-phosphate synthase activity	1	1293	3	23424	0.156632838989226	0.333291469834492	6.03866976024749	B8B7Y6:OsI_25196
GO:0009052	biological_process	pentose-phosphate shunt, non-oxidative branch	1	1293	3	23424	0.156632838989226	0.333291469834492	6.03866976024749	A2XRR2:OsI_15316
GO:0009150	biological_process	purine ribonucleotide metabolic process	1	1293	3	23424	0.156632838989226	0.333291469834492	6.03866976024749	B8BK47:OsI_35853
GO:0009610	biological_process	response to symbiotic fungus	1	1293	3	23424	0.156632838989226	0.333291469834492	6.03866976024749	B8BBU1:OsI_29659
GO:0009703	molecular_function	nitrate reductase (NADH) activity	1	1293	3	23424	0.156632838989226	0.333291469834492	6.03866976024749	B8BBJ7:OsI_29535
GO:0009903	biological_process	chloroplast avoidance movement	1	1293	3	23424	0.156632838989226	0.333291469834492	6.03866976024749	B8ALF5:OsI_09685
GO:0009904	biological_process	chloroplast accumulation movement	1	1293	3	23424	0.156632838989226	0.333291469834492	6.03866976024749	B8ALF5:OsI_09685
GO:0009972	biological_process	cytidine deamination	1	1293	3	23424	0.156632838989226	0.333291469834492	6.03866976024749	A2WUD7:OsI_03488
GO:0010039	biological_process	response to iron ion	1	1293	3	23424	0.156632838989226	0.333291469834492	6.03866976024749	A2WXB4:OsI_04560
GO:0010187	biological_process	negative regulation of seed germination	1	1293	3	23424	0.156632838989226	0.333291469834492	6.03866976024749	A2Y5T7:SNAT1
GO:0010230	biological_process	alternative respiration	1	1293	3	23424	0.156632838989226	0.333291469834492	6.03866976024749	B8B7X6:D2HGDH
GO:0010242	molecular_function	oxygen evolving activity	1	1293	3	23424	0.156632838989226	0.333291469834492	6.03866976024749	B8A8L8:OsI_02088
GO:0010628	biological_process	positive regulation of gene expression	1	1293	3	23424	0.156632838989226	0.333291469834492	6.03866976024749	B8ANK0:OsI_12851
GO:0019171	molecular_function	(3R)-hydroxyacyl-[acyl-carrier-protein] dehydratase activity	1	1293	3	23424	0.156632838989226	0.333291469834492	6.03866976024749	B8AYV6:OsI_18736
GO:0019774	cellular_component	proteasome core complex, beta-subunit complex	1	1293	3	23424	0.156632838989226	0.333291469834492	6.03866976024749	B8BDI8:OsI_32035
GO:0019786	molecular_function	protein-phosphatidylethanolamide deconjugating activity	1	1293	3	23424	0.156632838989226	0.333291469834492	6.03866976024749	Q2XPP4:ATG4B
GO:0030091	biological_process	protein repair	1	1293	3	23424	0.156632838989226	0.333291469834492	6.03866976024749	B8AY37:OsI_19915
GO:0030286	cellular_component	dynein complex	1	1293	3	23424	0.156632838989226	0.333291469834492	6.03866976024749	B8AUR7:OsI_16186
GO:0030956	cellular_component	glutamyl-tRNA(Gln) amidotransferase complex	1	1293	3	23424	0.156632838989226	0.333291469834492	6.03866976024749	A2XK57:GATC
GO:0031538	biological_process	negative regulation of anthocyanin metabolic process	1	1293	3	23424	0.156632838989226	0.333291469834492	6.03866976024749	A2YMN8:OsI_26488
GO:0031647	biological_process	regulation of protein stability	1	1293	3	23424	0.156632838989226	0.333291469834492	6.03866976024749	B8ADS9:OsI_06261
GO:0031977	cellular_component	thylakoid lumen	1	1293	3	23424	0.156632838989226	0.333291469834492	6.03866976024749	B8ADS9:OsI_06261
GO:0033567	biological_process	DNA replication, Okazaki fragment processing	1	1293	3	23424	0.156632838989226	0.333291469834492	6.03866976024749	B8A707:OsI_04629
GO:0033743	molecular_function	peptide-methionine (R)-S-oxide reductase activity	1	1293	3	23424	0.156632838989226	0.333291469834492	6.03866976024749	B8AY37:OsI_19915
GO:0042548	biological_process	regulation of photosynthesis, light reaction	1	1293	3	23424	0.156632838989226	0.333291469834492	6.03866976024749	B8AWA3:OsI_20870
GO:0042651	cellular_component	thylakoid membrane	1	1293	3	23424	0.156632838989226	0.333291469834492	6.03866976024749	B8AWA3:OsI_20870
GO:0043436	biological_process	oxoacid metabolic process	1	1293	3	23424	0.156632838989226	0.333291469834492	6.03866976024749	B8BBF3:OsI_28098
GO:0045471	biological_process	response to ethanol	1	1293	3	23424	0.156632838989226	0.333291469834492	6.03866976024749	A2XEW8:HspI
GO:0046975	molecular_function	histone H3K36 methyltransferase activity	1	1293	3	23424	0.156632838989226	0.333291469834492	6.03866976024749	B8BBB4:OsI_29393
GO:0047701	molecular_function	beta-L-arabinosidase activity	1	1293	3	23424	0.156632838989226	0.333291469834492	6.03866976024749	B8AVF0:BGLU12
GO:0048443	biological_process	stamen development	1	1293	3	23424	0.156632838989226	0.333291469834492	6.03866976024749	A2YVX7:OsI_29482
GO:0048767	biological_process	root hair elongation	1	1293	3	23424	0.156632838989226	0.333291469834492	6.03866976024749	B8BD58:OsI_30467
GO:0050136	molecular_function	NADH:ubiquinone reductase (non-electrogenic) activity	1	1293	3	23424	0.156632838989226	0.333291469834492	6.03866976024749	A2YR42:OsI_27768
GO:0050567	molecular_function	glutaminyl-tRNA synthase (glutamine-hydrolyzing) activity	1	1293	3	23424	0.156632838989226	0.333291469834492	6.03866976024749	A2XK57:GATC
GO:0051365	biological_process	cellular response to potassium ion starvation	1	1293	3	23424	0.156632838989226	0.333291469834492	6.03866976024749	A2XE45:NSHB2
GO:0051743	molecular_function	red chlorophyll catabolite reductase activity	1	1293	3	23424	0.156632838989226	0.333291469834492	6.03866976024749	A2Z6U1:OsI_33409
GO:0052865	biological_process	1-deoxy-D-xylulose 5-phosphate biosynthetic process	1	1293	3	23424	0.156632838989226	0.333291469834492	6.03866976024749	B8B7Y6:OsI_25196
GO:0070681	biological_process	glutaminyl-tRNAGln biosynthesis via transamidation	1	1293	3	23424	0.156632838989226	0.333291469834492	6.03866976024749	A2XK57:GATC
GO:0071215	biological_process	cellular response to abscisic acid stimulus	1	1293	3	23424	0.156632838989226	0.333291469834492	6.03866976024749	A2YMN8:OsI_26488
GO:0071944	cellular_component	cell periphery	1	1293	3	23424	0.156632838989226	0.333291469834492	6.03866976024749	B8BCX5:OsI_30377
GO:0097428	biological_process	protein maturation by iron-sulfur cluster transfer	1	1293	3	23424	0.156632838989226	0.333291469834492	6.03866976024749	A2WXB4:OsI_04560
GO:1900865	biological_process	chloroplast RNA modification	1	1293	3	23424	0.156632838989226	0.333291469834492	6.03866976024749	B8BAM2:OsI_27756
GO:2000904	biological_process	regulation of starch metabolic process	1	1293	3	23424	0.156632838989226	0.333291469834492	6.03866976024749	A2Y5T7:SNAT1
GO:0046527	molecular_function	glucosyltransferase activity	3	1293	25	23424	0.157238656481821	0.333291469834492	2.1739211136891	A2WT15:OsI_03006,A2ZEH5:OsI_36192,B8AAX4:OsI_04125
GO:1900150	biological_process	regulation of defense response to fungus	3	1293	25	23424	0.157238656481821	0.333291469834492	2.1739211136891	A2WXN9:OsI_04690,A2XT03:PI21,B8BNY1:OsI_37242
GO:0005985	biological_process	sucrose metabolic process	2	1293	13	23424	0.158930654597003	0.333291469834492	2.78707835088346	B8AF63:SUT4,B8APD5:OsI_11498
GO:0006631	biological_process	fatty acid metabolic process	2	1293	13	23424	0.158930654597003	0.333291469834492	2.78707835088346	A2WVZ2:OsI_04066,A2Y119:OsI_18704
GO:0008865	molecular_function	fructokinase activity	2	1293	13	23424	0.158930654597003	0.333291469834492	2.78707835088346	A2WUL3:OsI_03566,B8AYW1:OsI_18744
GO:0016554	biological_process	cytidine to uridine editing	2	1293	13	23424	0.158930654597003	0.333291469834492	2.78707835088346	B8ATN2:OsI_17265,B8BAM2:OsI_27756
GO:0046556	molecular_function	alpha-L-arabinofuranosidase activity	2	1293	13	23424	0.158930654597003	0.333291469834492	2.78707835088346	B8BIW4:OsI_34967,B8BLU8:OsI_37345
GO:1901002	biological_process	positive regulation of response to salt stress	2	1293	13	23424	0.158930654597003	0.333291469834492	2.78707835088346	A2WXN9:OsI_04690,B8ALJ6:OsI_11072
GO:0009058	biological_process	biosynthetic process	6	1293	68	23424	0.17210938855906	0.360228952798033	1.59847140712433	A2WVA6:OsI_03821,A2XIB4:OsI_12175,A2YNN2:OsI_26851,A2Z9V8:OsI_34518,B8B2N0:OsI_21629,B8BKR1:OsI_36267
GO:0005615	cellular_component	extracellular space	5	1293	54	23424	0.176366655870923	0.368425509362857	1.67740826673541	A2XM26:OsI_13535,A2Y316:OsI_19406,B8AM77:OsI_12592,B8AM78:OsI_12593,B8B127:OsI_22701
GO:0016853	molecular_function	isomerase activity	2	1293	14	23424	0.17897325827152	0.372429901605476	2.58800132582035	A2XIB4:OsI_12175,B8AUQ0:OsI_16152
GO:0019853	biological_process	L-ascorbic acid biosynthetic process	2	1293	14	23424	0.17897325827152	0.372429901605476	2.58800132582035	A2YQM4:OsI_27592,B8BJ24:OsI_35074
GO:0006486	biological_process	protein glycosylation	8	1293	99	23424	0.180352185851401	0.372577073427701	1.46391994187818	A2WYG6:OsI_04969,A2WYL0:OsI_05014,A2XQC3:OsI_14833,A2XWY6:OsI_17177,A2Y781:OsI_20896,A2Z1J5:OsI_31481,B8AG92:OsI_06937,B8B7H4:OsI_26516
GO:0003680	molecular_function	minor groove of adenine-thymine-rich DNA binding	3	1293	27	23424	0.184903753543403	0.372577073427701	2.0128899200825	A2XEZ5:OsI_10910,A2ZAG9:OsI_34743,B8BD17:OsI_31862
GO:0005774	cellular_component	vacuolar membrane	4	1293	41	23424	0.188743151224731	0.372577073427701	1.76741553958463	A2XA59:OsI_09135,A2Z104:OsI_31275,A2Z8V2:OsI_34146,B8AD30:OsI_00246
GO:0004185	molecular_function	serine-type carboxypeptidase activity	5	1293	56	23424	0.195508653644352	0.372577073427701	1.61750082863772	A2WSV5:OsI_02946,B8AQW6:OsI_11895,B8B048:OsI_19232,B8B049:OsI_19233,B8BKA4:OsI_35963
GO:0009414	biological_process	response to water deprivation	5	1293	56	23424	0.195508653644352	0.372577073427701	1.61750082863772	A2XE45:NSHB2,A2YH64:CATB,B8ADS9:OsI_06261,B8ALJ6:OsI_11072,B8BCX5:OsI_30377
GO:0004714	molecular_function	transmembrane receptor protein tyrosine kinase activity	2	1293	15	23424	0.199367280909686	0.372577073427701	2.41546790409899	A2Y0P8:OsI_18572,A2Y361:OsI_19449
GO:0005544	molecular_function	calcium-dependent phospholipid binding	2	1293	15	23424	0.199367280909686	0.372577073427701	2.41546790409899	A2WWV5:ERG1,A2X9Q4:Ann2
GO:0006857	biological_process	oligopeptide transport	2	1293	15	23424	0.199367280909686	0.372577073427701	2.41546790409899	A2WRB8:OsI_02405,A2Z6J1:OsI_33271
GO:0015629	cellular_component	actin cytoskeleton	2	1293	15	23424	0.199367280909686	0.372577073427701	2.41546790409899	A2XNF7:OsI_14096,B8AK01:OsI_10712
GO:0019318	biological_process	hexose metabolic process	2	1293	15	23424	0.199367280909686	0.372577073427701	2.41546790409899	A2WUL3:OsI_03566,B8AYW1:OsI_18744
GO:0009698	biological_process	phenylpropanoid metabolic process	4	1293	42	23424	0.200187173389332	0.372577073427701	1.72533421721357	A2X1J7:OsI_06077,A2XZ41:OsI_17978,B8AND5:OsI_10054,B8ARF5:OsI_17900
GO:0000243	cellular_component	commitment complex	1	1293	4	23424	0.203192496526774	0.372577073427701	4.52900232018562	A2XEE2:OsI_10698
GO:0000793	cellular_component	condensed chromosome	1	1293	4	23424	0.203192496526774	0.372577073427701	4.52900232018562	A2WLD9:OsI_00648
GO:0004061	molecular_function	arylformamidase activity	1	1293	4	23424	0.203192496526774	0.372577073427701	4.52900232018562	B8BCX5:OsI_30377
GO:0004165	molecular_function	delta(3)-delta(2)-enoyl-CoA isomerase activity	1	1293	4	23424	0.203192496526774	0.372577073427701	4.52900232018562	B8AFN7:OsI_06722
GO:0004470	molecular_function	malic enzyme activity	1	1293	4	23424	0.203192496526774	0.372577073427701	4.52900232018562	B8A8R6:OsI_03572
GO:0004560	molecular_function	alpha-L-fucosidase activity	1	1293	4	23424	0.203192496526774	0.372577073427701	4.52900232018562	B8BDK5:OsI_32076
GO:0004575	molecular_function	sucrose alpha-glucosidase activity	1	1293	4	23424	0.203192496526774	0.372577073427701	4.52900232018562	B8AGZ1:OsI_05674
GO:0004758	molecular_function	serine C-palmitoyltransferase activity	1	1293	4	23424	0.203192496526774	0.372577073427701	4.52900232018562	B8BKR1:OsI_36267
GO:0004849	molecular_function	uridine kinase activity	1	1293	4	23424	0.203192496526774	0.372577073427701	4.52900232018562	B8AFD3:OsI_06715
GO:0004853	molecular_function	uroporphyrinogen decarboxylase activity	1	1293	4	23424	0.203192496526774	0.372577073427701	4.52900232018562	B8ABY1:OsI_02909
GO:0005093	molecular_function	Rab GDP-dissociation inhibitor activity	1	1293	4	23424	0.203192496526774	0.372577073427701	4.52900232018562	B8B503:OsI_25604
GO:0005987	biological_process	sucrose catabolic process	1	1293	4	23424	0.203192496526774	0.372577073427701	4.52900232018562	B8AGZ1:OsI_05674
GO:0006450	biological_process	regulation of translational fidelity	1	1293	4	23424	0.203192496526774	0.372577073427701	4.52900232018562	A2XK57:GATC
GO:0006572	biological_process	tyrosine catabolic process	1	1293	4	23424	0.203192496526774	0.372577073427701	4.52900232018562	B8AIH6:OsI_06005
GO:0006809	biological_process	nitric oxide biosynthetic process	1	1293	4	23424	0.203192496526774	0.372577073427701	4.52900232018562	B8BBJ7:OsI_29535
GO:0008276	molecular_function	protein methyltransferase activity	1	1293	4	23424	0.203192496526774	0.372577073427701	4.52900232018562	B8AZJ9:OsI_20472
GO:0008284	biological_process	positive regulation of cell population proliferation	1	1293	4	23424	0.203192496526774	0.372577073427701	4.52900232018562	A2YMN8:OsI_26488
GO:0008692	molecular_function	3-hydroxybutyryl-CoA epimerase activity	1	1293	4	23424	0.203192496526774	0.372577073427701	4.52900232018562	B8AFN7:OsI_06722
GO:0009643	biological_process	photosynthetic acclimation	1	1293	4	23424	0.203192496526774	0.372577073427701	4.52900232018562	B8AWA3:OsI_20870
GO:0009718	biological_process	anthocyanin-containing compound biosynthetic process	1	1293	4	23424	0.203192496526774	0.372577073427701	4.52900232018562	A2YVI4:OsI_29344
GO:0009787	biological_process	regulation of abscisic acid-activated signaling pathway	1	1293	4	23424	0.203192496526774	0.372577073427701	4.52900232018562	A2YMN8:OsI_26488
GO:0009854	biological_process	oxidative photosynthetic carbon pathway	1	1293	4	23424	0.203192496526774	0.372577073427701	4.52900232018562	B8AUI3:GLO3
GO:0010142	biological_process	farnesyl diphosphate biosynthetic process, mevalonate pathway	1	1293	4	23424	0.203192496526774	0.372577073427701	4.52900232018562	A2YXQ2:OsI_30125
GO:0010162	biological_process	seed dormancy process	1	1293	4	23424	0.203192496526774	0.372577073427701	4.52900232018562	A2ZAC2:BRE1B
GO:0010193	biological_process	response to ozone	1	1293	4	23424	0.203192496526774	0.372577073427701	4.52900232018562	A2YVX7:OsI_29482
GO:0010214	biological_process	seed coat development	1	1293	4	23424	0.203192496526774	0.372577073427701	4.52900232018562	A2XZ41:OsI_17978
GO:0010223	biological_process	secondary shoot formation	1	1293	4	23424	0.203192496526774	0.372577073427701	4.52900232018562	B8AE93:OsI_06411
GO:0010431	biological_process	seed maturation	1	1293	4	23424	0.203192496526774	0.372577073427701	4.52900232018562	B8B7X8:OsI_25180
GO:0010928	biological_process	regulation of auxin mediated signaling pathway	1	1293	4	23424	0.203192496526774	0.372577073427701	4.52900232018562	A2YMN8:OsI_26488
GO:0016149	molecular_function	translation release factor activity, codon specific	1	1293	4	23424	0.203192496526774	0.372577073427701	4.52900232018562	A2XFT4:OsI_11230
GO:0016435	molecular_function	rRNA (guanine) methyltransferase activity	1	1293	4	23424	0.203192496526774	0.372577073427701	4.52900232018562	B8AWS5:OsI_21019
GO:0016836	molecular_function	hydro-lyase activity	1	1293	4	23424	0.203192496526774	0.372577073427701	4.52900232018562	B8BBF3:OsI_28098
GO:0016851	molecular_function	magnesium chelatase activity	1	1293	4	23424	0.203192496526774	0.372577073427701	4.52900232018562	A2XIK9:CHLI
GO:0016992	molecular_function	lipoate synthase activity	1	1293	4	23424	0.203192496526774	0.372577073427701	4.52900232018562	B8AA76:LIP1P-1
GO:0017150	molecular_function	tRNA dihydrouridine synthase activity	1	1293	4	23424	0.203192496526774	0.372577073427701	4.52900232018562	A2XPT3:OsI_14644
GO:0031087	biological_process	deadenylation-independent decapping of nuclear-transcribed mRNA	1	1293	4	23424	0.203192496526774	0.372577073427701	4.52900232018562	B8BJ62:OsI_35166
GO:0031515	cellular_component	tRNA (m1A) methyltransferase complex	1	1293	4	23424	0.203192496526774	0.372577073427701	4.52900232018562	B8AUA4:OsI_14608
GO:0032956	biological_process	regulation of actin cytoskeleton organization	1	1293	4	23424	0.203192496526774	0.372577073427701	4.52900232018562	B8AFJ5:OsI_09587
GO:0034511	molecular_function	U3 snoRNA binding	1	1293	4	23424	0.203192496526774	0.372577073427701	4.52900232018562	A2XJR1:OsI_12681
GO:0034719	cellular_component	SMN-Sm protein complex	1	1293	4	23424	0.203192496526774	0.372577073427701	4.52900232018562	A2XEE2:OsI_10698
GO:0034975	biological_process	protein folding in endoplasmic reticulum	1	1293	4	23424	0.203192496526774	0.372577073427701	4.52900232018562	B8AR26:OsI_13409
GO:0042132	molecular_function	fructose 1,6-bisphosphate 1-phosphatase activity	1	1293	4	23424	0.203192496526774	0.372577073427701	4.52900232018562	B8AYU2:OsI_20105
GO:0042937	molecular_function	tripeptide transmembrane transporter activity	1	1293	4	23424	0.203192496526774	0.372577073427701	4.52900232018562	B8BHE8:OsI_33990
GO:0043484	biological_process	regulation of RNA splicing	1	1293	4	23424	0.203192496526774	0.372577073427701	4.52900232018562	B8BHG7:OsI_34033
GO:0043771	molecular_function	cytidine kinase activity	1	1293	4	23424	0.203192496526774	0.372577073427701	4.52900232018562	B8AFD3:OsI_06715
GO:0044206	biological_process	UMP salvage	1	1293	4	23424	0.203192496526774	0.372577073427701	4.52900232018562	B8AFD3:OsI_06715
GO:0044211	biological_process	CTP salvage	1	1293	4	23424	0.203192496526774	0.372577073427701	4.52900232018562	B8AFD3:OsI_06715
GO:0045037	biological_process	protein import into chloroplast stroma	1	1293	4	23424	0.203192496526774	0.372577073427701	4.52900232018562	B8AU34:OsI_16005
GO:0046685	biological_process	response to arsenic-containing substance	1	1293	4	23424	0.203192496526774	0.372577073427701	4.52900232018562	A2XEW8:HspI
GO:0046688	biological_process	response to copper ion	1	1293	4	23424	0.203192496526774	0.372577073427701	4.52900232018562	A2XEW8:HspI
GO:0046910	molecular_function	pectinesterase inhibitor activity	1	1293	4	23424	0.203192496526774	0.372577073427701	4.52900232018562	A2XBF4:OsI_09604
GO:0048589	biological_process	developmental growth	1	1293	4	23424	0.203192496526774	0.372577073427701	4.52900232018562	B8ACG8:OsI_04490
GO:0051177	biological_process	meiotic sister chromatid cohesion	1	1293	4	23424	0.203192496526774	0.372577073427701	4.52900232018562	B8B6V3:OsI_24633
GO:0055075	biological_process	potassium ion homeostasis	1	1293	4	23424	0.203192496526774	0.372577073427701	4.52900232018562	A2YTX2:OsI_28779
GO:0071482	biological_process	cellular response to light stimulus	1	1293	4	23424	0.203192496526774	0.372577073427701	4.52900232018562	A2WJN0:OsI_00026
GO:0071916	molecular_function	dipeptide transmembrane transporter activity	1	1293	4	23424	0.203192496526774	0.372577073427701	4.52900232018562	B8BHE8:OsI_33990
GO:0072732	biological_process	cellular response to calcium ion starvation	1	1293	4	23424	0.203192496526774	0.372577073427701	4.52900232018562	A2XE45:NSHB2
GO:0080083	molecular_function	beta-gentiobiose beta-glucosidase activity	1	1293	4	23424	0.203192496526774	0.372577073427701	4.52900232018562	B8AVF0:BGLU12
GO:1900034	biological_process	regulation of cellular response to heat	1	1293	4	23424	0.203192496526774	0.372577073427701	4.52900232018562	A2YH64:CATB
GO:0042742	biological_process	defense response to bacterium	5	1293	57	23424	0.205339384780069	0.375875484004193	1.58912362111776	A2ZG17:OsI_36717,A2ZG18:OsI_36718,A2ZG19:OsI_36719,B8ALJ6:OsI_11072,B8B6Q3:OsI_26239
GO:0005509	molecular_function	calcium ion binding	21	1293	314	23424	0.211222134790501	0.385989687942032	1.21158023852099	A2X9Q4:Ann2,A2XFX5:OsI_11276,A2XL71:OsI_13216,A2XNP5:OsI_14188,A2XVN0:OsI_16690,A2Y330:OsI_19419,A2YHC5:OsI_24591,A2YI21:OsI_24850,A2YR42:OsI_27768,A2YY31:OsI_30254,A2Z2H3:OsI_31810,B8A8P2:OsI_03507,B8AAX3:OsI_04124,B8ABN5:OsI_04311,B8AT19:OsI_15545,B8B2H0:OsI_24436,B8BBM1:OsI_29571,B8BCC6:OsI_29855,B8BFY6:OsI_32889,B8BMT9:OsI_38980,P83646:OsI_025465
GO:0005507	molecular_function	copper ion binding	6	1293	73	23424	0.214812204086204	0.391887129076183	1.48898706417061	A2Y886:PETE,A2Y9C5:LAC19,B8AIR4:OsI_08946,B8AZE2:OsI_18964,B8BEW5:OsI_31082,B8BP33:OsI_37963
GO:0006623	biological_process	protein targeting to vacuole	2	1293	16	23424	0.220012957147349	0.396023322865228	2.26450116009281	B8AGY5:OsI_05666,B8AIU8:OsI_08936
GO:0016614	molecular_function	oxidoreductase activity, acting on CH-OH group of donors	2	1293	16	23424	0.220012957147349	0.396023322865228	2.26450116009281	A2YA29:OsI_21942,A2Z839:OsI_33875
GO:0034605	biological_process	cellular response to heat	2	1293	16	23424	0.220012957147349	0.396023322865228	2.26450116009281	A2X5I8:OsI_07468,B8B007:OsI_20656
GO:0042026	biological_process	protein refolding	2	1293	16	23424	0.220012957147349	0.396023322865228	2.26450116009281	A2XNH5:OsI_14115,A2XPB4:OsI_14427
GO:0046208	biological_process	spermine catabolic process	2	1293	16	23424	0.220012957147349	0.396023322865228	2.26450116009281	B8AQ23:OsI_10360,B8AUI2:OsI_17477
GO:0052894	molecular_function	norspermine:oxygen oxidoreductase activity	2	1293	16	23424	0.220012957147349	0.396023322865228	2.26450116009281	B8AQ23:OsI_10360,B8AUI2:OsI_17477
GO:0052901	molecular_function	spermine:oxygen oxidoreductase (spermidine-forming) activity	2	1293	16	23424	0.220012957147349	0.396023322865228	2.26450116009281	B8AQ23:OsI_10360,B8AUI2:OsI_17477
GO:1903602	biological_process	thermospermine catabolic process	2	1293	16	23424	0.220012957147349	0.396023322865228	2.26450116009281	B8AQ23:OsI_10360,B8AUI2:OsI_17477
GO:0000226	biological_process	microtubule cytoskeleton organization	3	1293	30	23424	0.228461012021541	0.40387036180074	1.81160092807425	A2XEC3:OsI_10680,B8ALG6:OsI_09642,B8BCI7:OsI_31594
GO:0004601	molecular_function	peroxidase activity	3	1293	30	23424	0.228461012021541	0.40387036180074	1.81160092807425	A2YA34:OsI_21947,A2ZK43:OsI_38200,B8ATW7:OsI_17267
GO:0006096	biological_process	glycolytic process	4	1293	45	23424	0.235654032894609	0.40387036180074	1.61031	A2WUL3:OsI_03566,A2YG06:OsI_24050,A2YQR2:OsI_27635,B8AYW1:OsI_18744
GO:0009506	cellular_component	plasmodesma	5	1293	60	23424	0.235743964737678	0.40387036180074	1.50966744006187	A2X861:OsI_08418,A2XM48:OsI_13593,A2XNS5:OsI_14222,A2Y0P8:OsI_18572,A2YJY2:OsI_25536
GO:0000373	biological_process	Group II intron splicing	2	1293	17	23424	0.240820449576075	0.40387036180074	2.13129520949911	A2Y778:OsI_20893,B8A8K9:OsI_02075
GO:0000387	biological_process	spliceosomal snRNP assembly	2	1293	17	23424	0.240820449576075	0.40387036180074	2.13129520949911	A2X6K5:OsI_07847,A2XEE2:OsI_10698
GO:0015935	cellular_component	small ribosomal subunit	2	1293	17	23424	0.240820449576075	0.40387036180074	2.13129520949911	B8AQ33:OsI_10381,P0C490:rps7-A
GO:0016628	molecular_function	oxidoreductase activity, acting on the CH-CH group of donors, NAD or NADP as acceptor	2	1293	17	23424	0.240820449576075	0.40387036180074	2.13129520949911	A2XV46:OsI_16484,A2ZJ56:OsI_37858
GO:0019722	biological_process	calcium-mediated signaling	2	1293	17	23424	0.240820449576075	0.40387036180074	2.13129520949911	A2X861:OsI_08418,B8BMT9:OsI_38980
GO:0042542	biological_process	response to hydrogen peroxide	2	1293	17	23424	0.240820449576075	0.40387036180074	2.13129520949911	A2XEW8:HspI,A2YH64:CATB
GO:0070006	molecular_function	metalloaminopeptidase activity	2	1293	17	23424	0.240820449576075	0.40387036180074	2.13129520949911	A2X9W1:OsI_09032,A2ZK22:OsI_38175
GO:0006260	biological_process	DNA replication	5	1293	61	23424	0.246147258010805	0.40387036180074	1.48491879350348	A2WTT8:OsI_03282,A2Y138:OsI_18726,A2Z370:OsI_32069,B8AF77:OsI_09546,B8AMD1:OsI_09828
GO:0000276	cellular_component	mitochondrial proton-transporting ATP synthase complex, coupling factor F(o)	1	1293	5	23424	0.247183619583601	0.40387036180074	3.62320185614849	A2XPS1:OsI_14632
GO:0000439	cellular_component	transcription factor TFIIH core complex	1	1293	5	23424	0.247183619583601	0.40387036180074	3.62320185614849	B8ARH2:OsI_17944
GO:0000993	molecular_function	RNA polymerase II complex binding	1	1293	5	23424	0.247183619583601	0.40387036180074	3.62320185614849	A2X2X2:OsI_06540
GO:0001558	biological_process	regulation of cell growth	1	1293	5	23424	0.247183619583601	0.40387036180074	3.62320185614849	B8B6D3:OsI_26083
GO:0003857	molecular_function	3-hydroxyacyl-CoA dehydrogenase activity	1	1293	5	23424	0.247183619583601	0.40387036180074	3.62320185614849	B8AFN7:OsI_06722
GO:0003995	molecular_function	acyl-CoA dehydrogenase activity	1	1293	5	23424	0.247183619583601	0.40387036180074	3.62320185614849	B8AYF2:OsI_18581
GO:0004029	molecular_function	aldehyde dehydrogenase (NAD+) activity	1	1293	5	23424	0.247183619583601	0.40387036180074	3.62320185614849	A2Z1P2:OsI_31526
GO:0004069	molecular_function	L-aspartate:2-oxoglutarate aminotransferase activity	1	1293	5	23424	0.247183619583601	0.40387036180074	3.62320185614849	A2WVA6:OsI_03821
GO:0004096	molecular_function	catalase activity	1	1293	5	23424	0.247183619583601	0.40387036180074	3.62320185614849	A2YH64:CATB
GO:0004345	molecular_function	glucose-6-phosphate dehydrogenase activity	1	1293	5	23424	0.247183619583601	0.40387036180074	3.62320185614849	B8AF07:OsI_07937
GO:0004356	molecular_function	glutamine synthetase activity	1	1293	5	23424	0.247183619583601	0.40387036180074	3.62320185614849	B8AI28:OsI_08842
GO:0004557	molecular_function	alpha-galactosidase activity	1	1293	5	23424	0.247183619583601	0.40387036180074	3.62320185614849	B8BHM7:OsI_34149
GO:0004725	molecular_function	protein tyrosine phosphatase activity	1	1293	5	23424	0.247183619583601	0.40387036180074	3.62320185614849	B8B9G9:OsI_30242
GO:0004845	molecular_function	uracil phosphoribosyltransferase activity	1	1293	5	23424	0.247183619583601	0.40387036180074	3.62320185614849	B8AFD3:OsI_06715
GO:0005787	cellular_component	signal peptidase complex	1	1293	5	23424	0.247183619583601	0.40387036180074	3.62320185614849	B8BED4:OsI_32346
GO:0006021	biological_process	inositol biosynthetic process	1	1293	5	23424	0.247183619583601	0.40387036180074	3.62320185614849	A2XDG3:OsI_10350
GO:0006116	biological_process	NADH oxidation	1	1293	5	23424	0.247183619583601	0.40387036180074	3.62320185614849	A2YR42:OsI_27768
GO:0006542	biological_process	glutamine biosynthetic process	1	1293	5	23424	0.247183619583601	0.40387036180074	3.62320185614849	B8AI28:OsI_08842
GO:0007031	biological_process	peroxisome organization	1	1293	5	23424	0.247183619583601	0.40387036180074	3.62320185614849	A2WXA2:OsI_04547
GO:0008409	molecular_function	5'-3' exonuclease activity	1	1293	5	23424	0.247183619583601	0.40387036180074	3.62320185614849	B8A707:OsI_04629
GO:0009051	biological_process	pentose-phosphate shunt, oxidative branch	1	1293	5	23424	0.247183619583601	0.40387036180074	3.62320185614849	B8AF07:OsI_07937
GO:0009082	biological_process	branched-chain amino acid biosynthetic process	1	1293	5	23424	0.247183619583601	0.40387036180074	3.62320185614849	A2XE78:OsI_10629
GO:0009165	biological_process	nucleotide biosynthetic process	1	1293	5	23424	0.247183619583601	0.40387036180074	3.62320185614849	A2YF17:OsI_23708
GO:0009882	molecular_function	blue light photoreceptor activity	1	1293	5	23424	0.247183619583601	0.40387036180074	3.62320185614849	B8BLR3:OsI_37109
GO:0010030	biological_process	positive regulation of seed germination	1	1293	5	23424	0.247183619583601	0.40387036180074	3.62320185614849	A2XZ41:OsI_17978
GO:0010183	biological_process	pollen tube guidance	1	1293	5	23424	0.247183619583601	0.40387036180074	3.62320185614849	B8AKI6:OsI_13656
GO:0010196	biological_process	nonphotochemical quenching	1	1293	5	23424	0.247183619583601	0.40387036180074	3.62320185614849	A2XIZ1:OsI_12403
GO:0010229	biological_process	inflorescence development	1	1293	5	23424	0.247183619583601	0.40387036180074	3.62320185614849	B8B4C9:OsI_23615
GO:0010241	biological_process	ent-kaurene oxidation to kaurenoic acid	1	1293	5	23424	0.247183619583601	0.40387036180074	3.62320185614849	A2YE80:OsI_23423
GO:0016123	biological_process	xanthophyll biosynthetic process	1	1293	5	23424	0.247183619583601	0.40387036180074	3.62320185614849	A2WRR8:OsI_02559
GO:0019441	biological_process	tryptophan catabolic process to kynurenine	1	1293	5	23424	0.247183619583601	0.40387036180074	3.62320185614849	B8BCX5:OsI_30377
GO:0030865	biological_process	cortical cytoskeleton organization	1	1293	5	23424	0.247183619583601	0.40387036180074	3.62320185614849	B8AFJ5:OsI_09587
GO:0030897	cellular_component	HOPS complex	1	1293	5	23424	0.247183619583601	0.40387036180074	3.62320185614849	B8AGY5:OsI_05666
GO:0032451	molecular_function	demethylase activity	1	1293	5	23424	0.247183619583601	0.40387036180074	3.62320185614849	B8AJZ2:OsI_10686
GO:0034220	biological_process	monoatomic ion transmembrane transport	1	1293	5	23424	0.247183619583601	0.40387036180074	3.62320185614849	B8ATA7:OsI_17085
GO:0042372	biological_process	phylloquinone biosynthetic process	1	1293	5	23424	0.247183619583601	0.40387036180074	3.62320185614849	B8AEN0:OsI_07819
GO:0042995	cellular_component	cell projection	1	1293	5	23424	0.247183619583601	0.40387036180074	3.62320185614849	B8AFJ5:OsI_09587
GO:0045156	molecular_function	electron transporter, transferring electrons within the cyclic electron transport pathway of photosynthesis activity	1	1293	5	23424	0.247183619583601	0.40387036180074	3.62320185614849	P0C318:petD
GO:0046923	molecular_function	ER retention sequence binding	1	1293	5	23424	0.247183619583601	0.40387036180074	3.62320185614849	B8B071:OsI_20721
GO:0048188	cellular_component	Set1C/COMPASS complex	1	1293	5	23424	0.247183619583601	0.40387036180074	3.62320185614849	A2ZBD9:OsI_35088
GO:0048573	biological_process	photoperiodism, flowering	1	1293	5	23424	0.247183619583601	0.40387036180074	3.62320185614849	B8B4C9:OsI_23615
GO:0050048	molecular_function	L-leucine:2-oxoglutarate aminotransferase activity	1	1293	5	23424	0.247183619583601	0.40387036180074	3.62320185614849	A2XE78:OsI_10629
GO:0052615	molecular_function	ent-kaurene oxidase activity	1	1293	5	23424	0.247183619583601	0.40387036180074	3.62320185614849	A2YE80:OsI_23423
GO:0052654	molecular_function	L-leucine transaminase activity	1	1293	5	23424	0.247183619583601	0.40387036180074	3.62320185614849	A2XE78:OsI_10629
GO:0052655	molecular_function	L-valine transaminase activity	1	1293	5	23424	0.247183619583601	0.40387036180074	3.62320185614849	A2XE78:OsI_10629
GO:0052656	molecular_function	L-isoleucine transaminase activity	1	1293	5	23424	0.247183619583601	0.40387036180074	3.62320185614849	A2XE78:OsI_10629
GO:0055028	cellular_component	cortical microtubule	1	1293	5	23424	0.247183619583601	0.40387036180074	3.62320185614849	B8ALZ6:OsI_11131
GO:0055062	biological_process	phosphate ion homeostasis	1	1293	5	23424	0.247183619583601	0.40387036180074	3.62320185614849	B8B0P6:OsI_23873
GO:0140647	biological_process	P450-containing electron transport chain	1	1293	5	23424	0.247183619583601	0.40387036180074	3.62320185614849	A2YLE6:OsI_26041
GO:0022625	cellular_component	cytosolic large ribosomal subunit	6	1293	78	23424	0.26067721149714	0.423756795671826	1.39353917544173	A2WLK9:OsI_00724,A2WV44:OsI_03756,A2X5K7:OsI_07489,A2Y7A6:OsI_20924,A2Y7H9:OsI_20997,A2YVK0:OsI_29358
GO:0006108	biological_process	malate metabolic process	2	1293	18	23424	0.261709058067693	0.423756795671826	2.0128899200825	B8A8R6:OsI_03572,B8BN58:OsI_39238
GO:0008137	molecular_function	NADH dehydrogenase (ubiquinone) activity	2	1293	18	23424	0.261709058067693	0.423756795671826	2.0128899200825	P0C324:ndhD,P0C339:ndhJ
GO:0008324	molecular_function	monoatomic cation transmembrane transporter activity	2	1293	18	23424	0.261709058067693	0.423756795671826	2.0128899200825	A2XA59:OsI_09135,B8AD30:OsI_00246
GO:0016126	biological_process	sterol biosynthetic process	2	1293	18	23424	0.261709058067693	0.423756795671826	2.0128899200825	A2XC88:OsI_09914,A2YXQ2:OsI_30125
GO:0030126	cellular_component	COPI vesicle coat	2	1293	18	23424	0.261709058067693	0.423756795671826	2.0128899200825	B8ABP1:OsI_04321,B8BA91:OsI_29009
GO:0006006	biological_process	glucose metabolic process	2	1293	19	23424	0.282606486033016	0.442337057851087	1.90694834534131	A2YFZ4:OsI_24036,B8AF07:OsI_07937
GO:0005768	cellular_component	endosome	4	1293	49	23424	0.28493981544903	0.442337057851087	1.47885790046877	A2Y2Q3:OsI_19285,A2Z3B5:OsI_32116,B8AMT0:OsI_14124,B8AN77:OsI_14277
GO:0000466	biological_process	maturation of 5.8S rRNA from tricistronic rRNA transcript (SSU-rRNA, 5.8S rRNA, LSU-rRNA)	1	1293	6	23424	0.288747801652793	0.442337057851087	3.01933488012374	B8AWS5:OsI_21019
GO:0004300	molecular_function	enoyl-CoA hydratase activity	1	1293	6	23424	0.288747801652793	0.442337057851087	3.01933488012374	A2WVZ2:OsI_04066
GO:0004791	molecular_function	thioredoxin-disulfide reductase (NADPH) activity	1	1293	6	23424	0.288747801652793	0.442337057851087	3.01933488012374	A2XHT7:OsI_11974
GO:0005344	molecular_function	oxygen carrier activity	1	1293	6	23424	0.288747801652793	0.442337057851087	3.01933488012374	A2XE45:NSHB2
GO:0005960	cellular_component	glycine cleavage complex	1	1293	6	23424	0.288747801652793	0.442337057851087	3.01933488012374	A2Z9B8:GDCSH
GO:0006000	biological_process	fructose metabolic process	1	1293	6	23424	0.288747801652793	0.442337057851087	3.01933488012374	B8AYU2:OsI_20105
GO:0006488	biological_process	dolichol-linked oligosaccharide biosynthetic process	1	1293	6	23424	0.288747801652793	0.442337057851087	3.01933488012374	A2XWN6:OsI_17065
GO:0006621	biological_process	protein retention in ER lumen	1	1293	6	23424	0.288747801652793	0.442337057851087	3.01933488012374	B8B071:OsI_20721
GO:0007163	biological_process	establishment or maintenance of cell polarity	1	1293	6	23424	0.288747801652793	0.442337057851087	3.01933488012374	B8AFJ5:OsI_09587
GO:0008198	molecular_function	ferrous iron binding	1	1293	6	23424	0.288747801652793	0.442337057851087	3.01933488012374	B8A7D9:OsI_04652
GO:0009116	biological_process	nucleoside metabolic process	1	1293	6	23424	0.288747801652793	0.442337057851087	3.01933488012374	B8AZD9:OsI_18961
GO:0009228	biological_process	thiamine biosynthetic process	1	1293	6	23424	0.288747801652793	0.442337057851087	3.01933488012374	B8B7Y6:OsI_25196
GO:0009753	biological_process	response to jasmonic acid	1	1293	6	23424	0.288747801652793	0.442337057851087	3.01933488012374	A2WRB8:OsI_02405
GO:0009772	biological_process	photosynthetic electron transport in photosystem II	1	1293	6	23424	0.288747801652793	0.442337057851087	3.01933488012374	A2X9N1:OsI_08949
GO:0009934	biological_process	regulation of meristem structural organization	1	1293	6	23424	0.288747801652793	0.442337057851087	3.01933488012374	B8AE93:OsI_06411
GO:0010308	molecular_function	acireductone dioxygenase (Ni2+-requiring) activity	1	1293	6	23424	0.288747801652793	0.442337057851087	3.01933488012374	A2Z7C4:ARD1
GO:0010309	molecular_function	acireductone dioxygenase [iron(II)-requiring] activity	1	1293	6	23424	0.288747801652793	0.442337057851087	3.01933488012374	A2Z7C4:ARD1
GO:0010506	biological_process	regulation of autophagy	1	1293	6	23424	0.288747801652793	0.442337057851087	3.01933488012374	A2YL37:OsI_25927
GO:0015078	molecular_function	proton transmembrane transporter activity	1	1293	6	23424	0.288747801652793	0.442337057851087	3.01933488012374	A2XPS1:OsI_14632
GO:0015098	molecular_function	molybdate ion transmembrane transporter activity	1	1293	6	23424	0.288747801652793	0.442337057851087	3.01933488012374	A2WT67:OsI_03055
GO:0016114	biological_process	terpenoid biosynthetic process	1	1293	6	23424	0.288747801652793	0.442337057851087	3.01933488012374	B8B7Y6:OsI_25196
GO:0016560	biological_process	protein import into peroxisome matrix, docking	1	1293	6	23424	0.288747801652793	0.442337057851087	3.01933488012374	B8B7C4:OsI_24927
GO:0016709	molecular_function	oxidoreductase activity, acting on paired donors, with incorporation or reduction of molecular oxygen, NAD(P)H as one donor, and incorporation of one atom of oxygen	1	1293	6	23424	0.288747801652793	0.442337057851087	3.01933488012374	A2YR83:OsI_27810
GO:0016717	molecular_function	oxidoreductase activity, acting on paired donors, with oxidation of a pair of donors resulting in the reduction of molecular oxygen to two molecules of water	1	1293	6	23424	0.288747801652793	0.442337057851087	3.01933488012374	A2XPI4:OsI_14498
GO:0016765	molecular_function	transferase activity, transferring alkyl or aryl (other than methyl) groups	1	1293	6	23424	0.288747801652793	0.442337057851087	3.01933488012374	B8B390:OsI_21824
GO:0019464	biological_process	glycine decarboxylation via glycine cleavage system	1	1293	6	23424	0.288747801652793	0.442337057851087	3.01933488012374	A2Z9B8:GDCSH
GO:0019825	molecular_function	oxygen binding	1	1293	6	23424	0.288747801652793	0.442337057851087	3.01933488012374	A2XE45:NSHB2
GO:0032957	biological_process	inositol trisphosphate metabolic process	1	1293	6	23424	0.288747801652793	0.442337057851087	3.01933488012374	A2X4M8:ITPK4
GO:0047325	molecular_function	inositol tetrakisphosphate 1-kinase activity	1	1293	6	23424	0.288747801652793	0.442337057851087	3.01933488012374	A2X4M8:ITPK4
GO:0052725	molecular_function	inositol-1,3,4-trisphosphate 6-kinase activity	1	1293	6	23424	0.288747801652793	0.442337057851087	3.01933488012374	A2X4M8:ITPK4
GO:0052726	molecular_function	inositol-1,3,4-trisphosphate 5-kinase activity	1	1293	6	23424	0.288747801652793	0.442337057851087	3.01933488012374	A2X4M8:ITPK4
GO:0070008	molecular_function	serine-type exopeptidase activity	1	1293	6	23424	0.288747801652793	0.442337057851087	3.01933488012374	B8BHU9:OsI_34292
GO:0097526	cellular_component	spliceosomal tri-snRNP complex	1	1293	6	23424	0.288747801652793	0.442337057851087	3.01933488012374	A2XEE2:OsI_10698
GO:0098586	biological_process	cellular response to virus	1	1293	6	23424	0.288747801652793	0.442337057851087	3.01933488012374	B8AUI3:GLO3
GO:2000012	biological_process	regulation of auxin polar transport	1	1293	6	23424	0.288747801652793	0.442337057851087	3.01933488012374	B8ANK0:OsI_12851
GO:2000028	biological_process	regulation of photoperiodism, flowering	1	1293	6	23424	0.288747801652793	0.442337057851087	3.01933488012374	A2Y5T7:SNAT1
GO:0009653	biological_process	anatomical structure morphogenesis	4	1293	50	23424	0.29750472457237	0.454462662713097	1.4492807424594	A2WWG9:OsI_04249,A2XWT7:OsI_17122,A2YLI8:OsI_26085,A2Z9V3:OsI_34514
GO:0016301	molecular_function	kinase activity	4	1293	50	23424	0.29750472457237	0.454462662713097	1.4492807424594	A2YF17:OsI_23708,B8AA40:OsI_03853,B8AN14:OsI_12704,B8AYV6:OsI_18736
GO:0050660	molecular_function	flavin adenine dinucleotide binding	8	1293	115	23424	0.302147171034896	0.46090246429052	1.26024412387774	A2XAX5:OsI_09408,A2XNR6:ETFA,A2XPT3:OsI_14644,B8AQ23:OsI_10360,B8AUI2:OsI_17477,B8AXJ6:OsI_18277,B8AYF2:OsI_18581,B8BJ24:OsI_35074
GO:0016844	molecular_function	strictosidine synthase activity	2	1293	20	23424	0.303448159745847	0.461567736335018	1.81160092807425	A2YNN2:OsI_26851,A2Z9V8:OsI_34518
GO:0031267	molecular_function	small GTPase binding	2	1293	20	23424	0.303448159745847	0.461567736335018	1.81160092807425	B8B0J8:OsI_22505,B8BHG7:OsI_34033
GO:0009813	biological_process	flavonoid biosynthetic process	3	1293	35	23424	0.304292803954197	0.461567736335018	1.55280079549221	A2WZW9:OsI_05513,A2YM12:OsI_26269,A2ZEX7:CHS1
GO:0010150	biological_process	leaf senescence	3	1293	35	23424	0.304292803954197	0.461567736335018	1.55280079549221	A2XAY0:OsI_09412,A2XT85:OsI_15824,A2YLU6:OsI_26194
GO:0042803	molecular_function	protein homodimerization activity	4	1293	51	23424	0.310134506799439	0.469768958405882	1.42086347299941	A2ZAC2:BRE1B,B8AB30:OsI_01056,B8AJ38:OsI_09055,B8BAM2:OsI_27756
GO:0016985	molecular_function	mannan endo-1,4-beta-mannosidase activity	2	1293	21	23424	0.324176597116508	0.479378001822355	1.72533421721357	A2XUQ3:OsI_16341,A2Z6I9:OsI_33269
GO:0046873	molecular_function	metal ion transmembrane transporter activity	2	1293	21	23424	0.324176597116508	0.479378001822355	1.72533421721357	B8AQG7:OsI_10466,B8BBJ5:OsI_29530
GO:0004239	molecular_function	initiator methionyl aminopeptidase activity	1	1293	7	23424	0.328018836432148	0.479378001822355	2.58800132582035	A2X9W1:OsI_09032
GO:0004351	molecular_function	glutamate decarboxylase activity	1	1293	7	23424	0.328018836432148	0.479378001822355	2.58800132582035	B8AQQ2:OsI_13319
GO:0004618	molecular_function	phosphoglycerate kinase activity	1	1293	7	23424	0.328018836432148	0.479378001822355	2.58800132582035	A2YG06:OsI_24050
GO:0004806	molecular_function	triglyceride lipase activity	1	1293	7	23424	0.328018836432148	0.479378001822355	2.58800132582035	A2XA00:OsI_09071
GO:0005375	molecular_function	copper ion transmembrane transporter activity	1	1293	7	23424	0.328018836432148	0.479378001822355	2.58800132582035	A2Z1P3:OsI_31527
GO:0005687	cellular_component	U4 snRNP	1	1293	7	23424	0.328018836432148	0.479378001822355	2.58800132582035	A2XEE2:OsI_10698
GO:0005801	cellular_component	cis-Golgi network	1	1293	7	23424	0.328018836432148	0.479378001822355	2.58800132582035	B8B071:OsI_20721
GO:0005839	cellular_component	proteasome core complex	1	1293	7	23424	0.328018836432148	0.479378001822355	2.58800132582035	B8B967:OsI_30000
GO:0006515	biological_process	protein quality control for misfolded or incompletely synthesized proteins	1	1293	7	23424	0.328018836432148	0.479378001822355	2.58800132582035	A2Y5T7:SNAT1
GO:0006536	biological_process	glutamate metabolic process	1	1293	7	23424	0.328018836432148	0.479378001822355	2.58800132582035	B8AQQ2:OsI_13319
GO:0007076	biological_process	mitotic chromosome condensation	1	1293	7	23424	0.328018836432148	0.479378001822355	2.58800132582035	A2WLD9:OsI_00648
GO:0009001	molecular_function	serine O-acetyltransferase activity	1	1293	7	23424	0.328018836432148	0.479378001822355	2.58800132582035	A2XDA9:OsI_10292
GO:0009527	cellular_component	plastid outer membrane	1	1293	7	23424	0.328018836432148	0.479378001822355	2.58800132582035	B8BNT7:OsI_37164
GO:0009620	biological_process	response to fungus	1	1293	7	23424	0.328018836432148	0.479378001822355	2.58800132582035	A2YVX7:OsI_29482
GO:0010109	biological_process	regulation of photosynthesis	1	1293	7	23424	0.328018836432148	0.479378001822355	2.58800132582035	B8AUI3:GLO3
GO:0012501	biological_process	programmed cell death	1	1293	7	23424	0.328018836432148	0.479378001822355	2.58800132582035	B8AWH2:OsI_20937
GO:0031012	cellular_component	extracellular matrix	1	1293	7	23424	0.328018836432148	0.479378001822355	2.58800132582035	A2X9G3:OsI_08881
GO:0046654	biological_process	tetrahydrofolate biosynthetic process	1	1293	7	23424	0.328018836432148	0.479378001822355	2.58800132582035	B8BKI9:OsI_36122
GO:0046656	biological_process	folic acid biosynthetic process	1	1293	7	23424	0.328018836432148	0.479378001822355	2.58800132582035	A2WML4:OsI_01081
GO:0047769	molecular_function	arogenate dehydratase activity	1	1293	7	23424	0.328018836432148	0.479378001822355	2.58800132582035	A2XT43:OsI_15780
GO:0050105	molecular_function	L-gulonolactone oxidase activity	1	1293	7	23424	0.328018836432148	0.479378001822355	2.58800132582035	A2YQM4:OsI_27592
GO:0051026	biological_process	chiasma assembly	1	1293	7	23424	0.328018836432148	0.479378001822355	2.58800132582035	B8BAW2:OsI_27876
GO:0071586	biological_process	CAAX-box protein processing	1	1293	7	23424	0.328018836432148	0.479378001822355	2.58800132582035	A2XBF1:OsI_09601
GO:0080037	biological_process	negative regulation of cytokinin-activated signaling pathway	1	1293	7	23424	0.328018836432148	0.479378001822355	2.58800132582035	B8ANK0:OsI_12851
GO:0015267	molecular_function	channel activity	3	1293	37	23424	0.335052506467407	0.488995549979459	1.4688656173575	A2XB64:OsI_09504,A2YAX6:OsI_22243,A2Z8V2:OsI_34146
GO:0008374	molecular_function	O-acyltransferase activity	2	1293	22	23424	0.344740822536201	0.502456259566933	1.64690993461295	A2XUA5:OsI_16184,B8B2H0:OsI_24436
GO:0005783	cellular_component	endoplasmic reticulum	14	1293	223	23424	0.348950735365587	0.507906730720801	1.1373279369076	A2XNH5:OsI_14115,A2XNP5:OsI_14188,A2XVG1:PXG,A2YH05:OsI_24470,A2ZCN1:OsI_35539,B8A909:OsI_03618,B8AMH3:OsI_11247,B8AQ37:OsI_10394,B8ARI0:OsI_17948,B8B073:OsI_20727,B8B9Y0:OsI_27484,B8BET6:OsI_31059,B8BH86:OsI_33873,B8BPS3:OsI_38413
GO:0009909	biological_process	regulation of flower development	3	1293	38	23424	0.350417640012192	0.509355385212877	1.43021125900598	A2WN16:OsI_01240,A2XRE0:OsI_15197,B8BI83:OsI_34637
GO:0000976	molecular_function	transcription cis-regulatory region binding	5	1293	71	23424	0.354829427969626	0.515074976084941	1.27577530146074	A2WSP8:OsI_02893,A2WXM2:OsI_04673,A2Z183:OsI_31360,B8AKD0:OsI_10775,B8BB21:OsI_29362
GO:0006139	biological_process	nucleobase-containing compound metabolic process	2	1293	23	23424	0.365095824635343	0.518177396768806	1.57530515484717	B8AK65:OsI_12125,B8B9N5:OsI_30252
GO:0008299	biological_process	isoprenoid biosynthetic process	2	1293	23	23424	0.365095824635343	0.518177396768806	1.57530515484717	A2X847:OsI_08402,B8AA40:OsI_03853
GO:0004332	molecular_function	fructose-bisphosphate aldolase activity	1	1293	8	23424	0.365123147167649	0.518177396768806	2.26450116009281	A2YQR2:OsI_27635
GO:0005770	cellular_component	late endosome	1	1293	8	23424	0.365123147167649	0.518177396768806	2.26450116009281	B8AGY5:OsI_05666
GO:0006879	biological_process	intracellular iron ion homeostasis	1	1293	8	23424	0.365123147167649	0.518177396768806	2.26450116009281	A2WXB4:OsI_04560
GO:0007186	biological_process	G protein-coupled receptor signaling pathway	1	1293	8	23424	0.365123147167649	0.518177396768806	2.26450116009281	B8AN27:RGG1
GO:0009686	biological_process	gibberellin biosynthetic process	1	1293	8	23424	0.365123147167649	0.518177396768806	2.26450116009281	A2YE80:OsI_23423
GO:0009926	biological_process	auxin polar transport	1	1293	8	23424	0.365123147167649	0.518177396768806	2.26450116009281	B8AE93:OsI_06411
GO:0010167	biological_process	response to nitrate	1	1293	8	23424	0.365123147167649	0.518177396768806	2.26450116009281	A2XE45:NSHB2
GO:0017108	molecular_function	5'-flap endonuclease activity	1	1293	8	23424	0.365123147167649	0.518177396768806	2.26450116009281	B8A707:OsI_04629
GO:0030674	molecular_function	protein-macromolecule adaptor activity	1	1293	8	23424	0.365123147167649	0.518177396768806	2.26450116009281	A2XC41:cpSRP43
GO:0031410	cellular_component	cytoplasmic vesicle	1	1293	8	23424	0.365123147167649	0.518177396768806	2.26450116009281	B8AFJ5:OsI_09587
GO:0033588	cellular_component	elongator holoenzyme complex	1	1293	8	23424	0.365123147167649	0.518177396768806	2.26450116009281	A2YMN8:OsI_26488
GO:0033897	molecular_function	ribonuclease T2 activity	1	1293	8	23424	0.365123147167649	0.518177396768806	2.26450116009281	A2YVI4:OsI_29344
GO:0048579	biological_process	negative regulation of long-day photoperiodism, flowering	1	1293	8	23424	0.365123147167649	0.518177396768806	2.26450116009281	B8AKD0:OsI_10775
GO:0051085	biological_process	chaperone cofactor-dependent protein refolding	1	1293	8	23424	0.365123147167649	0.518177396768806	2.26450116009281	A2XNH5:OsI_14115
GO:0097367	molecular_function	carbohydrate derivative binding	1	1293	8	23424	0.365123147167649	0.518177396768806	2.26450116009281	B8BIX5:OsI_34982
GO:0009738	biological_process	abscisic acid-activated signaling pathway	4	1293	56	23424	0.373727835319626	0.529692994941201	1.29400066291018	A2XFP6:OsI_11187,A2XZB4:OsI_18058,A2ZLJ4:OsI_38691,B8BMF9:PR10a
GO:0016758	molecular_function	hexosyltransferase activity	2	1293	24	23424	0.385202054006809	0.545240128869402	1.50966744006187	A2Y781:OsI_20896,A2Z1J5:OsI_31481
GO:0030599	molecular_function	pectinesterase activity	3	1293	41	23424	0.396181577794388	0.549167227155418	1.32556165468847	A2WP19:OsI_01593,A2WVV7:OsI_04029,A2WXL1:OsI_04662
GO:0042545	biological_process	cell wall modification	3	1293	41	23424	0.396181577794388	0.549167227155418	1.32556165468847	A2WP19:OsI_01593,A2WVV7:OsI_04029,A2WXL1:OsI_04662
GO:0003918	molecular_function	DNA topoisomerase type II (double strand cut, ATP-hydrolyzing) activity	1	1293	9	23424	0.400180192380846	0.549167227155418	2.0128899200825	B8BAW2:OsI_27876
GO:0004664	molecular_function	prephenate dehydratase activity	1	1293	9	23424	0.400180192380846	0.549167227155418	2.0128899200825	A2XT43:OsI_15780
GO:0005885	cellular_component	Arp2/3 protein complex	1	1293	9	23424	0.400180192380846	0.549167227155418	2.0128899200825	B8AEU8:OsI_09449
GO:0006790	biological_process	sulfur compound metabolic process	1	1293	9	23424	0.400180192380846	0.549167227155418	2.0128899200825	B8BK47:OsI_35853
GO:0006796	biological_process	phosphate-containing compound metabolic process	1	1293	9	23424	0.400180192380846	0.549167227155418	2.0128899200825	A2WXB3:OsI_04559
GO:0006811	biological_process	monoatomic ion transport	1	1293	9	23424	0.400180192380846	0.549167227155418	2.0128899200825	B8ACF6:OsI_04461
GO:0006880	biological_process	intracellular sequestering of iron ion	1	1293	9	23424	0.400180192380846	0.549167227155418	2.0128899200825	A2Z104:OsI_31275
GO:0008420	molecular_function	RNA polymerase II CTD heptapeptide repeat phosphatase activity	1	1293	9	23424	0.400180192380846	0.549167227155418	2.0128899200825	B8ACG8:OsI_04490
GO:0009617	biological_process	response to bacterium	1	1293	9	23424	0.400180192380846	0.549167227155418	2.0128899200825	B8AMU5:OsI_09925
GO:0009640	biological_process	photomorphogenesis	1	1293	9	23424	0.400180192380846	0.549167227155418	2.0128899200825	B8AW27:OsI_19268
GO:0009850	biological_process	auxin metabolic process	1	1293	9	23424	0.400180192380846	0.549167227155418	2.0128899200825	A2YJX3:OsI_25529
GO:0009916	molecular_function	alternative oxidase activity	1	1293	9	23424	0.400180192380846	0.549167227155418	2.0128899200825	A2XX54:OsI_17254
GO:0016925	biological_process	protein sumoylation	1	1293	9	23424	0.400180192380846	0.549167227155418	2.0128899200825	B8AXJ3:OsI_18272
GO:0019346	biological_process	transsulfuration	1	1293	9	23424	0.400180192380846	0.549167227155418	2.0128899200825	A2Z9C9:OsI_34329
GO:0030026	biological_process	intracellular manganese ion homeostasis	1	1293	9	23424	0.400180192380846	0.549167227155418	2.0128899200825	A2Z104:OsI_31275
GO:0030060	molecular_function	L-malate dehydrogenase activity	1	1293	9	23424	0.400180192380846	0.549167227155418	2.0128899200825	B8BN58:OsI_39238
GO:0042773	biological_process	ATP synthesis coupled electron transport	1	1293	9	23424	0.400180192380846	0.549167227155418	2.0128899200825	P0C324:ndhD
GO:0045261	cellular_component	proton-transporting ATP synthase complex, catalytic core F(1)	1	1293	9	23424	0.400180192380846	0.549167227155418	2.0128899200825	A2X9N1:OsI_08949
GO:0047617	molecular_function	fatty acyl-CoA hydrolase activity	1	1293	9	23424	0.400180192380846	0.549167227155418	2.0128899200825	A2XTP5:OsI_15979
GO:0048316	biological_process	seed development	1	1293	9	23424	0.400180192380846	0.549167227155418	2.0128899200825	B8BAW2:OsI_27876
GO:0102721	molecular_function	ubiquinol:oxygen oxidoreductase activity	1	1293	9	23424	0.400180192380846	0.549167227155418	2.0128899200825	A2XX54:OsI_17254
GO:0106292	molecular_function	superoxide-generating NADPH oxidase activity	1	1293	9	23424	0.400180192380846	0.549167227155418	2.0128899200825	A2XX54:OsI_17254
GO:0032580	cellular_component	Golgi cisterna membrane	2	1293	25	23424	0.405024958139416	0.555110348718997	1.4492807424594	A2YPV1:OsI_27304,B8AFK6:OsI_06731
GO:0005794	cellular_component	Golgi apparatus	10	1293	163	23424	0.412198683360178	0.564226334637506	1.11141161231549	A2WN65:OsI_01294,A2WYG6:OsI_04969,A2WYL0:OsI_05014,A2X6K4:OsI_07846,A2XQC3:OsI_14833,A2Z273:OsI_31706,B8ALH6:OsI_11029,B8AQT3:OsI_10524,B8AX63:OsI_21144,B8B7H4:OsI_26516
GO:0006606	biological_process	protein import into nucleus	2	1293	26	23424	0.42453455098899	0.575605261033773	1.39353917544173	B8B0J8:OsI_22505,B8BHG7:OsI_34033
GO:0016226	biological_process	iron-sulfur cluster assembly	2	1293	26	23424	0.42453455098899	0.575605261033773	1.39353917544173	A2XYW4:H0403D02.15,B8AMY7:OsI_11301
GO:0042254	biological_process	ribosome biogenesis	2	1293	26	23424	0.42453455098899	0.575605261033773	1.39353917544173	A2WTT8:OsI_03282,A2YVK0:OsI_29358
GO:0000162	biological_process	tryptophan biosynthetic process	1	1293	10	23424	0.433302849278202	0.575605261033773	1.81160092807425	B8BDF0:OsI_30567
GO:0000290	biological_process	deadenylation-dependent decapping of nuclear-transcribed mRNA	1	1293	10	23424	0.433302849278202	0.575605261033773	1.81160092807425	B8BJ62:OsI_35166
GO:0000427	cellular_component	plastid-encoded plastid RNA polymerase complex	1	1293	10	23424	0.433302849278202	0.575605261033773	1.81160092807425	B8A8B7:OsI_03437
GO:0003756	molecular_function	protein disulfide isomerase activity	1	1293	10	23424	0.433302849278202	0.575605261033773	1.81160092807425	B8AK07:OsI_10721
GO:0005384	molecular_function	manganese ion transmembrane transporter activity	1	1293	10	23424	0.433302849278202	0.575605261033773	1.81160092807425	A2Z104:OsI_31275
GO:0005667	cellular_component	transcription regulator complex	1	1293	10	23424	0.433302849278202	0.575605261033773	1.81160092807425	B8AUA3:OsI_14607
GO:0005689	cellular_component	U12-type spliceosomal complex	1	1293	10	23424	0.433302849278202	0.575605261033773	1.81160092807425	A2XEE2:OsI_10698
GO:0005986	biological_process	sucrose biosynthetic process	1	1293	10	23424	0.433302849278202	0.575605261033773	1.81160092807425	B8AYU2:OsI_20105
GO:0008964	molecular_function	phosphoenolpyruvate carboxylase activity	1	1293	10	23424	0.433302849278202	0.575605261033773	1.81160092807425	A2WLX8:OsI_00846
GO:0009094	biological_process	L-phenylalanine biosynthetic process	1	1293	10	23424	0.433302849278202	0.575605261033773	1.81160092807425	A2XT43:OsI_15780
GO:0009646	biological_process	response to absence of light	1	1293	10	23424	0.433302849278202	0.575605261033773	1.81160092807425	A2YH64:CATB
GO:0009690	biological_process	cytokinin metabolic process	1	1293	10	23424	0.433302849278202	0.575605261033773	1.81160092807425	A2WLJ0:OsI_00707
GO:0010029	biological_process	regulation of seed germination	1	1293	10	23424	0.433302849278202	0.575605261033773	1.81160092807425	A2ZKG0:OsI_38312
GO:0019509	biological_process	L-methionine salvage from methylthioadenosine	1	1293	10	23424	0.433302849278202	0.575605261033773	1.81160092807425	A2Z7C4:ARD1
GO:0019684	biological_process	photosynthesis, light reaction	1	1293	10	23424	0.433302849278202	0.575605261033773	1.81160092807425	P0C339:ndhJ
GO:0030151	molecular_function	molybdenum ion binding	1	1293	10	23424	0.433302849278202	0.575605261033773	1.81160092807425	B8BBJ7:OsI_29535
GO:0032543	biological_process	mitochondrial translation	1	1293	10	23424	0.433302849278202	0.575605261033773	1.81160092807425	A2XK57:GATC
GO:0033926	molecular_function	endo-alpha-N-acetylgalactosaminidase activity	1	1293	10	23424	0.433302849278202	0.575605261033773	1.81160092807425	B8AGZ1:OsI_05674
GO:0034314	biological_process	Arp2/3 complex-mediated actin nucleation	1	1293	10	23424	0.433302849278202	0.575605261033773	1.81160092807425	B8AEU8:OsI_09449
GO:0034715	cellular_component	pICln-Sm protein complex	1	1293	10	23424	0.433302849278202	0.575605261033773	1.81160092807425	A2XEE2:OsI_10698
GO:0047627	molecular_function	adenylylsulfatase activity	1	1293	10	23424	0.433302849278202	0.575605261033773	1.81160092807425	B8BK47:OsI_35853
GO:0005739	cellular_component	mitochondrion	14	1293	237	23424	0.436254453910201	0.57881426317324	1.07014400814512	A2XAX5:OsI_09408,A2XK57:GATC,A2XMV1:GDH1,A2XW22:GDH2,A2XYR8:OsI_17849,A2Z9B8:GDCSH,B8AQ33:OsI_10381,B8ATN2:OsI_17265,B8AYV6:OsI_18736,B8AZJ9:OsI_20472,B8B023:OsI_20678,B8B7X6:D2HGDH,Q01K11:OsI_17385,Q01K12:OsI_17384
GO:0008289	molecular_function	lipid binding	6	1293	96	23424	0.437927681388849	0.580321344662524	1.1322505800464	A2YIN7:OsI_25087,A2ZAS9:LTP110-A,B8APC4:OsI_10163,B8AQK4:OsI_11843,B8B127:OsI_22701,B8BH86:OsI_33873
GO:0004650	molecular_function	polygalacturonase activity	3	1293	44	23424	0.441036100243644	0.58372425032247	1.23518245095971	B8ACB7:OsI_02991,B8BCV9:OsI_31840,B8BLP1:OsI_36908
GO:0000428	cellular_component	DNA-directed RNA polymerase complex	2	1293	27	23424	0.443705014784637	0.585105514001719	1.34192661338833	A2XC85:OsI_09911,B8AVV8:OsI_16437
GO:0006541	biological_process	glutamine metabolic process	2	1293	27	23424	0.443705014784637	0.585105514001719	1.34192661338833	B8ALL8:OsI_11112,B8BIX5:OsI_34982
GO:0019252	biological_process	starch biosynthetic process	2	1293	27	23424	0.443705014784637	0.585105514001719	1.34192661338833	A2Y7W1:AGPlar,B8BE16:AGPsma
GO:0003743	molecular_function	translation initiation factor activity	5	1293	80	23424	0.454244961266998	0.598273851424827	1.1322505800464	A2YGP5:OsI_24355,B8AB04:OsI_01004,B8AH33:OsI_07042,B8AH34:OsI_07043,B8AVH3:OsI_16332
GO:0003779	molecular_function	actin binding	3	1293	45	23424	0.455706247911432	0.598738135942027	1.2077339520495	A2XNF7:OsI_14096,B8AEU8:OsI_09449,B8AK01:OsI_10712
GO:0005681	cellular_component	spliceosomal complex	3	1293	45	23424	0.455706247911432	0.598738135942027	1.2077339520495	A2XNP3:OsI_14186,A2Y635:OsI_20458,B8B855:OsI_25232
GO:0043229	cellular_component	intracellular organelle	8	1293	134	23424	0.461985933769875	0.600916884017584	1.08155279288015	A2XX54:OsI_17254,A2YIK9:OsI_25059,B8A8Y6:OsI_02115,B8AK58:OsI_12070,B8ANK3:OsI_12857,B8AWW2:OsI_18119,B8BBL7:OsI_29506,B8BHB3:OsI_33911
GO:0006914	biological_process	autophagy	2	1293	28	23424	0.462514331827252	0.600916884017584	1.29400066291018	A2X052:ATG5,Q2XPP4:ATG4B
GO:0001228	molecular_function	DNA-binding transcription activator activity, RNA polymerase II-specific	1	1293	11	23424	0.464597776069151	0.600916884017584	1.64690993461295	B8B8B7:OsI_26805
GO:0004525	molecular_function	ribonuclease III activity	1	1293	11	23424	0.464597776069151	0.600916884017584	1.64690993461295	B8BGY2:OsI_33668
GO:0006782	biological_process	protoporphyrinogen IX biosynthetic process	1	1293	11	23424	0.464597776069151	0.600916884017584	1.64690993461295	B8ABY1:OsI_02909
GO:0007017	biological_process	microtubule-based process	1	1293	11	23424	0.464597776069151	0.600916884017584	1.64690993461295	B8AUR7:OsI_16186
GO:0010044	biological_process	response to aluminum ion	1	1293	11	23424	0.464597776069151	0.600916884017584	1.64690993461295	A2YFS4:OsI_23962
GO:0016811	molecular_function	hydrolase activity, acting on carbon-nitrogen (but not peptide) bonds, in linear amides	1	1293	11	23424	0.464597776069151	0.600916884017584	1.64690993461295	A2XPT4:OsI_14645
GO:0019139	molecular_function	cytokinin dehydrogenase activity	1	1293	11	23424	0.464597776069151	0.600916884017584	1.64690993461295	A2WLJ0:OsI_00707
GO:0030687	cellular_component	preribosome, large subunit precursor	1	1293	11	23424	0.464597776069151	0.600916884017584	1.64690993461295	B8AWS5:OsI_21019
GO:0042793	biological_process	plastid transcription	1	1293	11	23424	0.464597776069151	0.600916884017584	1.64690993461295	B8A8B7:OsI_03437
GO:0045454	biological_process	cell redox homeostasis	1	1293	11	23424	0.464597776069151	0.600916884017584	1.64690993461295	A2XAX5:OsI_09408
GO:0051879	molecular_function	Hsp90 protein binding	1	1293	11	23424	0.464597776069151	0.600916884017584	1.64690993461295	B8ANK0:OsI_12851
GO:0006865	biological_process	amino acid transport	4	1293	64	23424	0.473809985348612	0.611367723030467	1.1322505800464	A2X1W3:OsI_06189,A2XND5:OsI_14071,B8ABL9:OsI_04271,B8BAF0:OsI_27668
GO:0051539	molecular_function	4 iron, 4 sulfur cluster binding	4	1293	64	23424	0.473809985348612	0.611367723030467	1.1322505800464	A2XYW4:H0403D02.15,B8AA76:LIP1P-1,B8BD98:OsI_30537,P0C360:psaC
GO:0003729	molecular_function	mRNA binding	17	1293	297	23424	0.474415003364379	0.61141790409729	1.03694329216371	A2XE09:OsI_10555,A2XK88:OsI_12862,A2XX00:OsI_17193,A2Y778:OsI_20893,A2Z1Z7:OsI_31630,B8A8K9:OsI_02075,B8ACM2:OsI_01440,B8AFN7:OsI_06722,B8AJZ2:OsI_10686,B8AKX2:OsI_13791,B8ANR9:OsI_14401,B8AR12:OsI_13378,B8AU81:OsI_14566,B8BAM2:OsI_27756,B8BJ62:OsI_35166,P0C490:rps7-A,P0C5D4:OsI_22010
GO:0008168	molecular_function	methyltransferase activity	6	1293	100	23424	0.477195220654084	0.614267983678678	1.08696055684455	A2X0N7:OsI_05773,A2X953:OsI_08767,A2Y5N1:OsI_20304,A2ZJB1:OsI_37912,B8AMF3:OsI_09810,B8B133:OsI_22715
GO:0000785	cellular_component	chromatin	2	1293	29	23424	0.48094394418637	0.616887719383942	1.24937995039603	A2WLD9:OsI_00648,B8BBB4:OsI_29393
GO:0010411	biological_process	xyloglucan metabolic process	2	1293	29	23424	0.48094394418637	0.616887719383942	1.24937995039603	A2YGL1:OsI_24317,B8ALE8:OsI_09671
GO:0010468	biological_process	regulation of gene expression	2	1293	29	23424	0.48094394418637	0.616887719383942	1.24937995039603	B8B6V3:OsI_24633,B8BF17:OsI_31201
GO:0006629	biological_process	lipid metabolic process	7	1293	119	23424	0.487012268737256	0.622752642590954	1.06564760474956	A2XA00:OsI_09071,A2XJB6:OsI_12541,A2XUA5:OsI_16184,A2Y7J9:OsI_21016,A2YNG3:OsI_26772,B8AXV2:OsI_18377,B8BC94:OsI_29787
GO:0002098	biological_process	tRNA wobble uridine modification	1	1293	12	23424	0.494165754352266	0.622752642590954	1.50966744006187	A2YMN8:OsI_26488
GO:0004144	molecular_function	diacylglycerol O-acyltransferase activity	1	1293	12	23424	0.494165754352266	0.622752642590954	1.50966744006187	B8B1A8:OsI_22778
GO:0004518	molecular_function	nuclease activity	1	1293	12	23424	0.494165754352266	0.622752642590954	1.50966744006187	A2YUD2:OsI_28941
GO:0005758	cellular_component	mitochondrial intermembrane space	1	1293	12	23424	0.494165754352266	0.622752642590954	1.50966744006187	A2XYW4:H0403D02.15
GO:0006094	biological_process	gluconeogenesis	1	1293	12	23424	0.494165754352266	0.622752642590954	1.50966744006187	B8AYU2:OsI_20105
GO:0006289	biological_process	nucleotide-excision repair	1	1293	12	23424	0.494165754352266	0.622752642590954	1.50966744006187	B8ARH2:OsI_17944
GO:0008519	molecular_function	ammonium channel activity	1	1293	12	23424	0.494165754352266	0.622752642590954	1.50966744006187	A2Y5L5:OsI_20286
GO:0009553	biological_process	embryo sac development	1	1293	12	23424	0.494165754352266	0.622752642590954	1.50966744006187	B8BAW2:OsI_27876
GO:0016151	molecular_function	nickel cation binding	1	1293	12	23424	0.494165754352266	0.622752642590954	1.50966744006187	A2Z7C4:ARD1
GO:0016157	molecular_function	sucrose synthase activity	1	1293	12	23424	0.494165754352266	0.622752642590954	1.50966744006187	B8APD5:OsI_11498
GO:0034976	biological_process	response to endoplasmic reticulum stress	1	1293	12	23424	0.494165754352266	0.622752642590954	1.50966744006187	B8AA12:OsI_02376
GO:0080156	biological_process	mitochondrial mRNA modification	1	1293	12	23424	0.494165754352266	0.622752642590954	1.50966744006187	B8ATN2:OsI_17265
GO:1901259	biological_process	chloroplast rRNA processing	1	1293	12	23424	0.494165754352266	0.622752642590954	1.50966744006187	A2XX00:OsI_17193
GO:2000031	biological_process	regulation of salicylic acid mediated signaling pathway	1	1293	12	23424	0.494165754352266	0.622752642590954	1.50966744006187	B8AWH2:OsI_20937
GO:0016192	biological_process	vesicle-mediated transport	7	1293	120	23424	0.495893486721997	0.624201591678038	1.05676720804331	A2WLD6:OsI_00645,A2WN65:OsI_01294,A2X6K4:OsI_07846,A2Y2Q3:OsI_19285,A2Z3B5:OsI_32116,B8AMT0:OsI_14124,B8AN77:OsI_14277
GO:0016762	molecular_function	xyloglucan:xyloglucosyl transferase activity	2	1293	30	23424	0.498978439341001	0.62735356750673	1.2077339520495	A2YGL1:OsI_24317,B8ALE8:OsI_09671
GO:0005741	cellular_component	mitochondrial outer membrane	2	1293	31	23424	0.516605259940571	0.647543947086248	1.16877479230597	B8AMU5:OsI_09925,B8AQM0:OsI_11793
GO:0015079	molecular_function	potassium ion transmembrane transporter activity	2	1293	31	23424	0.516605259940571	0.647543947086248	1.16877479230597	A2XT08:OsI_15745,B8B6I4:OsI_24573
GO:0000463	biological_process	maturation of LSU-rRNA from tricistronic rRNA transcript (SSU-rRNA, 5.8S rRNA, LSU-rRNA)	1	1293	13	23424	0.522102012665205	0.647543947086248	1.39353917544173	B8AWS5:OsI_21019
GO:0005200	molecular_function	structural constituent of cytoskeleton	1	1293	13	23424	0.522102012665205	0.647543947086248	1.39353917544173	B8ALG6:OsI_09642
GO:0005247	molecular_function	voltage-gated chloride channel activity	1	1293	13	23424	0.522102012665205	0.647543947086248	1.39353917544173	A2YTR4:K0031E03.24
GO:0005635	cellular_component	nuclear envelope	1	1293	13	23424	0.522102012665205	0.647543947086248	1.39353917544173	B8B0J8:OsI_22505
GO:0015018	molecular_function	galactosylgalactosylxylosylprotein 3-beta-glucuronosyltransferase activity	1	1293	13	23424	0.522102012665205	0.647543947086248	1.39353917544173	A2YGE5:OsI_24245
GO:0015977	biological_process	carbon fixation	1	1293	13	23424	0.522102012665205	0.647543947086248	1.39353917544173	A2WLX8:OsI_00846
GO:0019901	molecular_function	protein kinase binding	1	1293	13	23424	0.522102012665205	0.647543947086248	1.39353917544173	B8AFJ5:OsI_09587
GO:0042274	biological_process	ribosomal small subunit biogenesis	1	1293	13	23424	0.522102012665205	0.647543947086248	1.39353917544173	A2YNY2:OsI_26961
GO:0045087	biological_process	innate immune response	1	1293	13	23424	0.522102012665205	0.647543947086248	1.39353917544173	A2ZAC2:BRE1B
GO:0016757	molecular_function	glycosyltransferase activity	7	1293	123	23424	0.522232201770483	0.647543947086248	1.03099239809103	A2WYG6:OsI_04969,A2WYL0:OsI_05014,A2XQC3:OsI_14833,A2ZN40:OsI_39256,B8AFQ0:OsI_08135,B8AS17:OsI_16652,B8B7H4:OsI_26516
GO:0005737	cellular_component	cytoplasm	56	1293	1016	23424	0.525081077706964	0.650329775141652	0.998520196576356	A2WJL9:OsI_00014,A2WP83:OsI_01652,A2WTT8:OsI_03282,A2WU01:OsI_03348,A2WWV5:ERG1,A2WXB3:OsI_04559,A2WYW8:OsI_05132,A2X052:ATG5,A2X5I8:OsI_07468,A2X7F7:ZB8,A2X9H9:OsI_08896,A2XDA9:OsI_10292,A2XE45:NSHB2,A2XFT4:OsI_11230,A2XGX6:OsI_11655,A2XIB4:OsI_12175,A2XVK1:OsI_16658,A2XZ41:OsI_17978,A2Y053:SAM1,A2Y4W6:OsI_20044,A2Y6H0:OsI_20609,A2YL37:OsI_25927,A2YMN8:OsI_26488,A2YRE2:OsI_27880,A2YXR5:OsI_30134…
GO:0032259	biological_process	methylation	11	1293	198	23424	0.535315891866139	0.662246464164295	1.00644496004125	A2X0N7:OsI_05773,A2XC88:OsI_09914,A2XNY5:OsI_14284,A2Y5N1:OsI_20304,A2YRE2:OsI_27880,A2YWN1:OsI_29750,A2Z4K2:OsI_32576,A2ZJB1:OsI_37912,A2ZMX3:OsI_39179,B8AMF3:OsI_09810,B8BKI9:OsI_36122
GO:0042546	biological_process	cell wall biogenesis	3	1293	51	23424	0.539861923560282	0.667090377041291	1.06564760474956	A2YGL1:OsI_24317,B8AFK6:OsI_06731,B8ALE8:OsI_09671
GO:0000045	biological_process	autophagosome assembly	1	1293	14	23424	0.548496532233951	0.667090377041291	1.29400066291018	A2XLY1:OsI_13486
GO:0004659	molecular_function	prenyltransferase activity	1	1293	14	23424	0.548496532233951	0.667090377041291	1.29400066291018	A2X847:OsI_08402
GO:0005381	molecular_function	iron ion transmembrane transporter activity	1	1293	14	23424	0.548496532233951	0.667090377041291	1.29400066291018	A2Z104:OsI_31275
GO:0005682	cellular_component	U5 snRNP	1	1293	14	23424	0.548496532233951	0.667090377041291	1.29400066291018	A2XEE2:OsI_10698
GO:0006368	biological_process	transcription elongation by RNA polymerase II	1	1293	14	23424	0.548496532233951	0.667090377041291	1.29400066291018	A2X2X2:OsI_06540
GO:0008654	biological_process	phospholipid biosynthetic process	1	1293	14	23424	0.548496532233951	0.667090377041291	1.29400066291018	A2XDG3:OsI_10350
GO:0009826	biological_process	unidimensional cell growth	1	1293	14	23424	0.548496532233951	0.667090377041291	1.29400066291018	B8B8E2:OsI_25342
GO:0010215	biological_process	cellulose microfibril organization	1	1293	14	23424	0.548496532233951	0.667090377041291	1.29400066291018	A2XHZ9:BC1
GO:0019900	molecular_function	kinase binding	1	1293	14	23424	0.548496532233951	0.667090377041291	1.29400066291018	B8BMT9:OsI_38980
GO:0030488	biological_process	tRNA methylation	1	1293	14	23424	0.548496532233951	0.667090377041291	1.29400066291018	B8AUA4:OsI_14608
GO:0032991	cellular_component	protein-containing complex	1	1293	14	23424	0.548496532233951	0.667090377041291	1.29400066291018	A2XC41:cpSRP43
GO:0042273	biological_process	ribosomal large subunit biogenesis	1	1293	14	23424	0.548496532233951	0.667090377041291	1.29400066291018	A2Y7A6:OsI_20924
GO:0045551	molecular_function	cinnamyl-alcohol dehydrogenase activity	1	1293	14	23424	0.548496532233951	0.667090377041291	1.29400066291018	Q38G74:GH2
GO:2000024	biological_process	regulation of leaf development	1	1293	14	23424	0.548496532233951	0.667090377041291	1.29400066291018	A2YMN8:OsI_26488
GO:0045490	biological_process	pectin catabolic process	3	1293	52	23424	0.553150596634995	0.671993975664561	1.0451543815813	A2WP19:OsI_01593,A2WVV7:OsI_04029,A2WXL1:OsI_04662
GO:1990904	cellular_component	ribonucleoprotein complex	12	1293	220	23424	0.559045828549947	0.678392690824655	0.988145960767771	A2WSX8:OsI_02967,A2WTS1:OsI_03263,A2WW42:OsI_04121,A2X1T8:OsI_06165,A2X6K5:OsI_07847,A2XNC1:OsI_14055,A2XU97:OsI_16175,A2XX00:OsI_17193,B8A8K9:OsI_02075,B8AYV7:OsI_18738,B8BEL6:OsI_32419,B8BJ58:OsI_35153
GO:0003690	molecular_function	double-stranded DNA binding	3	1293	53	23424	0.566208019961594	0.686312751468599	1.0254344875892	A2XGX6:OsI_11655,B8AKX2:OsI_13791,B8AN59:OsI_14242
GO:0003872	molecular_function	6-phosphofructokinase activity	1	1293	15	23424	0.573434335899969	0.68888663267182	1.2077339520495	B8AV51:OsI_16253
GO:0005345	molecular_function	purine nucleobase transmembrane transporter activity	1	1293	15	23424	0.573434335899969	0.68888663267182	1.2077339520495	A2Y3A8:OsI_19496
GO:0006402	biological_process	mRNA catabolic process	1	1293	15	23424	0.573434335899969	0.68888663267182	1.2077339520495	B8AJZ2:OsI_10686
GO:0009751	biological_process	response to salicylic acid	1	1293	15	23424	0.573434335899969	0.68888663267182	1.2077339520495	A2YH64:CATB
GO:0016829	molecular_function	lyase activity	1	1293	15	23424	0.573434335899969	0.68888663267182	1.2077339520495	B8AS16:OsI_16646
GO:0030127	cellular_component	COPII vesicle coat	1	1293	15	23424	0.573434335899969	0.68888663267182	1.2077339520495	B8ATN6:OsI_15817
GO:0044183	molecular_function	protein folding chaperone	1	1293	15	23424	0.573434335899969	0.68888663267182	1.2077339520495	A2YCH0:OsI_22808
GO:0048268	biological_process	clathrin coat assembly	1	1293	15	23424	0.573434335899969	0.68888663267182	1.2077339520495	A2Z273:OsI_31706
GO:0006888	biological_process	endoplasmic reticulum to Golgi vesicle-mediated transport	3	1293	54	23424	0.579028509840668	0.694834211808802	1.00644496004125	B8AIU8:OsI_08936,B8ATN6:OsI_15817,B8B071:OsI_20721
GO:0005759	cellular_component	mitochondrial matrix	2	1293	35	23424	0.582870154291105	0.698667887496552	1.03520053032814	A2XNR6:ETFA,B8AF27:OsI_07994
GO:0016042	biological_process	lipid catabolic process	4	1293	74	23424	0.589137686881946	0.704550670095767	0.979243744904998	A2XL71:OsI_13216,A2YW86:OsI_29596,A2YW89:OsI_29600,A2Z9I2:OsI_34382
GO:0004252	molecular_function	serine-type endopeptidase activity	7	1293	131	23424	0.589666502077469	0.704550670095767	0.968031030268681	A2WNA2:OsI_01326,A2WVY3:OsI_04058,A2WVY4:OsI_04059,B8AAU1:OsI_04057,B8AGM6:OsI_07010,B8ATZ3:OsI_15934,B8AUL1:OsI_14683
GO:0003713	molecular_function	transcription coactivator activity	1	1293	16	23424	0.596995761150143	0.704550670095767	1.1322505800464	A2Z4X8:OsI_32701
GO:0004707	molecular_function	MAP kinase activity	1	1293	16	23424	0.596995761150143	0.704550670095767	1.1322505800464	B8ALJ6:OsI_11072
GO:0005686	cellular_component	U2 snRNP	1	1293	16	23424	0.596995761150143	0.704550670095767	1.1322505800464	A2XEE2:OsI_10698
GO:0006535	biological_process	cysteine biosynthetic process from serine	1	1293	16	23424	0.596995761150143	0.704550670095767	1.1322505800464	A2XDA9:OsI_10292
GO:0008233	molecular_function	peptidase activity	1	1293	16	23424	0.596995761150143	0.704550670095767	1.1322505800464	A2XAY0:OsI_09412
GO:0008308	molecular_function	voltage-gated monoatomic anion channel activity	1	1293	16	23424	0.596995761150143	0.704550670095767	1.1322505800464	B8AMU5:OsI_09925
GO:0009834	biological_process	plant-type secondary cell wall biogenesis	1	1293	16	23424	0.596995761150143	0.704550670095767	1.1322505800464	A2WYL0:OsI_05014
GO:0016282	cellular_component	eukaryotic 43S preinitiation complex	1	1293	16	23424	0.596995761150143	0.704550670095767	1.1322505800464	B8AB04:OsI_01004
GO:0031428	cellular_component	box C/D methylation guide snoRNP complex	1	1293	16	23424	0.596995761150143	0.704550670095767	1.1322505800464	A2XGN8:OsI_11565
GO:0033290	cellular_component	eukaryotic 48S preinitiation complex	1	1293	16	23424	0.596995761150143	0.704550670095767	1.1322505800464	B8AB04:OsI_01004
GO:0043622	biological_process	cortical microtubule organization	1	1293	16	23424	0.596995761150143	0.704550670095767	1.1322505800464	A2ZKT3:OsI_38426
GO:0050821	biological_process	protein stabilization	1	1293	16	23424	0.596995761150143	0.704550670095767	1.1322505800464	P0C421:psbH
GO:0008017	molecular_function	microtubule binding	6	1293	113	23424	0.597563346118262	0.704550670095767	0.961911997207564	A2XEC3:OsI_10680,B8A7L2:OsI_03278,B8ABY9:OsI_02924,B8AFN7:OsI_06722,B8ALZ6:OsI_11131,B8BCI7:OsI_31594
GO:0010333	molecular_function	terpene synthase activity	3	1293	56	23424	0.603939993412845	0.711292467705423	0.970500497182632	B8BPP9:OsI_38358,Q5MQ85:CPS2,Q6E7D7:CPS4
GO:0140662	molecular_function	ATP-dependent protein folding chaperone	4	1293	76	23424	0.610363855608853	0.71807512424571	0.953474172670656	A2XF47:OsI_10990,A2XPB4:OsI_14427,A2Y5F9:OsI_20227,B8AC06:OsI_04375
GO:0004427	molecular_function	inorganic diphosphate phosphatase activity	1	1293	17	23424	0.619256718123523	0.723806553650871	1.06564760474956	A2WXB3:OsI_04559
GO:0004630	molecular_function	phospholipase D activity	1	1293	17	23424	0.619256718123523	0.723806553650871	1.06564760474956	A2Z9I2:OsI_34382
GO:0005685	cellular_component	U1 snRNP	1	1293	17	23424	0.619256718123523	0.723806553650871	1.06564760474956	A2XEE2:OsI_10698
GO:0010228	biological_process	vegetative to reproductive phase transition of meristem	1	1293	17	23424	0.619256718123523	0.723806553650871	1.06564760474956	A2ZAC2:BRE1B
GO:0016602	cellular_component	CCAAT-binding factor complex	1	1293	17	23424	0.619256718123523	0.723806553650871	1.06564760474956	B8B8B7:OsI_26805
GO:0030976	molecular_function	thiamine pyrophosphate binding	1	1293	17	23424	0.619256718123523	0.723806553650871	1.06564760474956	B8AEN0:OsI_07819
GO:0004222	molecular_function	metalloendopeptidase activity	3	1293	58	23424	0.627855118954812	0.733063274022916	0.937034962797024	A2X9G3:OsI_08881,A2XBF1:OsI_09601,B8B023:OsI_20678
GO:0000028	biological_process	ribosomal small subunit assembly	1	1293	18	23424	0.640288933420925	0.742762672496884	1.00644496004125	P0C490:rps7-A
GO:0005852	cellular_component	eukaryotic translation initiation factor 3 complex	1	1293	18	23424	0.640288933420925	0.742762672496884	1.00644496004125	B8AB04:OsI_01004
GO:0006506	biological_process	GPI anchor biosynthetic process	1	1293	18	23424	0.640288933420925	0.742762672496884	1.00644496004125	A2Y1P4:OsI_18926
GO:0030515	molecular_function	snoRNA binding	1	1293	18	23424	0.640288933420925	0.742762672496884	1.00644496004125	A2XGN8:OsI_11565
GO:0031418	molecular_function	L-ascorbic acid binding	1	1293	18	23424	0.640288933420925	0.742762672496884	1.00644496004125	B8ALW3:OsI_09756
GO:0071011	cellular_component	precatalytic spliceosome	1	1293	18	23424	0.640288933420925	0.742762672496884	1.00644496004125	A2XEE2:OsI_10698
GO:0031969	cellular_component	chloroplast membrane	2	1293	39	23424	0.642184873586543	0.744162729048784	0.929026116961152	B8B6W3:OsI_26253,B8BBE6:OsI_28073
GO:0004857	molecular_function	enzyme inhibitor activity	3	1293	60	23424	0.650754947529908	0.752478954317239	0.905800464037123	A2WP19:OsI_01593,A2WVV7:OsI_04029,A2Y2D1:OsI_19161
GO:0006457	biological_process	protein folding	3	1293	60	23424	0.650754947529908	0.752478954317239	0.905800464037123	A2XNP5:OsI_14188,B8ACM2:OsI_01440,B8BDJ0:OsI_32037
GO:0030246	molecular_function	carbohydrate binding	9	1293	178	23424	0.654067919078048	0.755500911876248	0.915977997340911	A2WPN7:SALT,A2XEN9:OsI_10800,A2Y9T1:OsI_21835,A2YG59:OsI_24149,A2ZBS9:OsI_35229,B8AUQ0:OsI_16152,B8AXJ4:OsI_18274,B8B1F4:OsI_24144,B8BCD1:OsI_29867
GO:0006465	biological_process	signal peptide processing	1	1293	19	23424	0.660160180498031	0.758481909508376	0.953474172670656	B8BED4:OsI_32346
GO:0009086	biological_process	methionine biosynthetic process	1	1293	19	23424	0.660160180498031	0.758481909508376	0.953474172670656	A2ZMX3:OsI_39179
GO:0009706	cellular_component	chloroplast inner membrane	1	1293	19	23424	0.660160180498031	0.758481909508376	0.953474172670656	B8AU34:OsI_16005
GO:0080043	molecular_function	quercetin 3-O-glucosyltransferase activity	1	1293	19	23424	0.660160180498031	0.758481909508376	0.953474172670656	B8BG68:OsI_33055
GO:0080044	molecular_function	quercetin 7-O-glucosyltransferase activity	1	1293	19	23424	0.660160180498031	0.758481909508376	0.953474172670656	B8BG68:OsI_33055
GO:1990538	molecular_function	xylan O-acetyltransferase activity	3	1293	61	23424	0.66182088880656	0.758775541306884	0.890951276102088	A2XND8:OsI_14075,A2ZH76:OsI_37137,B8AZ28:OsI_20293
GO:1990937	biological_process	xylan acetylation	3	1293	61	23424	0.66182088880656	0.758775541306884	0.890951276102088	A2XND8:OsI_14075,A2ZH76:OsI_37137,B8AZ28:OsI_20293
GO:0005743	cellular_component	mitochondrial inner membrane	5	1293	102	23424	0.669928202009199	0.767256053202477	0.88803967062463	A2X6H0:OsI_07809,A2X8C8:OsI_08486,A2YR42:OsI_27768,A2Z1Z7:OsI_31630,B8AUD7:OsI_16084
GO:0001732	biological_process	formation of cytoplasmic translation initiation complex	1	1293	20	23424	0.678934497379725	0.77184132333695	0.905800464037123	B8AB04:OsI_01004
GO:0004721	molecular_function	phosphoprotein phosphatase activity	1	1293	20	23424	0.678934497379725	0.77184132333695	0.905800464037123	B8BJQ1:OsI_35554
GO:0008360	biological_process	regulation of cell shape	1	1293	20	23424	0.678934497379725	0.77184132333695	0.905800464037123	B8AFJ5:OsI_09587
GO:0009845	biological_process	seed germination	1	1293	20	23424	0.678934497379725	0.77184132333695	0.905800464037123	A2ZKG0:OsI_38312
GO:0015144	molecular_function	carbohydrate transmembrane transporter activity	1	1293	20	23424	0.678934497379725	0.77184132333695	0.905800464037123	A2YN19:OsI_26629
GO:0016538	molecular_function	cyclin-dependent protein serine/threonine kinase regulator activity	1	1293	20	23424	0.678934497379725	0.77184132333695	0.905800464037123	B8A8A6:OsI_02002
GO:0070469	cellular_component	respirasome	1	1293	20	23424	0.678934497379725	0.77184132333695	0.905800464037123	A2XX54:OsI_17254
GO:0055085	biological_process	transmembrane transport	3	1293	64	23424	0.69348014261346	0.785392676184047	0.849187935034803	A2X7R8:OsI_08262,A2XEU9:OsI_10863,A2ZAH7:OsI_34752
GO:0000278	biological_process	mitotic cell cycle	1	1293	21	23424	0.696672392392886	0.785392676184047	0.862667108606784	B8ALG6:OsI_09642
GO:0000932	cellular_component	P-body	1	1293	21	23424	0.696672392392886	0.785392676184047	0.862667108606784	B8BJ62:OsI_35166
GO:0005811	cellular_component	lipid droplet	1	1293	21	23424	0.696672392392886	0.785392676184047	0.862667108606784	A2XVG1:PXG
GO:0005983	biological_process	starch catabolic process	1	1293	21	23424	0.696672392392886	0.785392676184047	0.862667108606784	B8A8P2:OsI_03507
GO:0006665	biological_process	sphingolipid metabolic process	1	1293	21	23424	0.696672392392886	0.785392676184047	0.862667108606784	B8BKR1:OsI_36267
GO:0008107	molecular_function	galactoside 2-alpha-L-fucosyltransferase activity	1	1293	21	23424	0.696672392392886	0.785392676184047	0.862667108606784	B8AFK6:OsI_06731
GO:0072583	biological_process	clathrin-dependent endocytosis	1	1293	21	23424	0.696672392392886	0.785392676184047	0.862667108606784	A2Z273:OsI_31706
GO:0003682	molecular_function	chromatin binding	2	1293	45	23424	0.718387063801763	0.808185446776983	0.805155968032998	A2WLD9:OsI_00648,B8B6V3:OsI_24633
GO:0005694	cellular_component	chromosome	2	1293	45	23424	0.718387063801763	0.808185446776983	0.805155968032998	A2Y138:OsI_18726,B8BAW2:OsI_27876
GO:0006351	biological_process	DNA-templated transcription	4	1293	88	23424	0.722743473331356	0.812240323827122	0.823454967306475	A2WKY1:OsI_00493,A2XC85:OsI_09911,B8ABC1:OsI_04142,B8AVV8:OsI_16437
GO:0008610	biological_process	lipid biosynthetic process	1	1293	23	23424	0.729264457392046	0.816171620708196	0.787652577423585	B8B1A8:OsI_22778
GO:0009705	cellular_component	plant-type vacuole membrane	1	1293	23	23424	0.729264457392046	0.816171620708196	0.787652577423585	A2WT67:OsI_03055
GO:0015934	cellular_component	large ribosomal subunit	1	1293	23	23424	0.729264457392046	0.816171620708196	0.787652577423585	A2XE09:OsI_10555
GO:0030136	cellular_component	clathrin-coated vesicle	1	1293	23	23424	0.729264457392046	0.816171620708196	0.787652577423585	A2Z273:OsI_31706
GO:0008171	molecular_function	O-methyltransferase activity	2	1293	47	23424	0.740562354656506	0.827957912038329	0.770894011946488	A2YWN1:OsI_29750,A2Z4K2:OsI_32576
GO:0008237	molecular_function	metallopeptidase activity	1	1293	24	23424	0.744223692321839	0.828620193512975	0.754833720030936	B8BET6:OsI_31059
GO:0016036	biological_process	cellular response to phosphate starvation	1	1293	24	23424	0.744223692321839	0.828620193512975	0.754833720030936	A2YVI4:OsI_29344
GO:0071669	biological_process	plant-type cell wall organization or biogenesis	1	1293	24	23424	0.744223692321839	0.828620193512975	0.754833720030936	A2Y0X2:CESA1
GO:0080188	biological_process	gene silencing by siRNA-directed DNA methylation	1	1293	24	23424	0.744223692321839	0.828620193512975	0.754833720030936	B8AB30:OsI_01056
GO:0000287	molecular_function	magnesium ion binding	7	1293	155	23424	0.758222292163719	0.84261885879197	0.818142354614176	A2WTC5:OsI_03110,A2WXB3:OsI_04559,A2X4M8:ITPK4,A2YF17:OsI_23708,B8ABR1:OsI_01162,B8BPP9:OsI_38358,P0C511:rbcL
GO:0005992	biological_process	trehalose biosynthetic process	1	1293	25	23424	0.758356972912773	0.84261885879197	0.724640371229698	A2YVQ0:TPS8
GO:0009941	cellular_component	chloroplast envelope	2	1293	49	23424	0.761226328661434	0.844937754321016	0.739428950234386	A2WJN0:OsI_00026,B8BDK4:BASS5
GO:0019843	molecular_function	rRNA binding	3	1293	72	23424	0.76684448493687	0.85029983956039	0.754833720030936	A2WTS1:OsI_03263,A2YNY2:OsI_26961,P0C490:rps7-A
GO:0015276	molecular_function	ligand-gated monoatomic ion channel activity	1	1293	26	23424	0.771709869789725	0.85481708653631	0.696769587720864	A2XWV2:OsI_17138
GO:0005789	cellular_component	endoplasmic reticulum membrane	11	1293	240	23424	0.777806732499894	0.860687777766276	0.830317092034029	A2XWN6:OsI_17065,A2XWY6:OsI_17177,A2Y1X0:OsI_19002,B8AKU1:OsI_12278,B8ALW3:OsI_09756,B8AR26:OsI_13409,B8B071:OsI_20721,B8B1A8:OsI_22778,B8B8E2:OsI_25342,B8BHT4:OsI_34267,B8BKR1:OsI_36267
GO:0003724	molecular_function	RNA helicase activity	3	1293	74	23424	0.782776297372253	0.865300308251825	0.734432808678748	A2YDR2:OsI_23250,A2YGP5:OsI_24355,B8A9W6:OsI_05378
GO:0006396	biological_process	RNA processing	2	1293	52	23424	0.789539518392754	0.871271992543514	0.696769587720864	B8B855:OsI_25232,B8BGY2:OsI_33668
GO:0009793	biological_process	embryo development ending in seed dormancy	3	1293	75	23424	0.790398830825886	0.871271992543514	0.724640371229698	A2XWY8:OsI_17179,A2ZKG0:OsI_38312,B8B6V3:OsI_24633
GO:0043231	cellular_component	intracellular membrane-bounded organelle	7	1293	161	23424	0.791405393227025	0.871271992543514	0.787652577423585	A2XAY0:OsI_09412,A2XGX6:OsI_11655,A2YL37:OsI_25927,B8AWH7:OsI_20938,B8B5G1:OsI_25750,B8B5G3:OsI_25752,B8BBJ7:OsI_29535
GO:0098542	biological_process	defense response to other organism	7	1293	161	23424	0.791405393227025	0.871271992543514	0.787652577423585	A2XNS5:OsI_14222,A2XZ55:OsI_17993,A2XZ56:OsI_17994,A2YH55:OsI_24518,A2YJY2:OsI_25536,A2ZIA4:OsI_37547,B8BCD1:OsI_29867
GO:0002181	biological_process	cytoplasmic translation	1	1293	28	23424	0.796244371110475	0.873039513501841	0.647000331455088	A2Y7A6:OsI_20924
GO:0007015	biological_process	actin filament organization	1	1293	28	23424	0.796244371110475	0.873039513501841	0.647000331455088	A2Z6I9:OsI_33269
GO:0016102	biological_process	diterpenoid biosynthetic process	1	1293	28	23424	0.796244371110475	0.873039513501841	0.647000331455088	A2X6A3:OsI_07742
GO:0071013	cellular_component	catalytic step 2 spliceosome	1	1293	28	23424	0.796244371110475	0.873039513501841	0.647000331455088	A2XEE2:OsI_10698
GO:0000786	cellular_component	nucleosome	2	1293	54	23424	0.806731043544669	0.88359220739104	0.670963306694165	A2YIV4:OsI_25157,B8BF60:OsI_31304
GO:0003899	molecular_function	DNA-directed 5'-3' RNA polymerase activity	1	1293	29	23424	0.807505100643479	0.88359220739104	0.624689975198016	B8AVV8:OsI_16437
GO:0003824	molecular_function	catalytic activity	4	1293	100	23424	0.809133257814944	0.884477650243057	0.724640371229698	A2YVQ0:TPS8,B8AFQ6:OsI_08143,B8AZD9:OsI_18961,B8BKW5:OsI_36370
GO:0003735	molecular_function	structural constituent of ribosome	16	1293	349	23424	0.8113219559102	0.885973420003049	0.830533376767563	A2WLK9:OsI_00724,A2WSX8:OsI_02967,A2WTS1:OsI_03263,A2WV44:OsI_03756,A2WW42:OsI_04121,A2X1T8:OsI_06165,A2X5K7:OsI_07489,A2XE09:OsI_10555,A2XNC1:OsI_14055,A2XU97:OsI_16175,A2Y7A6:OsI_20924,A2Y7H9:OsI_20997,A2YNY2:OsI_26961,A2YVK0:OsI_29358,B8AQ33:OsI_10381,P0C490:rps7-A
GO:0000209	biological_process	protein polyubiquitination	1	1293	30	23424	0.818143951033219	0.88982423677329	0.603866976024749	B8AZ12:OsI_20254
GO:0032040	cellular_component	small-subunit processome	1	1293	30	23424	0.818143951033219	0.88982423677329	0.603866976024749	A2XGN8:OsI_11565
GO:0046961	molecular_function	proton-transporting ATPase activity, rotational mechanism	1	1293	30	23424	0.818143951033219	0.88982423677329	0.603866976024749	A2XF65:OsI_11006
GO:0051119	molecular_function	sugar transmembrane transporter activity	1	1293	30	23424	0.818143951033219	0.88982423677329	0.603866976024749	B8APE0:OsI_11516
GO:0005840	cellular_component	ribosome	8	1293	188	23424	0.820597188747858	0.891594531033891	0.770894011946488	A2WSX8:OsI_02967,A2WTS1:OsI_03263,A2WW42:OsI_04121,A2X1T8:OsI_06165,A2XNC1:OsI_14055,A2XU97:OsI_16175,B8AYV7:OsI_18738,B8BJ58:OsI_35153
GO:0030245	biological_process	cellulose catabolic process	1	1293	31	23424	0.828195240736308	0.898945587934887	0.584387396152983	B8AR37:OsI_13426
GO:0015031	biological_process	protein transport	11	1293	254	23424	0.834597977749753	0.904985759005756	0.78455158302428	A2WLD6:OsI_00645,A2X052:ATG5,A2X8C8:OsI_08486,A2XDF3:OsI_10338,B8ABP1:OsI_04321,B8B071:OsI_20721,B8B503:OsI_25604,B8B6D3:OsI_26083,B8BA91:OsI_29009,B8BDJ0:OsI_32037,Q2XPP4:ATG4B
GO:0008234	molecular_function	cysteine-type peptidase activity	2	1293	58	23424	0.837400123052729	0.906519746880337	0.624689975198016	B8BLS2:OsI_37122,Q2XPP4:ATG4B
GO:0035251	molecular_function	UDP-glucosyltransferase activity	1	1293	32	23424	0.837691395728312	0.906519746880337	0.566125290023202	A2YBW4:OsI_22594
GO:0050661	molecular_function	NADP binding	2	1293	59	23424	0.844346347159223	0.912570956178271	0.614102009516694	A2YFZ4:OsI_24036,B8AF07:OsI_07937
GO:0000724	biological_process	double-strand break repair via homologous recombination	1	1293	33	23424	0.846663053787618	0.912570956178271	0.548969978204317	B8AW64:NAP1;2
GO:0008810	molecular_function	cellulase activity	1	1293	33	23424	0.846663053787618	0.912570956178271	0.548969978204317	B8AR37:OsI_13426
GO:0009505	cellular_component	plant-type cell wall	1	1293	33	23424	0.846663053787618	0.912570956178271	0.548969978204317	B8BHM7:OsI_34149
GO:0000049	molecular_function	tRNA binding	1	1293	34	23424	0.855139163037014	0.91987081282866	0.532823802374778	A2X953:OsI_08767
GO:0016760	molecular_function	cellulose synthase (UDP-forming) activity	1	1293	34	23424	0.855139163037014	0.91987081282866	0.532823802374778	A2Y0X2:CESA1
GO:0005096	molecular_function	GTPase activator activity	1	1293	35	23424	0.863147075058952	0.924800437563163	0.51760026516407	B8B087:OsI_20764
GO:0006310	biological_process	DNA recombination	1	1293	35	23424	0.863147075058952	0.924800437563163	0.51760026516407	B8AF77:OsI_09546
GO:0006325	biological_process	chromatin organization	1	1293	35	23424	0.863147075058952	0.924800437563163	0.51760026516407	A2ZAC2:BRE1B
GO:0009867	biological_process	jasmonic acid mediated signaling pathway	1	1293	35	23424	0.863147075058952	0.924800437563163	0.51760026516407	A2XBJ7:OsI_09656
GO:0006417	biological_process	regulation of translation	1	1293	36	23424	0.870712632883091	0.931981807248501	0.503222480020624	B8ANR9:OsI_14401
GO:0004674	molecular_function	protein serine/threonine kinase activity	31	1293	672	23424	0.872528388146714	0.933000652671733	0.835708761462822	A2WRY3:OsI_02620,A2XC33:OsI_09855,A2XF95:OsI_11040,A2Y0P8:OsI_18572,A2Y2I1:OsI_19212,A2Y359:OsI_19447,A2Y361:OsI_19449,A2YM74:OsI_26327,A2Z024:OsI_30953,A2Z092:OsI_31020,A2Z154:OsI_31326,A2ZIL9:OsI_37670,B8AD19:OsI_00227,B8AI85:OsI_05981,B8AKD6:OsI_10854,B8ANV0:OsI_10100,B8APB2:OsI_10191,B8AQN9:OsI_13294,B8AWA3:OsI_20870,B8AWC7:OsI_19395,B8AWZ2:OsI_18165,B8AXL2:OsI_18315,B8AZK3:OsI_20397,B8B033:O…
GO:0030244	biological_process	cellulose biosynthetic process	1	1293	38	23424	0.884613009565567	0.944987191227312	0.476737086335328	A2Y0X2:CESA1
GO:0009555	biological_process	pollen development	1	1293	39	23424	0.890992697354488	0.948986304874603	0.464513058480576	B8BAW2:OsI_27876
GO:0042393	molecular_function	histone binding	1	1293	39	23424	0.890992697354488	0.948986304874603	0.464513058480576	B8AW64:NAP1;2
GO:0043161	biological_process	proteasome-mediated ubiquitin-dependent protein catabolic process	1	1293	39	23424	0.890992697354488	0.948986304874603	0.464513058480576	B8AZ12:OsI_20254
GO:0005856	cellular_component	cytoskeleton	1	1293	40	23424	0.897019913190308	0.954464538172939	0.452900232018561	B8AFJ5:OsI_09587
GO:0006397	biological_process	mRNA processing	2	1293	69	23424	0.900306987265214	0.95675294005371	0.52510171828239	A2WTT8:OsI_03282,B8A8K9:OsI_02075
GO:0005802	cellular_component	trans-Golgi network	1	1293	41	23424	0.902714116587714	0.95675294005371	0.441853884896158	B8A8Z0:OsI_02169
GO:0008380	biological_process	RNA splicing	1	1293	41	23424	0.902714116587714	0.95675294005371	0.441853884896158	A2WTT8:OsI_03282
GO:0016791	molecular_function	phosphatase activity	1	1293	41	23424	0.902714116587714	0.95675294005371	0.441853884896158	B8B7F7:OsI_26462
GO:0071555	biological_process	cell wall organization	6	1293	167	23424	0.904227351332285	0.957417195528302	0.650874584936855	A2Y0X2:CESA1,A2YGE5:OsI_24245,A2YGL1:OsI_24317,A2Z0P4:OsI_31170,B8AFK6:OsI_06731,B8ALE8:OsI_09671
GO:0006412	biological_process	translation	12	1293	305	23424	0.916848215712765	0.968953444779694	0.71276102088167	A2WSX8:OsI_02967,A2WTS1:OsI_03263,A2WV44:OsI_03756,A2WW42:OsI_04121,A2X1T8:OsI_06165,A2XE09:OsI_10555,A2XNC1:OsI_14055,A2XU97:OsI_16175,A2Y7H9:OsI_20997,A2YVK0:OsI_29358,B8AQ33:OsI_10381,P0C490:rps7-A
GO:0000398	biological_process	mRNA splicing, via spliceosome	2	1293	73	23424	0.916917056078562	0.968953444779694	0.496329021390204	A2XNP3:OsI_14186,A2YCH7:OsI_22817
GO:0030154	biological_process	cell differentiation	1	1293	44	23424	0.917977495909971	0.969125802133694	0.411727483653238	A2WSP8:OsI_02893
GO:0022627	cellular_component	cytosolic small ribosomal subunit	1	1293	47	23424	0.930847731034432	0.980795658065548	0.385447005973244	A2YNY2:OsI_26961
GO:0030527	molecular_function	structural constituent of chromatin	1	1293	47	23424	0.930847731034432	0.980795658065548	0.385447005973244	A2YIV4:OsI_25157
GO:0051082	molecular_function	unfolded protein binding	2	1293	78	23424	0.934029346805391	0.983188786110938	0.464513058480576	A2XNH5:OsI_14115,A2XNP5:OsI_14188
GO:0006357	biological_process	regulation of transcription by RNA polymerase II	2	1293	79	23424	0.937025153538177	0.985381855716875	0.45863314634791	B8A8A6:OsI_02002,B8AUA3:OsI_14607
GO:0009658	biological_process	chloroplast organization	1	1293	49	23424	0.93828606057854	0.985748001386015	0.369714475117193	B8AU34:OsI_16005
GO:0004842	molecular_function	ubiquitin-protein transferase activity	4	1293	134	23424	0.94223813864893	0.988721359823112	0.540776396440073	A2XE57:OsI_10608,A2ZAC2:BRE1B,B8AN18:OsI_12718,B8AW27:OsI_19268
GO:0043565	molecular_function	sequence-specific DNA binding	11	1293	298	23424	0.942947222794265	0.988721359823112	0.668711751973715	A2WKY1:OsI_00493,A2WNP3:OsI_01473,A2WTI9:OsI_03172,A2WXN9:OsI_04690,A2YIQ6:OsI_25107,A2Z7C3:OsI_33603,A2ZAQ3:OsI_34834,B8ABC1:OsI_04142,B8AH00:OsI_05694,B8B8B7:OsI_26805,Q9XH37:HOX4
GO:0005874	cellular_component	microtubule	3	1293	112	23424	0.950615166365628	0.995794742652646	0.485250248591316	B8A7L2:OsI_03278,B8ABY9:OsI_02924,B8ALG6:OsI_09642
GO:0003777	molecular_function	microtubule motor activity	1	1293	55	23424	0.95613807736021	0.999640971489861	0.32938198692259	B8ABY9:OsI_02924
GO:0051015	molecular_function	actin filament binding	1	1293	55	23424	0.95613807736021	0.999640971489861	0.32938198692259	A2Z6I9:OsI_33269
GO:0007018	biological_process	microtubule-based movement	1	1293	56	23424	0.958564944833069	0.999999999999961	0.323500165727544	B8ABY9:OsI_02924
GO:0009873	biological_process	ethylene-activated signaling pathway	1	1293	57	23424	0.960857632539798	0.999999999999961	0.317824724223552	A2XSY7:OsI_15721
GO:0006886	biological_process	intracellular protein transport	3	1293	123	23424	0.968995459413498	0.999999999999961	0.441853884896158	A2WN65:OsI_01294,A2ZKS5:OsI_38419,B8ATN6:OsI_15817
GO:0048364	biological_process	root development	1	1293	62	23424	0.970553980201123	0.999999999999961	0.292193698076491	A2WXN9:OsI_04690
GO:0004843	molecular_function	cysteine-type deubiquitinase activity	1	1293	63	23424	0.972183708118251	0.999999999999961	0.287555702868928	B8BCW0:OsI_31841
GO:0006364	biological_process	rRNA processing	1	1293	63	23424	0.972183708118251	0.999999999999961	0.287555702868928	B8A8G0:OsI_04990
GO:0045893	biological_process	positive regulation of DNA-templated transcription	1	1293	63	23424	0.972183708118251	0.999999999999961	0.287555702868928	A2WXN9:OsI_04690
GO:0051301	biological_process	cell division	2	1293	97	23424	0.97317933659432	0.999999999999961	0.373525964551391	A2WTT8:OsI_03282,A2YMN8:OsI_26488
GO:0005730	cellular_component	nucleolus	3	1293	128	23424	0.975011637626632	0.999999999999961	0.424593967517401	A2XC85:OsI_09911,A2XGN8:OsI_11565,B8AWS5:OsI_21019
GO:0017018	molecular_function	myosin phosphatase activity	3	1293	128	23424	0.975011637626632	0.999999999999961	0.424593967517401	A2YGM0:OsI_24328,B8ACG8:OsI_04490,Q5MFV5:BIPP2C2
GO:0046982	molecular_function	protein heterodimerization activity	2	1293	101	23424	0.977897570699267	0.999999999999961	0.358732857044405	B8AKD0:OsI_10775,B8B8B7:OsI_26805
GO:0006887	biological_process	exocytosis	1	1293	68	23424	0.979075934530611	0.999999999999961	0.266411901187389	B8B6D3:OsI_26083
GO:0006952	biological_process	defense response	20	1293	538	23424	0.979295703613285	0.999999999999961	0.673457594079645	A2WW32:OCI,A2WYS1:OsI_05079,A2XFP6:OsI_11187,A2XI86:OsI_12145,A2XS65:OsI_014908,A2XUF3:OsI_16233,A2Y628:OsI_20451,A2YLZ3:OsI_26248,A2YW86:OsI_29596,A2YW89:OsI_29600,A2Z497:OsI_32474,A2Z590:OsI_32813,A2ZAS9:LTP110-A,A2ZLJ0:OsI_38687,A2ZLJ4:OsI_38691,A2ZN01:OsI_39211,B8ABC1:OsI_04142,B8AWH2:OsI_20937,Q5MQ85:CPS2,Q6E7D7:CPS4
GO:0007166	biological_process	cell surface receptor signaling pathway	2	1293	104	23424	0.98089805286502	0.999999999999961	0.348384793860432	A2Y359:OsI_19447,B8AT19:OsI_15545
GO:0022857	molecular_function	transmembrane transporter activity	8	1293	268	23424	0.982649224759931	0.999999999999961	0.540776396440073	A2WRB8:OsI_02405,A2XDJ5:OsI_10384,A2XDJ6:OsI_10385,A2XFS7:OsI_11222,A2XN75:OsI_14007,A2YI79:OsI_24917,A2Z6J1:OsI_33271,B8AYJ3:OsI_20070
GO:0006281	biological_process	DNA repair	2	1293	108	23424	0.984290336050625	0.999999999999961	0.335481653347083	A2Y138:OsI_18726,B8AF77:OsI_09546
GO:0006511	biological_process	ubiquitin-dependent protein catabolic process	2	1293	108	23424	0.984290336050625	0.999999999999961	0.335481653347083	A2WR13:OsI_02297,A2XBJ7:OsI_09656
GO:0048544	biological_process	recognition of pollen	2	1293	108	23424	0.984290336050625	0.999999999999961	0.335481653347083	A2WRY3:OsI_02620,A2ZIL9:OsI_37670
GO:0005886	cellular_component	plasma membrane	28	1293	747	23424	0.990480971138089	0.999999999999961	0.679047201955541	A2WWV5:ERG1,A2X367:OsI_06648,A2X3X6:OsI_06909,A2X837:OsI_08391,A2XBF4:OsI_09604,A2XHZ9:BC1,A2Y0P8:OsI_18572,A2Y0X2:CESA1,A2Y2I1:OsI_19212,A2Y5L5:OsI_20286,A2YH64:CATB,A2YKT5:OsI_25828,A2YWR4:OsI_29781,A2Z154:OsI_31326,B8A7Z5:OsI_01913,B8AD19:OsI_00227,B8AF63:SUT4,B8AN27:RGG1,B8APE0:OsI_11516,B8B6Q3:OsI_26239,B8BAF0:OsI_27668,B8BBP5:OsI_28194,B8BBP7:OsI_28196,B8BBP8:OsI_28197,B8BCD1:OsI_29867,B8BH…
GO:0009733	biological_process	response to auxin	1	1293	83	23424	0.991097272596995	0.999999999999961	0.218265172057138	B8ACG8:OsI_04490
GO:0004523	molecular_function	RNA-DNA hybrid ribonuclease activity	1	1293	86	23424	0.99249641119509	0.999999999999961	0.210651270706308	B8BHA5:OsI_33899
GO:0016887	molecular_function	ATP hydrolysis activity	15	1293	465	23424	0.992842223346384	0.999999999999961	0.584387396152983	A2X5I8:OsI_07468,A2XIK9:CHLI,A2XVR4:OsI_16727,A2XZS5:OsI_18238,A2YDR2:OsI_23250,A2YJ19:OsI_25225,A2Z1J1:OsI_31476,A2Z9D7:OsI_34338,A2ZH35:OsI_37097,B8ACD0:OsI_03029,B8B007:OsI_20656,B8B6Q3:OsI_26239,B8B7X8:OsI_25180,B8B9F6:OsI_30227,B8BIM0:OsI_37096
GO:0140359	molecular_function	ABC-type transporter activity	2	1293	124	23424	0.992885112702865	0.999999999999961	0.292193698076491	A2XVR4:OsI_16727,A2XZS5:OsI_18238
GO:0030247	molecular_function	polysaccharide binding	3	1293	158	23424	0.993450903258224	0.999999999999961	0.343974859760933	A2WTY8:OsI_03336,A2Y359:OsI_19447,B8AT19:OsI_15545
GO:0000978	molecular_function	RNA polymerase II cis-regulatory region sequence-specific DNA binding	1	1293	94	23424	0.995244346541686	0.999999999999961	0.192723502986622	B8AUA3:OsI_14607
GO:0106310	molecular_function	protein serine kinase activity	2	1293	135	23424	0.995905748089838	0.999999999999961	0.268385322677666	A2WRY3:OsI_02620,A2ZIL9:OsI_37670
GO:0015297	molecular_function	antiporter activity	1	1293	99	23424	0.996424078792767	0.999999999999961	0.182989992734772	B8AQT3:OsI_10524
GO:0016740	molecular_function	transferase activity	2	1293	142	23424	0.997128048868677	0.999999999999961	0.255155060292147	B8AX63:OsI_21144,B8B3A5:OsI_23221
GO:0061630	molecular_function	ubiquitin protein ligase activity	2	1293	143	23424	0.997270377241025	0.999999999999961	0.253370759171223	A2XEN7:OsI_10798,B8AZ12:OsI_20254
GO:0009451	biological_process	RNA modification	1	1293	107	23424	0.997734231670414	0.999999999999961	0.169308497950864	B8BA57:OsI_27570
GO:0007165	biological_process	signal transduction	1	1293	109	23424	0.997978557185683	0.999999999999961	0.166201920006812	A2XI24:OsI_12072
GO:0005516	molecular_function	calmodulin binding	1	1293	120	23424	0.998920963805996	0.999999999999961	0.150966744006187	A2XWK2:OsI_17031
GO:0000981	molecular_function	DNA-binding transcription factor activity, RNA polymerase II-specific	1	1293	141	23424	0.99967476196915	0.999999999999961	0.128482335324415	Q9XH37:HOX4
GO:0046983	molecular_function	protein dimerization activity	6	1293	353	23424	0.999928997413242	0.999999999999961	0.307920837633016	A2WST9:OsI_02932,A2YRE2:OsI_27880,A2Z4K2:OsI_32576,B8A7R5:OsI_04807,B8AUA3:OsI_14607,B8BAW2:OsI_27876
GO:0008270	molecular_function	zinc ion binding	19	1293	731	23424	0.999963342620326	0.999999999999961	0.470867546284688	A2WT25:OsI_03015,A2WUD7:OsI_03488,A2X9G3:OsI_08881,A2XNP3:OsI_14186,A2Y635:OsI_20458,A2YQW2:OsI_27689,A2YVC6:OsI_29284,A2YVC7:OsI_29285,A2YW42:OsI_29552,A2Z9X0:OsI_34532,A2ZMX3:OsI_39179,B8A7D9:OsI_04652,B8ACD0:OsI_03029,B8ARI0:OsI_17948,B8ATN6:OsI_15817,B8AW27:OsI_19268,B8AXJ3:OsI_18272,B8BET6:OsI_31059,Q38G74:GH2
GO:0003676	molecular_function	nucleic acid binding	5	1293	352	23424	0.999982997270142	0.999999999999961	0.257329677283274	A2XNP3:OsI_14186,A2Y635:OsI_20458,A2Z9X0:OsI_34532,B8AGM5:OsI_07008,B8BHA5:OsI_33899
GO:0003723	molecular_function	RNA binding	20	1293	784	23424	0.999985484703122	0.999999999999961	0.462143093896491	A2WTT8:OsI_03282,A2WUK8:OsI_03559,A2WVW4:OsI_04037,A2X6K5:OsI_07847,A2XEE2:OsI_10698,A2YCH7:OsI_22817,A2YDR2:OsI_23250,A2YGP5:OsI_24355,A2YQW2:OsI_27689,A2YVI4:OsI_29344,A2Z9A2:OsI_34297,B8A9W6:OsI_05378,B8ACG8:OsI_04490,B8AJW2:OsI_13512,B8AK58:OsI_12070,B8AM97:OsI_14057,B8AQ33:OsI_10381,B8B082:OsI_20751,B8BA57:OsI_27570,B8BEL6:OsI_32419
GO:0016567	biological_process	protein ubiquitination	6	1293	487	23424	0.999999853073381	0.999999999999961	0.223195186210379	A2XBJ7:OsI_09656,A2XE57:OsI_10608,A2ZAC2:BRE1B,B8AQG4:OsI_10455,B8B7L7:OsI_25033,B8BAG6:OsI_27703
GO:0051707	biological_process	response to other organism	4	1293	429	23424	0.999999935032141	0.999999999999961	0.168913839447482	A2WRY3:OsI_02620,A2Z590:OsI_32813,A2ZIL9:OsI_37670,B8AKX5:OsI_13796
GO:0003700	molecular_function	DNA-binding transcription factor activity	15	1293	802	23424	0.999999959637121	0.999999999999961	0.338828103754535	A2WNP3:OsI_01473,A2WTI9:OsI_03172,A2WXM2:OsI_04673,A2XSY7:OsI_15721,A2YIQ6:OsI_25107,A2Z183:OsI_31360,A2Z7C3:OsI_33603,A2ZAQ3:OsI_34834,B8A7R5:OsI_04807,B8ABC1:OsI_04142,B8AC63:OsI_01281,B8AF71:OsI_09543,B8AH00:OsI_05694,B8BB21:OsI_29362,B8BJQ2:OsI_35556
GO:0004672	molecular_function	protein kinase activity	11	1293	697	23424	0.999999980348665	0.999999999999961	0.285905454932808	A2X5B3:OsI_07384,A2XFM5:OsI_11165,A2YEJ4:OsI_23537,A2YMA9:OsI_26365,B8ABN5:OsI_04311,B8ACF6:OsI_04461,B8AF73:OsI_09473,B8AQ67:OsI_11701,B8AT19:OsI_15545,B8AXJ4:OsI_18274,B8BN89:OsI_37506
GO:0005524	molecular_function	ATP binding	85	1293	2628	23424	0.999999997816302	0.999999999999961	0.585943983585658	A2WP83:OsI_01652,A2WRY3:OsI_02620,A2WUL3:OsI_03566,A2X4M8:ITPK4,A2X5B3:OsI_07384,A2X5H5:IPK2,A2X5I8:OsI_07468,A2XC33:OsI_09855,A2XF47:OsI_10990,A2XF95:OsI_11040,A2XFM5:OsI_11165,A2XIK9:CHLI,A2XK57:GATC,A2XPB4:OsI_14427,A2XVR4:OsI_16727,A2XZS5:OsI_18238,A2Y053:SAM1,A2Y0P8:OsI_18572,A2Y2I1:OsI_19212,A2Y359:OsI_19447,A2Y361:OsI_19449,A2Y5F9:OsI_20227,A2Y7W1:AGPlar,A2YDR2:OsI_23250,A2YEJ4:OsI_23537,A…
GO:0016020	cellular_component	membrane	222	1293	5543	23424	0.999999997938736	0.999999999999961	0.72555548625741	A2WNA2:OsI_01326,A2WPL9:OsI_01800,A2WQ46:OsI_01978,A2WRB8:OsI_02405,A2WRQ9:OsI_02547,A2WRR8:OsI_02559,A2WRY3:OsI_02620,A2WS96:CYP72A31,A2WTJ9:OsI_03186,A2WVV7:OsI_04029,A2WW31:OsI_04109,A2WW37:OsI_04116,A2WWC8:OsI_04209,A2WWG9:OsI_04249,A2WX99:dl119,A2WXN0:OsI_04681,A2WYG6:OsI_04969,A2WYL0:OsI_05014,A2WYX4:OsI_05140,A2WZV2:OsI_05495,A2WZY4:OsI_05525,A2X281:OsI_06307,A2X697:OsI_07735,A2X6A0:OsI_07…
GO:0006355	biological_process	regulation of DNA-templated transcription	6	1293	593	23424	0.999999999178931	0.999999999999961	0.183298576196382	A2WSP8:OsI_02893,A2XGX6:OsI_11655,B8AKD0:OsI_10775,B8AKX2:OsI_13791,B8AN59:OsI_14242,B8BBB4:OsI_29393
GO:0043531	molecular_function	ADP binding	1	1293	488	23424	0.999999999999316	0.999999999999961	0.037122969837587	A2Z590:OsI_32813
GO:0005634	cellular_component	nucleus	71	1293	2623	23424	0.999999999999906	0.999999999999961	0.490368531808126	A2WJL9:OsI_00014,A2WLQ6:OsI_00777,A2WNA2:OsI_01326,A2WNP3:OsI_01473,A2WSP8:OsI_02893,A2WSZ6:ZHD5,A2WTI9:OsI_03172,A2WTT8:OsI_03282,A2WUW6:OsI_03675,A2WXB4:OsI_04560,A2WXM2:OsI_04673,A2WXN9:OsI_04690,A2X6K5:OsI_07847,A2X953:OsI_08767,A2XE45:NSHB2,A2XFP6:OsI_11187,A2XI24:OsI_12072,A2XJR1:OsI_12681,A2XQ59:OsI_14763,A2XSY7:OsI_15721,A2XUF3:OsI_16233,A2XWH1:OsI_16998,A2Y138:OsI_18726,A2Y573:OsI_20144,…
GO:0003677	molecular_function	DNA binding	22	1293	1338	23424	0.999999999999961	0.999999999999961	0.297871602523419	A2WN23:OsI_01247,A2WSZ6:ZHD5,A2WTT8:OsI_03282,A2WYD1:OsI_04935,A2XC85:OsI_09911,A2XSY7:OsI_15721,A2XWH1:OsI_16998,A2Y138:OsI_18726,A2YIV4:OsI_25157,A2YUJ5:OsI_29001,A2Z259:ZHD1,B8A707:OsI_04629,B8AC63:OsI_01281,B8AF77:OsI_09546,B8AIH6:OsI_06005,B8AMD1:OsI_09828,B8AU52:OsI_17375,B8AVV8:OsI_16437,B8BAW2:OsI_27876,B8BF60:OsI_31304,B8BJQ2:OsI_35556,B8BN22:OsI_39154

## Sheet: DT_302B-vs-CK_302B
id	Category	Term	ListHits	ListTotal	PopHits	PopTotal	p-value	q-value	Enrichment_score	Substances
GO:0016702	molecular_function	oxidoreductase activity, acting on single donors with incorporation of molecular oxygen, incorporation of two atoms of oxygen	4	226	31	23424	0.000216378379237948	0.070106594873095	13.3736797031116	A2X8P7:OsI_08611,A2ZLM2:OsI_38720,B8AJB1:OsI_06220,B8BMH5:OsI_38715
GO:0034440	biological_process	lipid oxidation	3	226	16	23424	0.000452321329004382	0.0732760552987099	19.4336283185841	A2ZLM2:OsI_38720,B8AJB1:OsI_06220,B8BMH5:OsI_38715
GO:0005576	cellular_component	extracellular region	12	226	440	23424	0.00123910842023327	0.125040983606557	2.82670957361223	A2X2T8:OsI_06503,A2X9J7:OsI_08914,A2X9T0:OsI_09000,A2XH55:OsI_11730,A2XM07:OsI_13514,A2XZM2:OsI_18180,A2YBR3:OsI_22542,A2YHS1:OsI_24744,A2YIB0:OsI_24946,A2Z9V3:OsI_34514,B8ARU4:OsI_18019,B8ARU5:OsI_18021
GO:0033897	molecular_function	ribonuclease T2 activity	2	226	8	23424	0.00249752993880913	0.125040983606557	25.9115044247788	A2Z3I6:OsI_32190,A2Z3I8:OsI_32193
GO:0031408	biological_process	oxylipin biosynthetic process	3	226	29	23424	0.00269101225407554	0.125040983606557	10.7220018309429	A2ZLM2:OsI_38720,B8AJB1:OsI_06220,B8BMH5:OsI_38715
GO:0009800	biological_process	cinnamic acid biosynthetic process	2	226	9	23424	0.00319073157329899	0.125040983606557	23.0324483775811	A2XVK1:OsI_16658,B8AFQ6:OsI_08143
GO:0042744	biological_process	hydrogen peroxide catabolic process	6	226	154	23424	0.00387996814288921	0.125040983606557	4.03815653373175	A2X2T8:OsI_06503,A2XH55:OsI_11730,A2YBR3:OsI_22542,A2YIB0:OsI_24946,B8ARU4:OsI_18019,B8ARU5:OsI_18021
GO:0140825	molecular_function	lactoperoxidase activity	6	226	162	23424	0.00496026504466462	0.125040983606557	3.83874139626352	A2X2T8:OsI_06503,A2XH55:OsI_11730,A2YBR3:OsI_22542,A2YIB0:OsI_24946,B8ARU4:OsI_18019,B8ARU5:OsI_18021
GO:1901002	biological_process	positive regulation of response to salt stress	2	226	13	23424	0.00673976019870267	0.125040983606557	15.9455411844792	A2XNB9:SNAC1,B8ALJ6:OsI_11072
GO:0020037	molecular_function	heme binding	13	226	630	23424	0.00847113763892556	0.125040983606557	2.13872734934682	A2X2H2:OsI_06389,A2X2T8:OsI_06503,A2XEJ7:OsI_10754,A2XH55:OsI_11730,A2XPI4:OsI_14498,A2XV93:OsI_16533,A2YBR3:OsI_22542,A2YIB0:OsI_24946,A2YJH0:OsI_25380,A2Z5X0:OsI_33044,B8ARU4:OsI_18019,B8ARU5:OsI_18021,B8BNF9:OsI_37673
GO:0006970	biological_process	response to osmotic stress	2	226	15	23424	0.00895845736006212	0.125040983606557	13.8194690265487	A2X9T6:OsI_09007,A2YRE2:OsI_27880
GO:0004038	molecular_function	allantoinase activity	1	226	1	23424	0.00964822404371579	0.125040983606557	103.646017699115	B8ARI0:OsI_17948
GO:0004451	molecular_function	isocitrate lyase activity	1	226	1	23424	0.00964822404371579	0.125040983606557	103.646017699115	B8B6W9:OsI_26281
GO:0008126	molecular_function	acetylesterase activity	1	226	1	23424	0.00964822404371579	0.125040983606557	103.646017699115	A2XNZ2:OsI_14292
GO:0016231	molecular_function	beta-N-acetylglucosaminidase activity	1	226	1	23424	0.00964822404371579	0.125040983606557	103.646017699115	A2XI16:OsI_12064
GO:0016409	molecular_function	palmitoyltransferase activity	1	226	1	23424	0.00964822404371579	0.125040983606557	103.646017699115	B8B9F6:OsI_30227
GO:0030744	molecular_function	luteolin O-methyltransferase activity	1	226	1	23424	0.00964822404371579	0.125040983606557	103.646017699115	A2YRE2:OsI_27880
GO:0030755	molecular_function	quercetin 3-O-methyltransferase activity	1	226	1	23424	0.00964822404371579	0.125040983606557	103.646017699115	A2YRE2:OsI_27880
GO:0033511	biological_process	luteolin biosynthetic process	1	226	1	23424	0.00964822404371579	0.125040983606557	103.646017699115	A2XPI4:OsI_14498
GO:0033799	molecular_function	myricetin 3'-O-methyltransferase activity	1	226	1	23424	0.00964822404371579	0.125040983606557	103.646017699115	A2YRE2:OsI_27880
GO:0042246	biological_process	tissue regeneration	1	226	1	23424	0.00964822404371579	0.125040983606557	103.646017699115	A2XYR8:OsI_17849
GO:0047763	molecular_function	caffeate O-methyltransferase activity	1	226	1	23424	0.00964822404371579	0.125040983606557	103.646017699115	A2YRE2:OsI_27880
GO:0051555	biological_process	flavonol biosynthetic process	1	226	1	23424	0.00964822404371579	0.125040983606557	103.646017699115	A2YRE2:OsI_27880
GO:0071528	biological_process	tRNA re-export from nucleus	1	226	1	23424	0.00964822404371579	0.125040983606557	103.646017699115	A2YNM7:OsI_26846
GO:1901137	biological_process	carbohydrate derivative biosynthetic process	1	226	1	23424	0.00964822404371579	0.125040983606557	103.646017699115	B8AGC4:OsI_08364
GO:0006979	biological_process	response to oxidative stress	6	226	212	23424	0.0172043668053646	0.144698157364737	2.93337785940892	A2X2T8:OsI_06503,A2XH55:OsI_11730,A2YBR3:OsI_22542,A2YIB0:OsI_24946,B8ARU4:OsI_18019,B8ARU5:OsI_18021
GO:0004180	molecular_function	carboxypeptidase activity	1	226	2	23424	0.0192037677984065	0.144698157364737	51.8230088495575	B8A9D2:OsI_03680
GO:0004482	molecular_function	mRNA 5'-cap (guanine-N7-)-methyltransferase activity	1	226	2	23424	0.0192037677984065	0.144698157364737	51.8230088495575	B8AJI6:OsI_09172
GO:0005457	molecular_function	GDP-fucose transmembrane transporter activity	1	226	2	23424	0.0192037677984065	0.144698157364737	51.8230088495575	B8AQT3:OsI_10524
GO:0006816	biological_process	calcium ion transport	1	226	2	23424	0.0192037677984065	0.144698157364737	51.8230088495575	B8AKD4:OsI_10850
GO:0008843	molecular_function	endochitinase activity	1	226	2	23424	0.0192037677984065	0.144698157364737	51.8230088495575	A2XI16:OsI_12064
GO:0010014	biological_process	meristem initiation	1	226	2	23424	0.0192037677984065	0.144698157364737	51.8230088495575	A2YNM7:OsI_26846
GO:0010071	biological_process	root meristem specification	1	226	2	23424	0.0192037677984065	0.144698157364737	51.8230088495575	B8BLH7:OsI_36788
GO:0017096	molecular_function	acetylserotonin O-methyltransferase activity	1	226	2	23424	0.0192037677984065	0.144698157364737	51.8230088495575	A2YRE2:OsI_27880
GO:0031537	biological_process	regulation of anthocyanin metabolic process	1	226	2	23424	0.0192037677984065	0.144698157364737	51.8230088495575	A2YRE2:OsI_27880
GO:0032993	cellular_component	protein-DNA complex	1	226	2	23424	0.0192037677984065	0.144698157364737	51.8230088495575	B8ABR4:OsI_01171
GO:0034399	cellular_component	nuclear periphery	1	226	2	23424	0.0192037677984065	0.144698157364737	51.8230088495575	B8B558:OsI_27093
GO:0042428	biological_process	serotonin metabolic process	1	226	2	23424	0.0192037677984065	0.144698157364737	51.8230088495575	A2YRE2:OsI_27880
GO:0043625	cellular_component	delta DNA polymerase complex	1	226	2	23424	0.0192037677984065	0.144698157364737	51.8230088495575	B8AMD1:OsI_09828
GO:0050897	molecular_function	cobalt ion binding	1	226	2	23424	0.0192037677984065	0.144698157364737	51.8230088495575	B8ARI0:OsI_17948
GO:0061817	biological_process	endoplasmic reticulum-plasma membrane tethering	1	226	2	23424	0.0192037677984065	0.144698157364737	51.8230088495575	B8AGC5:OsI_08365
GO:0090158	biological_process	endoplasmic reticulum membrane organization	1	226	2	23424	0.0192037677984065	0.144698157364737	51.8230088495575	B8AGC5:OsI_08365
GO:1900369	biological_process	negative regulation of post-transcriptional gene silencing by regulatory ncRNA	1	226	2	23424	0.0192037677984065	0.144698157364737	51.8230088495575	B8BKS1:OsI_36281
GO:0030145	molecular_function	manganese ion binding	3	226	60	23424	0.0202665752711165	0.147761370460341	5.18230088495575	A2XXL8:OsI_17426,A2YRZ7:OsI_28093,A2YVX8:OsI_29483
GO:0008610	biological_process	lipid biosynthetic process	2	226	23	23424	0.0205224125639362	0.147761370460341	9.0126971912274	A2Z1F5:GL1-1,B8AGC4:OsI_08364
GO:0016758	molecular_function	hexosyltransferase activity	2	226	24	23424	0.0222476875078246	0.156701103315982	8.63716814159292	A2Y781:OsI_20896,A2Z1J5:OsI_31481
GO:0004867	molecular_function	serine-type endopeptidase inhibitor activity	3	226	64	23424	0.0239968880471347	0.157428401882047	4.85840707964602	A2XLR0:OsI_13414,A2ZLE5:OsI_38643,B8BPE9:OsI_38185
GO:0006869	biological_process	lipid transport	3	226	67	23424	0.0270216132822315	0.157428401882047	4.64086646413948	A2ZAS9:LTP110-A,B8APC4:OsI_10163,B8AQK4:OsI_11843
GO:0009654	cellular_component	photosystem II oxygen evolving complex	2	226	27	23424	0.0277651416443862	0.157428401882047	7.67748279252704	A2WYS4:OsI_05082,B8B7B0:OsI_24892
GO:0000256	biological_process	allantoin catabolic process	1	226	3	23424	0.028667517626669	0.157428401882047	34.5486725663717	B8ARI0:OsI_17948
GO:0004425	molecular_function	indole-3-glycerol-phosphate synthase activity	1	226	3	23424	0.028667517626669	0.157428401882047	34.5486725663717	B8BDF0:OsI_30567
GO:0006097	biological_process	glyoxylate cycle	1	226	3	23424	0.028667517626669	0.157428401882047	34.5486725663717	B8B6W9:OsI_26281
GO:0010344	biological_process	seed oilbody biogenesis	1	226	3	23424	0.028667517626669	0.157428401882047	34.5486725663717	A2YRE2:OsI_27880
GO:0010555	biological_process	response to mannitol	1	226	3	23424	0.028667517626669	0.157428401882047	34.5486725663717	A2YRE2:OsI_27880
GO:0032469	biological_process	endoplasmic reticulum calcium ion homeostasis	1	226	3	23424	0.028667517626669	0.157428401882047	34.5486725663717	B8AKD4:OsI_10850
GO:0035243	molecular_function	protein-arginine omega-N symmetric methyltransferase activity	1	226	3	23424	0.028667517626669	0.157428401882047	34.5486725663717	A2X0Q3:PRMT5
GO:0048354	biological_process	mucilage biosynthetic process involved in seed coat development	1	226	3	23424	0.028667517626669	0.157428401882047	34.5486725663717	A2YRE2:OsI_27880
GO:0070390	cellular_component	transcription export complex 2	1	226	3	23424	0.028667517626669	0.157428401882047	34.5486725663717	B8B558:OsI_27093
GO:0072318	biological_process	clathrin coat disassembly	1	226	3	23424	0.028667517626669	0.157428401882047	34.5486725663717	B8AX55:OsI_21128
GO:0005789	cellular_component	endoplasmic reticulum membrane	6	226	240	23424	0.0293651978166859	0.158572068210104	2.59115044247788	A2XMJ6:OsI_13754,A2Z1F5:GL1-1,B8A7Z9:OsI_03344,B8AGC5:OsI_08365,B8AKD4:OsI_10850,B8BKR1:OsI_36267
GO:0016491	molecular_function	oxidoreductase activity	8	226	388	23424	0.0352490136496387	0.168836628361029	2.13703129276526	A2XLE6:OsI_13295,A2YI35:OsI_24865,A2Z1F5:GL1-1,A2Z2T5:OsI_31930,B8AE43:OsI_09192,B8B5L4:OsI_27231,B8B5M2:OsI_27238,B8B6B2:OsI_27445
GO:0000243	cellular_component	commitment complex	1	226	4	23424	0.0380403514517134	0.168836628361029	25.9115044247788	B8AGV3:OsI_05466
GO:0004758	molecular_function	serine C-palmitoyltransferase activity	1	226	4	23424	0.0380403514517134	0.168836628361029	25.9115044247788	B8BKR1:OsI_36267
GO:0006145	biological_process	purine nucleobase catabolic process	1	226	4	23424	0.0380403514517134	0.168836628361029	25.9115044247788	B8ARI0:OsI_17948
GO:0009514	cellular_component	glyoxysome	1	226	4	23424	0.0380403514517134	0.168836628361029	25.9115044247788	B8B6W9:OsI_26281
GO:0010136	biological_process	ureide catabolic process	1	226	4	23424	0.0380403514517134	0.168836628361029	25.9115044247788	B8ARI0:OsI_17948
GO:0010162	biological_process	seed dormancy process	1	226	4	23424	0.0380403514517134	0.168836628361029	25.9115044247788	A2YQD7:OsI_27503
GO:0016992	molecular_function	lipoate synthase activity	1	226	4	23424	0.0380403514517134	0.168836628361029	25.9115044247788	B8AA76:LIP1P-1
GO:0030187	biological_process	melatonin biosynthetic process	1	226	4	23424	0.0380403514517134	0.168836628361029	25.9115044247788	A2YRE2:OsI_27880
GO:0031515	cellular_component	tRNA (m1A) methyltransferase complex	1	226	4	23424	0.0380403514517134	0.168836628361029	25.9115044247788	B8AUA4:OsI_14608
GO:0034511	molecular_function	U3 snoRNA binding	1	226	4	23424	0.0380403514517134	0.168836628361029	25.9115044247788	A2XJR1:OsI_12681
GO:0034719	cellular_component	SMN-Sm protein complex	1	226	4	23424	0.0380403514517134	0.168836628361029	25.9115044247788	B8AGV3:OsI_05466
GO:0034728	biological_process	nucleosome organization	1	226	4	23424	0.0380403514517134	0.168836628361029	25.9115044247788	B8A881:OsI_01941
GO:0006357	biological_process	regulation of transcription by RNA polymerase II	3	226	79	23424	0.0410467135472457	0.179718043098752	3.9359247227512	A2WTN1:OsI_03219,A2YQZ8:OsI_27725,B8A881:OsI_01941
GO:0015979	biological_process	photosynthesis	3	226	82	23424	0.0450258701657832	0.182532106944115	3.79192747679689	A2WYS4:OsI_05082,B8B7B0:OsI_24892,P0C417:psbL
GO:0009611	biological_process	response to wounding	2	226	36	23424	0.0471090670005722	0.182532106944115	5.75811209439528	A2ZLE5:OsI_38643,B8BPE9:OsI_38185
GO:0000228	cellular_component	nuclear chromosome	1	226	5	23424	0.0473231388373632	0.182532106944115	20.729203539823	B8ABR4:OsI_01171
GO:0004450	molecular_function	isocitrate dehydrogenase (NADP+) activity	1	226	5	23424	0.0473231388373632	0.182532106944115	20.729203539823	A2Y7Q3:OsI_21072
GO:0006102	biological_process	isocitrate metabolic process	1	226	5	23424	0.0473231388373632	0.182532106944115	20.729203539823	A2Y7Q3:OsI_21072
GO:0010492	biological_process	maintenance of shoot apical meristem identity	1	226	5	23424	0.0473231388373632	0.182532106944115	20.729203539823	B8BLH7:OsI_36788
GO:0048188	cellular_component	Set1C/COMPASS complex	1	226	5	23424	0.0473231388373632	0.182532106944115	20.729203539823	A2XDS0:OsI_10465
GO:0051260	biological_process	protein homooligomerization	1	226	5	23424	0.0473231388373632	0.182532106944115	20.729203539823	B8BH28:OsI_33750
GO:0090333	biological_process	regulation of stomatal closure	1	226	5	23424	0.0473231388373632	0.182532106944115	20.729203539823	A2YRE2:OsI_27880
GO:0140824	molecular_function	thioredoxin-dependent peroxiredoxin activity	1	226	5	23424	0.0473231388373632	0.182532106944115	20.729203539823	P0C5C8:OsI_27030
GO:0008728	molecular_function	GTP diphosphokinase activity	1	226	6	23424	0.0565167410672941	0.1927967711445	17.2743362831858	A2Y0P2:OsI_18566
GO:0016558	biological_process	protein import into peroxisome matrix	1	226	6	23424	0.0565167410672941	0.1927967711445	17.2743362831858	B8B9F6:OsI_30227
GO:0016717	molecular_function	oxidoreductase activity, acting on paired donors, with oxidation of a pair of donors resulting in the reduction of molecular oxygen to two molecules of water	1	226	6	23424	0.0565167410672941	0.1927967711445	17.2743362831858	A2XPI4:OsI_14498
GO:0031491	molecular_function	nucleosome binding	1	226	6	23424	0.0565167410672941	0.1927967711445	17.2743362831858	B8A881:OsI_01941
GO:0032957	biological_process	inositol trisphosphate metabolic process	1	226	6	23424	0.0565167410672941	0.1927967711445	17.2743362831858	A2X4M8:ITPK4
GO:0045548	molecular_function	phenylalanine ammonia-lyase activity	1	226	6	23424	0.0565167410672941	0.1927967711445	17.2743362831858	A2XVK1:OsI_16658
GO:0047325	molecular_function	inositol tetrakisphosphate 1-kinase activity	1	226	6	23424	0.0565167410672941	0.1927967711445	17.2743362831858	A2X4M8:ITPK4
GO:0052725	molecular_function	inositol-1,3,4-trisphosphate 6-kinase activity	1	226	6	23424	0.0565167410672941	0.1927967711445	17.2743362831858	A2X4M8:ITPK4
GO:0052726	molecular_function	inositol-1,3,4-trisphosphate 5-kinase activity	1	226	6	23424	0.0565167410672941	0.1927967711445	17.2743362831858	A2X4M8:ITPK4
GO:0097526	cellular_component	spliceosomal tri-snRNP complex	1	226	6	23424	0.0565167410672941	0.1927967711445	17.2743362831858	B8AGV3:OsI_05466
GO:0009055	molecular_function	electron transfer activity	3	226	90	23424	0.0565299174652084	0.1927967711445	3.45486725663717	A2WX74:OsI_04516,A2YR19:OsI_27746,A2YWC7:OsI_29638
GO:0006099	biological_process	tricarboxylic acid cycle	2	226	42	23424	0.0620272048852161	0.201678837927677	4.93552465233881	A2Y7Q3:OsI_21072,B8B6W9:OsI_26281
GO:0000287	molecular_function	magnesium ion binding	4	226	155	23424	0.0635389950504244	0.201678837927677	2.67473594062232	A2WXB3:OsI_04559,A2X4M8:ITPK4,A2Y7Q3:OsI_21072,B8BAM5:OsI_27759
GO:0005783	cellular_component	endoplasmic reticulum	5	226	223	23424	0.0655126323180319	0.201678837927677	2.32390174213262	A2XNP5:OsI_14188,B8ALM3:OsI_11119,B8ARI0:OsI_17948,B8AX55:OsI_21128,B8BLH7:OsI_36788
GO:0005687	cellular_component	U4 snRNP	1	226	7	23424	0.0656220112235327	0.201678837927677	14.8065739570164	B8AGV3:OsI_05466
GO:0007033	biological_process	vacuole organization	1	226	7	23424	0.0656220112235327	0.201678837927677	14.8065739570164	B8A772:OsI_03188
GO:0009001	molecular_function	serine O-acetyltransferase activity	1	226	7	23424	0.0656220112235327	0.201678837927677	14.8065739570164	A2XDA9:OsI_10292
GO:0015969	biological_process	guanosine tetraphosphate metabolic process	1	226	7	23424	0.0656220112235327	0.201678837927677	14.8065739570164	A2Y0P2:OsI_18566
GO:0030036	biological_process	actin cytoskeleton organization	1	226	7	23424	0.0656220112235327	0.201678837927677	14.8065739570164	B8AMA4:OsI_14069
GO:0050105	molecular_function	L-gulonolactone oxidase activity	1	226	7	23424	0.0656220112235327	0.201678837927677	14.8065739570164	A2YQM4:OsI_27592
GO:0051026	biological_process	chiasma assembly	1	226	7	23424	0.0656220112235327	0.201678837927677	14.8065739570164	B8BAW2:OsI_27876
GO:0008289	molecular_function	lipid binding	3	226	96	23424	0.0659813482109066	0.201678837927677	3.23893805309735	A2ZAS9:LTP110-A,B8APC4:OsI_10163,B8AQK4:OsI_11843
GO:0003779	molecular_function	actin binding	2	226	45	23424	0.0700087526343941	0.211989120126576	4.60648967551622	B8AMA4:OsI_14069,B8BN48:OsI_39206
GO:0006486	biological_process	protein glycosylation	3	226	99	23424	0.0709612387376532	0.21288371621296	3.1407884151247	A2WYK9:OsI_05013,A2Y781:OsI_20896,A2Z1J5:OsI_31481
GO:0009539	cellular_component	photosystem II reaction center	1	226	8	23424	0.0746397942642075	0.217867507582011	12.9557522123894	P0C417:psbL
GO:0010078	biological_process	maintenance of root meristem identity	1	226	8	23424	0.0746397942642075	0.217867507582011	12.9557522123894	B8BLH7:OsI_36788
GO:0030131	cellular_component	clathrin adaptor complex	1	226	8	23424	0.0746397942642075	0.217867507582011	12.9557522123894	B8AW82:OsI_20841
GO:0030170	molecular_function	pyridoxal phosphate binding	3	226	102	23424	0.0761051763404942	0.220161402985001	3.04841228526809	A2Z9C9:OsI_34329,B8AZ97:OsI_20323,B8BKR1:OsI_36267
GO:0006952	biological_process	defense response	9	226	538	23424	0.0778979221930951	0.221259592912411	1.73385531466921	A2WW32:OCI,A2YUN0:OsI_29036,A2ZAS9:LTP110-A,B8ADS2:MLO,B8AKA0:OsI_10792,B8AMD8:OsI_09847,B8BGY3:OsI_33669,B8BMG3:OsI_38692,B8BN43:OsI_39182
GO:0046872	molecular_function	metal ion binding	21	226	1563	23424	0.0781199484066984	0.221259592912411	1.39255685968101	A2WX74:OsI_04516,A2WYR7:OsI_05074,A2X2T8:OsI_06503,A2X8P7:OsI_08611,A2XH55:OsI_11730,A2YAK0:OsI_22117,A2YBR3:OsI_22542,A2YIB0:OsI_24946,A2ZLM2:OsI_38720,B8AA76:LIP1P-1,B8AC45:OsI_04365,B8AJB1:OsI_06220,B8ARU4:OsI_18019,B8ARU5:OsI_18021,B8B010:OsI_20665,B8B6W9:OsI_26281,B8B7F6:OsI_26461,B8BAH5:OsI_29117,B8BAW2:OsI_27876,B8BMH5:OsI_38715,B8BNF9:OsI_37673
GO:0003918	molecular_function	DNA topoisomerase type II (double strand cut, ATP-hydrolyzing) activity	1	226	9	23424	0.083570927100571	0.221259592912411	11.5162241887906	B8BAW2:OsI_27876
GO:0003978	molecular_function	UDP-glucose 4-epimerase activity	1	226	9	23424	0.083570927100571	0.221259592912411	11.5162241887906	B8AUF7:OsI_17430
GO:0006559	biological_process	L-phenylalanine catabolic process	1	226	9	23424	0.083570927100571	0.221259592912411	11.5162241887906	A2XVK1:OsI_16658
GO:0006796	biological_process	phosphate-containing compound metabolic process	1	226	9	23424	0.083570927100571	0.221259592912411	11.5162241887906	A2WXB3:OsI_04559
GO:0008420	molecular_function	RNA polymerase II CTD heptapeptide repeat phosphatase activity	1	226	9	23424	0.083570927100571	0.221259592912411	11.5162241887906	B8BKS1:OsI_36281
GO:0009543	cellular_component	chloroplast thylakoid lumen	1	226	9	23424	0.083570927100571	0.221259592912411	11.5162241887906	A2WYS4:OsI_05082
GO:0019346	biological_process	transsulfuration	1	226	9	23424	0.083570927100571	0.221259592912411	11.5162241887906	A2Z9C9:OsI_34329
GO:0048316	biological_process	seed development	1	226	9	23424	0.083570927100571	0.221259592912411	11.5162241887906	B8BAW2:OsI_27876
GO:0009653	biological_process	anatomical structure morphogenesis	2	226	50	23424	0.083996697309341	0.221259592912411	4.1458407079646	A2X9J7:OsI_08914,A2Z9V3:OsI_34514
GO:0006633	biological_process	fatty acid biosynthetic process	3	226	110	23424	0.0905913949101853	0.226839858561717	2.82670957361223	A2ZLM2:OsI_38720,B8AJB1:OsI_06220,B8BMH5:OsI_38715
GO:0000162	biological_process	tryptophan biosynthetic process	1	226	10	23424	0.092416238673292	0.226839858561717	10.3646017699115	B8BDF0:OsI_30567
GO:0003885	molecular_function	D-arabinono-1,4-lactone oxidase activity	1	226	10	23424	0.092416238673292	0.226839858561717	10.3646017699115	A2YQM4:OsI_27592
GO:0005666	cellular_component	RNA polymerase III complex	1	226	10	23424	0.092416238673292	0.226839858561717	10.3646017699115	B8A7K6:OsI_03266
GO:0005689	cellular_component	U12-type spliceosomal complex	1	226	10	23424	0.092416238673292	0.226839858561717	10.3646017699115	B8AGV3:OsI_05466
GO:0016688	molecular_function	L-ascorbate peroxidase activity	1	226	10	23424	0.092416238673292	0.226839858561717	10.3646017699115	B8BNF9:OsI_37673
GO:0034715	cellular_component	pICln-Sm protein complex	1	226	10	23424	0.092416238673292	0.226839858561717	10.3646017699115	B8AGV3:OsI_05466
GO:0070417	biological_process	cellular response to cold	1	226	10	23424	0.092416238673292	0.226839858561717	10.3646017699115	A2YNP0:SPX6
GO:0102682	molecular_function	cytokinin riboside 5'-monophosphate phosphoribohydrolase activity	1	226	10	23424	0.092416238673292	0.226839858561717	10.3646017699115	A2XPA2:OsI_14412
GO:0005506	molecular_function	iron ion binding	8	226	486	23424	0.0997392797137442	0.230601483178571	1.70610728722823	A2X2H2:OsI_06389,A2XEJ7:OsI_10754,A2XPI4:OsI_14498,A2XV93:OsI_16533,A2YJH0:OsI_25380,A2Z1F5:GL1-1,A2Z5X0:OsI_33044,B8B270:OsI_24300
GO:0005049	molecular_function	nuclear export signal receptor activity	1	226	11	23424	0.101176550028031	0.230601483178571	9.4223652453741	A2YNM7:OsI_26846
GO:0006012	biological_process	galactose metabolic process	1	226	11	23424	0.101176550028031	0.230601483178571	9.4223652453741	B8AUF7:OsI_17430
GO:0006995	biological_process	cellular response to nitrogen starvation	1	226	11	23424	0.101176550028031	0.230601483178571	9.4223652453741	B8ARI0:OsI_17948
GO:0015035	molecular_function	protein-disulfide reductase activity	1	226	11	23424	0.101176550028031	0.230601483178571	9.4223652453741	A2XYR8:OsI_17849
GO:0016161	molecular_function	beta-amylase activity	1	226	11	23424	0.101176550028031	0.230601483178571	9.4223652453741	A2YMB7:OsI_26372
GO:0030042	biological_process	actin filament depolymerization	1	226	11	23424	0.101176550028031	0.230601483178571	9.4223652453741	B8BN48:OsI_39206
GO:0102229	molecular_function	amylopectin maltohydrolase activity	1	226	11	23424	0.101176550028031	0.230601483178571	9.4223652453741	A2YMB7:OsI_26372
GO:0120029	biological_process	proton export across plasma membrane	1	226	11	23424	0.101176550028031	0.230601483178571	9.4223652453741	B8AQ08:OsI_13084
GO:1902584	biological_process	positive regulation of response to water deprivation	1	226	11	23424	0.101176550028031	0.230601483178571	9.4223652453741	A2XNB9:SNAC1
GO:0009414	biological_process	response to water deprivation	2	226	56	23424	0.101777815106591	0.230601483178571	3.70164348925411	A2Z1F5:GL1-1,B8ALJ6:OsI_11072
GO:0004556	molecular_function	alpha-amylase activity	1	226	12	23424	0.109852674390294	0.241360472865586	8.63716814159292	B8A8P2:OsI_03507
GO:0009553	biological_process	embryo sac development	1	226	12	23424	0.109852674390294	0.241360472865586	8.63716814159292	B8BAW2:OsI_27876
GO:0015833	biological_process	peptide transport	1	226	12	23424	0.109852674390294	0.241360472865586	8.63716814159292	B8AJX1:OsI_13528
GO:0031982	cellular_component	vesicle	1	226	12	23424	0.109852674390294	0.241360472865586	8.63716814159292	B8AX55:OsI_21128
GO:0006457	biological_process	protein folding	2	226	60	23424	0.114153499648411	0.241360472865586	3.45486725663717	A2XNP5:OsI_14188,B8ABI4:OsI_02763
GO:0005737	cellular_component	cytoplasm	14	226	1016	23424	0.115628991310958	0.241360472865586	1.42819315727127	A2WXB3:OsI_04559,A2X0Q3:PRMT5,A2XDA9:OsI_10292,A2XIB4:OsI_12175,A2XVK1:OsI_16658,A2YNM7:OsI_26846,A2YRE2:OsI_27880,B8A772:OsI_03188,B8A7L2:OsI_03278,B8ALJ6:OsI_11072,B8ANB4:OsI_10014,B8B558:OsI_27093,B8B7P2:OsI_24992,P0C5C8:OsI_27030
GO:0004674	molecular_function	protein serine/threonine kinase activity	10	226	672	23424	0.117032117917624	0.241360472865586	1.54235145385588	A2WM87:OsI_00958,A2WMC7:OsI_00997,A2X055:OsI_05597,A2XC33:OsI_09855,A2Z092:OsI_31020,A2Z154:OsI_31326,B8ARZ7:OsI_15261,B8B7P2:OsI_24992,B8BCD1:OsI_29867,B8BNU6:OsI_37182
GO:0006749	biological_process	glutathione metabolic process	2	226	61	23424	0.117305594324112	0.241360472865586	3.39823008849558	A2Z9J2:OsI_34391,B8BHY6:OsI_34392
GO:1990538	molecular_function	xylan O-acetyltransferase activity	2	226	61	23424	0.117305594324112	0.241360472865586	3.39823008849558	A2XFH5:OsI_11114,B8A852:OsI_04903
GO:1990937	biological_process	xylan acetylation	2	226	61	23424	0.117305594324112	0.241360472865586	3.39823008849558	A2XFH5:OsI_11114,B8A852:OsI_04903
GO:0005247	molecular_function	voltage-gated chloride channel activity	1	226	13	23424	0.118445417239593	0.241360472865586	7.97277059223962	A2YTR4:K0031E03.24
GO:0006261	biological_process	DNA-templated DNA replication	1	226	13	23424	0.118445417239593	0.241360472865586	7.97277059223962	B8ABR4:OsI_01171
GO:0006406	biological_process	mRNA export from nucleus	1	226	13	23424	0.118445417239593	0.241360472865586	7.97277059223962	B8B558:OsI_27093
GO:0006631	biological_process	fatty acid metabolic process	1	226	13	23424	0.118445417239593	0.241360472865586	7.97277059223962	A2XNZ2:OsI_14292
GO:0022900	biological_process	electron transport chain	1	226	13	23424	0.118445417239593	0.241360472865586	7.97277059223962	A2WX74:OsI_04516
GO:0030150	biological_process	protein import into mitochondrial matrix	1	226	13	23424	0.118445417239593	0.241360472865586	7.97277059223962	B8ABI4:OsI_02763
GO:0005682	cellular_component	U5 snRNP	1	226	14	23424	0.126955576382895	0.250814675293037	7.40328697850822	B8AGV3:OsI_05466
GO:0008553	molecular_function	P-type proton-exporting transporter activity	1	226	14	23424	0.126955576382895	0.250814675293037	7.40328697850822	B8AQ08:OsI_13084
GO:0016853	molecular_function	isomerase activity	1	226	14	23424	0.126955576382895	0.250814675293037	7.40328697850822	A2XIB4:OsI_12175
GO:0019853	biological_process	L-ascorbic acid biosynthetic process	1	226	14	23424	0.126955576382895	0.250814675293037	7.40328697850822	A2YQM4:OsI_27592
GO:0030488	biological_process	tRNA methylation	1	226	14	23424	0.126955576382895	0.250814675293037	7.40328697850822	B8AUA4:OsI_14608
GO:0009651	biological_process	response to salt stress	2	226	65	23424	0.130125032972682	0.255518246564539	3.18910823689585	A2Z1F5:GL1-1,B8BKS1:OsI_36281
GO:0004252	molecular_function	serine-type endopeptidase activity	3	226	131	23424	0.133377541623595	0.258025865981601	2.37357292440721	A2Z1P5:OsI_31529,B8A9U6:OsI_03840,B8AUL1:OsI_14683
GO:0006857	biological_process	oligopeptide transport	1	226	15	23424	0.135383942027383	0.258025865981601	6.90973451327434	A2YRC4:OsI_27853
GO:0015629	cellular_component	actin cytoskeleton	1	226	15	23424	0.135383942027383	0.258025865981601	6.90973451327434	B8BN48:OsI_39206
GO:0016298	molecular_function	lipase activity	1	226	15	23424	0.135383942027383	0.258025865981601	6.90973451327434	B8A724:OsI_01618
GO:0045492	biological_process	xylan biosynthetic process	1	226	15	23424	0.135383942027383	0.258025865981601	6.90973451327434	A2ZCZ9:OsI_35661
GO:0009058	biological_process	biosynthetic process	2	226	68	23424	0.139942002988988	0.25871633433455	3.04841228526809	A2XIB4:OsI_12175,B8BKR1:OsI_36267
GO:0004707	molecular_function	MAP kinase activity	1	226	16	23424	0.143731296852528	0.25871633433455	6.47787610619469	B8ALJ6:OsI_11072
GO:0005388	molecular_function	P-type calcium transporter activity	1	226	16	23424	0.143731296852528	0.25871633433455	6.47787610619469	A2ZHW7:OsI_37404
GO:0005686	cellular_component	U2 snRNP	1	226	16	23424	0.143731296852528	0.25871633433455	6.47787610619469	B8AGV3:OsI_05466
GO:0006032	biological_process	chitin catabolic process	1	226	16	23424	0.143731296852528	0.25871633433455	6.47787610619469	A2XI16:OsI_12064
GO:0006535	biological_process	cysteine biosynthetic process from serine	1	226	16	23424	0.143731296852528	0.25871633433455	6.47787610619469	A2XDA9:OsI_10292
GO:0007264	biological_process	small GTPase-mediated signal transduction	1	226	16	23424	0.143731296852528	0.25871633433455	6.47787610619469	B8ANH1:OsI_11399
GO:0016998	biological_process	cell wall macromolecule catabolic process	1	226	16	23424	0.143731296852528	0.25871633433455	6.47787610619469	A2XI16:OsI_12064
GO:0043622	biological_process	cortical microtubule organization	1	226	16	23424	0.143731296852528	0.25871633433455	6.47787610619469	A2XWP7:OsI_17080
GO:0050821	biological_process	protein stabilization	1	226	16	23424	0.143731296852528	0.25871633433455	6.47787610619469	B8ABI4:OsI_02763
GO:0009409	biological_process	response to cold	2	226	70	23424	0.146573145816667	0.259197299002104	2.96131479140329	A2Z1F5:GL1-1,B8ALJ6:OsI_11072
GO:0000373	biological_process	Group II intron splicing	1	226	17	23424	0.151998416081481	0.259197299002104	6.09682457053618	A2XUL3:OsI_16297
GO:0000387	biological_process	spliceosomal snRNP assembly	1	226	17	23424	0.151998416081481	0.259197299002104	6.09682457053618	B8AGV3:OsI_05466
GO:0004427	molecular_function	inorganic diphosphate phosphatase activity	1	226	17	23424	0.151998416081481	0.259197299002104	6.09682457053618	A2WXB3:OsI_04559
GO:0005685	cellular_component	U1 snRNP	1	226	17	23424	0.151998416081481	0.259197299002104	6.09682457053618	B8AGV3:OsI_05466
GO:0005778	cellular_component	peroxisomal membrane	1	226	17	23424	0.151998416081481	0.259197299002104	6.09682457053618	B8B9F6:OsI_30227
GO:0008061	molecular_function	chitin binding	1	226	17	23424	0.151998416081481	0.259197299002104	6.09682457053618	A2XI16:OsI_12064
GO:0009788	biological_process	negative regulation of abscisic acid-activated signaling pathway	1	226	17	23424	0.151998416081481	0.259197299002104	6.09682457053618	B8BKS1:OsI_36281
GO:0010228	biological_process	vegetative to reproductive phase transition of meristem	1	226	17	23424	0.151998416081481	0.259197299002104	6.09682457053618	A2XDS0:OsI_10465
GO:0030276	molecular_function	clathrin binding	1	226	17	23424	0.151998416081481	0.259197299002104	6.09682457053618	B8AX55:OsI_21128
GO:0009408	biological_process	response to heat	2	226	73	23424	0.156637074187511	0.265708963543212	2.83961692326343	A2X9T6:OsI_09007,B8BN43:OsI_39182
GO:0008324	molecular_function	monoatomic cation transmembrane transporter activity	1	226	18	23424	0.160186067551792	0.268913398377102	5.75811209439528	B8AD30:OsI_00246
GO:0071011	cellular_component	precatalytic spliceosome	1	226	18	23424	0.160186067551792	0.268913398377102	5.75811209439528	B8AGV3:OsI_05466
GO:0004497	molecular_function	monooxygenase activity	6	226	379	23424	0.161289620338498	0.269370293761203	1.64083405328414	A2X2H2:OsI_06389,A2XEJ7:OsI_10754,A2XPI4:OsI_14498,A2XV93:OsI_16533,A2YJH0:OsI_25380,A2Z5X0:OsI_33044
GO:0000139	cellular_component	Golgi membrane	5	226	300	23424	0.165286600316951	0.274630043603549	1.72743362831858	A2XFH5:OsI_11114,A2Y781:OsI_20896,A2Z1J5:OsI_31481,A2ZCZ9:OsI_35661,B8A852:OsI_04903
GO:0004869	molecular_function	cysteine-type endopeptidase inhibitor activity	1	226	19	23424	0.168295011785463	0.276789765576092	5.45505356311132	A2WW32:OCI
GO:0009809	biological_process	lignin biosynthetic process	1	226	19	23424	0.168295011785463	0.276789765576092	5.45505356311132	A2YRE2:OsI_27880
GO:0007623	biological_process	circadian rhythm	1	226	20	23424	0.176326002058331	0.285648123334497	5.18230088495575	A2YRE2:OsI_27880
GO:0008483	molecular_function	transaminase activity	1	226	20	23424	0.176326002058331	0.285648123334497	5.18230088495575	B8AZ97:OsI_20323
GO:0031267	molecular_function	small GTPase binding	1	226	20	23424	0.176326002058331	0.285648123334497	5.18230088495575	A2YNM7:OsI_26846
GO:0050734	molecular_function	hydroxycinnamoyltransferase activity	3	226	151	23424	0.179310344501328	0.289037570240947	2.05919240461818	A2XYN0:OsI_17807,A2YQP7:OsI_27617,A2ZEK3:OsI_36216
GO:0005983	biological_process	starch catabolic process	1	226	21	23424	0.184279784468809	0.292679657685756	4.93552465233881	B8A8P2:OsI_03507
GO:0006665	biological_process	sphingolipid metabolic process	1	226	21	23424	0.184279784468809	0.292679657685756	4.93552465233881	B8BKR1:OsI_36267
GO:0072583	biological_process	clathrin-dependent endocytosis	1	226	21	23424	0.184279784468809	0.292679657685756	4.93552465233881	B8AX55:OsI_21128
GO:0005509	molecular_function	calcium ion binding	5	226	314	23424	0.187793192973358	0.296804851333503	1.6504142945719	A2WYS4:OsI_05082,A2X0A8:OsI_05648,A2XNP5:OsI_14188,A2Y0P2:OsI_18566,B8A8P2:OsI_03507
GO:0008374	molecular_function	O-acyltransferase activity	1	226	22	23424	0.192157098005964	0.299321633432367	4.71118262268705	A2XUA5:OsI_16184
GO:0034599	biological_process	cellular response to oxidative stress	1	226	22	23424	0.192157098005964	0.299321633432367	4.71118262268705	B8BNF9:OsI_37673
GO:0071771	molecular_function	aldehyde oxygenase (deformylating) activity	1	226	22	23424	0.192157098005964	0.299321633432367	4.71118262268705	A2Z1F5:GL1-1
GO:0004364	molecular_function	glutathione transferase activity	2	226	86	23424	0.201514716966416	0.312396020560377	2.41037250463058	A2Z9J2:OsI_34391,B8BHY6:OsI_34392
GO:0016036	biological_process	cellular response to phosphate starvation	1	226	24	23424	0.207685239273885	0.318912355733176	4.31858407079646	A2YNP0:SPX6
GO:0006351	biological_process	DNA-templated transcription	2	226	88	23424	0.208554342754807	0.318912355733176	2.35559131134352	A2WKY1:OsI_00493,B8A7K6:OsI_03266
GO:0005794	cellular_component	Golgi apparatus	3	226	163	23424	0.208671047578498	0.318912355733176	1.90759541777512	A2WYK9:OsI_05013,B8AKD4:OsI_10850,B8AQT3:OsI_10524
GO:0009691	biological_process	cytokinin biosynthetic process	1	226	26	23424	0.222916198134705	0.334056524528329	3.98638529611981	A2XPA2:OsI_14412
GO:0016226	biological_process	iron-sulfur cluster assembly	1	226	26	23424	0.222916198134705	0.334056524528329	3.98638529611981	B8B270:OsI_24300
GO:0042254	biological_process	ribosome biogenesis	1	226	26	23424	0.222916198134705	0.334056524528329	3.98638529611981	B8B7P2:OsI_24992
GO:0051087	molecular_function	protein-folding chaperone binding	1	226	26	23424	0.222916198134705	0.334056524528329	3.98638529611981	B8ABI4:OsI_02763
GO:0048046	cellular_component	apoplast	3	226	169	23424	0.223735388341504	0.334056524528329	1.83987013667068	A2XXL8:OsI_17426,A2YRZ7:OsI_28093,A2YVX8:OsI_29483
GO:0000272	biological_process	polysaccharide catabolic process	2	226	93	23424	0.226255783345093	0.335253624748205	2.22894661718527	A2XI16:OsI_12064,A2YMB7:OsI_26372
GO:0005525	molecular_function	GTP binding	4	226	252	23424	0.226606616727953	0.335253624748205	1.64517488411294	A2XJ57:OsI_12474,A2Y0P2:OsI_18566,A2YZB4:OsI_30691,B8A7L2:OsI_03278
GO:0009908	biological_process	flower development	1	226	27	23424	0.230422007999717	0.338236763515849	3.83874139626352	A2YNM7:OsI_26846
GO:0015031	biological_process	protein transport	4	226	254	23424	0.23071087881791	0.338236763515849	1.63222075116717	A2XDC8:OsI_10310,A2Y4E5:OsI_19872,B8AJX1:OsI_13528,B8ATB0:OsI_17100
GO:0016102	biological_process	diterpenoid biosynthetic process	1	226	28	23424	0.237855637362116	0.342512117801448	3.70164348925411	B8BAM5:OsI_27759
GO:0019898	cellular_component	extrinsic component of membrane	1	226	28	23424	0.237855637362116	0.342512117801448	3.70164348925411	A2WYS4:OsI_05082
GO:0051536	molecular_function	iron-sulfur cluster binding	1	226	28	23424	0.237855637362116	0.342512117801448	3.70164348925411	B8B270:OsI_24300
GO:0071013	cellular_component	catalytic step 2 spliceosome	1	226	28	23424	0.237855637362116	0.342512117801448	3.70164348925411	B8AGV3:OsI_05466
GO:0000785	cellular_component	chromatin	1	226	29	23424	0.245217777298694	0.35000246627655	3.57400061031431	B8A881:OsI_01941
GO:0010468	biological_process	regulation of gene expression	1	226	29	23424	0.245217777298694	0.35000246627655	3.57400061031431	B8BLH7:OsI_36788
GO:0030246	molecular_function	carbohydrate binding	3	226	178	23424	0.246708315827125	0.350585501438546	1.74684299492891	A2WPN7:SALT,A2YAK0:OsI_22117,B8BCD1:OsI_29867
GO:0003824	molecular_function	catalytic activity	2	226	100	23424	0.251200860089147	0.352762821568731	2.0729203539823	A2Z5W7:OsI_33042,B8AFQ6:OsI_08143
GO:0003712	molecular_function	transcription coregulator activity	1	226	30	23424	0.252509112298929	0.352762821568731	3.45486725663717	A2YQZ8:OsI_27725
GO:0051213	molecular_function	dioxygenase activity	1	226	30	23424	0.252509112298929	0.352762821568731	3.45486725663717	B8BAH5:OsI_29117
GO:0004553	molecular_function	hydrolase activity, hydrolyzing O-glycosyl compounds	2	226	101	23424	0.25477314891075	0.352762821568731	2.05239639008149	A2XM07:OsI_13514,A2XT73:OsI_15811
GO:0046982	molecular_function	protein heterodimerization activity	2	226	101	23424	0.25477314891075	0.352762821568731	2.05239639008149	A2X1E4:OsI_06025,A2YUS8:OsI_29076
GO:0050832	biological_process	defense response to fungus	2	226	101	23424	0.25477314891075	0.352762821568731	2.05239639008149	A2XI16:OsI_12064,B8ALJ6:OsI_11072
GO:0005085	molecular_function	guanyl-nucleotide exchange factor activity	1	226	31	23424	0.259730320327502	0.356578914347927	3.3434199257779	B8ANH1:OsI_11399
GO:0035673	molecular_function	oligopeptide transmembrane transporter activity	1	226	31	23424	0.259730320327502	0.356578914347927	3.3434199257779	B8AJX1:OsI_13528
GO:0000049	molecular_function	tRNA binding	1	226	34	23424	0.28097986565431	0.384124373299563	3.04841228526809	A2YNM7:OsI_26846
GO:0010150	biological_process	leaf senescence	1	226	35	23424	0.287927217102028	0.390328110213628	2.96131479140329	A2YLU6:OsI_26194
GO:0030663	cellular_component	COPI-coated vesicle membrane	1	226	35	23424	0.287927217102028	0.390328110213628	2.96131479140329	B8AW82:OsI_20841
GO:0005874	cellular_component	microtubule	2	226	112	23424	0.294064849136867	0.394701265946856	1.85082174462705	B8A7L2:OsI_03278,B8B9D4:OsI_30145
GO:0003697	molecular_function	single-stranded DNA binding	1	226	36	23424	0.294807735676356	0.394701265946856	2.87905604719764	B8A7K6:OsI_03266
GO:0016592	cellular_component	mediator complex	1	226	36	23424	0.294807735676356	0.394701265946856	2.87905604719764	A2YQZ8:OsI_27725
GO:0008017	molecular_function	microtubule binding	2	226	113	23424	0.297628194071031	0.396817626466439	1.83444279113478	B8A7L2:OsI_03278,B8B9D4:OsI_30145
GO:0032259	biological_process	methylation	3	226	198	23424	0.298837965610528	0.396817626466439	1.57039420756235	A2X0Q3:PRMT5,A2YRE2:OsI_27880,A2ZK57:OsI_38213
GO:0009664	biological_process	plant-type cell wall organization	1	226	37	23424	0.301622061473224	0.398879787417651	2.8012437215977	A2X9J7:OsI_08914
GO:0009555	biological_process	pollen development	1	226	39	23424	0.315054664658993	0.413270086435278	2.65759019741321	B8BAW2:OsI_27876
GO:0042393	molecular_function	histone binding	1	226	39	23424	0.315054664658993	0.413270086435278	2.65759019741321	B8A881:OsI_01941
GO:0016705	molecular_function	oxidoreductase activity, acting on paired donors, with incorporation or reduction of molecular oxygen	5	226	387	23424	0.318621825149519	0.414617086368504	1.33909583590588	A2X2H2:OsI_06389,A2XEJ7:OsI_10754,A2XV93:OsI_16533,A2YJH0:OsI_25380,A2Z5X0:OsI_33044
GO:0006629	biological_process	lipid metabolic process	2	226	119	23424	0.318941374615214	0.414617086368504	1.74194987729605	A2XUA5:OsI_16184,B8B6B2:OsI_27445
GO:0005856	cellular_component	cytoskeleton	1	226	40	23424	0.321674191953715	0.414617086368504	2.59115044247788	B8AMA4:OsI_14069
GO:0005516	molecular_function	calmodulin binding	2	226	120	23424	0.322479956064392	0.414617086368504	1.72743362831858	A2ZHW7:OsI_37404,B8ADS2:MLO
GO:0016192	biological_process	vesicle-mediated transport	2	226	120	23424	0.322479956064392	0.414617086368504	1.72743362831858	A2YZB4:OsI_30691,B8AW82:OsI_20841
GO:0043565	molecular_function	sequence-specific DNA binding	4	226	298	23424	0.324491472560918	0.415416127158523	1.39122171408208	A2WKY1:OsI_00493,A2WTI9:OsI_03172,A2XNB9:SNAC1,A2ZAQ3:OsI_34834
GO:0005774	cellular_component	vacuolar membrane	1	226	41	23424	0.328230026396858	0.415416127158523	2.52795165119793	B8AD30:OsI_00246
GO:0030599	molecular_function	pectinesterase activity	1	226	41	23424	0.328230026396858	0.415416127158523	2.52795165119793	B8B5V1:OsI_27314
GO:0042545	biological_process	cell wall modification	1	226	41	23424	0.328230026396858	0.415416127158523	2.52795165119793	B8B5V1:OsI_27314
GO:0006886	biological_process	intracellular protein transport	2	226	123	23424	0.333067364764196	0.418270644122479	1.68530110079862	B8A772:OsI_03188,B8AW82:OsI_20841
GO:0016757	molecular_function	glycosyltransferase activity	2	226	123	23424	0.333067364764196	0.418270644122479	1.68530110079862	A2WYK9:OsI_05013,A2YQ42:OsI_27402
GO:0140658	molecular_function	ATP-dependent chromatin remodeler activity	1	226	43	23424	0.341153051519717	0.426770612711924	2.41037250463058	B8A881:OsI_01941
GO:0009535	cellular_component	chloroplast thylakoid membrane	2	226	126	23424	0.343607372348218	0.428187648618549	1.64517488411294	B8B7B0:OsI_24892,P0C417:psbL
GO:0017018	molecular_function	myosin phosphatase activity	2	226	128	23424	0.350604746484746	0.435233478394857	1.61946902654867	A2YZQ2:OsI_30836,B8BKS1:OsI_36281
GO:0005694	cellular_component	chromosome	1	226	45	23424	0.353828551749393	0.437558972392379	2.30324483775811	B8BAW2:OsI_27876
GO:0008171	molecular_function	O-methyltransferase activity	1	226	47	23424	0.366261247456433	0.451211574813248	2.20523441913011	A2ZK57:OsI_38213
GO:0106310	molecular_function	protein serine kinase activity	2	226	135	23424	0.37488516755692	0.460086342001675	1.53549655850541	A2WM87:OsI_00958,B8B7P2:OsI_24992
GO:0005768	cellular_component	endosome	1	226	49	23424	0.3784557693868	0.460976200305726	2.11522485100235	A2YZB4:OsI_30691
GO:0009658	biological_process	chloroplast organization	1	226	49	23424	0.3784557693868	0.460976200305726	2.11522485100235	A2XUL3:OsI_16297
GO:0016301	molecular_function	kinase activity	1	226	50	23424	0.384465138204707	0.466541965461891	2.0729203539823	A2Y0P2:OsI_18566
GO:0042803	molecular_function	protein homodimerization activity	1	226	51	23424	0.39041666035606	0.470241628086853	2.03227485684539	A2XNB9:SNAC1
GO:0051537	molecular_function	2 iron, 2 sulfur cluster binding	1	226	51	23424	0.39041666035606	0.470241628086853	2.03227485684539	A2WX74:OsI_04516
GO:0045490	biological_process	pectin catabolic process	1	226	52	23424	0.396310890226403	0.475573068271684	1.9931926480599	B8B5V1:OsI_27314
GO:0016579	biological_process	protein deubiquitination	1	226	53	23424	0.402148376911703	0.480797321473771	1.95558523960594	A2XDE6:OsI_10330
GO:0003777	molecular_function	microtubule motor activity	1	226	55	23424	0.413655290964159	0.492736449530836	1.88447304907482	B8B9D4:OsI_30145
GO:0007018	biological_process	microtubule-based movement	1	226	56	23424	0.419325790525206	0.494042022291515	1.85082174462705	B8B9D4:OsI_30145
GO:0009738	biological_process	abscisic acid-activated signaling pathway	1	226	56	23424	0.419325790525206	0.494042022291515	1.85082174462705	A2Y524:OsI_20100
GO:0010333	molecular_function	terpene synthase activity	1	226	56	23424	0.419325790525206	0.494042022291515	1.85082174462705	B8BAM5:OsI_27759
GO:0042742	biological_process	defense response to bacterium	1	226	57	23424	0.424941691387124	0.497790327883676	1.81835118770377	B8ALJ6:OsI_11072
GO:0008194	molecular_function	UDP-glycosyltransferase activity	2	226	150	23424	0.425580002542526	0.497790327883676	1.38194690265487	A2XQF1:OsI_14864,A2Y0Z9:OsI_18679
GO:0008234	molecular_function	cysteine-type peptidase activity	1	226	58	23424	0.430503516942245	0.501737911831969	1.78700030515716	A2XPL6:OsI_14580
GO:0004857	molecular_function	enzyme inhibitor activity	1	226	60	23424	0.44146701077317	0.512671367349488	1.72743362831858	B8B5V1:OsI_27314
GO:0006260	biological_process	DNA replication	1	226	61	23424	0.446869701047321	0.517092082640472	1.69911504424779	B8AMD1:OsI_09828
GO:0004843	molecular_function	cysteine-type deubiquitinase activity	1	226	63	23424	0.457519486832808	0.524254176276723	1.64517488411294	A2XDE6:OsI_10330
GO:0045893	biological_process	positive regulation of DNA-templated transcription	1	226	63	23424	0.457519486832808	0.524254176276723	1.64517488411294	A2Y524:OsI_20100
GO:0098542	biological_process	defense response to other organism	2	226	161	23424	0.4613744558128	0.524254176276723	1.28752817017534	B8BCD1:OsI_29867,B8BLD6:OsI_36713
GO:0006865	biological_process	amino acid transport	1	226	64	23424	0.462767575355379	0.524254176276723	1.61946902654867	B8B726:OsI_24794
GO:0051539	molecular_function	4 iron, 4 sulfur cluster binding	1	226	64	23424	0.462767575355379	0.524254176276723	1.61946902654867	B8AA76:LIP1P-1
GO:0055085	biological_process	transmembrane transport	1	226	64	23424	0.462767575355379	0.524254176276723	1.61946902654867	A2X7R8:OsI_08262
GO:0016887	molecular_function	ATP hydrolysis activity	5	226	465	23424	0.466677463678158	0.526841457253391	1.11447330859263	A2YDR2:OsI_23250,A2ZHW7:OsI_37404,B8A881:OsI_01941,B8AQ08:OsI_13084,B8B9F6:OsI_30227
GO:0051287	molecular_function	NAD binding	1	226	67	23424	0.478210482449253	0.537609799259159	1.54695548804649	A2Y7Q3:OsI_21072
GO:0022857	molecular_function	transmembrane transporter activity	3	226	268	23424	0.479534666623138	0.537609799259159	1.16021661603487	A2XDJ6:OsI_10385,A2YRC4:OsI_27853,B8BAR4:OsI_29216
GO:0000976	molecular_function	transcription cis-regulatory region binding	1	226	71	23424	0.498115652353983	0.556515418492036	1.45980306618472	A2XW19:OsI_16838
GO:0003724	molecular_function	RNA helicase activity	1	226	74	23424	0.512546750975157	0.570670609333165	1.40062186079885	A2YDR2:OsI_23250
GO:0009793	biological_process	embryo development ending in seed dormancy	1	226	75	23424	0.517264713899338	0.573951257888306	1.38194690265487	A2XWY8:OsI_17179
GO:0071949	molecular_function	FAD binding	1	226	76	23424	0.521937212706942	0.577159238624741	1.36376339077783	A2YQM4:OsI_27592
GO:0003924	molecular_function	GTPase activity	2	226	182	23424	0.525936235289598	0.579603198074251	1.1389672274628	A2YZB4:OsI_30691,B8A7L2:OsI_03278
GO:0051082	molecular_function	unfolded protein binding	1	226	78	23424	0.531147558531606	0.583362064285561	1.3287950987066	A2XNP5:OsI_14188
GO:0009507	cellular_component	chloroplast	4	226	410	23424	0.560416325874176	0.612596448269727	1.01118066047917	A2WX74:OsI_04516,A2Y0P2:OsI_18566,B8A8P2:OsI_03507,B8AA76:LIP1P-1
GO:0005524	molecular_function	ATP binding	25	226	2628	23424	0.56154674424725	0.612596448269727	0.985978098355356	A2WM87:OsI_00958,A2WMC7:OsI_00997,A2X055:OsI_05597,A2X4M8:ITPK4,A2XC33:OsI_09855,A2YAK0:OsI_22117,A2YDR2:OsI_23250,A2Z092:OsI_31020,A2Z154:OsI_31326,A2ZHW7:OsI_37404,B8A881:OsI_01941,B8AKA0:OsI_10792,B8ALJ6:OsI_11072,B8AQ08:OsI_13084,B8ARZ7:OsI_15261,B8AX83:OsI_21190,B8B6Z1:OsI_26338,B8B7G9:OsI_26501,B8B7P2:OsI_24992,B8B9D4:OsI_30145,B8B9F6:OsI_30227,B8BAW2:OsI_27876,B8BCD1:OsI_29867,B8BJB9:OsI_3…
GO:0005886	cellular_component	plasma membrane	7	226	747	23424	0.584351938665204	0.63533566485747	0.971247823151011	A2X1J8:OsI_06078,A2Z154:OsI_31326,B8AGC5:OsI_08365,B8AQ08:OsI_13084,B8B726:OsI_24794,B8BCD1:OsI_29867,B8BN43:OsI_39182
GO:0005975	biological_process	carbohydrate metabolic process	3	226	323	23424	0.605198065143238	0.65579991005488	0.962656511137291	A2XM07:OsI_13514,A2XT73:OsI_15811,A2ZGZ2:OsI_37041
GO:0015297	molecular_function	antiporter activity	1	226	99	23424	0.617809143779499	0.667233875281859	1.04692947170823	B8AQT3:OsI_10524
GO:0005743	cellular_component	mitochondrial inner membrane	1	226	102	23424	0.628811660136529	0.676860391641979	1.0161374284227	B8ATB0:OsI_17100
GO:0003723	molecular_function	RNA binding	7	226	784	23424	0.635185220949127	0.681456992011646	0.925410872313527	A2XUL3:OsI_16297,A2YDR2:OsI_23250,A2Z3I6:OsI_32190,A2Z3I8:OsI_32193,B8AGV3:OsI_05466,B8AJI6:OsI_09172,B8B2P5:OsI_21654
GO:0048544	biological_process	recognition of pollen	1	226	108	23424	0.649879555852132	0.694920713188418	0.95968534906588	A2WM87:OsI_00958
GO:0046983	molecular_function	protein dimerization activity	3	226	353	23424	0.664741582059602	0.708474580879312	0.880844343051969	A2YRE2:OsI_27880,A2ZK57:OsI_38213,B8BAW2:OsI_27876
GO:0005739	cellular_component	mitochondrion	2	226	237	23424	0.669013711267268	0.710036354787056	0.874649938389157	A2XYR8:OsI_17849,B8ABI4:OsI_02763
GO:0006508	biological_process	proteolysis	4	226	472	23424	0.67058989063222	0.710036354787056	0.87835608219589	A2XPL6:OsI_14580,A2YW36:OsI_29545,A2Z1P5:OsI_31529,B8AUL1:OsI_14683
GO:0004190	molecular_function	aspartic-type endopeptidase activity	1	226	122	23424	0.694522462038277	0.732981360587628	0.849557522123894	A2YW36:OsI_29545
GO:0009536	cellular_component	plastid	1	226	131	23424	0.720180033537449	0.757591983331602	0.791190974802405	P0C417:psbL
GO:0043229	cellular_component	intracellular organelle	1	226	134	23424	0.728246454481664	0.763598224116697	0.773477744023247	B8B5R0:OsI_25869
GO:0016788	molecular_function	hydrolase activity, acting on ester bonds	1	226	138	23424	0.738642669326791	0.772000725360904	0.75105809926895	A2WPD1:OsI_01703
GO:0061630	molecular_function	ubiquitin protein ligase activity	1	226	143	23424	0.751082800049034	0.782478544102531	0.724797326567238	A2YAK0:OsI_22117
GO:0043231	cellular_component	intracellular membrane-bounded organelle	1	226	161	23424	0.79118108361967	0.82161112529735	0.643764085087671	A2XDC8:OsI_10310
GO:0004672	molecular_function	protein kinase activity	5	226	697	23424	0.805932450138427	0.834255954775879	0.743515191528802	A2YAK0:OsI_22117,B8AX83:OsI_21190,B8B6Z1:OsI_26338,B8B7G9:OsI_26501,B8BJB9:OsI_35281
GO:0016787	molecular_function	hydrolase activity	2	226	316	23424	0.811461705012968	0.83730443447198	0.655987453791867	B8AGC4:OsI_08364,B8B7F6:OsI_26461
GO:0005829	cellular_component	cytosol	2	226	321	23424	0.818322449454664	0.841703090867654	0.645769580679844	B8AGV3:OsI_05466,B8B9F6:OsI_30227
GO:0005634	cellular_component	nucleus	21	226	2623	23424	0.846422464051449	0.867850880862878	0.829800370446594	A2WTI9:OsI_03172,A2WTN1:OsI_03219,A2WX26:OsI_04463,A2X1E4:OsI_06025,A2XJR1:OsI_12681,A2XW19:OsI_16838,A2Y524:OsI_20100,A2YNM7:OsI_26846,A2YRE2:OsI_27880,A2YUN0:OsI_29036,A2ZAQ3:OsI_34834,B8A881:OsI_01941,B8ALJ6:OsI_11072,B8AUA4:OsI_14608,B8AW53:OsI_19333,B8B010:OsI_20665,B8B6D6:OsI_26089,B8BKS1:OsI_36281,B8BLH7:OsI_36788,B8BMG3:OsI_38692,P0C5C8:OsI_27030
GO:0043531	molecular_function	ADP binding	3	226	488	23424	0.852672069756773	0.871500790540046	0.63716814159292	B8AKA0:OsI_10792,B8BGY3:OsI_33669,B8BLD6:OsI_36713
GO:0003700	molecular_function	DNA-binding transcription factor activity	5	226	802	23424	0.889704918564974	0.906491803820917	0.646172180169046	A2WTI9:OsI_03172,A2XBV3:OsI_09772,A2Y4N1:OsI_19956,A2Y524:OsI_20100,A2ZAQ3:OsI_34834
GO:0016020	cellular_component	membrane	46	226	5543	23424	0.896850283467583	0.910907497941997	0.86013292696361	A2WLN5:OsI_00755,A2WM87:OsI_00958,A2WMC7:OsI_00997,A2WPD1:OsI_01703,A2WYK9:OsI_05013,A2X7R8:OsI_08262,A2X9J7:OsI_08914,A2XDC8:OsI_10310,A2XDJ6:OsI_10385,A2XLE6:OsI_13295,A2XV93:OsI_16533,A2Y4E5:OsI_19872,A2Y5S1:OsI_20346,A2Y8L9:OsI_21400,A2YAK0:OsI_22117,A2YQE3:UGT4,A2YQM4:OsI_27592,A2YRC4:OsI_27853,A2YTR4:K0031E03.24,A2YWC7:OsI_29638,A2Z092:OsI_31020,A2ZHW7:OsI_37404,B8A724:OsI_01618,B8A7L2:OsI_…
GO:0003677	molecular_function	DNA binding	9	226	1338	23424	0.903841587707352	0.915139607553694	0.697170522639787	A2WTN1:OsI_03219,A2X1E4:OsI_06025,A2XBV3:OsI_09772,A2Y4N1:OsI_19956,A2Y524:OsI_20100,B8A881:OsI_01941,B8AMD1:OsI_09828,B8BAW2:OsI_27876,B8BFE1:OsI_31490
GO:0051707	biological_process	response to other organism	2	226	429	23424	0.920983373000859	0.929590694243858	0.483198217711492	A2WM87:OsI_00958,B8BGY3:OsI_33669
GO:0016567	biological_process	protein ubiquitination	2	226	487	23424	0.950493859800193	0.95639754837038	0.425650996710945	B8B010:OsI_20665,B8BDM6:OsI_30621
GO:0008270	molecular_function	zinc ion binding	3	226	731	23424	0.973710690402562	0.976725274583375	0.425359853758338	B8ABI4:OsI_02763,B8ARI0:OsI_17948,B8B6D6:OsI_26089
GO:0006355	biological_process	regulation of DNA-templated transcription	2	226	593	23424	0.979509793276336	0.979509793276336	0.349564983808145	A2XNB9:SNAC1,B8B6D6:OsI_26089

## Sheet: DT_WH99-vs-CK_WH99
id	Category	Term	ListHits	ListTotal	PopHits	PopTotal	p-value	q-value	Enrichment_score	Substances
GO:0004568	molecular_function	chitinase activity	3	207	18	23424	0.000503246189992703	0.105365305800758	18.8599033816425	A2Y2C9:OsI_19159,A2YH55:OsI_24518,Q7GC32:Cht4
GO:0005576	cellular_component	extracellular region	11	207	440	23424	0.00193940706561516	0.105365305800758	2.82898550724638	A2XF52:OsI_10995,A2Y2C9:OsI_19159,A2YBR3:OsI_22542,A2YDJ8:OsI_23187,A2YHS4:OsI_24747,B8A8I9:OsI_02026,B8AD05:OsI_00195,B8AMS7:OsI_14121,B8B754:OsI_24759,B8B930:OsI_30014,B8BMN5:OsI_38852
GO:0006364	biological_process	rRNA processing	4	207	63	23424	0.00234837177723403	0.105365305800758	7.18472509776858	A2XGK3:OsI_11523,A2YWV3:OsI_29817,B8A8G0:OsI_04990,B8ALB3:OsI_13904
GO:0004867	molecular_function	serine-type endopeptidase inhibitor activity	4	207	64	23424	0.00248783657226341	0.105365305800758	7.07246376811594	A2WSL5:OsI_02858,B8AD05:OsI_00195,B8AMS7:OsI_14121,B8BPE9:OsI_38185
GO:0004540	molecular_function	RNA nuclease activity	2	207	11	23424	0.00405590355278186	0.105365305800758	20.5744400527009	A2ZG17:OsI_36717,A2ZG19:OsI_36719
GO:0080019	molecular_function	alcohol-forming very long-chain fatty acyl-CoA reductase activity	2	207	11	23424	0.00405590355278186	0.105365305800758	20.5744400527009	B8AST6:OsI_15480,B8B5G3:OsI_25752
GO:0102965	molecular_function	alcohol-forming long-chain fatty acyl-CoA reductase activity	2	207	11	23424	0.00405590355278186	0.105365305800758	20.5744400527009	B8AST6:OsI_15480,B8B5G3:OsI_25752
GO:1902584	biological_process	positive regulation of response to water deprivation	2	207	11	23424	0.00405590355278186	0.105365305800758	20.5744400527009	A2Y720:LEA19,B8A6X9:OsI_04566
GO:1901002	biological_process	positive regulation of response to salt stress	2	207	13	23424	0.00568552639689887	0.105365305800758	17.4091415830546	B8A6X9:OsI_04566,B8ALJ6:OsI_11072
GO:0006970	biological_process	response to osmotic stress	2	207	15	23424	0.0075652585749787	0.105365305800758	15.087922705314	A2X9T6:OsI_09007,A2ZM42:OsI_38900
GO:0006032	biological_process	chitin catabolic process	2	207	16	23424	0.00859602458474601	0.105365305800758	14.1449275362319	A2YH55:OsI_24518,Q7GC32:Cht4
GO:0016614	molecular_function	oxidoreductase activity, acting on CH-OH group of donors	2	207	16	23424	0.00859602458474601	0.105365305800758	14.1449275362319	A2YA29:OsI_21942,B8BHG0:OsI_34012
GO:0016998	biological_process	cell wall macromolecule catabolic process	2	207	16	23424	0.00859602458474601	0.105365305800758	14.1449275362319	A2YH55:OsI_24518,Q7GC32:Cht4
GO:0004377	molecular_function	GDP-Man:Man3GlcNAc2-PP-Dol alpha-1,2-mannosyltransferase activity	1	207	1	23424	0.00883709016393452	0.105365305800758	113.159420289855	A2ZM42:OsI_38900
GO:0006490	biological_process	oligosaccharide-lipid intermediate biosynthetic process	1	207	1	23424	0.00883709016393452	0.105365305800758	113.159420289855	A2ZM42:OsI_38900
GO:0006671	biological_process	phytosphingosine metabolic process	1	207	1	23424	0.00883709016393452	0.105365305800758	113.159420289855	B8ALZ4:OsI_09803
GO:0006723	biological_process	cuticle hydrocarbon biosynthetic process	1	207	1	23424	0.00883709016393452	0.105365305800758	113.159420289855	B8ADG6:OsI_00568
GO:0008126	molecular_function	acetylesterase activity	1	207	1	23424	0.00883709016393452	0.105365305800758	113.159420289855	A2XNZ2:OsI_14292
GO:0015853	biological_process	adenine transport	1	207	1	23424	0.00883709016393452	0.105365305800758	113.159420289855	A2Y3A8:OsI_19496
GO:0015854	biological_process	guanine transport	1	207	1	23424	0.00883709016393452	0.105365305800758	113.159420289855	A2Y3A8:OsI_19496
GO:0032783	cellular_component	super elongation complex	1	207	1	23424	0.00883709016393452	0.105365305800758	113.159420289855	A2WQJ4:OsI_02121
GO:0036209	molecular_function	9beta-pimara-7,15-diene oxidase activity	1	207	1	23424	0.00883709016393452	0.105365305800758	113.159420289855	A2XQW8:OsI_15037
GO:0042406	cellular_component	extrinsic component of endoplasmic reticulum membrane	1	207	1	23424	0.00883709016393452	0.105365305800758	113.159420289855	B8AIU8:OsI_08936
GO:0052906	molecular_function	tRNA (guanine(37)-N1)-methyltransferase activity	1	207	1	23424	0.00883709016393452	0.105365305800758	113.159420289855	B8AF27:OsI_07994
GO:0090374	biological_process	oligopeptide export from mitochondrion	1	207	1	23424	0.00883709016393452	0.105365305800758	113.159420289855	B8B5X1:OsI_25916
GO:2000232	biological_process	regulation of rRNA processing	1	207	1	23424	0.00883709016393452	0.105365305800758	113.159420289855	B8AQ02:OsI_13152
GO:0006334	biological_process	nucleosome assembly	2	207	19	23424	0.0120384124985045	0.118584839897454	11.9115179252479	A2WRZ9:OsI_02637,Q5MGA9:NAP1;3
GO:0050832	biological_process	defense response to fungus	4	207	101	23424	0.0124266793591135	0.118584839897454	4.48156119959822	A2XT03:PI21,A2ZG17:OsI_36717,A2ZG19:OsI_36719,B8ALJ6:OsI_11072
GO:0042742	biological_process	defense response to bacterium	3	207	57	23424	0.014026080570761	0.118584839897454	5.95575896262395	A2ZG17:OsI_36717,A2ZG19:OsI_36719,B8ALJ6:OsI_11072
GO:0030145	molecular_function	manganese ion binding	3	207	60	23424	0.0160917193422579	0.118584839897454	5.65797101449275	A2XKX4:oxo4,A2XXL8:OsI_17426,A2ZI73:OsI_37517
GO:0006749	biological_process	glutathione metabolic process	3	207	61	23424	0.0168161654341409	0.118584839897454	5.56521739130435	A2XMN2:GSTU1,B8A962:OsI_05201,B8BGH1:OsI_33249
GO:0048046	cellular_component	apoplast	5	207	169	23424	0.01734129532124	0.118584839897454	3.34791184289512	A2XKX4:oxo4,A2XXL8:OsI_17426,A2Z2A0:OsI_31732,A2ZI73:OsI_37517,B8AZE2:OsI_18964
GO:0000030	molecular_function	mannosyltransferase activity	1	207	2	23424	0.0175964601138158	0.118584839897454	56.5797101449275	B8APN7:OsI_10261
GO:0002939	biological_process	tRNA N1-guanine methylation	1	207	2	23424	0.0175964601138158	0.118584839897454	56.5797101449275	B8AF27:OsI_07994
GO:0004392	molecular_function	heme oxygenase (decyclizing) activity	1	207	2	23424	0.0175964601138158	0.118584839897454	56.5797101449275	B8AQX1:OsI_11906
GO:0006788	biological_process	heme oxidation	1	207	2	23424	0.0175964601138158	0.118584839897454	56.5797101449275	B8AQX1:OsI_11906
GO:0008251	molecular_function	tRNA-specific adenosine deaminase activity	1	207	2	23424	0.0175964601138158	0.118584839897454	56.5797101449275	B8ANE6:OsI_11352
GO:0010024	biological_process	phytochromobilin biosynthetic process	1	207	2	23424	0.0175964601138158	0.118584839897454	56.5797101449275	B8AQX1:OsI_11906
GO:0030139	cellular_component	endocytic vesicle	1	207	2	23424	0.0175964601138158	0.118584839897454	56.5797101449275	B8AN76:OsI_14274
GO:0042183	biological_process	formate catabolic process	1	207	2	23424	0.0175964601138158	0.118584839897454	56.5797101449275	A2YD25:OsI_23021
GO:0043447	biological_process	alkane biosynthetic process	1	207	2	23424	0.0175964601138158	0.118584839897454	56.5797101449275	B8ADG6:OsI_00568
GO:0052689	molecular_function	carboxylic ester hydrolase activity	1	207	2	23424	0.0175964601138158	0.118584839897454	56.5797101449275	A2WYS7:PIR7B
GO:0070939	cellular_component	Dsl1/NZR complex	1	207	2	23424	0.0175964601138158	0.118584839897454	56.5797101449275	B8AIU8:OsI_08936
GO:0071395	biological_process	cellular response to jasmonic acid stimulus	1	207	2	23424	0.0175964601138158	0.118584839897454	56.5797101449275	A2XQW8:OsI_15037
GO:0090560	molecular_function	2-(3-amino-3-carboxypropyl)histidine synthase activity	1	207	2	23424	0.0175964601138158	0.118584839897454	56.5797101449275	A2ZD74:OsI_35739
GO:1900369	biological_process	negative regulation of post-transcriptional gene silencing by regulatory ncRNA	1	207	2	23424	0.0175964601138158	0.118584839897454	56.5797101449275	B8ADG6:OsI_00568
GO:0004190	molecular_function	aspartic-type endopeptidase activity	4	207	122	23424	0.0232009841698628	0.123006129462373	3.71014492753623	A2WZ76:OsI_05246,A2Y7B7:OsI_20935,A2ZK77:OsI_38231,B8B1W7:OsI_21421
GO:0000428	cellular_component	DNA-directed RNA polymerase complex	2	207	27	23424	0.0235963786609706	0.123006129462373	8.38217928073001	B8B5Z9:OsI_25976,B8BNJ8:OsI_37758
GO:0009409	biological_process	response to cold	3	207	70	23424	0.02414968517162	0.123006129462373	4.84968944099379	B8ALJ6:OsI_11072,B8ALZ4:OsI_09803,B8BCX5:OsI_30377
GO:0051536	molecular_function	iron-sulfur cluster binding	2	207	28	23424	0.0252658529952732	0.123006129462373	8.08281573498965	A2ZKJ8:OsI_38346,B8B073:OsI_20727
GO:0003691	molecular_function	double-stranded telomeric DNA binding	1	207	3	23424	0.0262787900923159	0.123006129462373	37.719806763285	A2WRZ9:OsI_02637
GO:0004425	molecular_function	indole-3-glycerol-phosphate synthase activity	1	207	3	23424	0.0262787900923159	0.123006129462373	37.719806763285	B8BDF0:OsI_30567
GO:0005267	molecular_function	potassium channel activity	1	207	3	23424	0.0262787900923159	0.123006129462373	37.719806763285	B8AJX4:OsI_13533
GO:0008863	molecular_function	formate dehydrogenase (NAD+) activity	1	207	3	23424	0.0262787900923159	0.123006129462373	37.719806763285	A2YD25:OsI_23021
GO:0009786	biological_process	regulation of asymmetric cell division	1	207	3	23424	0.0262787900923159	0.123006129462373	37.719806763285	B8AV44:OsI_16242
GO:0009789	biological_process	positive regulation of abscisic acid-activated signaling pathway	1	207	3	23424	0.0262787900923159	0.123006129462373	37.719806763285	B8A6X9:OsI_04566
GO:0017050	molecular_function	D-erythro-sphingosine kinase activity	1	207	3	23424	0.0262787900923159	0.123006129462373	37.719806763285	B8ALZ4:OsI_09803
GO:0017183	biological_process	protein histidyl modification to diphthamide	1	207	3	23424	0.0262787900923159	0.123006129462373	37.719806763285	A2ZD74:OsI_35739
GO:0019786	molecular_function	protein-phosphatidylethanolamide deconjugating activity	1	207	3	23424	0.0262787900923159	0.123006129462373	37.719806763285	Q2XPP4:ATG4B
GO:0035336	biological_process	long-chain fatty-acyl-CoA metabolic process	1	207	3	23424	0.0262787900923159	0.123006129462373	37.719806763285	B8B5G3:OsI_25752
GO:0042753	biological_process	positive regulation of circadian rhythm	1	207	3	23424	0.0262787900923159	0.123006129462373	37.719806763285	A2XHW1:OsI_12004
GO:0043021	molecular_function	ribonucleoprotein complex binding	1	207	3	23424	0.0262787900923159	0.123006129462373	37.719806763285	B8AQ02:OsI_13152
GO:0045471	biological_process	response to ethanol	1	207	3	23424	0.0262787900923159	0.123006129462373	37.719806763285	A2XEW8:HspI
GO:0051276	biological_process	chromosome organization	1	207	3	23424	0.0262787900923159	0.123006129462373	37.719806763285	B8AHR4:OsI_05847
GO:0071763	biological_process	nuclear membrane organization	1	207	3	23424	0.0262787900923159	0.123006129462373	37.719806763285	B8AKY9:OsI_13821
GO:0071944	cellular_component	cell periphery	1	207	3	23424	0.0262787900923159	0.123006129462373	37.719806763285	B8BCX5:OsI_30377
GO:0009408	biological_process	response to heat	3	207	73	23424	0.0269202725692175	0.123006129462373	4.65038713519952	A2X9T6:OsI_09007,A2XEW8:HspI,B8AJJ8:OsI_09186
GO:0048038	molecular_function	quinone binding	2	207	29	23424	0.0269819896885205	0.123006129462373	7.80409795102449	B8B7J8:OsI_26556,P0C321:ndhC
GO:0005085	molecular_function	guanyl-nucleotide exchange factor activity	2	207	31	23424	0.0305504768184505	0.134772072806049	7.30060776063581	B8AN76:OsI_14274,B8ANH1:OsI_11399
GO:0015079	molecular_function	potassium ion transmembrane transporter activity	2	207	31	23424	0.0305504768184505	0.134772072806049	7.30060776063581	A2XT08:OsI_15745,B8B6I4:OsI_24573
GO:0016101	biological_process	diterpenoid metabolic process	3	207	77	23424	0.0308671521588048	0.134772072806049	4.40880858272163	A2XQW8:OsI_15037,A2YFH1:OsI_23856,B8BPP9:OsI_38358
GO:0004061	molecular_function	arylformamidase activity	1	207	4	23424	0.0348847544171055	0.140445115185749	28.2898550724638	B8BCX5:OsI_30377
GO:0004526	molecular_function	ribonuclease P activity	1	207	4	23424	0.0348847544171055	0.140445115185749	28.2898550724638	B8AFN5:OsI_06719
GO:0009330	cellular_component	DNA topoisomerase type II (double strand cut, ATP-hydrolyzing) complex	1	207	4	23424	0.0348847544171055	0.140445115185749	28.2898550724638	B8AHR4:OsI_05847
GO:0016992	molecular_function	lipoate synthase activity	1	207	4	23424	0.0348847544171055	0.140445115185749	28.2898550724638	B8AA76:LIP1P-1
GO:0046685	biological_process	response to arsenic-containing substance	1	207	4	23424	0.0348847544171055	0.140445115185749	28.2898550724638	A2XEW8:HspI
GO:0046688	biological_process	response to copper ion	1	207	4	23424	0.0348847544171055	0.140445115185749	28.2898550724638	A2XEW8:HspI
GO:0003993	molecular_function	acid phosphatase activity	2	207	36	23424	0.0402235924657828	0.152939280397544	6.2866344605475	B8B930:OsI_30014,B8BMN5:OsI_38852
GO:0009611	biological_process	response to wounding	2	207	36	23424	0.0402235924657828	0.152939280397544	6.2866344605475	A2WSL5:OsI_02858,B8BPE9:OsI_38185
GO:0004364	molecular_function	glutathione transferase activity	3	207	86	23424	0.0407920823420246	0.152939280397544	3.9474216380182	A2XMN2:GSTU1,B8A962:OsI_05201,B8BGH1:OsI_33249
GO:0005901	cellular_component	caveola	1	207	5	23424	0.0434150215322061	0.152939280397544	22.631884057971	B8BHJ2:OsI_34069
GO:0015421	molecular_function	ABC-type oligopeptide transporter activity	1	207	5	23424	0.0434150215322061	0.152939280397544	22.631884057971	B8B5X1:OsI_25916
GO:0016984	molecular_function	ribulose-bisphosphate carboxylase activity	1	207	5	23424	0.0434150215322061	0.152939280397544	22.631884057971	B8AHT7:RBCS
GO:0019441	biological_process	tryptophan catabolic process to kynurenine	1	207	5	23424	0.0434150215322061	0.152939280397544	22.631884057971	B8BCX5:OsI_30377
GO:0034663	cellular_component	endoplasmic reticulum chaperone complex	1	207	5	23424	0.0434150215322061	0.152939280397544	22.631884057971	B8AYI2:OsI_20053
GO:0042023	biological_process	DNA endoreduplication	1	207	5	23424	0.0434150215322061	0.152939280397544	22.631884057971	B8AHR4:OsI_05847
GO:0055028	cellular_component	cortical microtubule	1	207	5	23424	0.0434150215322061	0.152939280397544	22.631884057971	B8ABB2:OsI_04220
GO:0140824	molecular_function	thioredoxin-dependent peroxiredoxin activity	1	207	5	23424	0.0434150215322061	0.152939280397544	22.631884057971	P0C5C8:OsI_27030
GO:0009055	molecular_function	electron transfer activity	3	207	90	23424	0.0456591575024723	0.159037514896252	3.7719806763285	A2WX74:OsI_04516,A2YG93:OsI_24191,B8B073:OsI_20727
GO:0000272	biological_process	polysaccharide catabolic process	3	207	93	23424	0.0494896007999447	0.167497695398558	3.65030388031791	A2YH55:OsI_24518,A2YMB7:OsI_26372,Q7GC32:Cht4
GO:0000466	biological_process	maturation of 5.8S rRNA from tricistronic rRNA transcript (SSU-rRNA, 5.8S rRNA, LSU-rRNA)	1	207	6	23424	0.0518702540589083	0.167497695398558	18.8599033816425	B8AQ02:OsI_13152
GO:0008373	molecular_function	sialyltransferase activity	1	207	6	23424	0.0518702540589083	0.167497695398558	18.8599033816425	B8AGI6:OsI_05598
GO:0010345	biological_process	suberin biosynthetic process	1	207	6	23424	0.0518702540589083	0.167497695398558	18.8599033816425	B8B5G3:OsI_25752
GO:0015605	molecular_function	organophosphate ester transmembrane transporter activity	1	207	6	23424	0.0518702540589083	0.167497695398558	18.8599033816425	B8B6W3:OsI_26253
GO:0015718	biological_process	monocarboxylic acid transport	1	207	6	23424	0.0518702540589083	0.167497695398558	18.8599033816425	B8B6W3:OsI_26253
GO:0046943	molecular_function	carboxylic acid transmembrane transporter activity	1	207	6	23424	0.0518702540589083	0.167497695398558	18.8599033816425	B8B6W3:OsI_26253
GO:0020037	molecular_function	heme binding	10	207	630	23424	0.0540164723556008	0.172629963198312	1.79618127444214	A2X6A0:OsI_07739,A2XQW8:OsI_15037,A2XWM6:OsI_17053,A2Y8V1:OsI_21481,A2YBR3:OsI_22542,A2YDJ8:OsI_23187,A2YFH1:OsI_23856,A2YZ86:OsI_30658,B8BGJ4:OsI_33321,B8BNF9:OsI_37673
GO:0006508	biological_process	proteolysis	8	207	472	23424	0.0592108609540381	0.184929145963715	1.91795627609924	A2WRN7:OsI_02522,A2WSV5:OsI_02946,A2WZ76:OsI_05246,A2X9G3:OsI_08881,A2XPL6:OsI_14580,A2Y7B7:OsI_20935,B8B1W7:OsI_21421,Q2XPP4:ATG4B
GO:0009415	biological_process	response to water	1	207	7	23424	0.0602511088462426	0.184929145963715	16.1656314699793	A2ZDX9:RAB21
GO:0031012	cellular_component	extracellular matrix	1	207	7	23424	0.0602511088462426	0.184929145963715	16.1656314699793	A2X9G3:OsI_08881
GO:0052595	molecular_function	aliphatic amine oxidase activity	1	207	7	23424	0.0602511088462426	0.184929145963715	16.1656314699793	B8B7J8:OsI_26556
GO:0005737	cellular_component	cytoplasm	14	207	1016	23424	0.067472154767037	0.188080119261215	1.55928335045076	A2WUL5:OsI_03568,A2WYW8:OsI_05132,A2ZDX9:RAB21,A2ZN74:OsI_39289,B8ADG6:OsI_00568,B8AJJ4:OsI_09119,B8ALJ6:OsI_11072,B8ANE6:OsI_11352,B8AQE7:OsI_10429,B8BLU6:OsI_37340,B8BMF9:PR10a,P0C5C8:OsI_27030,Q2XPP4:ATG4B,Q5MGA9:NAP1;3
GO:0005506	molecular_function	iron ion binding	8	207	486	23424	0.0677168917669711	0.188080119261215	1.86270650682889	A2X6A0:OsI_07739,A2XQW8:OsI_15037,A2XWM6:OsI_17053,A2Y8V1:OsI_21481,A2YFH1:OsI_23856,A2YZ86:OsI_30658,B8B073:OsI_20727,B8BGJ4:OsI_33321
GO:0003747	molecular_function	translation release factor activity	1	207	8	23424	0.0685582370210235	0.188080119261215	14.1449275362319	A2WYW8:OsI_05132
GO:0003883	molecular_function	CTP synthase activity	1	207	8	23424	0.0685582370210235	0.188080119261215	14.1449275362319	B8AWV2:OsI_21073
GO:0008131	molecular_function	primary amine oxidase activity	1	207	8	23424	0.0685582370210235	0.188080119261215	14.1449275362319	B8B7J8:OsI_26556
GO:0009308	biological_process	amine metabolic process	1	207	8	23424	0.0685582370210235	0.188080119261215	14.1449275362319	B8B7J8:OsI_26556
GO:0009832	biological_process	plant-type cell wall biogenesis	1	207	8	23424	0.0685582370210235	0.188080119261215	14.1449275362319	A2ZM42:OsI_38900
GO:0010427	molecular_function	abscisic acid binding	1	207	8	23424	0.0685582370210235	0.188080119261215	14.1449275362319	B8BMF9:PR10a
GO:0016297	molecular_function	fatty acyl-[ACP] hydrolase activity	1	207	8	23424	0.0685582370210235	0.188080119261215	14.1449275362319	A2XW92:OsI_16918
GO:0019253	biological_process	reductive pentose-phosphate cycle	1	207	8	23424	0.0685582370210235	0.188080119261215	14.1449275362319	B8AHT7:RBCS
GO:0035145	cellular_component	exon-exon junction complex	1	207	8	23424	0.0685582370210235	0.188080119261215	14.1449275362319	B8AQE7:OsI_10429
GO:0044210	biological_process	'de novo' CTP biosynthetic process	1	207	8	23424	0.0685582370210235	0.188080119261215	14.1449275362319	B8AWV2:OsI_21073
GO:0016308	molecular_function	1-phosphatidylinositol-4-phosphate 5-kinase activity	1	207	9	23424	0.07679228403745	0.208821123259732	12.573268921095	A2XB57:OsI_09497
GO:0003690	molecular_function	double-stranded DNA binding	2	207	53	23424	0.0798907053488963	0.215357553549199	4.27016680339076	A2XHH5:OsI_11859,B8AHR4:OsI_05847
GO:0000162	biological_process	tryptophan biosynthetic process	1	207	10	23424	0.0849538897262924	0.218821703308204	11.3159420289855	B8BDF0:OsI_30567
GO:0009853	biological_process	photorespiration	1	207	10	23424	0.0849538897262924	0.218821703308204	11.3159420289855	B8AHT7:RBCS
GO:0016688	molecular_function	L-ascorbate peroxidase activity	1	207	10	23424	0.0849538897262924	0.218821703308204	11.3159420289855	B8BNF9:OsI_37673
GO:0019684	biological_process	photosynthesis, light reaction	1	207	10	23424	0.0849538897262924	0.218821703308204	11.3159420289855	P0C321:ndhC
GO:0009414	biological_process	response to water deprivation	2	207	56	23424	0.0877872956443993	0.218821703308204	4.04140786749482	B8ALJ6:OsI_11072,B8BCX5:OsI_30377
GO:0009738	biological_process	abscisic acid-activated signaling pathway	2	207	56	23424	0.0877872956443993	0.218821703308204	4.04140786749482	B8A6X9:OsI_04566,B8BMF9:PR10a
GO:0010333	molecular_function	terpene synthase activity	2	207	56	23424	0.0877872956443993	0.218821703308204	4.04140786749482	B8ASJ1:OsI_15397,B8BPP9:OsI_38358
GO:0016616	molecular_function	oxidoreductase activity, acting on the CH-OH group of donors, NAD or NADP as acceptor	2	207	56	23424	0.0877872956443993	0.218821703308204	4.04140786749482	A2YD25:OsI_23021,A2Z1W4:OsI_31597
GO:0016192	biological_process	vesicle-mediated transport	3	207	120	23424	0.0904609890663749	0.218821703308204	2.82898550724638	A2Z3B5:OsI_32116,B8AN76:OsI_14274,B8BD64:OsI_30478
GO:0000781	cellular_component	chromosome, telomeric region	1	207	11	23424	0.0930436883436436	0.218821703308204	10.2872200263505	A2WRZ9:OsI_02637
GO:0009860	biological_process	pollen tube growth	1	207	11	23424	0.0930436883436436	0.218821703308204	10.2872200263505	B8AGI6:OsI_05598
GO:0016161	molecular_function	beta-amylase activity	1	207	11	23424	0.0930436883436436	0.218821703308204	10.2872200263505	A2YMB7:OsI_26372
GO:0030042	biological_process	actin filament depolymerization	1	207	11	23424	0.0930436883436436	0.218821703308204	10.2872200263505	A2XNF7:OsI_14096
GO:0030687	cellular_component	preribosome, large subunit precursor	1	207	11	23424	0.0930436883436436	0.218821703308204	10.2872200263505	B8AQ02:OsI_13152
GO:0102229	molecular_function	amylopectin maltohydrolase activity	1	207	11	23424	0.0930436883436436	0.218821703308204	10.2872200263505	A2YMB7:OsI_26372
GO:0004222	molecular_function	metalloendopeptidase activity	2	207	58	23424	0.0931756930215577	0.218821703308204	3.90204897551224	A2WRN7:OsI_02522,A2X9G3:OsI_08881
GO:0008234	molecular_function	cysteine-type peptidase activity	2	207	58	23424	0.0931756930215577	0.218821703308204	3.90204897551224	A2XPL6:OsI_14580,Q2XPP4:ATG4B
GO:0000184	biological_process	nuclear-transcribed mRNA catabolic process, nonsense-mediated decay	1	207	12	23424	0.101062308619254	0.230362615235064	9.42995169082126	B8AQE7:OsI_10429
GO:0006400	biological_process	tRNA modification	1	207	12	23424	0.101062308619254	0.230362615235064	9.42995169082126	B8ANE6:OsI_11352
GO:0038023	molecular_function	signaling receptor activity	1	207	12	23424	0.101062308619254	0.230362615235064	9.42995169082126	B8BMF9:PR10a
GO:0048511	biological_process	rhythmic process	1	207	12	23424	0.101062308619254	0.230362615235064	9.42995169082126	A2XHW1:OsI_12004
GO:0005730	cellular_component	nucleolus	3	207	128	23424	0.104639269117892	0.236549503620395	2.65217391304348	A2WRZ9:OsI_02637,B8ALB3:OsI_13904,B8AQ02:OsI_13152
GO:0000463	biological_process	maturation of LSU-rRNA from tricistronic rRNA transcript (SSU-rRNA, 5.8S rRNA, LSU-rRNA)	1	207	13	23424	0.10901037380445	0.236549503620395	8.70457079152731	B8AQ02:OsI_13152
GO:0005247	molecular_function	voltage-gated chloride channel activity	1	207	13	23424	0.10901037380445	0.236549503620395	8.70457079152731	A2YTR4:K0031E03.24
GO:0005635	cellular_component	nuclear envelope	1	207	13	23424	0.10901037380445	0.236549503620395	8.70457079152731	B8AKY9:OsI_13821
GO:0006631	biological_process	fatty acid metabolic process	1	207	13	23424	0.10901037380445	0.236549503620395	8.70457079152731	A2XNZ2:OsI_14292
GO:0022900	biological_process	electron transport chain	1	207	13	23424	0.10901037380445	0.236549503620395	8.70457079152731	A2WX74:OsI_04516
GO:0006865	biological_process	amino acid transport	2	207	64	23424	0.109881059746248	0.236549503620395	3.53623188405797	A2WZS1:OsI_05462,B8ABL9:OsI_04271
GO:0009737	biological_process	response to abscisic acid	2	207	64	23424	0.109881059746248	0.236549503620395	3.53623188405797	A2ZM42:OsI_38900,B8BHR8:OsI_34243
GO:0006368	biological_process	transcription elongation by RNA polymerase II	1	207	14	23424	0.116888501719639	0.241569570220586	8.08281573498965	A2WQJ4:OsI_02121
GO:0008654	biological_process	phospholipid biosynthetic process	1	207	14	23424	0.116888501719639	0.241569570220586	8.08281573498965	B8ALZ4:OsI_09803
GO:0030968	biological_process	endoplasmic reticulum unfolded protein response	1	207	14	23424	0.116888501719639	0.241569570220586	8.08281573498965	B8AYI2:OsI_20053
GO:0046274	biological_process	lignin catabolic process	1	207	14	23424	0.116888501719639	0.241569570220586	8.08281573498965	B8AZE2:OsI_18964
GO:0046488	biological_process	phosphatidylinositol metabolic process	1	207	14	23424	0.116888501719639	0.241569570220586	8.08281573498965	A2XB57:OsI_09497
GO:0052716	molecular_function	hydroquinone:oxygen oxidoreductase activity	1	207	14	23424	0.116888501719639	0.241569570220586	8.08281573498965	B8AZE2:OsI_18964
GO:0006869	biological_process	lipid transport	2	207	67	23424	0.118508179883964	0.243120531373799	3.37789314298075	A2Z947:OsI_34238,A2ZAS9:LTP110-A
GO:0004497	molecular_function	monooxygenase activity	6	207	379	23424	0.120544573405074	0.243120531373799	1.79144200986578	A2X6A0:OsI_07739,A2XWM6:OsI_17053,A2Y8V1:OsI_21481,A2YFH1:OsI_23856,A2YZ86:OsI_30658,B8BGJ4:OsI_33321
GO:0016788	molecular_function	hydrolase activity, acting on ester bonds	3	207	138	23424	0.123495146385893	0.243120531373799	2.45998739760554	A2Y9J6:OsI_21741,A2YH44:OsI_24508,B8AAJ1:OsI_00887
GO:0005345	molecular_function	purine nucleobase transmembrane transporter activity	1	207	15	23424	0.1246973048014	0.243120531373799	7.54396	A2Y3A8:OsI_19496
GO:0006487	biological_process	protein N-linked glycosylation	1	207	15	23424	0.1246973048014	0.243120531373799	7.54396	A2ZM42:OsI_38900
GO:0009846	biological_process	pollen germination	1	207	15	23424	0.1246973048014	0.243120531373799	7.54396	B8AGI6:OsI_05598
GO:0015629	cellular_component	actin cytoskeleton	1	207	15	23424	0.1246973048014	0.243120531373799	7.54396	A2XNF7:OsI_14096
GO:0030570	molecular_function	pectate lyase activity	1	207	15	23424	0.1246973048014	0.243120531373799	7.54396	B8AV17:OsI_14719
GO:0048268	biological_process	clathrin coat assembly	1	207	15	23424	0.1246973048014	0.243120531373799	7.54396	A2Z273:OsI_31706
GO:0016705	molecular_function	oxidoreductase activity, acting on paired donors, with incorporation or reduction of molecular oxygen	6	207	387	23424	0.129400800939381	0.248821763310575	1.75440961689698	A2X6A0:OsI_07739,A2XWM6:OsI_17053,A2Y8V1:OsI_21481,A2YFH1:OsI_23856,A2YZ86:OsI_30658,B8BGJ4:OsI_33321
GO:0004707	molecular_function	MAP kinase activity	1	207	16	23424	0.132437390149177	0.248821763310575	7.07246376811594	B8ALJ6:OsI_11072
GO:0004864	molecular_function	protein phosphatase inhibitor activity	1	207	16	23424	0.132437390149177	0.248821763310575	7.07246376811594	B8BMF9:PR10a
GO:0006623	biological_process	protein targeting to vacuole	1	207	16	23424	0.132437390149177	0.248821763310575	7.07246376811594	B8AIU8:OsI_08936
GO:0007264	biological_process	small GTPase-mediated signal transduction	1	207	16	23424	0.132437390149177	0.248821763310575	7.07246376811594	B8ANH1:OsI_11399
GO:0043622	biological_process	cortical microtubule organization	1	207	16	23424	0.132437390149177	0.248821763310575	7.07246376811594	B8ABB2:OsI_04220
GO:0005783	cellular_component	endoplasmic reticulum	4	207	223	23424	0.135922684222854	0.252522682948741	2.02976538636511	A2X8I4:OsI_08544,B8APN7:OsI_10261,B8B073:OsI_20727,B8BD64:OsI_30478
GO:0005507	molecular_function	copper ion binding	2	207	73	23424	0.13623597086466	0.252522682948741	3.10025809013302	B8AZE2:OsI_18964,B8B7J8:OsI_26556
GO:0000373	biological_process	Group II intron splicing	1	207	17	23424	0.14010935957156	0.252522682948741	6.65643648763853	A2Y778:OsI_20893
GO:0008061	molecular_function	chitin binding	1	207	17	23424	0.14010935957156	0.252522682948741	6.65643648763853	A2YH55:OsI_24518
GO:0016620	molecular_function	oxidoreductase activity, acting on the aldehyde or oxo group of donors, NAD or NADP as acceptor	1	207	17	23424	0.14010935957156	0.252522682948741	6.65643648763853	A2WS18:OsI_02656
GO:0042542	biological_process	response to hydrogen peroxide	1	207	17	23424	0.14010935957156	0.252522682948741	6.65643648763853	A2XEW8:HspI
GO:0046686	biological_process	response to cadmium ion	1	207	17	23424	0.14010935957156	0.252522682948741	6.65643648763853	A2XEW8:HspI
GO:0009793	biological_process	embryo development ending in seed dormancy	2	207	75	23424	0.14227019332925	0.254935028509061	3.0175845410628	A2YTZ6:OsI_28805,B8ADG6:OsI_00568
GO:0005788	cellular_component	endoplasmic reticulum lumen	1	207	18	23424	0.147713809632169	0.260177732874842	6.2866344605475	B8AYI2:OsI_20053
GO:0006506	biological_process	GPI anchor biosynthetic process	1	207	18	23424	0.147713809632169	0.260177732874842	6.2866344605475	B8BMT8:OsI_38979
GO:0008137	molecular_function	NADH dehydrogenase (ubiquinone) activity	1	207	18	23424	0.147713809632169	0.260177732874842	6.2866344605475	P0C321:ndhC
GO:0006465	biological_process	signal peptide processing	1	207	19	23424	0.15525133169515	0.270381532727508	5.95575896262395	B8BLL7:OsI_36863
GO:0009627	biological_process	systemic acquired resistance	1	207	19	23424	0.15525133169515	0.270381532727508	5.95575896262395	A2Z2A0:OsI_31732
GO:0009507	cellular_component	chloroplast	6	207	410	23424	0.156530279964217	0.271085959714566	1.6559915164369	A2WX74:OsI_04516,A2XW92:OsI_16918,A2Y778:OsI_20893,B8AA76:LIP1P-1,B8AHT7:RBCS,B8AQX1:OsI_11906
GO:0005975	biological_process	carbohydrate metabolic process	5	207	323	23424	0.158793839264345	0.273478278733038	1.75169381253646	A2WYY5:OsI_05151,A2WYY7:OsI_05153,A2XB57:OsI_09497,A2Y2C9:OsI_19159,A2ZFM2:OsI_36575
GO:0015144	molecular_function	carbohydrate transmembrane transporter activity	1	207	20	23424	0.162722511970267	0.274152058210776	5.65797101449275	A2WT65:OsI_03053
GO:0031090	cellular_component	organelle membrane	1	207	20	23424	0.162722511970267	0.274152058210776	5.65797101449275	B8ABL9:OsI_04271
GO:0031267	molecular_function	small GTPase binding	1	207	20	23424	0.162722511970267	0.274152058210776	5.65797101449275	B8AN76:OsI_14274
GO:1902600	biological_process	proton transmembrane transport	1	207	20	23424	0.162722511970267	0.274152058210776	5.65797101449275	B8BBZ2:OsI_28281
GO:0015979	biological_process	photosynthesis	2	207	82	23424	0.163804996450474	0.274484048106199	2.75998586072817	B8AQX1:OsI_11906,B8B7B0:OsI_24892
GO:0046873	molecular_function	metal ion transmembrane transporter activity	1	207	21	23424	0.170127931557609	0.282030260870902	5.38854382332643	B8BBJ5:OsI_29530
GO:0072583	biological_process	clathrin-dependent endocytosis	1	207	21	23424	0.170127931557609	0.282030260870902	5.38854382332643	A2Z273:OsI_31706
GO:0006352	biological_process	DNA-templated transcription initiation	1	207	22	23424	0.177468166491915	0.291085352447057	5.14361001317523	B8B5Z9:OsI_25976
GO:0034599	biological_process	cellular response to oxidative stress	1	207	22	23424	0.177468166491915	0.291085352447057	5.14361001317523	B8BNF9:OsI_37673
GO:0006139	biological_process	nucleobase-containing compound metabolic process	1	207	23	23424	0.184743787786513	0.298284240696974	4.91997479521109	A2WTG1:OsI_03144
GO:0030136	cellular_component	clathrin-coated vesicle	1	207	23	23424	0.184743787786513	0.298284240696974	4.91997479521109	A2Z273:OsI_31706
GO:0051028	biological_process	mRNA transport	1	207	23	23424	0.184743787786513	0.298284240696974	4.91997479521109	B8AQE7:OsI_10429
GO:0008033	biological_process	tRNA processing	1	207	25	23424	0.199103448663812	0.318154995287534	4.5263768115942	B8AFN5:OsI_06719
GO:1900150	biological_process	regulation of defense response to fungus	1	207	25	23424	0.199103448663812	0.318154995287534	4.5263768115942	A2XT03:PI21
GO:0004176	molecular_function	ATP-dependent peptidase activity	1	207	26	23424	0.206188605556268	0.322820544052743	4.35228539576366	A2WRN7:OsI_02522
GO:0006520	biological_process	amino acid metabolic process	1	207	26	23424	0.206188605556268	0.322820544052743	4.35228539576366	A2XB57:OsI_09497
GO:0008408	molecular_function	3'-5' exonuclease activity	1	207	26	23424	0.206188605556268	0.322820544052743	4.35228539576366	A2WTG1:OsI_03144
GO:0016226	biological_process	iron-sulfur cluster assembly	1	207	26	23424	0.206188605556268	0.322820544052743	4.35228539576366	A2ZKJ8:OsI_38346
GO:0006541	biological_process	glutamine metabolic process	1	207	27	23424	0.213211383513779	0.330477644446358	4.19109	B8AWV2:OsI_21073
GO:0009654	cellular_component	photosystem II oxygen evolving complex	1	207	27	23424	0.213211383513779	0.330477644446358	4.19109	B8B7B0:OsI_24892
GO:0002181	biological_process	cytoplasmic translation	1	207	28	23424	0.220172329088539	0.336223753780528	4.04140786749482	A2YC64:OsI_22695
GO:0006914	biological_process	autophagy	1	207	28	23424	0.220172329088539	0.336223753780528	4.04140786749482	Q2XPP4:ATG4B
GO:0016102	biological_process	diterpenoid biosynthetic process	1	207	28	23424	0.220172329088539	0.336223753780528	4.04140786749482	B8ASJ1:OsI_15397
GO:0004553	molecular_function	hydrolase activity, hydrolyzing O-glycosyl compounds	2	207	101	23424	0.224520950054015	0.341110421544053	2.24078059979911	A2WYY5:OsI_05151,A2WYY7:OsI_05153
GO:0003899	molecular_function	DNA-directed 5'-3' RNA polymerase activity	1	207	29	23424	0.227071984067111	0.341110421544053	3.90204897551224	B8BNJ8:OsI_37758
GO:0006890	biological_process	retrograde vesicle-mediated transport, Golgi to endoplasmic reticulum	1	207	29	23424	0.227071984067111	0.341110421544053	3.90204897551224	B8AIU8:OsI_08936
GO:0005743	cellular_component	mitochondrial inner membrane	2	207	102	23424	0.227773733095545	0.341110421544053	2.21881216254618	B8B5X1:OsI_25916,B8BLL7:OsI_36863
GO:0000209	biological_process	protein polyubiquitination	1	207	30	23424	0.233910885511783	0.346949160328483	3.7719806763285	B8AZ12:OsI_20254
GO:0003712	molecular_function	transcription coregulator activity	1	207	30	23424	0.233910885511783	0.346949160328483	3.7719806763285	A2XHH5:OsI_11859
GO:0048544	biological_process	recognition of pollen	2	207	108	23424	0.247349668681996	0.365135225197233	2.0955448201825	A2XTD1:OsI_15864,B8A782:OsI_03208
GO:0000724	biological_process	double-strand break repair via homologous recombination	1	207	33	23424	0.254068369259535	0.373275803177516	3.42907334211682	Q5MGA9:NAP1;3
GO:0005096	molecular_function	GTPase activator activity	1	207	35	23424	0.267212561343024	0.383499509334896	3.23312629399586	B8B087:OsI_20764
GO:0005759	cellular_component	mitochondrial matrix	1	207	35	23424	0.267212561343024	0.383499509334896	3.23312629399586	B8AF27:OsI_07994
GO:0006325	biological_process	chromatin organization	1	207	35	23424	0.267212561343024	0.383499509334896	3.23312629399586	A2XCE0:OsI_09971
GO:0010150	biological_process	leaf senescence	1	207	35	23424	0.267212561343024	0.383499509334896	3.23312629399586	A2XW09:OsI_16828
GO:0042973	molecular_function	glucan endo-1,3-beta-D-glucosidase activity	1	207	35	23424	0.267212561343024	0.383499509334896	3.23312629399586	A2ZFM2:OsI_36575
GO:0050660	molecular_function	flavin adenine dinucleotide binding	2	207	115	23424	0.270254827825726	0.386078325465323	1.96798991808444	A2ZLC9:OsI_38628,B8BHG0:OsI_34012
GO:0006417	biological_process	regulation of translation	1	207	36	23424	0.273697960453802	0.387426336715428	3.14331723027375	B8AQE7:OsI_10429
GO:0042802	molecular_function	identical protein binding	1	207	36	23424	0.273697960453802	0.387426336715428	3.14331723027375	A2Z7C3:OsI_33603
GO:0015267	molecular_function	channel activity	1	207	37	23424	0.280126236586266	0.394723333371557	3.05836271053662	A2YAX6:OsI_22243
GO:0009909	biological_process	regulation of flower development	1	207	38	23424	0.286497890454938	0.401874868963941	2.97787948131198	B8A8T1:OsI_05075
GO:0005654	cellular_component	nucleoplasm	1	207	39	23424	0.292813418406526	0.403431820915658	2.90152359717577	B8AQ02:OsI_13152
GO:0031969	cellular_component	chloroplast membrane	1	207	39	23424	0.292813418406526	0.403431820915658	2.90152359717577	B8B6W3:OsI_26253
GO:0042393	molecular_function	histone binding	1	207	39	23424	0.292813418406526	0.403431820915658	2.90152359717577	Q5MGA9:NAP1;3
GO:0043161	biological_process	proteasome-mediated ubiquitin-dependent protein catabolic process	1	207	39	23424	0.292813418406526	0.403431820915658	2.90152359717577	B8AZ12:OsI_20254
GO:0005856	cellular_component	cytoskeleton	1	207	40	23424	0.299073312457835	0.4102333046988	2.82898550724638	A2ZN74:OsI_39289
GO:0005774	cellular_component	vacuolar membrane	1	207	41	23424	0.305278060333358	0.414488137892896	2.75998586072817	B8AJX4:OsI_13533
GO:0008380	biological_process	RNA splicing	1	207	41	23424	0.305278060333358	0.414488137892896	2.75998586072817	B8AQE7:OsI_10429
GO:0009535	cellular_component	chloroplast thylakoid membrane	2	207	126	23424	0.30618639863701	0.414488137892896	1.79618127444214	B8B7B0:OsI_24892,P0C321:ndhC
GO:0005829	cellular_component	cytosol	4	207	321	23424	0.315804966252869	0.425650171906041	1.4100862341415	A2XB57:OsI_09497,B8A962:OsI_05201,B8AIU8:OsI_08936,B8AN76:OsI_14274
GO:0004252	molecular_function	serine-type endopeptidase activity	2	207	131	23424	0.322423290051539	0.432689263705528	1.7276247372497	B8A9U6:OsI_03840,B8BLL7:OsI_36863
GO:0003779	molecular_function	actin binding	1	207	45	23424	0.329555196414319	0.440353926243271	2.51465	A2XNF7:OsI_14096
GO:0006952	biological_process	defense response	6	207	538	23424	0.34030470606217	0.452765917936793	1.26200096977534	A2XUF3:OsI_16233,A2ZAS9:LTP110-A,A2ZLJ0:OsI_38687,B8AKA0:OsI_10792,B8BGH1:OsI_33249,B8BGY3:OsI_33669
GO:0005739	cellular_component	mitochondrion	3	207	237	23424	0.349081590369758	0.462458517156517	1.43239772518804	A2WRN7:OsI_02522,A2YD25:OsI_23021,B8ALZ4:OsI_09803
GO:0005768	cellular_component	endosome	1	207	49	23424	0.35298792070311	0.465643640076443	2.30937592428276	A2Z3B5:OsI_32116
GO:0005789	cellular_component	endoplasmic reticulum membrane	3	207	240	23424	0.356307358689172	0.468030852515437	1.41449275362319	A2ZM42:OsI_38900,B8A7Z9:OsI_03344,B8BMT8:OsI_38979
GO:0051537	molecular_function	2 iron, 2 sulfur cluster binding	1	207	51	23424	0.364396803450547	0.476637169070336	2.21881216254618	A2WX74:OsI_04516
GO:0045490	biological_process	pectin catabolic process	1	207	52	23424	0.370025942272511	0.481966563464194	2.17614269788183	B8AV17:OsI_14719
GO:0000786	cellular_component	nucleosome	1	207	54	23424	0.381135810012508	0.492300421266156	2.0955448201825	A2WRZ9:OsI_02637
GO:0006888	biological_process	endoplasmic reticulum to Golgi vesicle-mediated transport	1	207	54	23424	0.381135810012508	0.492300421266156	2.0955448201825	B8AIU8:OsI_08936
GO:0005525	molecular_function	GTP binding	3	207	252	23424	0.385086499316199	0.494728234998264	1.34713595583161	A2WUL5:OsI_03568,A2XJ57:OsI_12474,A2Z3B5:OsI_32116
GO:0050734	molecular_function	hydroxycinnamoyltransferase activity	2	207	151	23424	0.386207202805097	0.494728234998264	1.4988002687398	A2YQK1:OsI_27565,A2YY66:OsI_30292
GO:0004185	molecular_function	serine-type carboxypeptidase activity	1	207	56	23424	0.392050680258836	0.500146958354894	2.02070393374741	A2WSV5:OsI_02946
GO:0042744	biological_process	hydrogen peroxide catabolic process	2	207	154	23424	0.395564101288505	0.502560948358347	1.46960286090721	A2YBR3:OsI_22542,A2YDJ8:OsI_23187
GO:0000287	molecular_function	magnesium ion binding	2	207	155	23424	0.398668715841287	0.504437966982853	1.46012155212716	B8ASJ1:OsI_15397,B8BPP9:OsI_38358
GO:0006457	biological_process	protein folding	1	207	60	23424	0.413308993940782	0.518948617622475	1.88599033816425	B8BDX4:OsI_32189
GO:0043231	cellular_component	intracellular membrane-bounded organelle	2	207	161	23424	0.41713780250487	0.518948617622475	1.40570708434603	B8AFN5:OsI_06719,B8B5G3:OsI_25752
GO:0098542	biological_process	defense response to other organism	2	207	161	23424	0.41713780250487	0.518948617622475	1.40570708434603	A2YH55:OsI_24518,A2YHC8:OsI_24594
GO:1990538	molecular_function	xylan O-acetyltransferase activity	1	207	61	23424	0.418506949695544	0.518948617622475	1.85507246376812	B8AZ28:OsI_20293
GO:1990937	biological_process	xylan acetylation	1	207	61	23424	0.418506949695544	0.518948617622475	1.85507246376812	B8AZ28:OsI_20293
GO:0140825	molecular_function	lactoperoxidase activity	2	207	162	23424	0.420188560289333	0.518957982827463	1.39702988012167	A2YBR3:OsI_22542,A2YDJ8:OsI_23187
GO:0045893	biological_process	positive regulation of DNA-templated transcription	1	207	63	23424	0.428765766626342	0.527449951008596	1.79618127444214	B8A6X9:OsI_04566
GO:0051539	molecular_function	4 iron, 4 sulfur cluster binding	1	207	64	23424	0.433827428640312	0.531567205053347	1.76811594202899	B8AA76:LIP1P-1
GO:0003755	molecular_function	peptidyl-prolyl cis-trans isomerase activity	1	207	65	23424	0.438844454422481	0.533497179886153	1.74091415830546	B8BDX4:OsI_32189
GO:0009651	biological_process	response to salt stress	1	207	65	23424	0.438844454422481	0.533497179886153	1.74091415830546	B8BCX5:OsI_30377
GO:0051287	molecular_function	NAD binding	1	207	67	23424	0.448746160791293	0.541724021956053	1.68894657149037	A2YD25:OsI_23021
GO:0016491	molecular_function	oxidoreductase activity	4	207	388	23424	0.449106689170018	0.541724021956053	1.16659196175108	A2XKX4:oxo4,A2ZEI3:OsI_36200,A2ZLC9:OsI_38628,B8B5L2:OsI_27228
GO:0006397	biological_process	mRNA processing	1	207	69	23424	0.458473978698436	0.548752638596584	1.6399915984037	B8AQE7:OsI_10429
GO:0015293	molecular_function	symporter activity	1	207	69	23424	0.458473978698436	0.548752638596584	1.6399915984037	A2WT65:OsI_03053
GO:0019843	molecular_function	rRNA binding	1	207	72	23424	0.472746298401075	0.56365904809359	1.57165861513688	A2XGK3:OsI_11523
GO:0003924	molecular_function	GTPase activity	2	207	182	23424	0.479388390314016	0.569388509568372	1.24351011307533	A2WUL5:OsI_03568,A2Z3B5:OsI_32116
GO:0003729	molecular_function	mRNA binding	3	207	297	23424	0.4894095150764	0.578975534999168	1.14302444737227	A2Y778:OsI_20893,B8AQ02:OsI_13152,B8AQE7:OsI_10429
GO:0140662	molecular_function	ATP-dependent protein folding chaperone	1	207	76	23424	0.49119537324123	0.578975534999168	1.48893974065599	B8AYI2:OsI_20053
GO:0022625	cellular_component	cytosolic large ribosomal subunit	1	207	78	23424	0.500177547819797	0.587329696303549	1.45076179858789	A2YC64:OsI_22695
GO:0006357	biological_process	regulation of transcription by RNA polymerase II	1	207	79	23424	0.504609281204586	0.590297649711025	1.43239772518804	A2XHH5:OsI_11859
GO:0004523	molecular_function	RNA-DNA hybrid ribonuclease activity	1	207	86	23424	0.534555460781919	0.622978168580432	1.31580721267273	B8BHA5:OsI_33899
GO:0006351	biological_process	DNA-templated transcription	1	207	88	23424	0.542775683866048	0.630188996248969	1.28590250329381	B8BNJ8:OsI_37758
GO:0016747	molecular_function	acyltransferase activity, transferring groups other than amino-acyl groups	1	207	89	23424	0.546831453211254	0.630695036444598	1.27145416056017	A2XE10:OsI_10556
GO:0004674	molecular_function	protein serine/threonine kinase activity	6	207	672	23424	0.547280531624506	0.630695036444598	1.01035196687371	A2X055:OsI_05597,A2XF95:OsI_11040,A2XTD1:OsI_15864,B8A782:OsI_03208,B8BBP5:OsI_28194,B8BLK5:OsI_36838
GO:0006979	biological_process	response to oxidative stress	2	207	212	23424	0.560914341255992	0.644012762182805	1.06754170084769	A2YBR3:OsI_22542,A2YDJ8:OsI_23187
GO:0008289	molecular_function	lipid binding	1	207	96	23424	0.574236747987112	0.656875984782305	1.17874396135266	A2ZAS9:LTP110-A
GO:0006486	biological_process	protein glycosylation	1	207	99	23424	0.585470926679407	0.667264659083148	1.14302444737227	B8AGI6:OsI_05598
GO:0003676	molecular_function	nucleic acid binding	3	207	352	23424	0.604009404813527	0.68587148531939	0.964426877470356	A2WTG1:OsI_03144,A2Y4N0:OsI_19955,B8BHA5:OsI_33899
GO:0006633	biological_process	fatty acid biosynthetic process	1	207	110	23424	0.624196777331127	0.706208032746896	1.02872200263505	A2XE10:OsI_10556
GO:0006629	biological_process	lipid metabolic process	1	207	119	23424	0.653186941995598	0.73631982552231	0.950919498234076	B8AST6:OsI_15480
GO:0005516	molecular_function	calmodulin binding	1	207	120	23424	0.656267409835414	0.737111945829631	0.942995169082126	A2XHH5:OsI_11859
GO:0016757	molecular_function	glycosyltransferase activity	1	207	123	23424	0.665346387279226	0.744611480348592	0.919995286909391	A2YQ42:OsI_27402
GO:0022857	molecular_function	transmembrane transporter activity	2	207	268	23424	0.687687973745867	0.764896699187756	0.844473285745187	A2XFS7:OsI_11222,A2YG99:OsI_24197
GO:0009536	cellular_component	plastid	1	207	131	23424	0.68840702926898	0.764896699187756	0.863812368624848	P0C321:ndhC
GO:0004842	molecular_function	ubiquitin-protein transferase activity	1	207	134	23424	0.696640958020007	0.771281060665007	0.844473285745187	A2XE57:OsI_10608
GO:0106310	molecular_function	protein serine kinase activity	1	207	135	23424	0.699337193386681	0.771510782739755	0.838217928073001	A2XTD1:OsI_15864
GO:0061630	molecular_function	ubiquitin protein ligase activity	1	207	143	23424	0.720065909663363	0.791561815587385	0.791324617411574	B8AZ12:OsI_20254
GO:0046872	molecular_function	metal ion binding	12	207	1563	23424	0.733450852324135	0.800793443567422	0.868786336198503	A2WX74:OsI_04516,A2XCE0:OsI_09971,A2XT03:PI21,A2YBR3:OsI_22542,A2YDJ8:OsI_23187,B8AA76:LIP1P-1,B8AV17:OsI_14719,B8B010:OsI_20665,B8B930:OsI_30014,B8BM84:OsI_38556,B8BMN5:OsI_38852,B8BNF9:OsI_37673
GO:0051707	biological_process	response to other organism	3	207	429	23424	0.733630122494026	0.800793443567422	0.791324617411574	A2XTD1:OsI_15864,B8A782:OsI_03208,B8BGY3:OsI_33669
GO:0008194	molecular_function	UDP-glycosyltransferase activity	1	207	150	23424	0.737033105774351	0.801685132596662	0.7543961352657	A2XQF1:OsI_14864
GO:0043565	molecular_function	sequence-specific DNA binding	2	207	298	23424	0.74235	0.804644567930665	0.759459196576209	A2Z7C3:OsI_33603,B8A6X9:OsI_04566
GO:0000139	cellular_component	Golgi membrane	2	207	300	23424	0.745686907944713	0.805445789069203	0.7543961352657	B8AGI6:OsI_05598,B8AZ28:OsI_20293
GO:0005794	cellular_component	Golgi apparatus	1	207	163	23424	0.765874280809998	0.824378566149651	0.694229572330399	A2Z273:OsI_31706
GO:0005634	cellular_component	nucleus	20	207	2623	23424	0.789693999434931	0.84707660839041	0.862824401752612	A2WU85:Wsi18,A2XB57:OsI_09497,A2XCE0:OsI_09971,A2XHH5:OsI_11859,A2XHW1:OsI_12004,A2XUF3:OsI_16233,A2Z7C3:OsI_33603,A2ZLJ0:OsI_38687,B8A6X9:OsI_04566,B8AC63:OsI_01281,B8AF27:OsI_07994,B8AHR4:OsI_05847,B8ALJ6:OsI_11072,B8ANE6:OsI_11352,B8AYI2:OsI_20053,B8B010:OsI_20665,B8B5Z9:OsI_25976,B8BMF9:PR10a,P0C5C8:OsI_27030,Q5MGA9:NAP1;3
GO:0030246	molecular_function	carbohydrate binding	1	207	178	23424	0.795261212129691	0.850106812966221	0.635727080280085	A2X8V7:OsI_08669
GO:0043531	molecular_function	ADP binding	3	207	488	23424	0.808502087697228	0.861290883801171	0.695652173913043	A2YHC8:OsI_24594,B8AKA0:OsI_10792,B8BGY3:OsI_33669
GO:0005840	cellular_component	ribosome	1	207	188	23424	0.812782481315564	0.862885510985701	0.601911810052421	B8AYV7:OsI_18738
GO:0046983	molecular_function	protein dimerization activity	2	207	353	23424	0.821501142139309	0.869165030932374	0.641129859999179	B8BLB2:OsI_36658,B8BNJ8:OsI_37758
GO:0016020	cellular_component	membrane	43	207	5543	23424	0.857108551424669	0.903126695131005	0.877837826531439	A2WMT1:OsI_01151,A2WRN7:OsI_02522,A2WT65:OsI_03053,A2X6A0:OsI_07739,A2X8V7:OsI_08669,A2XA48:OsI_09122,A2XB57:OsI_09497,A2XE10:OsI_10556,A2XF95:OsI_11040,A2XFS7:OsI_11222,A2XQW8:OsI_15037,A2XT08:OsI_15745,A2XTD1:OsI_15864,A2XWM6:OsI_17053,A2Y3A8:OsI_19496,A2Y8L6:OsI_21397,A2Y8V1:OsI_21481,A2YAX6:OsI_22243,A2YFH1:OsI_23856,A2YG93:OsI_24191,A2YG99:OsI_24197,A2YP92:OsI_27085,A2YTR4:K0031E03.24,A2ZEI3…
GO:1990904	cellular_component	ribonucleoprotein complex	1	207	220	23424	0.859427016334343	0.903126695131005	0.514361001317523	B8AYV7:OsI_18738
GO:0015031	biological_process	protein transport	1	207	254	23424	0.896368824020996	0.938764646778746	0.445509528700217	Q2XPP4:ATG4B
GO:0016887	molecular_function	ATP hydrolysis activity	2	207	465	23424	0.919107463478608	0.959337756492823	0.486707184042387	A2WRN7:OsI_02522,B8B5X1:OsI_25916
GO:0016567	biological_process	protein ubiquitination	2	207	487	23424	0.931137040913985	0.968632492225957	0.464720411867988	A2XE57:OsI_10608,B8B010:OsI_20665
GO:0006412	biological_process	translation	1	207	305	23424	0.934459934253667	0.968760217985589	0.371014492753623	A2WUL5:OsI_03568
GO:0005509	molecular_function	calcium ion binding	1	207	314	23424	0.939556951219669	0.968760217985589	0.360380319394443	B8AJX4:OsI_13533
GO:0016787	molecular_function	hydrolase activity	1	207	316	23424	0.940634921334394	0.968760217985589	0.35809943129701	A2YW70:OsI_29580
GO:0003735	molecular_function	structural constituent of ribosome	1	207	349	23424	0.955895777808195	0.98121752026669	0.324239026618496	A2YC64:OsI_22695
GO:0005524	molecular_function	ATP binding	16	207	2628	23424	0.962012713966947	0.981819378225063	0.688946242251781	A2WRN7:OsI_02522,A2X055:OsI_05597,A2X8V7:OsI_08669,A2XB57:OsI_09497,A2XF95:OsI_11040,A2XTD1:OsI_15864,A2ZN74:OsI_39289,B8A782:OsI_03208,B8AKA0:OsI_10792,B8ALJ6:OsI_11072,B8ALZ4:OsI_09803,B8AWV2:OsI_21073,B8AYI2:OsI_20053,B8B5X1:OsI_25916,B8BBP5:OsI_28194,B8BLK5:OsI_36838
GO:0005886	cellular_component	plasma membrane	3	207	747	23424	0.962816422517481	0.981819378225063	0.454455503172109	A2WZS1:OsI_05462,B8AJJ4:OsI_09119,B8BBP5:OsI_28194
GO:0006355	biological_process	regulation of DNA-templated transcription	2	207	593	23424	0.968925994226969	0.984810026919214	0.381650658650439	A2XH72:OsI_11746,B8BA63:OsI_27583
GO:0003700	molecular_function	DNA-binding transcription factor activity	3	207	802	23424	0.974520107001315	0.987258931929437	0.423289602081752	A2Z7C3:OsI_33603,B8A6X9:OsI_04566,B8AC63:OsI_01281
GO:0008270	molecular_function	zinc ion binding	2	207	731	23424	0.989404909591133	0.999073361476388	0.309601697099467	A2X9G3:OsI_08881,B8ANE6:OsI_11352
GO:0003723	molecular_function	RNA binding	2	207	784	23424	0.993059021229867	0.999507456432658	0.288671990535345	A2Y8S8:OsI_21456,A2YC64:OsI_22695
GO:0004672	molecular_function	protein kinase activity	1	207	697	23424	0.998128534903176	0.999544696022211	0.162352109454598	A2X8V7:OsI_08669
GO:0003677	molecular_function	DNA binding	3	207	1338	23424	0.999544696022211	0.999544696022211	0.253720673295639	B8AC63:OsI_01281,B8BA63:OsI_27583,B8BNJ8:OsI_37758
