# Supplementary material for: Integrative comparative proteomics identifies core differentially expressed proteins and pathways for drought tolerance by exploiting contrasting rice varieties
Source: Front Plant Sci. 2026 Mar 6;17:1742602. doi: 10.3389/fpls.2026.1742602 (PMC13002813; doi:10.3389/fpls.2026.1742602)
Supplement: Supplementary file 4 [file Table4.xls]

## Sheet: DT_303B-vs-CK_303B
id	Classification_level1	Classification_level2	Term	ListHits	ListTotal	PopHits	PopTotal	p-value	q-value	Enrichment_score	Substances
osa03013	Genetic Information Processing	Translation	Nucleocytoplasmic transport	11	146	122	6052	0.000156089419123582	0.0143602265593695	3.73748035032562	A2YMX8:OsI_26586,A2YNM7:OsI_26846,B8BMK5:OsI_38782,B8AB31:OsI_01059,B8AKC0:OsI_10833,B8ANT1:OsI_14413,B8ARW2:OsI_18044,B8ASB1:OsI_15383,B8B0J8:OsI_22505,B8B6A9:OsI_27439,B8BFS0:OsI_32774
osa00592	Metabolism	Lipid metabolism	alpha-Linolenic acid metabolism	7	146	70	6052	0.0013852854233667	0.0637231294748681	4.14520547945205	A2XE43:OsI_10591,B8AFN7:OsI_06722,A2YCR4:OsI_22900,A2YWV7:OsI_29820,A2Z2T5:OsI_31930,A2ZCK1:OSI9Ba083O10_092B13-3,B8BCA6:OsI_29815
osa00904	Metabolism	Metabolism of terpenoids and polyketides	Diterpenoid biosynthesis	6	146	61	6052	0.00331378052372947	0.101622602727704	4.07725129126432	A2X6A2:OsI_07741,A2X6A3:OsI_07742,A2X6B1:OsI_07749,A2YE80:OsI_23423,B8BPP9:OsI_38358,Q1AHB2:KSL11
osa00620	Metabolism	Carbohydrate metabolism	Pyruvate metabolism	8	146	120	6052	0.00817498775302545	0.17518020231136	2.7634703196347	A2XIA2:OsI_12162,A2XUV1:OsI_16388,A2YUJ2:OsI_28997,A2ZCK1:OSI9Ba083O10_092B13-3,B8AEX3:OsI_06526,B8AG13:OsI_08280,B8AYC2:OsI_19921,B8BM17:OsI_37456
osa00565	Metabolism	Lipid metabolism	Ether lipid metabolism	4	146	35	6052	0.00952066316909568	0.17518020231136	4.73737769080235	A2XP62:OsI_14367,A2Z9I2:OsI_34382,B8ADH7:OsI_00588,B8AGG7:OsI_08451
osa00071	Metabolism	Lipid metabolism	Fatty acid degradation	5	146	65	6052	0.0197641412573789	0.303050165946476	3.1886195995785	B8AFN7:OsI_06722,A2YCR4:OsI_22900,A2ZCK1:OSI9Ba083O10_092B13-3,B8A6V4:OsI_03121,B8AG13:OsI_08280
osa00010	Metabolism	Carbohydrate metabolism	Glycolysis / Gluconeogenesis	8	146	163	6052	0.0427870181413861	0.516913782086441	2.03445667703168	A2WLL3:PFK,A2XFI3:PDC2,A2XIA2:OsI_12162,A2YFZ4:OsI_24036,A2ZCK1:OSI9Ba083O10_092B13-3,B8AG13:OsI_08280,B8AYC2:OsI_19921,B8BM17:OsI_37456
osa00232	Metabolism	Biosynthesis of other secondary metabolites	Caffeine metabolism	1	146	2	6052	0.0476704237816411	0.516913782086441	20.7260273972603	B8AKE5:OsI_12147
osa03020	Genetic Information Processing	Transcription	RNA polymerase	4	146	58	6052	0.0505676525954127	0.516913782086441	2.85876239962211	A2XK42:OsI_12811,A2YT86:OsI_28532,P0C508:rpoC2,B8AV78:OsI_17620
osa00513	Metabolism	Glycan biosynthesis and metabolism	Various types of N-glycan biosynthesis	3	146	40	6052	0.0710939412195959	0.529315756150883	3.10890410958904	A2XYX2:OsI_17905,A2ZM42:OsI_38900,B8ASM8:OsI_16854
osa00710	Metabolism	Energy metabolism	Carbon fixation in photosynthetic organisms	5	146	95	6052	0.0787875390358736	0.529315756150883	2.18168709444845	A2XIA2:OsI_12162,A2YFZ4:OsI_24036,A2YUJ2:OsI_28997,B8AEX3:OsI_06526,B8AYC2:OsI_19921
osa00591	Metabolism	Lipid metabolism	Linoleic acid metabolism	2	146	20	6052	0.082752285767079	0.529315756150883	4.14520547945205	A2YWV7:OsI_29820,B8BCA6:OsI_29815
osa00909	Metabolism	Metabolism of terpenoids and polyketides	Sesquiterpenoid and triterpenoid biosynthesis	2	146	20	6052	0.082752285767079	0.529315756150883	4.14520547945205	A2XE79:OsI_10630,B8B2E2:OsI_23002
osa00970	Genetic Information Processing	Translation	Aminoacyl-tRNA biosynthesis	4	146	71	6052	0.0915642617103303	0.529315756150883	2.33532703067721	B8APY8:OsI_13120,A2Z0N8:OsI_31164,A2Z6H7:OsI_33261,B8B0Q4:OsI_23887
osa00564	Metabolism	Lipid metabolism	Glycerophospholipid metabolism	6	146	130	6052	0.0935144838827661	0.529315756150883	1.9131717597471	A2XP62:OsI_14367,A2XXZ4:OsI_17571,A2Z9I2:OsI_34382,B8ACG2:OsI_04478,B8ADH7:OsI_00588,B8AGG7:OsI_08451
osa00510	Metabolism	Glycan biosynthesis and metabolism	N-Glycan biosynthesis	3	146	46	6052	0.0986104299951598	0.529315756150883	2.70339487790351	A2XYX2:OsI_17905,A2ZM42:OsI_38900,B8ASM8:OsI_16854
osa00910	Metabolism	Energy metabolism	Nitrogen metabolism	3	146	46	6052	0.0986104299951598	0.529315756150883	2.70339487790351	B8B5I7:OsI_27183,B8BBJ7:OsI_29535,B8BBJ9:OsI_29539
osa04712	Organismal Systems	Environmental adaptation	Circadian rhythm - plant	3	146	47	6052	0.103561778377347	0.529315756150883	2.64587583794812	A2YDZ3:OsI_23336,B8ADU5:OsI_06291,B8AEA9:OsI_07758
osa04146	Cellular Processes	Transport and catabolism	Peroxisome	5	146	109	6052	0.122542684548842	0.593364577815447	1.90147040341837	A2YCR4:OsI_22900,B8A6V4:OsI_03121,B8ABR1:OsI_01162,B8AKE5:OsI_12147,B8B9F6:OsI_30227
osa00760	Metabolism	Metabolism of cofactors and vitamins	Nicotinate and nicotinamide metabolism	2	146	27	6052	0.137319016828407	0.631667477410673	3.07052257737189	A2YII8:OsI_25032,B8AU33:OsI_15928
osa03420	Genetic Information Processing	Replication and repair	Nucleotide excision repair	4	146	87	6052	0.157754672448313	0.6911157078688	1.90584159974807	A2XK42:OsI_12811,B8AMD1:OsI_09828,B8ARN9:OsI_16588,B8AXJ2:OsI_21216
osa00902	Metabolism	Metabolism of terpenoids and polyketides	Monoterpenoid biosynthesis	1	146	8	6052	0.177555740521419	0.710222962085677	5.18150684931507	A2X7P0:OsI_08234
osa00944	Metabolism	Biosynthesis of other secondary metabolites	Flavone and flavonol biosynthesis	1	146	8	6052	0.177555740521419	0.710222962085677	5.18150684931507	A2Z5X3:OsI_33047
osa00561	Metabolism	Lipid metabolism	Glycerolipid metabolism	4	146	98	6052	0.211061351224891	0.804083619170058	1.69192060385798	A2XXZ4:OsI_17571,B8ACG2:OsI_04478,B8AG13:OsI_08280,B8AGG7:OsI_08451
osa00310	Metabolism	Amino acid metabolism	Lysine degradation	2	146	39	6052	0.242105	0.804083619170058	2.12575	B8AG13:OsI_08280,B8BLA8:OsI_36654
osa00600	Metabolism	Lipid metabolism	Sphingolipid metabolism	2	146	39	6052	0.242105	0.804083619170058	2.12575	B8A8V1:OsI_05038,B8A982:OsI_05227
osa01040	Metabolism	Lipid metabolism	Biosynthesis of unsaturated fatty acids	2	146	39	6052	0.242105	0.804083619170058	2.12575	A2X8Y2:OsI_08694,A2YCR4:OsI_22900
osa00053	Metabolism	Carbohydrate metabolism	Ascorbate and aldarate metabolism	3	146	71	6052	0.24472110148654	0.804083619170058	1.75149527300791	A2YQM4:OsI_27592,B8AG13:OsI_08280,B8AK67:OsI_12127
osa00052	Metabolism	Carbohydrate metabolism	Galactose metabolism	3	146	73	6052	0.25774650486789	0.817678567167099	1.70350910114468	A2WLL3:PFK,A2YWL4:OsI_29734,B8A982:OsI_05227
osa00500	Metabolism	Carbohydrate metabolism	Starch and sucrose metabolism	7	146	219	6052	0.276781047194757	0.848795211397254	1.32495152311253	A2YA91:OsI_22003,A2YMB7:OsI_26372,B8A8P2:OsI_03507,B8A908:OsI_03616,B8AJN7:TPS4,B8APD5:OsI_11498,B8BF84:OsI_31278
osa00073	Metabolism	Lipid metabolism	Cutin, suberine and wax biosynthesis	2	146	45	6052	0.296144114909142	0.878879308762616	1.84231354642314	A2Z8P9:OsI_34090,A2ZEK3:OsI_36216
osa00100	Metabolism	Lipid metabolism	Steroid biosynthesis	2	146	49	6052	0.331919503036694	0.91466771463397	1.69192060385798	A2X4M4:OsI_07144,A2XE79:OsI_10630
osa00450	Metabolism	Metabolism of other amino acids	Selenocompound metabolism	1	146	17	6052	0.340119656546269	0.91466771463397	2.43835616438356	B8AWY8:OsI_18110
osa00350	Metabolism	Amino acid metabolism	Tyrosine metabolism	2	146	52	6052	0.358424394921119	0.91466771463397	1.59430979978925	A2ZCK1:OSI9Ba083O10_092B13-3,B8B1P8:OsI_22884
osa00340	Metabolism	Amino acid metabolism	Histidine metabolism	1	146	19	6052	0.371663965031542	0.91466771463397	2.18168709444845	B8AG13:OsI_08280
osa00511	Metabolism	Glycan biosynthesis and metabolism	Other glycan degradation	1	146	19	6052	0.371663965031542	0.91466771463397	2.18168709444845	B8A982:OsI_05227
osa00061	Metabolism	Lipid metabolism	Fatty acid biosynthesis	2	146	57	6052	0.401707041635087	0.91466771463397	1.45445806296563	A2Z839:OsI_33875,B8A6V4:OsI_03121
osa04148	Cellular Processes	Transport and catabolism	Efferocytosis	2	146	57	6052	0.401707041635087	0.91466771463397	1.45445806296563	B8A772:OsI_03188,B8BGT0:OsI_33542
osa04141	Genetic Information Processing	Folding, sorting and degradation	Protein processing in endoplasmic reticulum	7	146	256	6052	0.422764849982428	0.91466771463397	1.13345462328767	A2XF47:OsI_10990,A2XYX2:OsI_17905,A2YBC0:OsI_22398,A2YW68:OsI_29578,B8AGC9:OsI_08377,B8BA61:OsI_27581,B8BPD2:OsI_38153
osa00410	Metabolism	Metabolism of other amino acids	beta-Alanine metabolism	2	146	60	6052	0.427021369994939	0.91466771463397	1.38173515981735	A2YCR4:OsI_22900,B8AG13:OsI_08280
osa00780	Metabolism	Metabolism of cofactors and vitamins	Biotin metabolism	1	146	23	6052	0.430329024142785	0.91466771463397	1.80226325193568	A2Z839:OsI_33875
osa03040	Genetic Information Processing	Transcription	Spliceosome	6	146	218	6052	0.430698206462544	0.91466771463397	1.14088224205102	A2X0N5:OsI_05771,A2XF47:OsI_10990,A2Y573:OsI_20144,B8AMY3:OsI_11295,B8AYE9:OsI_18577,B8B388:OsI_21820
osa04144	Cellular Processes	Transport and catabolism	Endocytosis	5	146	180	6052	0.439470676172391	0.91466771463397	1.15144596651446	A2XF47:OsI_10990,A2XN04:OsI_13933,A2Z9I2:OsI_34382,A2ZH90:OsI_37152,B8ADH7:OsI_00588
osa00480	Metabolism	Metabolism of other amino acids	Glutathione metabolism	4	146	142	6052	0.449419661917337	0.91466771463397	1.16766351533861	A2XAX5:OsI_09408,A2Z9J9:OsI_34399,B8ABR1:OsI_01162,P0C5C8:OsI_27030
osa00020	Metabolism	Carbohydrate metabolism	Citrate cycle (TCA cycle)	2	146	63	6052	0.451771696186545	0.91466771463397	1.3159382474451	B8ABR1:OsI_01162,B8AT82:OsI_15669
osa00230	Metabolism	Nucleotide metabolism	Purine metabolism	3	146	104	6052	0.461152098292767	0.91466771463397	1.19573234984194	A2WXS1:OsI_04723,B8AKE5:OsI_12147,B8ARI0:OsI_17948
osa00520	Metabolism	Carbohydrate metabolism	Amino sugar and nucleotide sugar metabolism	5	146	186	6052	0.467964821079856	0.91466771463397	1.1143025482398	B8AK67:OsI_12127,B8ALU8:OsI_09725,B8ARC6:OsI_16469,B8BIX5:OsI_34982,Q7GC32:Cht4
osa00250	Metabolism	Amino acid metabolism	Alanine, aspartate and glutamate metabolism	2	146	67	6052	0.483815119401648	0.91466771463397	1.23737476998569	B8ALL8:OsI_11112,B8BIX5:OsI_34982
osa00950	Metabolism	Biosynthesis of other secondary metabolites	Isoquinoline alkaloid biosynthesis	1	146	30	6052	0.520198638587769	0.91466771463397	1.38173515981735	B8B1P8:OsI_22884
osa00330	Metabolism	Amino acid metabolism	Arginine and proline metabolism	2	146	72	6052	0.52221540291191	0.91466771463397	1.15144596651446	B8AG13:OsI_08280,B8AV42:OsI_16239
osa00380	Metabolism	Amino acid metabolism	Tryptophan metabolism	2	146	73	6052	0.529665231025826	0.91466771463397	1.13567273409645	A2XMS3:OsI_13844,B8AG13:OsI_08280
osa03430	Genetic Information Processing	Replication and repair	Mismatch repair	1	146	31	6052	0.531831152497797	0.91466771463397	1.33716305788776	B8AMD1:OsI_09828
osa00190	Metabolism	Energy metabolism	Oxidative phosphorylation	4	146	161	6052	0.548076595736902	0.91466771463397	1.02986471539181	A2XYF8:OsI_17734,A2YSS8:OsI_28373,B8AQR3:OsI_13270,P0C321:ndhC
osa03050	Genetic Information Processing	Folding, sorting and degradation	Proteasome	2	146	76	6052	0.551541820785212	0.91466771463397	1.09084354722423	A2XXB6:OsI_17319,A2Y9X7:OsI_021120
osa00563	Metabolism	Glycan biosynthesis and metabolism	Glycosylphosphatidylinositol (GPI)-anchor biosynthesis	1	146	34	6052	0.565074507377937	0.91466771463397	1.21917808219178	A2WY43:OsI_04848
osa00960	Metabolism	Biosynthesis of other secondary metabolites	Tropane, piperidine and pyridine alkaloid biosynthesis	1	146	37	6052	0.595972366154167	0.91466771463397	1.12032580525731	B8B1P8:OsI_22884
osa03250	Genetic Information Processing	Information processing in viruses	Viral life cycle - HIV-1	1	146	37	6052	0.595972366154167	0.91466771463397	1.12032580525731	B8ANT1:OsI_14413
osa00785	Metabolism	Metabolism of cofactors and vitamins	Lipoic acid metabolism	1	146	38	6052	0.605779188189327	0.91466771463397	1.09084354722423	B8AT82:OsI_15669
osa03015	Genetic Information Processing	Translation	mRNA surveillance pathway	3	146	129	6052	0.60692069954511	0.91466771463397	0.964001274291176	A2YE24:OsI_23369,B8AJI6:OsI_09172,B8ARM5:OsI_15095
osa00630	Metabolism	Carbohydrate metabolism	Glyoxylate and dicarboxylate metabolism	2	146	86	6052	0.619232663014754	0.91466771463397	0.964001274291176	A2XUV1:OsI_16388,B8B5I7:OsI_27183
osa00640	Metabolism	Carbohydrate metabolism	Propanoate metabolism	1	146	40	6052	0.624689155234676	0.91466771463397	1.03630136986301	A2YCR4:OsI_22900
osa00770	Metabolism	Metabolism of cofactors and vitamins	Pantothenate and CoA biosynthesis	1	146	43	6052	0.651377848678817	0.91466771463397	0.964001274291176	B8AG13:OsI_08280
osa00941	Metabolism	Biosynthesis of other secondary metabolites	Flavonoid biosynthesis	1	146	43	6052	0.651377848678817	0.91466771463397	0.964001274291176	A2Z5X3:OsI_33047
osa03030	Genetic Information Processing	Replication and repair	DNA replication	1	146	48	6052	0.691734145114687	0.91466771463397	0.863584474885845	B8AMD1:OsI_09828
osa00360	Metabolism	Amino acid metabolism	Phenylalanine metabolism	1	146	50	6052	0.706545355723574	0.91466771463397	0.829041095890411	B8B1P8:OsI_22884
osa04136	Cellular Processes	Transport and catabolism	Autophagy - other	1	146	51	6052	0.713683705950892	0.91466771463397	0.812785388127854	A2XLY1:OsI_13486
osa00940	Metabolism	Biosynthesis of other secondary metabolites	Phenylpropanoid biosynthesis	5	146	247	6052	0.718137830256453	0.91466771463397	0.839110420941712	A2WS18:OsI_02656,A2XUE8:OsI_16228,A2ZHD9:OsI_37207,B8AVM7:OsI_17703,P0C5C8:OsI_27030
osa00280	Metabolism	Amino acid metabolism	Valine, leucine and isoleucine degradation	1	146	52	6052	0.720649574794613	0.91466771463397	0.797154899894626	B8AG13:OsI_08280
osa00860	Metabolism	Metabolism of cofactors and vitamins	Porphyrin metabolism	1	146	53	6052	0.727447101807944	0.91466771463397	0.782114241406048	A2Z6H7:OsI_33261
osa03022	Genetic Information Processing	Transcription	Basal transcription factors	1	146	54	6052	0.734080327868294	0.91466771463397	0.767630644342973	B8ARN9:OsI_16588
osa03008	Genetic Information Processing	Translation	Ribosome biogenesis in eukaryotes	2	146	107	6052	0.735476194680625	0.91466771463397	0.774804762514403	A2XK54:OsI_12823,B8ANT1:OsI_14413
osa00400	Metabolism	Amino acid metabolism	Phenylalanine, tyrosine and tryptophan biosynthesis	1	146	55	6052	0.74055319751338	0.91466771463397	0.753673723536737	B8B1P8:OsI_22884
osa00130	Metabolism	Metabolism of cofactors and vitamins	Ubiquinone and other terpenoid-quinone biosynthesis	1	146	56	6052	0.746869561222409	0.91466771463397	0.740215264187867	B8B1P8:OsI_22884
osa03410	Genetic Information Processing	Replication and repair	Base excision repair	1	146	56	6052	0.746869561222409	0.91466771463397	0.740215264187867	B8AMD1:OsI_09828
osa04626	Organismal Systems	Environmental adaptation	Plant-pathogen interaction	5	146	259	6052	0.756165726436612	0.91466771463397	0.800232718040937	B8B754:OsI_24759,A2YZ58:OsI_30626,A2YHS8:OsI_24751,A2ZCU1:OsI_35606,B8B6W1:OsI_24752
osa04120	Genetic Information Processing	Folding, sorting and degradation	Ubiquitin mediated proteolysis	3	146	164	6052	0.762996451862358	0.91466771463397	0.758269295021717	B8AXJ2:OsI_21216,B8BA61:OsI_27581,B8BIM9:OsI_34806
osa04016	Environmental Information Processing	Signal transduction	MAPK signaling pathway - plant	3	146	168	6052	0.777197057431661	0.91466771463397	0.740215264187867	B8B754:OsI_24759,A2YHS8:OsI_24751,B8B6W1:OsI_24752
osa00030	Metabolism	Carbohydrate metabolism	Pentose phosphate pathway	1	146	63	6052	0.787006634258355	0.91466771463397	0.657969123722548	A2WLL3:PFK
osa03018	Genetic Information Processing	Folding, sorting and degradation	RNA degradation	2	146	121	6052	0.795127310814268	0.91466771463397	0.685157930487943	A2WLL3:PFK,A2YT95:OsI_28540
osa03440	Genetic Information Processing	Replication and repair	Homologous recombination	1	146	65	6052	0.797265616587488	0.91466771463397	0.637723919915701	B8AMD1:OsI_09828
osa04070	Environmental Information Processing	Signal transduction	Phosphatidylinositol signaling system	1	146	69	6052	0.816334189537465	0.91466771463397	0.600754417311892	A2XXZ4:OsI_17571
osa00051	Metabolism	Carbohydrate metabolism	Fructose and mannose metabolism	1	146	71	6052	0.825189351245864	0.91466771463397	0.583831757669304	A2WLL3:PFK
osa00562	Metabolism	Carbohydrate metabolism	Inositol phosphate metabolism	1	146	71	6052	0.825189351245864	0.91466771463397	0.583831757669304	A2XP62:OsI_14367
osa03082	Genetic Information Processing	Chromosome	ATP-dependent chromatin remodeling	1	146	77	6052	0.849289690232362	0.928893631416497	0.538338373954812	B8ATS2:OsI_15792
osa04814	Cellular Processes	Cell motility	Motor proteins	1	146	81	6052	0.863492467142146	0.928893631416497	0.511753762895315	B8AY97:OsI_19960
osa03083	Genetic Information Processing	Chromosome	Polycomb repressive complex	1	146	83	6052	0.870087030061934	0.928893631416497	0.499422346921934	B8ATS2:OsI_15792
osa00040	Metabolism	Carbohydrate metabolism	Pentose and glucuronate interconversions	1	146	89	6052	0.888031361461277	0.928893631416497	0.465753424657534	B8AK67:OsI_12127
osa04145	Cellular Processes	Transport and catabolism	Phagosome	1	146	92	6052	0.896057376214397	0.928893631416497	0.450565812983919	B8AY97:OsI_19960
osa02010	Environmental Information Processing	Membrane transport	ABC transporters	1	146	93	6052	0.898603621696394	0.928893631416497	0.44572101929592	B8A818:OsI_03378
osa04075	Environmental Information Processing	Signal transduction	Plant hormone signal transduction	6	146	402	6052	0.929879534552156	0.95054352420887	0.618687384992844	A2XEV1:COI2,B8B754:OsI_24759,A2XYF8:OsI_17734,A2YHS8:OsI_24751,A2YSS8:OsI_28373,B8B6W1:OsI_24752
osa00270	Metabolism	Amino acid metabolism	Cysteine and methionine metabolism	1	146	145	6052	0.972242411511632	0.982926394055716	0.285876239962211	B8B1P8:OsI_22884
osa03010	Genetic Information Processing	Translation	Ribosome	1	146	334	6052	0.999773384730689	0.999773384730689	0.124107948486588	B8BJ02:OsI_35032

## Sheet: DT_HY796-vs-CK_HY796
id	Classification_level1	Classification_level2	Term	ListHits	ListTotal	PopHits	PopTotal	p-value	q-value	Enrichment_score	Substances
osa00195	Metabolism	Energy metabolism	Photosynthesis	30	470	83	6052	1.50244109458904e-13	1.80292931350685e-11	4.65419123301718	A2WX74:OsI_04516,A2X9N1:OsI_08949,A2XF65:OsI_11006,A2XK95:OsI_12871,A2XMI1:OsI_13733,A2XT72:OsI_15810,A2XT95:OsI_15832,A2Y7D9:PSAH,A2Y886:PETE,A2YHC5:OsI_24591,A2YI21:OsI_24850,A2YMJ8:OsI_26450,A2YMR7:OsI_26520,A2YQD9:ADI1,A2YS77:OsI_28175,A2ZJX7:OsI_38125,B8A8L8:OsI_02088,B8ANZ3:OsI_11442,B8APK5:OsI_13059,P0C2Y9:atpF,B8BNI3:OsI_37722,P0C2Y6:atpI,P0C318:petD,P0C360:psaC,P0C369:psbE,P0C388:petA,P0…
osa00196	Metabolism	Energy metabolism	Photosynthesis - antenna proteins	13	470	16	6052	1.44127846320383e-12	8.64767077922295e-11	10.4622340425532	A2WS81:OsI_02717,A2WUJ5:OsI_03546,A2X218:OsI_06243,A2XJ35:OsI_012078,A2XU61:OsI_16135,A2YCB9:OsI_22755,A2YML1:OsI_26463,A2YMN1:OsI_26482,A2YMZ1:OsI_26600,A2YVI8:OsI_29348,A2ZD01:OsI_35663,B8AJ38:OsI_09055,B8BCF0:OsI_31519
osa00520	Metabolism	Carbohydrate metabolism	Amino sugar and nucleotide sugar metabolism	39	470	186	6052	5.52920531181611e-09	2.21168212472644e-07	2.69993136582018	A2WP38:OsI_01609,A2WP39:OsI_01610,A2WTW8:OsI_03317,A2WUL3:OsI_03566,A2WX14:OsI_04451,A2WX73:OsI_04515,A2XC48:OsI_09869,A2XI16:OsI_12064,A2Y2C4:OsI_19156,A2Y2C9:OsI_19159,A2Y2D1:OsI_19161,A2YJI5:OsI_25394,A2Y4F5:OsI_19883,A2Y4F6:OsI_19884,A2Y7W1:AGPlar,A2Y861:OsI_21235,A2Y914:OsI_21549,A2YH55:OsI_24518,A2YMX9:OsI_26587,A2YPV1:OsI_27304,A2YQW9:OsI_27695,A2YX36:OsI_29899,A2Z9V6:OsI_34517,A2ZGY8:OsI_…
osa00592	Metabolism	Lipid metabolism	alpha-Linolenic acid metabolism	20	470	70	6052	1.77809486908776e-07	5.33428460726329e-06	3.6790273556231	A2YAP5:OsI_22161,A2YAP7:OsI_22163,A2X2H2:OsI_06389,A2XD68:OsI_10254,A2XE43:OsI_10591,A2XL71:OsI_13216,B8AFN7:OsI_06722,A2Y119:OsI_18704,A2YAP1:OsI_22158,A2YCR4:OsI_22900,B8B1Q7:OsI_22901,A2YVX7:OsI_29482,A2YWV7:OsI_29820,A2ZK43:OsI_38200,B8AJB1:OsI_06220,B8AYF2:OsI_18581,B8B3Z4:OsI_22156,B8BCA6:OsI_29815,B8BH96:OsI_33888,B8BI22:OsI_34500
osa00941	Metabolism	Biosynthesis of other secondary metabolites	Flavonoid biosynthesis	13	470	43	6052	1.32816865983376e-05	0.000318760478360102	3.89292429490351	A2Y626:OsI_20449,A2XH38:OsI_11713,B8AQ72:OsI_11712,A2XPI4:OsI_14498,A2Y375:OsI_19463,A2Z5X0:OsI_33044,A2Z5X3:OsI_33047,A2ZEX7:CHS1,A2ZHF9:OsI_37230,B8ARV8:OsI_18036,B8ARW0:OsI_18038,B8AUV0:OsI_17546,B8BIQ9:OsI_34872
osa00480	Metabolism	Metabolism of other amino acids	Glutathione metabolism	26	470	142	6052	2.77767049110928e-05	0.000555534098221855	2.35768654480072	A2WQ21:OsI_01955,A2WRC9:OsI_02415,A2WTC5:OsI_03110,A2WU01:OsI_03348,B8A962:OsI_05201,A2XAX5:OsI_09408,A2XFB0:OsI_11053,A2YA34:OsI_21947,A2Z263:OsI_31697,A2Z6F5:OsI_33235,A2Z9J5:OsI_34395,A2Z9J9:OsI_34399,A2Z9K1:OsI_34411,Q6WSC2:gstu4,Q6WSC3:OsI_34420,A2Z9M2:OsI_34432,A2Z9M6:OsI_34436,A2ZK22:OsI_38175,B8ABR1:OsI_01162,B8AF07:OsI_07937,B8AJE7:OsI_07630,B8AU10:OsI_15969,B8B3A5:OsI_23221,B8BHY6:OsI_3…
osa00944	Metabolism	Biosynthesis of other secondary metabolites	Flavone and flavonol biosynthesis	5	470	8	6052	0.000127206029384875	0.00218067478945501	8.04787234042553	A2XH38:OsI_11713,B8AQ72:OsI_11712,A2Z5X0:OsI_33044,A2Z5X3:OsI_33047,B8BKD4:OsI_36026
osa04146	Cellular Processes	Transport and catabolism	Peroxisome	20	470	109	6052	0.000226157010633592	0.00339235515950388	2.36267811829006	A2WTC5:OsI_03110,A2WYJ8:OsI_05000,A2XEU9:OsI_10863,A2Y119:OsI_18704,A2YCR4:OsI_22900,B8B1Q7:OsI_22901,A2YH64:CATB,B8ABR1:OsI_01162,B8AC86:OsI_01328,B8AKE5:OsI_12147,B8AKX5:OsI_13796,B8AUI3:GLO3,B8AW27:OsI_19268,B8AYF2:OsI_18581,B8B5G1:OsI_25750,B8B5G3:OsI_25752,B8B7C4:OsI_24927,B8B9F6:OsI_30227,B8BD58:OsI_30467,B8BH96:OsI_33888
osa00280	Metabolism	Amino acid metabolism	Valine, leucine and isoleucine degradation	12	470	52	6052	0.000488484292390452	0.00620736271039916	2.97152209492635	A2XE78:OsI_10629,A2YXQ2:OsI_30125,A2Z1P2:OsI_31526,B8A750:OsI_01602,B8AC86:OsI_01328,B8ACV4:OsI_00091,B8AG13:OsI_08280,B8AP15:OsI_11479,B8AXJ6:OsI_18277,B8AZ97:OsI_20323,B8BH96:OsI_33888,B8BJI2:OsI_35395
osa00591	Metabolism	Lipid metabolism	Linoleic acid metabolism	7	470	20	6052	0.000517280225866597	0.00620736271039916	4.5068085106383	A2XD68:OsI_10254,A2XL19:OsI_13162,A2XL22:OsI_13165,A2XL71:OsI_13216,A2YWV7:OsI_29820,B8AJB1:OsI_06220,B8BCA6:OsI_29815
osa00513	Metabolism	Glycan biosynthesis and metabolism	Various types of N-glycan biosynthesis	10	470	40	6052	0.000732245817734435	0.00798813619346656	3.21914893617021	A2XWY6:OsI_17177,A2YJI5:OsI_25394,A2YMX9:OsI_26587,B8A840:OsI_04877,B8AG92:OsI_06937,B8AHI9:OsI_07155,B8AKU1:OsI_12278,B8AS57:OsI_18067,B8AXA8:OsI_18203,B8B8E2:OsI_25342
osa00630	Metabolism	Carbohydrate metabolism	Glyoxylate and dicarboxylate metabolism	16	470	86	6052	0.000806022668871295	0.00806022668871295	2.39564571994062	A2XUV1:OsI_16388,A2XZ41:OsI_17978,A2Y205:RBCS,A2YH64:CATB,A2Z9B8:GDCSH,B8ACV4:OsI_00091,B8AEK0:OsI_06467,B8AHT7:RBCS,B8AI28:OsI_08842,B8AKX5:OsI_13796,B8AUI3:GLO3,B8B6W9:OsI_26281,B8BBF3:OsI_28098,B8BBF4:OsI_28099,B8BN58:OsI_39238,P0C511:rbcL
osa00901	Metabolism	Biosynthesis of other secondary metabolites	Indole alkaloid biosynthesis	4	470	7	6052	0.00104008386584954	0.00960077414630348	7.3580547112462	A2WZD6:OsI_05314,A2WZD9:OsI_05317,A2WZE0:OsI_05318,A2YR34:OsI_27760
osa00250	Metabolism	Amino acid metabolism	Alanine, aspartate and glutamate metabolism	13	470	67	6052	0.00164272961674298	0.0140805395720826	2.49844395046046	A2WVA6:OsI_03821,A2XYC1:OsI_17700,A2X017:OsI_05556,A2XMV1:GDH1,A2XW22:GDH2,B8AI28:OsI_08842,B8ALL8:OsI_11112,B8AP15:OsI_11479,B8AQQ2:OsI_13319,B8AZ97:OsI_20323,B8BIX5:OsI_34982,Q01K11:OsI_17385,Q01K12:OsI_17384
osa00650	Metabolism	Carbohydrate metabolism	Butanoate metabolism	8	470	34	6052	0.00372329066227215	0.0283636229276004	3.02978723404255	A2WVZ2:OsI_04066,A2X017:OsI_05556,A2YXQ2:OsI_30125,B8AC86:OsI_01328,B8ACV4:OsI_00091,B8AQQ2:OsI_13319,Q01K11:OsI_17385,Q01K12:OsI_17384
osa00071	Metabolism	Lipid metabolism	Fatty acid degradation	12	470	65	6052	0.00378181639034671	0.0283636229276004	2.37721767594108	A2WLV9:OsI_00827,B8AFN7:OsI_06722,A2Y119:OsI_18704,A2Y6S0:OsI_20720,A2YCR4:OsI_22900,B8B1Q7:OsI_22901,A2Z1P2:OsI_31526,B8ACV4:OsI_00091,B8AG13:OsI_08280,B8AYF2:OsI_18581,B8BH96:OsI_33888,B8BJI2:OsI_35395
osa00360	Metabolism	Amino acid metabolism	Phenylalanine metabolism	10	470	50	6052	0.0043985341387133	0.0310484762732704	2.57531914893617	A2WVA6:OsI_03821,A2WVZ2:OsI_04066,A2X7F7:ZB8,A2XPT4:OsI_14645,A2Y4W6:OsI_20044,A2YR34:OsI_27760,B8AFQ6:OsI_08143,B8AFQ7:OsI_08144,B8AIH6:OsI_06005,B8B2N0:OsI_21629
osa00940	Metabolism	Biosynthesis of other secondary metabolites	Phenylpropanoid biosynthesis	31	470	247	6052	0.00487323055298117	0.0324882036865411	1.61609096390731	A2WPA0:OsI_01675,A2WPA9:OsI_01682,A2Y626:OsI_20449,A2X1J7:OsI_06077,Q38G74:GH2,A2X2T8:OsI_06503,A2X7F7:ZB8,A2XEA5:OsI_10661,A2XUE8:OsI_16228,A2XZ79:OsI_18018,A2Y0P6:OsI_18569,A2Y375:OsI_19463,A2Y4W6:OsI_20044,A2YDJ4:OsI_23184,A2YFS4:OsI_23962,A2YPX2:OsI_27326,A2YPX3:PRX112,A2YRE2:OsI_27880,A2Z4F3:OsI_32530,A2Z9A0:OsI_34295,A2ZAQ7:OsI_34838,B8AFQ6:OsI_08143,B8AFQ7:OsI_08144,B8AND5:OsI_10054,B8ARU3…
osa00232	Metabolism	Biosynthesis of other secondary metabolites	Caffeine metabolism	2	470	2	6052	0.00601928114223635	0.0380165124772822	12.8765957446809	A2WXA2:OsI_04547,B8AKE5:OsI_12147
osa00999	Metabolism	Biosynthesis of other secondary metabolites	Biosynthesis of various plant secondary metabolites	14	470	87	6052	0.00666497420515067	0.039989845230904	2.07209586696014	A2WP83:OsI_01652,A2YPH1:OsI_27163,A2XM08:OsI_13515,A2XTZ4:OsI_16073,A2Y053:SAM1,B8AXF2:OsI_19671,A2YSD6:OsI_28243,A2Z2L2:OsI_31852,B8A7Q2:OsI_04787,B8AS35:OsI_16628,B8AVF0:BGLU12,B8AVF1:OsI_16289,B8B155:OsI_22753,B8BDH9:OsI_32015
osa00052	Metabolism	Carbohydrate metabolism	Galactose metabolism	12	470	73	6052	0.0098094880959349	0.0523582926422831	2.1167006703585	A2WUL3:OsI_03566,A2Y861:OsI_21235,A2YG59:OsI_24149,A2YJD0:OsI_25343,B8BDE9:OsI_30566,B8ASN8:OsI_16783,B8AUQ0:OsI_16152,B8AV51:OsI_16253,B8AYW1:OsI_18744,B8B1F4:OsI_24144,B8B1F5:OsI_24145,B8BHM7:OsI_34149
osa00380	Metabolism	Amino acid metabolism	Tryptophan metabolism	12	470	73	6052	0.0098094880959349	0.0523582926422831	2.1167006703585	A2XPT4:OsI_14645,A2Y1X0:OsI_19002,A2Y5T7:SNAT1,A2YH64:CATB,A2YQB9:OsI_27483,A2YR34:OsI_27760,A2YRE2:OsI_27880,A2Z1P2:OsI_31526,A2Z4K2:OsI_32576,B8ACV4:OsI_00091,B8AG13:OsI_08280,B8BJI2:OsI_35395
osa00130	Metabolism	Metabolism of cofactors and vitamins	Ubiquinone and other terpenoid-quinone biosynthesis	10	470	56	6052	0.0100353394231043	0.0523582926422831	2.29939209726444	A2X1J7:OsI_06077,A2XKV5:OsI_13094,A2Y375:OsI_19463,A2Y683:OsI_20508,A2YFS4:OsI_23962,B8AEN0:OsI_07819,B8AIH6:OsI_06005,B8AND5:OsI_10054,B8B2N0:OsI_21629,B8B3Z0:OsI_22149
osa00603	Metabolism	Glycan biosynthesis and metabolism	Glycosphingolipid biosynthesis - globo and isoglobo series	4	470	12	6052	0.0107490376573409	0.0537451882867043	4.29219858156028	A2YJI5:OsI_25394,A2YMX9:OsI_26587,B8AXA8:OsI_18203,B8BHM7:OsI_34149
osa00511	Metabolism	Glycan biosynthesis and metabolism	Other glycan degradation	5	470	19	6052	0.0128974050655427	0.0619075443146048	3.38857782754759	A2Y3G6:OsI_19549,A2YJI5:OsI_25394,A2YMX9:OsI_26587,B8AXA8:OsI_18203,B8BDK5:OsI_32076
osa00410	Metabolism	Metabolism of other amino acids	beta-Alanine metabolism	10	470	60	6052	0.0160989218205488	0.0743027160948408	2.14609929078014	B8AQ23:OsI_10360,A2Y119:OsI_18704,A2YCR4:OsI_22900,B8B1Q7:OsI_22901,A2Z1P2:OsI_31526,B8AG13:OsI_08280,B8AQQ2:OsI_13319,B8AUI2:OsI_17477,B8AYF2:OsI_18581,B8BJI2:OsI_35395
osa00904	Metabolism	Metabolism of terpenoids and polyketides	Diterpenoid biosynthesis	10	470	61	6052	0.0179678425757179	0.0798570781143019	2.11091733519358	A2X6A0:OsI_07739,A2X6A2:OsI_07741,A2X6A3:OsI_07742,A2X6B1:OsI_07749,A2XQW5:OsI_15033,A2XQW8:OsI_15037,A2YE80:OsI_23423,B8BPP9:OsI_38358,Q5MQ85:CPS2,Q6E7D7:CPS4
osa00500	Metabolism	Carbohydrate metabolism	Starch and sucrose metabolism	26	470	219	6052	0.0186781181200172	0.0799505762867339	1.52872826192558	A2WUL3:OsI_03566,A2YPH1:OsI_27163,A2XM08:OsI_13515,B8AXF2:OsI_19671,A2Y7W1:AGPlar,A2YG59:OsI_24149,A2YVQ0:TPS8,B8BBM1:OsI_29571,B8BDE9:OsI_30566,A2Z2L2:OsI_31852,B8A7Q2:OsI_04787,B8A8P2:OsI_03507,B8APD5:OsI_11498,B8AR37:OsI_13426,B8AS35:OsI_16628,B8ASN8:OsI_16783,B8AVF0:BGLU12,B8AVF1:OsI_16289,B8AYW1:OsI_18744,B8B155:OsI_22753,B8B1F4:OsI_24144,B8B1F5:OsI_24145,B8BDH9:OsI_32015,B8BE16:AGPsma,B8BEN…
osa00604	Metabolism	Glycan biosynthesis and metabolism	Glycosphingolipid biosynthesis - ganglio series	3	470	8	6052	0.0193988977084809	0.0799505762867339	4.82872340425532	A2YJI5:OsI_25394,A2YMX9:OsI_26587,B8AXA8:OsI_18203
osa00053	Metabolism	Carbohydrate metabolism	Ascorbate and aldarate metabolism	11	470	71	6052	0.0199876440716835	0.0799505762867339	1.9949655379083	A2YQM4:OsI_27592,A2YY23:OsI_30244,A2Z1P2:OsI_31526,B8AC37:OsI_04426,B8AG13:OsI_08280,B8AJE7:OsI_07630,B8AK72:OsI_13603,B8BPH4:OsI_38224,B8AU10:OsI_15969,B8BJ24:OsI_35074,B8BJI2:OsI_35395
osa00460	Metabolism	Metabolism of other amino acids	Cyanoamino acid metabolism	12	470	81	6052	0.0215129752324249	0.0832760331577739	1.90764381402679	A2XYC1:OsI_17700,A2YPH1:OsI_27163,A2XM08:OsI_13515,A2XP35:OsI_14337,B8AXF2:OsI_19671,A2Z2L2:OsI_31852,B8A7Q2:OsI_04787,B8AS35:OsI_16628,B8AVF0:BGLU12,B8AVF1:OsI_16289,B8B155:OsI_22753,B8BDH9:OsI_32015
osa00510	Metabolism	Glycan biosynthesis and metabolism	N-Glycan biosynthesis	8	470	46	6052	0.0236161299592753	0.0858768362155466	2.23940795559667	A2XWN6:OsI_17065,A2XWY6:OsI_17177,B8A840:OsI_04877,B8AG92:OsI_06937,B8AHI9:OsI_07155,B8AKU1:OsI_12278,B8AS57:OsI_18067,B8B8E2:OsI_25342
osa00910	Metabolism	Energy metabolism	Nitrogen metabolism	8	470	46	6052	0.0236161299592753	0.0858768362155466	2.23940795559667	A2WT25:OsI_03015,A2XMV1:GDH1,A2XW22:GDH2,A2YVC6:OsI_29284,A2YVC7:OsI_29285,A2YW42:OsI_29552,B8AI28:OsI_08842,B8BBJ7:OsI_29535
osa00270	Metabolism	Amino acid metabolism	Cysteine and methionine metabolism	18	470	145	6052	0.0310165823433003	0.109470290623413	1.59847395451211	B8A6R7:OsI_01480,A2WP83:OsI_01652,A2WVA6:OsI_03821,A2Z7C3:OsI_33603,A2XDA9:OsI_10292,A2XE78:OsI_10629,A2XYC2:OsI_17701,A2Y053:SAM1,A2YVQ8:OsI_29415,A2Z7C4:ARD1,A2Z9C9:OsI_34329,A2ZMX3:OsI_39179,B8AP15:OsI_11479,B8AY41:OsI_18467,B8AZ97:OsI_20323,B8B2N0:OsI_21629,B8B3A5:OsI_23221,B8BN58:OsI_39238
osa00860	Metabolism	Metabolism of cofactors and vitamins	Porphyrin metabolism	8	470	53	6052	0.0500842731537473	0.167121080614827	1.94363709353673	A2XIK9:CHLI,A2XZ01:OsI_17934,A2Z6U1:OsI_33409,A2Z8Y6:OsI_34179,B8BHP2:OsI_34180,B8ABY1:OsI_02909,B8B4C9:OsI_23615,D5L1S4:DVR
osa00330	Metabolism	Amino acid metabolism	Arginine and proline metabolism	10	470	72	6052	0.0501363241844481	0.167121080614827	1.78841607565012	A2WVA6:OsI_03821,A2X5P5:OsI_07530,B8AQ23:OsI_10360,A2XPT4:OsI_14645,A2Y6H0:OsI_20609,A2Z1P2:OsI_31526,B8AG13:OsI_08280,B8AUI2:OsI_17477,B8B3A5:OsI_23221,B8BJI2:OsI_35395
osa00710	Metabolism	Energy metabolism	Carbon fixation in photosynthetic organisms	12	470	95	6052	0.0627516461687046	0.203518852439042	1.62651735722284	A2WLX8:OsI_00846,A2WVA6:OsI_03821,A2XRR2:OsI_15316,A2Y205:RBCS,A2YFZ4:OsI_24036,A2YG06:OsI_24050,A2YQR2:OsI_27635,B8A8R6:OsI_03572,B8AHT7:RBCS,B8AYU2:OsI_20105,B8BN58:OsI_39238,P0C511:rbcL
osa00965	Metabolism	Biosynthesis of other secondary metabolites	Betalain biosynthesis	2	470	6	6052	0.0732164949417898	0.231209984026705	4.29219858156028	A2YR34:OsI_27760,B8A7D9:OsI_04652
osa00640	Metabolism	Carbohydrate metabolism	Propanoate metabolism	6	470	40	6052	0.0859891356451668	0.264581955831282	1.93148936170213	A2Y119:OsI_18704,A2YCR4:OsI_22900,B8B1Q7:OsI_22901,B8A750:OsI_01602,B8AYF2:OsI_18581,B8B6W9:OsI_26281
osa00565	Metabolism	Lipid metabolism	Ether lipid metabolism	5	470	35	6052	0.131226509896479	0.384755395720336	1.83951367781155	A2XL71:OsI_13216,A2XNK4:OsI_14148,A2XP62:OsI_14367,A2Z9I2:OsI_34382,B8B2H0:OsI_24436
osa00400	Metabolism	Amino acid metabolism	Phenylalanine, tyrosine and tryptophan biosynthesis	7	470	55	6052	0.131458093537782	0.384755395720336	1.63883945841393	A2WVA6:OsI_03821,A2XHI6:OsI_11871,A2XT43:OsI_15780,A2Y8X9:EPSPS,A2YNU0:OsI_26913,B8B2N0:OsI_21629,B8BDF0:OsI_30567
osa00531	Metabolism	Glycan biosynthesis and metabolism	Glycosaminoglycan degradation	3	470	17	6052	0.140625058660467	0.401785881887048	2.27234042553191	A2YJI5:OsI_25394,A2YMX9:OsI_26587,B8AXA8:OsI_18203
osa00340	Metabolism	Amino acid metabolism	Histidine metabolism	3	470	19	6052	0.17923733793771	0.464981686243263	2.03314669652856	A2Z1P2:OsI_31526,B8AG13:OsI_08280,B8BJI2:OsI_35395
osa00310	Metabolism	Amino acid metabolism	Lysine degradation	5	470	39	6052	0.182117827111945	0.464981686243263	1.65084560829242	A2Z1P2:OsI_31526,B8ACV4:OsI_00091,B8AE43:OsI_09192,B8AG13:OsI_08280,B8BJI2:OsI_35395
osa00600	Metabolism	Lipid metabolism	Sphingolipid metabolism	5	470	39	6052	0.182117827111945	0.464981686243263	1.65084560829242	A2YJI5:OsI_25394,A2YMX9:OsI_26587,B8AXA8:OsI_18203,B8BHM7:OsI_34149,B8BKR1:OsI_36267
osa00670	Metabolism	Metabolism of cofactors and vitamins	One carbon pool by folate	5	470	39	6052	0.182117827111945	0.464981686243263	1.65084560829242	A2WP83:OsI_01652,A2Y053:SAM1,A2Z1P2:OsI_31526,A2Z9B8:GDCSH,B8BKI9:OsI_36122
osa01040	Metabolism	Lipid metabolism	Biosynthesis of unsaturated fatty acids	5	470	39	6052	0.182117827111945	0.464981686243263	1.65084560829242	A2Y119:OsI_18704,A2YCR4:OsI_22900,B8B1Q7:OsI_22901,B8AYF2:OsI_18581,B8BH96:OsI_33888
osa00900	Metabolism	Metabolism of terpenoids and polyketides	Terpenoid backbone biosynthesis	7	470	64	6052	0.226351816153038	0.565078413679452	1.40837765957447	A2X847:OsI_08402,A2XZB4:OsI_18058,A2YXQ2:OsI_30125,B8AA40:OsI_03853,B8ACV4:OsI_00091,B8B390:OsI_21824,B8B7Y6:OsI_25196
osa04016	Environmental Information Processing	Signal transduction	MAPK signaling pathway - plant	16	470	168	6052	0.230740352252443	0.565078413679452	1.22634245187437	A2XC48:OsI_09869,B8ALJ6:OsI_11072,A2XI16:OsI_12064,B8B754:OsI_24759,A2Y4F5:OsI_19883,A2Y4F6:OsI_19884,A2YH55:OsI_24518,A2YH64:CATB,A2YHS1:OsI_24744,B8B6W2:OsI_24753,A2YHS4:OsI_24747,A2YHT8:OsI_24760,A2Z5N7:OsI_32961,A2Z9V6:OsI_34517,B8A8I8:OsI_02025,B8A8I9:OsI_02026
osa00020	Metabolism	Carbohydrate metabolism	Citrate cycle (TCA cycle)	6	470	63	6052	0.364148468306617	0.810420584059555	1.22634245187437	A2WTC5:OsI_03110,B8ABR1:OsI_01162,B8AEK0:OsI_06467,B8BBF3:OsI_28098,B8BBF4:OsI_28099,B8BN58:OsI_39238
osa00030	Metabolism	Carbohydrate metabolism	Pentose phosphate pathway	6	470	63	6052	0.364148468306617	0.810420584059555	1.22634245187437	A2XRR2:OsI_15316,A2YF17:OsI_23708,A2YQR2:OsI_27635,B8AF07:OsI_07937,B8AV51:OsI_16253,B8AYU2:OsI_20105
osa00260	Metabolism	Amino acid metabolism	Glycine, serine and threonine metabolism	7	470	76	6052	0.377065271438468	0.810420584059555	1.18600223964166	A2XYC2:OsI_17701,B8AS16:OsI_16646,A2YVQ8:OsI_29415,A2Z1P2:OsI_31526,A2Z9B8:GDCSH,B8AP15:OsI_11479,B8AZ97:OsI_20323
osa00220	Metabolism	Amino acid metabolism	Arginine biosynthesis	4	470	40	6052	0.377479304313179	0.810420584059555	1.28765957446809	A2WVA6:OsI_03821,A2XMV1:GDH1,A2XW22:GDH2,B8AI28:OsI_08842
osa00402	Metabolism	Biosynthesis of other secondary metabolites	Benzoxazinoid biosynthesis	1	470	6	6052	0.384462116504747	0.810420584059555	2.14609929078014	A2YSD6:OsI_28243
osa00543	Metabolism	Glycan biosynthesis and metabolism	Exopolysaccharide biosynthesis	1	470	6	6052	0.384462116504747	0.810420584059555	2.14609929078014	A2XDA9:OsI_10292
osa00966	Metabolism	Biosynthesis of other secondary metabolites	Glucosinolate biosynthesis	1	470	6	6052	0.384462116504747	0.810420584059555	2.14609929078014	A2XE78:OsI_10629
osa00450	Metabolism	Metabolism of other amino acids	Selenocompound metabolism	2	470	17	6052	0.384949777428289	0.810420584059555	1.51489361702128	A2Z9C9:OsI_34329,A2ZMX3:OsI_39179
osa00950	Metabolism	Biosynthesis of other secondary metabolites	Isoquinoline alkaloid biosynthesis	3	470	30	6052	0.415486227580994	0.859626677753781	1.28765957446809	A2WVA6:OsI_03821,A2YR34:OsI_27760,B8B2N0:OsI_21629
osa00770	Metabolism	Metabolism of cofactors and vitamins	Pantothenate and CoA biosynthesis	4	470	43	6052	0.431531210642576	0.87345901904086	1.19782285997031	A2XE78:OsI_10629,B8AG13:OsI_08280,B8AUI2:OsI_17477,B8BJI2:OsI_35395
osa03430	Genetic Information Processing	Replication and repair	Mismatch repair	3	470	31	6052	0.43672950952043	0.87345901904086	1.24612216884008	A2Z370:OsI_32069,B8AF77:OsI_09546,B8AMD1:OsI_09828
osa00073	Metabolism	Lipid metabolism	Cutin, suberine and wax biosynthesis	4	470	45	6052	0.466872452663496	0.909440972017497	1.14458628841608	A2XVG1:PXG,A2ZEK3:OsI_36216,B8B5G1:OsI_25750,B8B5G3:OsI_25752
osa00902	Metabolism	Metabolism of terpenoids and polyketides	Monoterpenoid biosynthesis	1	470	8	6052	0.476450226950147	0.909440972017497	1.60957446808511	B8ASD9:OsI_16758
osa00051	Metabolism	Carbohydrate metabolism	Fructose and mannose metabolism	6	470	71	6052	0.477456510309186	0.909440972017497	1.08816302067726	A2WUL3:OsI_03566,A2Y914:OsI_21549,A2YQR2:OsI_27635,B8AV51:OsI_16253,B8AYU2:OsI_20105,B8AYW1:OsI_18744
osa00780	Metabolism	Metabolism of cofactors and vitamins	Biotin metabolism	2	470	23	6052	0.542983108840469	0.999998555220934	1.11970397779833	A2YA29:OsI_21942,A2Z839:OsI_33875
osa00960	Metabolism	Biosynthesis of other secondary metabolites	Tropane, piperidine and pyridine alkaloid biosynthesis	3	470	37	6052	0.556711380277087	0.999998555220934	1.04404830362277	A2WVA6:OsI_03821,A2ZEX7:CHS1,B8B2N0:OsI_21629
osa00785	Metabolism	Metabolism of cofactors and vitamins	Lipoic acid metabolism	3	470	38	6052	0.575188737850424	0.999998555220934	1.01657334826428	A2Z9B8:GDCSH,B8A750:OsI_01602,B8AA76:LIP1P-1
osa00350	Metabolism	Amino acid metabolism	Tyrosine metabolism	4	470	52	6052	0.582967211350454	0.999998555220934	0.99050736497545	A2WVA6:OsI_03821,A2YR34:OsI_27760,B8AIH6:OsI_06005,B8B2N0:OsI_21629
osa00945	Metabolism	Biosynthesis of other secondary metabolites	Stilbenoid, diarylheptanoid and gingerol biosynthesis	3	470	39	6052	0.593178097370126	0.999998555220934	0.99050736497545	A2Y626:OsI_20449,A2Y375:OsI_19463,A2YM12:OsI_26269
osa00620	Metabolism	Carbohydrate metabolism	Pyruvate metabolism	9	470	120	6052	0.594035517940177	0.999998555220934	0.965744680851064	A2WLX8:OsI_00846,A2XUV1:OsI_16388,A2Z1P2:OsI_31526,B8A8R6:OsI_03572,B8AC37:OsI_04426,B8ACV4:OsI_00091,B8AG13:OsI_08280,B8BJI2:OsI_35395,B8BN58:OsI_39238
osa00010	Metabolism	Carbohydrate metabolism	Glycolysis / Gluconeogenesis	12	470	163	6052	0.620904029645901	0.999998555220934	0.94797023887221	A2WUL3:OsI_03566,A2YFZ4:OsI_24036,A2YG06:OsI_24050,A2YQR2:OsI_27635,A2Z1P2:OsI_31526,B8AC37:OsI_04426,B8AG13:OsI_08280,B8AUQ0:OsI_16152,B8AV51:OsI_16253,B8AYU2:OsI_20105,B8AYW1:OsI_18744,B8BJI2:OsI_35395
osa00760	Metabolism	Metabolism of cofactors and vitamins	Nicotinate and nicotinamide metabolism	2	470	27	6052	0.631588819736416	0.999998555220934	0.953821907013396	B8AK65:OsI_12125,B8B9N5:OsI_30252
osa00561	Metabolism	Lipid metabolism	Glycerolipid metabolism	7	470	98	6052	0.64729218767424	0.999998555220934	0.919756838905775	A2Z1P2:OsI_31526,B8A771:OsI_03180,B8AC37:OsI_04426,B8AG13:OsI_08280,B8B1A8:OsI_22778,B8BHM7:OsI_34149,B8BJI2:OsI_35395
osa04144	Cellular Processes	Transport and catabolism	Endocytosis	13	470	180	6052	0.650356380896497	0.999998555220934	0.929976359338061	A2WN65:OsI_01294,A2XF47:OsI_10990,B8AN77:OsI_14277,A2Y2Q3:OsI_19285,A2Y5F9:OsI_20227,A2Y7H5:OsI_20993,A2Z3B5:OsI_32116,A2Z9I2:OsI_34382,A2ZKS5:OsI_38419,B8AC06:OsI_04375,B8AEU8:OsI_09449,B8AMT0:OsI_14124,B8BFW2:OsI_32857
osa00562	Metabolism	Carbohydrate metabolism	Inositol phosphate metabolism	5	470	71	6052	0.655534781207605	0.999998555220934	0.906802517231046	A2X4M8:ITPK4,A2X5H5:IPK2,A2XDG3:OsI_10350,A2XNK4:OsI_14148,A2XP62:OsI_14367
osa04148	Cellular Processes	Transport and catabolism	Efferocytosis	4	470	57	6052	0.656306629194184	0.999998555220934	0.903620754012691	A2X9H9:OsI_08896,A2XNP5:OsI_14188,B8AFJ5:OsI_09587,B8AGY5:OsI_05666
osa00564	Metabolism	Lipid metabolism	Glycerophospholipid metabolism	9	470	130	6052	0.689765951730707	0.999998555220934	0.891456628477905	A2WUG7:OsI_03517,A2XJB6:OsI_12541,A2XL71:OsI_13216,A2XNK4:OsI_14148,A2XP62:OsI_14367,A2YNG3:OsI_26772,A2Z9I2:OsI_34382,B8A771:OsI_03180,B8B2H0:OsI_24436
osa00240	Metabolism	Nucleotide metabolism	Pyrimidine metabolism	5	470	75	6052	0.702820415496338	0.999998555220934	0.858439716312057	A2WUD7:OsI_03488,B8AFD3:OsI_06715,B8AK65:OsI_12125,B8B9N5:OsI_30252,B8BKI9:OsI_36122
osa04712	Organismal Systems	Environmental adaptation	Circadian rhythm - plant	3	470	47	6052	0.718622109428253	0.999998555220934	0.821910366681756	A2YDZ3:OsI_23336,A2ZEX7:CHS1,B8AF71:OsI_09543
osa03030	Genetic Information Processing	Replication and repair	DNA replication	3	470	48	6052	0.731977754336162	0.999998555220934	0.804787234042553	A2Z370:OsI_32069,B8AF77:OsI_09546,B8AMD1:OsI_09828
osa00790	Metabolism	Metabolism of cofactors and vitamins	Folate biosynthesis	2	470	33	6052	0.738565267587167	0.999998555220934	0.78039974210187	A2WML4:OsI_01081,B8BKI9:OsI_36122
osa00590	Metabolism	Lipid metabolism	Arachidonic acid metabolism	1	470	18	6052	0.767131837620617	0.999998555220934	0.715366430260047	A2XL71:OsI_13216
osa00908	Metabolism	Metabolism of terpenoids and polyketides	Zeatin biosynthesis	2	470	35	6052	0.767822945891192	0.999998555220934	0.73580547112462	A2WLJ0:OsI_00707,A2XWB2:OsI_16939
osa04136	Cellular Processes	Transport and catabolism	Autophagy - other	3	470	51	6052	0.769057161734463	0.999998555220934	0.757446808510638	A2X052:ATG5,A2XLY1:OsI_13486,Q2XPP4:ATG4B
osa00920	Metabolism	Energy metabolism	Sulfur metabolism	2	470	37	6052	0.794192802934398	0.999998555220934	0.696032202415181	A2XDA9:OsI_10292,B8B7F7:OsI_26462
osa00730	Metabolism	Metabolism of cofactors and vitamins	Thiamine metabolism	1	470	21	6052	0.817426677986854	0.999998555220934	0.613171225937183	B8B7Y6:OsI_25196
osa00905	Metabolism	Metabolism of terpenoids and polyketides	Brassinosteroid biosynthesis	1	470	21	6052	0.817426677986854	0.999998555220934	0.613171225937183	A2Z1P8:OsI_31532
osa03410	Genetic Information Processing	Replication and repair	Base excision repair	3	470	56	6052	0.821471282683847	0.999998555220934	0.689817629179331	A2Z370:OsI_32069,B8ALM5:OsI_11122,B8AMD1:OsI_09828
osa00290	Metabolism	Amino acid metabolism	Valine, leucine and isoleucine biosynthesis	1	470	22	6052	0.831654743207576	0.999998555220934	0.585299806576402	A2XE78:OsI_10629
osa00740	Metabolism	Metabolism of cofactors and vitamins	Riboflavin metabolism	1	470	22	6052	0.831654743207576	0.999998555220934	0.585299806576402	A2XEC8:OsI_10684
osa00040	Metabolism	Carbohydrate metabolism	Pentose and glucuronate interconversions	5	470	89	6052	0.831834183518689	0.999998555220934	0.723404255319149	A2WP19:OsI_01593,A2WVV7:OsI_04029,B8AC37:OsI_04426,B8AK72:OsI_13603,B8BPH4:OsI_38224
osa00430	Metabolism	Metabolism of other amino acids	Taurine and hypotaurine metabolism	1	470	23	6052	0.844776181133354	0.999998555220934	0.559851988899167	B8AQQ2:OsI_13319
osa04141	Genetic Information Processing	Folding, sorting and degradation	Protein processing in endoplasmic reticulum	16	470	256	6052	0.853157395060326	0.999998555220934	0.804787234042553	A2WKD3:OsI_00283,A2WLG6:OsI_00679,A2XEW1:OsI_10878,A2XEW8:HspI,A2XF47:OsI_10990,A2XNP5:OsI_14188,A2Y5F9:OsI_20227,A2YBC0:OsI_22398,B8A840:OsI_04877,B8AC06:OsI_04375,B8AG92:OsI_06937,B8AJJ8:OsI_09186,B8AKU1:OsI_12278,B8AR26:OsI_13409,B8AS57:OsI_18067,B8B8E2:OsI_25342
osa04626	Organismal Systems	Environmental adaptation	Plant-pathogen interaction	16	470	259	6052	0.865035420196957	0.999998555220934	0.795465374188778	A2X281:OsI_06307,A2X5B3:OsI_07384,B8ALJ6:OsI_11072,A2XRT6:OsI_15336,B8B754:OsI_24759,A2Y330:OsI_19419,A2YHS1:OsI_24744,B8B6W2:OsI_24753,A2YHS4:OsI_24747,A2YHT8:OsI_24760,A2YY31:OsI_30254,A2Z5N7:OsI_32961,B8A8I8:OsI_02025,B8A8I9:OsI_02026,B8ABN5:OsI_04311,B8B8R8:OsI_28465
osa03440	Genetic Information Processing	Replication and repair	Homologous recombination	3	470	65	6052	0.890469038901494	0.999998555220934	0.59430441898527	A2Z370:OsI_32069,B8AF77:OsI_09546,B8AMD1:OsI_09828
osa00100	Metabolism	Lipid metabolism	Steroid biosynthesis	2	470	49	6052	0.903330563486465	0.999998555220934	0.525575336517586	A2XC88:OsI_09914,B8BKT5:OsI_36306
osa03420	Genetic Information Processing	Replication and repair	Nucleotide excision repair	4	470	87	6052	0.914999032924686	0.999998555220934	0.592027390560039	A2Z370:OsI_32069,B8AF77:OsI_09546,B8AMD1:OsI_09828,B8ARH2:OsI_17944
osa00230	Metabolism	Nucleotide metabolism	Purine metabolism	5	470	104	6052	0.915361645113527	0.999998555220934	0.619067103109656	A2WXA2:OsI_04547,A2YF17:OsI_23708,B8AKE5:OsI_12147,B8ARI0:OsI_17948,B8B6C9:OsI_26077
osa04145	Cellular Processes	Transport and catabolism	Phagosome	4	470	92	6052	0.934671495592733	0.999998555220934	0.559851988899167	A2X9H9:OsI_08896,A2XNP5:OsI_14188,B8AFJ5:OsI_09587,B8ALG6:OsI_09642
osa00563	Metabolism	Glycan biosynthesis and metabolism	Glycosylphosphatidylinositol (GPI)-anchor biosynthesis	1	470	34	6052	0.936483247948595	0.999998555220934	0.378723404255319	A2Y1P4:OsI_18926
osa00190	Metabolism	Energy metabolism	Oxidative phosphorylation	8	470	161	6052	0.940301815216042	0.999998555220934	0.639830844456191	A2WXB3:OsI_04559,A2X9N1:OsI_08949,A2XF65:OsI_11006,A2YR42:OsI_27768,P0C2Y9:atpF,P0C2Y6:atpI,P0C324:ndhD,P0C339:ndhJ
osa00061	Metabolism	Lipid metabolism	Fatty acid biosynthesis	2	470	57	6052	0.942972749999747	0.999998555220934	0.451810377006346	A2YA29:OsI_21942,A2Z839:OsI_33875
osa03020	Genetic Information Processing	Transcription	RNA polymerase	2	470	58	6052	0.946671212322037	0.999998555220934	0.444020542920029	A2XC85:OsI_09911,B8AVV8:OsI_16437
osa03250	Genetic Information Processing	Information processing in viruses	Viral life cycle - HIV-1	1	470	37	6052	0.950235144971842	0.999998555220934	0.348016101207591	B8BHG7:OsI_34033
osa04814	Cellular Processes	Cell motility	Motor proteins	3	470	81	6052	0.956866067341392	0.999998555220934	0.476910953506698	B8ABY9:OsI_02924,B8ALG6:OsI_09642,B8AUR7:OsI_16186
osa00906	Metabolism	Metabolism of terpenoids and polyketides	Carotenoid biosynthesis	1	470	44	6052	0.971851480331679	0.999998555220934	0.292649903288201	A2WRR8:OsI_02559
osa04070	Environmental Information Processing	Signal transduction	Phosphatidylinositol signaling system	2	470	69	6052	0.974831233726506	0.999998555220934	0.373234659266112	A2X4M8:ITPK4,A2X5H5:IPK2
osa02010	Environmental Information Processing	Membrane transport	ABC transporters	3	470	93	6052	0.979421117229411	0.999998555220934	0.415374056280027	A2XVR4:OsI_16727,A2YLY9:OsI_26238,B8B6Q3:OsI_26239
osa00062	Metabolism	Lipid metabolism	Fatty acid elongation	1	470	49	6052	0.981271227360807	0.999998555220934	0.262787668258793	A2X281:OsI_06307
osa03050	Genetic Information Processing	Folding, sorting and degradation	Proteasome	2	470	76	6052	0.984561499774298	0.999998555220934	0.338857782754759	B8B967:OsI_30000,B8BDI8:OsI_32035
osa03022	Genetic Information Processing	Transcription	Basal transcription factors	1	470	54	6052	0.987543114707378	0.999998555220934	0.238455476753349	B8ARH2:OsI_17944
osa03010	Genetic Information Processing	Translation	Ribosome	15	470	334	6052	0.994883333640769	0.999998555220934	0.578290228054529	A2WLK9:OsI_00724,A2WSX8:OsI_02967,A2WTS1:OsI_03263,A2WV44:OsI_03756,A2WW42:OsI_04121,A2X5K7:OsI_07489,A2XE09:OsI_10555,A2XNC1:OsI_14055,A2Y7A6:OsI_20924,A2Y7H9:OsI_20997,A2YNY2:OsI_26961,A2YVK0:OsI_29358,B8AQ33:OsI_10381,B8BJ58:OsI_35153,P0C490:rps7-A
osa03060	Genetic Information Processing	Folding, sorting and degradation	Protein export	1	470	69	6052	0.996342489531097	0.999998555220934	0.186617329633056	B8BED4:OsI_32346
osa00970	Genetic Information Processing	Translation	Aminoacyl-tRNA biosynthesis	1	470	71	6052	0.996894601293842	0.999998555220934	0.181360503446209	A2XK57:GATC
osa03013	Genetic Information Processing	Translation	Nucleocytoplasmic transport	3	470	122	6052	0.996900388234379	0.999998555220934	0.316637600279037	A2WJL9:OsI_00014,B8B0J8:OsI_22505,B8BHG7:OsI_34033
osa03040	Genetic Information Processing	Transcription	Spliceosome	7	470	218	6052	0.998620352131452	0.999998555220934	0.413468670700761	A2X6K5:OsI_07847,A2XEE2:OsI_10698,A2XF47:OsI_10990,A2XNP3:OsI_14186,A2Y573:OsI_20144,A2Y5F9:OsI_20227,B8AC06:OsI_04375
osa03018	Genetic Information Processing	Folding, sorting and degradation	RNA degradation	2	470	121	6052	0.999418329259132	0.999998555220934	0.21283629330051	B8AV51:OsI_16253,B8BJ62:OsI_35166
osa03015	Genetic Information Processing	Translation	mRNA surveillance pathway	2	470	129	6052	0.99968108389709	0.999998555220934	0.199637143328385	A2WYW8:OsI_05132,B8BJQ1:OsI_35554
osa03008	Genetic Information Processing	Translation	Ribosome biogenesis in eukaryotes	1	470	107	6052	0.999838326915376	0.999998555220934	0.120342016305429	A2XGN8:OsI_11565
osa04075	Environmental Information Processing	Signal transduction	Plant hormone signal transduction	13	470	402	6052	0.999970158513244	0.999998555220934	0.416407325076744	B8ALJ6:OsI_11072,B8B754:OsI_24759,A2YHS1:OsI_24744,B8B6W2:OsI_24753,A2YHS4:OsI_24747,A2YHT8:OsI_24760,A2Z5N7:OsI_32961,B8A8I8:OsI_02025,B8A8I9:OsI_02026,B8ABC1:OsI_04142,B8ABN5:OsI_04311,B8AI28:OsI_08842,B8AQN9:OsI_13294
osa04120	Genetic Information Processing	Folding, sorting and degradation	Ubiquitin mediated proteolysis	1	470	164	6052	0.999998555220934	0.999998555220934	0.0785158277114686	B8AZ12:OsI_20254

## Sheet: DT_302B-vs-CK_302B
id	Classification_level1	Classification_level2	Term	ListHits	ListTotal	PopHits	PopTotal	p-value	q-value	Enrichment_score	Substances
osa00592	Metabolism	Lipid metabolism	alpha-Linolenic acid metabolism	5	70	70	6052	0.00121129357171983	0.0386375707916372	6.17551020408163	A2X2H2:OsI_06389,A2Z2T5:OsI_31930,A2ZLM2:OsI_38720,B8BMH5:OsI_38715,B8AJB1:OsI_06220
osa00591	Metabolism	Lipid metabolism	Linoleic acid metabolism	3	70	20	6052	0.00146725607029855	0.0386375707916372	12.9685714285714	A2ZLM2:OsI_38720,B8BMH5:OsI_38715,B8AJB1:OsI_06220
osa00940	Metabolism	Biosynthesis of other secondary metabolites	Phenylpropanoid biosynthesis	9	70	247	6052	0.00199849504094675	0.0386375707916372	3.15026026604974	A2X2T8:OsI_06503,A2XH55:OsI_11730,A2YBR3:OsI_22542,A2YIB0:OsI_24946,A2YRE2:OsI_27880,B8AFQ6:OsI_08143,B8ARU4:OsI_18019,B8ARU5:OsI_18021,P0C5C8:OsI_27030
osa00480	Metabolism	Metabolism of other amino acids	Glutathione metabolism	5	70	142	6052	0.0236945099404397	0.297641087952454	3.04426559356137	A2Y7Q3:OsI_21072,A2Z9J2:OsI_34391,B8BHY6:OsI_34392,B8BNF9:OsI_37673,P0C5C8:OsI_27030
osa00270	Metabolism	Amino acid metabolism	Cysteine and methionine metabolism	5	70	145	6052	0.0256587144786599	0.297641087952454	2.98128078817734	B8A6R7:OsI_01480,A2XDA9:OsI_10292,A2Z9C9:OsI_34329,B8A816:OsI_03374,B8AZ97:OsI_20323
osa00052	Metabolism	Carbohydrate metabolism	Galactose metabolism	3	70	73	6052	0.0518995495428336	0.410319314990404	3.55303326810176	A2YQ42:OsI_27402,A2YWL4:OsI_29734,B8B1F5:OsI_24145
osa00470	Metabolism	Metabolism of other amino acids	D-Amino acid metabolism	1	70	6	6052	0.0674495574751725	0.410319314990404	14.4095238095238	B8A816:OsI_03374
osa00543	Metabolism	Glycan biosynthesis and metabolism	Exopolysaccharide biosynthesis	1	70	6	6052	0.0674495574751725	0.410319314990404	14.4095238095238	A2XDA9:OsI_10292
osa00920	Metabolism	Energy metabolism	Sulfur metabolism	2	70	37	6052	0.0677656991948408	0.410319314990404	4.67335907335907	A2XDA9:OsI_10292,B8B7F6:OsI_26461
osa00195	Metabolism	Energy metabolism	Photosynthesis	3	70	83	6052	0.0707447094811041	0.410319314990404	3.1249569707401	A2WX74:OsI_04516,B8B7B0:OsI_24892,P0C417:psbL
osa00941	Metabolism	Biosynthesis of other secondary metabolites	Flavonoid biosynthesis	2	70	43	6052	0.0879539415556172	0.424021708624154	4.02126245847176	A2XPI4:OsI_14498,A2Z5X0:OsI_33044
osa00944	Metabolism	Biosynthesis of other secondary metabolites	Flavone and flavonol biosynthesis	1	70	8	6052	0.0889202731893367	0.424021708624154	10.8071428571429	A2Z5X0:OsI_33044
osa00073	Metabolism	Lipid metabolism	Cutin, suberine and wax biosynthesis	2	70	45	6052	0.0950393484847242	0.424021708624154	3.84253968253968	A2ZEK3:OsI_36216,B8ARQ4:OsI_16609
osa04148	Cellular Processes	Transport and catabolism	Efferocytosis	2	70	57	6052	0.140525268218849	0.582176111192375	3.03358395989975	A2XNP5:OsI_14188,B8A772:OsI_03188
osa00450	Metabolism	Metabolism of other amino acids	Selenocompound metabolism	1	70	17	6052	0.179661853642589	0.694692500751343	5.08571428571429	A2Z9C9:OsI_34329
osa00053	Metabolism	Carbohydrate metabolism	Ascorbate and aldarate metabolism	2	70	71	6052	0.198058149472546	0.71796079183798	2.43541247484909	A2YQM4:OsI_27592,B8BNF9:OsI_37673
osa00500	Metabolism	Carbohydrate metabolism	Starch and sucrose metabolism	4	70	219	6052	0.246971525182909	0.765473779445462	1.57912589693412	A2XM07:OsI_13514,A2YMB7:OsI_26372,B8A8P2:OsI_03507,B8B1F5:OsI_24145
osa03430	Genetic Information Processing	Replication and repair	Mismatch repair	1	70	31	6052	0.303404967724432	0.765473779445462	2.7889400921659	B8AMD1:OsI_09828
osa04016	Environmental Information Processing	Signal transduction	MAPK signaling pathway - plant	3	70	168	6052	0.307568053194406	0.765473779445462	1.54387755102041	B8ALJ6:OsI_11072,A2XI16:OsI_12064,A2YHS1:OsI_24744
osa00230	Metabolism	Nucleotide metabolism	Purine metabolism	2	70	104	6052	0.339445736981513	0.765473779445462	1.66263736263736	A2Y0P2:OsI_18566,B8ARI0:OsI_17948
osa00785	Metabolism	Metabolism of cofactors and vitamins	Lipoic acid metabolism	1	70	38	6052	0.358182131126952	0.765473779445462	2.27518796992481	B8AA76:LIP1P-1
osa04146	Cellular Processes	Transport and catabolism	Peroxisome	2	70	109	6052	0.360556805129229	0.765473779445462	1.58636959370904	A2Y7Q3:OsI_21072,B8B9F6:OsI_30227
osa00520	Metabolism	Carbohydrate metabolism	Amino sugar and nucleotide sugar metabolism	3	70	186	6052	0.365025977960913	0.765473779445462	1.39447004608295	A2XI16:OsI_12064,A2ZGZ2:OsI_37041,B8AUF7:OsI_17430
osa00310	Metabolism	Amino acid metabolism	Lysine degradation	1	70	39	6052	0.365652575227569	0.765473779445462	2.21684981684982	B8AE43:OsI_09192
osa00600	Metabolism	Lipid metabolism	Sphingolipid metabolism	1	70	39	6052	0.365652575227569	0.765473779445462	2.21684981684982	B8BKR1:OsI_36267
osa00640	Metabolism	Carbohydrate metabolism	Propanoate metabolism	1	70	40	6052	0.373037294957167	0.765473779445462	2.16142857142857	B8B6W9:OsI_26281
osa00906	Metabolism	Metabolism of terpenoids and polyketides	Carotenoid biosynthesis	1	70	44	6052	0.401738160838052	0.765473779445462	1.96493506493506	A2X8P7:OsI_08611
osa04130	Genetic Information Processing	Folding, sorting and degradation	SNARE interactions in vesicular transport	1	70	45	6052	0.408708588391537	0.765473779445462	1.92126984126984	A2XDC8:OsI_10310
osa03030	Genetic Information Processing	Replication and repair	DNA replication	1	70	48	6052	0.42914308795758	0.765473779445462	1.80119047619048	B8AMD1:OsI_09828
osa00360	Metabolism	Amino acid metabolism	Phenylalanine metabolism	1	70	50	6052	0.442377707798823	0.765473779445462	1.72914285714286	B8AFQ6:OsI_08143
osa00280	Metabolism	Amino acid metabolism	Valine, leucine and isoleucine degradation	1	70	52	6052	0.4553097820682	0.765473779445462	1.66263736263736	B8AZ97:OsI_20323
osa00400	Metabolism	Amino acid metabolism	Phenylalanine, tyrosine and tryptophan biosynthesis	1	70	55	6052	0.474155493983383	0.765473779445462	1.57194805194805	B8BDF0:OsI_30567
osa03410	Genetic Information Processing	Replication and repair	Base excision repair	1	70	56	6052	0.480293415514342	0.765473779445462	1.54387755102041	B8AMD1:OsI_09828
osa03020	Genetic Information Processing	Transcription	RNA polymerase	1	70	58	6052	0.492358160194163	0.765473779445462	1.49064039408867	B8A7K6:OsI_03266
osa00020	Metabolism	Carbohydrate metabolism	Citrate cycle (TCA cycle)	1	70	63	6052	0.521325381541991	0.765473779445462	1.37233560090703	A2Y7Q3:OsI_21072
osa03440	Genetic Information Processing	Replication and repair	Homologous recombination	1	70	65	6052	0.532450501145548	0.765473779445462	1.33010989010989	B8AMD1:OsI_09828
osa00250	Metabolism	Amino acid metabolism	Alanine, aspartate and glutamate metabolism	1	70	67	6052	0.543320665205224	0.765473779445462	1.29040511727079	B8AZ97:OsI_20323
osa04070	Environmental Information Processing	Signal transduction	Phosphatidylinositol signaling system	1	70	69	6052	0.553941633801252	0.765473779445462	1.25300207039337	A2X4M8:ITPK4
osa00190	Metabolism	Energy metabolism	Oxidative phosphorylation	2	70	161	6052	0.560200695620016	0.765473779445462	1.07400177462289	A2WXB3:OsI_04559,B8AQ08:OsI_13084
osa00562	Metabolism	Carbohydrate metabolism	Inositol phosphate metabolism	1	70	71	6052	0.564319038750385	0.765473779445462	1.21770623742455	A2X4M8:ITPK4
osa00380	Metabolism	Amino acid metabolism	Tryptophan metabolism	1	70	73	6052	0.57445838642033	0.765473779445462	1.18434442270059	A2YRE2:OsI_27880
osa00260	Metabolism	Amino acid metabolism	Glycine, serine and threonine metabolism	1	70	76	6052	0.589232794424475	0.765473779445462	1.13759398496241	B8AZ97:OsI_20323
osa03082	Genetic Information Processing	Chromosome	ATP-dependent chromatin remodeling	1	70	77	6052	0.594044324610266	0.765473779445462	1.12282003710575	B8A881:OsI_01941
osa00460	Metabolism	Metabolism of other amino acids	Cyanoamino acid metabolism	1	70	81	6052	0.612741093489858	0.765473779445462	1.0673721340388	A2XM07:OsI_13514
osa04814	Cellular Processes	Cell motility	Motor proteins	1	70	81	6052	0.612741093489858	0.765473779445462	1.0673721340388	B8B9D4:OsI_30145
osa00630	Metabolism	Carbohydrate metabolism	Glyoxylate and dicarboxylate metabolism	1	70	86	6052	0.63492213695804	0.765473779445462	1.00531561461794	B8B6W9:OsI_26281
osa00999	Metabolism	Biosynthesis of other secondary metabolites	Biosynthesis of various plant secondary metabolites	1	70	87	6052	0.639205651945123	0.765473779445462	0.99376026272578	A2XM07:OsI_13514
osa03420	Genetic Information Processing	Replication and repair	Nucleotide excision repair	1	70	87	6052	0.639205651945123	0.765473779445462	0.99376026272578	B8AMD1:OsI_09828
osa00040	Metabolism	Carbohydrate metabolism	Pentose and glucuronate interconversions	1	70	89	6052	0.647624598486928	0.765473779445462	0.971428571428571	B8B5V1:OsI_27314
osa04145	Cellular Processes	Transport and catabolism	Phagosome	1	70	92	6052	0.659891189177122	0.765473779445462	0.939751552795031	A2XNP5:OsI_14188
osa04075	Environmental Information Processing	Signal transduction	Plant hormone signal transduction	4	70	402	6052	0.692933424508557	0.78804193375483	0.860270078180526	B8ALJ6:OsI_11072,A2Y524:OsI_20100,A2YHS1:OsI_24744,B8AQ08:OsI_13084
osa03008	Genetic Information Processing	Translation	Ribosome biogenesis in eukaryotes	1	70	107	6052	0.715185346720228	0.797706732880254	0.808010680907877	B8B7P2:OsI_24992
osa03013	Genetic Information Processing	Translation	Nucleocytoplasmic transport	1	70	122	6052	0.761597411453365	0.833446223854626	0.708665105386417	A2YNM7:OsI_26846
osa03015	Genetic Information Processing	Translation	mRNA surveillance pathway	1	70	129	6052	0.780622016602472	0.837280851157652	0.670210409745293	B8AJI6:OsI_09172
osa04141	Genetic Information Processing	Folding, sorting and degradation	Protein processing in endoplasmic reticulum	2	70	256	6052	0.803122534691652	0.837280851157652	0.675446428571429	A2X9T6:OsI_09007,A2XNP5:OsI_14188
osa04626	Organismal Systems	Environmental adaptation	Plant-pathogen interaction	2	70	259	6052	0.808409097669457	0.837280851157652	0.667622724765582	B8ALJ6:OsI_11072,A2YHS1:OsI_24744
osa04144	Cellular Processes	Transport and catabolism	Endocytosis	1	70	180	6052	0.880671304754989	0.896121678522621	0.48031746031746	A2YZB4:OsI_30691
osa03040	Genetic Information Processing	Transcription	Spliceosome	1	70	218	6052	0.924456232265685	0.924456232265685	0.396592398427261	B8AGV3:OsI_05466

## Sheet: DT_WH99-vs-CK_WH99
id	Classification_level1	Classification_level2	Term	ListHits	ListTotal	PopHits	PopTotal	p-value	q-value	Enrichment_score	Substances
osa04146	Cellular Processes	Transport and catabolism	Peroxisome	4	58	109	6052	0.0200577794429187	0.348233824828926	3.82916798481493	A2ZLC9:OsI_38628,B8AST6:OsI_15480,B8B5G3:OsI_25752,B8BLU6:OsI_37340
osa00904	Metabolism	Metabolism of terpenoids and polyketides	Diterpenoid biosynthesis	3	58	61	6052	0.0203014139381347	0.348233824828926	5.13171283210854	A2X6A0:OsI_07739,A2XQW8:OsI_15037,B8BPP9:OsI_38358
osa04016	Environmental Information Processing	Signal transduction	MAPK signaling pathway - plant	5	58	168	6052	0.0217646140518079	0.348233824828926	3.10550082101806	B8ALJ6:OsI_11072,B8B754:OsI_24759,A2YH55:OsI_24518,A2YHS4:OsI_24747,B8A8I9:OsI_02026
osa00480	Metabolism	Metabolism of other amino acids	Glutathione metabolism	4	58	142	6052	0.0464719841139825	0.463412835207437	2.93929091792132	B8A962:OsI_05201,A2XMN2:GSTU1,B8BNF9:OsI_37673,P0C5C8:OsI_27030
osa00513	Metabolism	Glycan biosynthesis and metabolism	Various types of N-glycan biosynthesis	2	58	40	6052	0.0558195332446819	0.463412835207437	5.21724137931034	A2ZM42:OsI_38900,B8APN7:OsI_10261
osa00073	Metabolism	Lipid metabolism	Cutin, suberine and wax biosynthesis	2	58	45	6052	0.0687466987701271	0.463412835207437	4.63754789272031	B8AST6:OsI_15480,B8B5G3:OsI_25752
osa00510	Metabolism	Glycan biosynthesis and metabolism	N-Glycan biosynthesis	2	58	46	6052	0.0714410350044886	0.463412835207437	4.53673163418291	A2ZM42:OsI_38900,B8APN7:OsI_10261
osa00360	Metabolism	Amino acid metabolism	Phenylalanine metabolism	2	58	50	6052	0.0825516218492467	0.463412835207437	4.17379310344828	B8AR78:OsI_15015,B8B7J8:OsI_26556
osa04141	Genetic Information Processing	Folding, sorting and degradation	Protein processing in endoplasmic reticulum	5	58	256	6052	0.0973211490439844	0.463412835207437	2.0379849137931	B8AYI2:OsI_20053,A2X9T6:OsI_09007,A2XEW8:HspI,B8AJJ8:OsI_09186,B8AMH5:OsI_11252
osa04626	Organismal Systems	Environmental adaptation	Plant-pathogen interaction	5	58	259	6052	0.101034952384446	0.463412835207437	2.01437891093064	A2XE10:OsI_10556,B8ALJ6:OsI_11072,B8B754:OsI_24759,A2YHS4:OsI_24747,B8A8I9:OsI_02026
osa03020	Genetic Information Processing	Transcription	RNA polymerase	2	58	58	6052	0.106198774735038	0.463412835207437	3.59809750297265	B8B5Z9:OsI_25976,B8BNJ8:OsI_37758
osa03060	Genetic Information Processing	Folding, sorting and degradation	Protein export	2	58	69	6052	0.141207626709758	0.564830506839033	3.02448775612194	B8AYI2:OsI_20053,B8BLL7:OsI_36863
osa00260	Metabolism	Amino acid metabolism	Glycine, serine and threonine metabolism	2	58	76	6052	0.164619324428935	0.595651070930454	2.7459165154265	A2ZLC9:OsI_38628,B8B7J8:OsI_26556
osa00195	Metabolism	Energy metabolism	Photosynthesis	2	58	83	6052	0.188669895011805	0.595651070930454	2.51433319484836	A2WX74:OsI_04516,B8B7B0:OsI_24892
osa00780	Metabolism	Metabolism of cofactors and vitamins	Biotin metabolism	1	58	23	6052	0.198997767959524	0.595651070930454	4.53673163418291	A2YA29:OsI_21942
osa00630	Metabolism	Carbohydrate metabolism	Glyoxylate and dicarboxylate metabolism	2	58	86	6052	0.199127864273771	0.595651070930454	2.42662389735365	A2YD25:OsI_23021,B8AHT7:RBCS
osa00940	Metabolism	Biosynthesis of other secondary metabolites	Phenylpropanoid biosynthesis	4	58	247	6052	0.210959754287869	0.595651070930454	1.68979	A2WS18:OsI_02656,A2YBR3:OsI_22542,A2YDJ8:OsI_23187,P0C5C8:OsI_27030
osa00950	Metabolism	Biosynthesis of other secondary metabolites	Isoquinoline alkaloid biosynthesis	1	58	30	6052	0.251431525887915	0.607498432392465	3.47816091954023	B8B7J8:OsI_26556
osa00520	Metabolism	Carbohydrate metabolism	Amino sugar and nucleotide sugar metabolism	3	58	186	6052	0.263445924668536	0.607498432392465	1.68298109010011	A2Y2C9:OsI_19159,A2YH55:OsI_24518,Q7GC32:Cht4
osa00563	Metabolism	Glycan biosynthesis and metabolism	Glycosylphosphatidylinositol (GPI)-anchor biosynthesis	1	58	34	6052	0.279863443693043	0.607498432392465	3.06896551724138	B8BMT8:OsI_38979
osa00960	Metabolism	Biosynthesis of other secondary metabolites	Tropane, piperidine and pyridine alkaloid biosynthesis	1	58	37	6052	0.300488306012322	0.607498432392465	2.82013047530289	B8B7J8:OsI_26556
osa00785	Metabolism	Metabolism of cofactors and vitamins	Lipoic acid metabolism	1	58	38	6052	0.307233389678372	0.607498432392465	2.7459165154265	B8AA76:LIP1P-1
osa00310	Metabolism	Amino acid metabolism	Lysine degradation	1	58	39	6052	0.313914544217556	0.607498432392465	2.67550839964633	A2ZLC9:OsI_38628
osa04075	Environmental Information Processing	Signal transduction	Plant hormone signal transduction	5	58	402	6052	0.341101644336065	0.607498432392465	1.29782123863441	B8ALJ6:OsI_11072,B8B754:OsI_24759,A2YHS4:OsI_24747,B8A6X9:OsI_04566,B8A8I9:OsI_02026
osa00062	Metabolism	Lipid metabolism	Fatty acid elongation	1	58	49	6052	0.377338313845226	0.607498432392465	2.12948627726953	A2XE10:OsI_10556
osa04136	Cellular Processes	Transport and catabolism	Autophagy - other	1	58	51	6052	0.389313290245188	0.607498432392465	2.04597701149425	Q2XPP4:ATG4B
osa00350	Metabolism	Amino acid metabolism	Tyrosine metabolism	1	58	52	6052	0.395215611385961	0.607498432392465	2.00663129973475	B8B7J8:OsI_26556
osa00270	Metabolism	Amino acid metabolism	Cysteine and methionine metabolism	2	58	145	6052	0.406828800058738	0.607498432392465	1.43923900118906	B8A6R7:OsI_01480,A2Z7C3:OsI_33603
osa00400	Metabolism	Amino acid metabolism	Phenylalanine, tyrosine and tryptophan biosynthesis	1	58	55	6052	0.412588231409097	0.607498432392465	1.89717868338558	B8BDF0:OsI_30567
osa03410	Genetic Information Processing	Replication and repair	Base excision repair	1	58	56	6052	0.418269385749312	0.607498432392465	1.86330049261084	B8ALM5:OsI_11122
osa00061	Metabolism	Lipid metabolism	Fatty acid biosynthesis	1	58	57	6052	0.423896533118649	0.607498432392465	1.83061101028433	A2YA29:OsI_21942
osa00410	Metabolism	Metabolism of other amino acids	beta-Alanine metabolism	1	58	60	6052	0.440458955152357	0.607498432392465	1.73908045977012	B8B7J8:OsI_26556
osa04120	Genetic Information Processing	Folding, sorting and degradation	Ubiquitin mediated proteolysis	2	58	164	6052	0.469314686469372	0.607498432392465	1.27249789739277	B8AMH5:OsI_11252,B8AZ12:OsI_20254
osa04070	Environmental Information Processing	Signal transduction	Phosphatidylinositol signaling system	1	58	69	6052	0.487388839230664	0.607498432392465	1.51224387806097	A2XB57:OsI_09497
osa00053	Metabolism	Carbohydrate metabolism	Ascorbate and aldarate metabolism	1	58	71	6052	0.497280130556708	0.607498432392465	1.46964545896066	B8BNF9:OsI_37673
osa00562	Metabolism	Carbohydrate metabolism	Inositol phosphate metabolism	1	58	71	6052	0.497280130556708	0.607498432392465	1.46964545896066	A2XB57:OsI_09497
osa00330	Metabolism	Amino acid metabolism	Arginine and proline metabolism	1	58	72	6052	0.502155193661157	0.607498432392465	1.4492337164751	B8AR78:OsI_15015
osa00052	Metabolism	Carbohydrate metabolism	Galactose metabolism	1	58	73	6052	0.506983788772805	0.607498432392465	1.42938119981105	A2YQ42:OsI_27402
osa00380	Metabolism	Amino acid metabolism	Tryptophan metabolism	1	58	73	6052	0.506983788772805	0.607498432392465	1.42938119981105	B8AR78:OsI_15015
osa00240	Metabolism	Nucleotide metabolism	Pyrimidine metabolism	1	58	75	6052	0.516503311911663	0.607498432392465	1.39126436781609	B8AWV2:OsI_21073
osa04144	Cellular Processes	Transport and catabolism	Endocytosis	2	58	180	6052	0.518904911001897	0.607498432392465	1.15938697318008	A2XB57:OsI_09497,A2Z3B5:OsI_32116
osa04814	Cellular Processes	Cell motility	Motor proteins	1	58	81	6052	0.543991097030371	0.621704110891852	1.28820774797786	A2ZN74:OsI_39289
osa00040	Metabolism	Carbohydrate metabolism	Pentose and glucuronate interconversions	1	58	89	6052	0.578264857891228	0.642449407901995	1.17241379310345	B8AV17:OsI_14719
osa02010	Environmental Information Processing	Membrane transport	ABC transporters	1	58	93	6052	0.594439296517998	0.642449407901995	1.12198739340007	B8B5X1:OsI_25916
osa00710	Metabolism	Energy metabolism	Carbon fixation in photosynthetic organisms	1	58	95	6052	0.60229631990812	0.642449407901995	1.0983666061706	B8AHT7:RBCS
osa03015	Genetic Information Processing	Translation	mRNA surveillance pathway	1	58	129	6052	0.715106184206837	0.746197757433222	0.808874632451216	A2WYW8:OsI_05132
osa00190	Metabolism	Energy metabolism	Oxidative phosphorylation	1	58	161	6052	0.792239412858674	0.809095570579072	0.648104519168987	P0C321:ndhC
osa00500	Metabolism	Carbohydrate metabolism	Starch and sucrose metabolism	1	58	219	6052	0.883288199160888	0.883288199160888	0.476460399937018	A2YMB7:OsI_26372
