# Supplementary material for: Integrative comparative proteomics identifies core differentially expressed proteins and pathways for drought tolerance by exploiting contrasting rice varieties
Source: Front Plant Sci. 2026 Mar 6;17:1742602. doi: 10.3389/fpls.2026.1742602 (PMC13002813; doi:10.3389/fpls.2026.1742602)
Supplement: Supplementary file 5 [file Table5.xls]

## Sheet: DT_303B-vs-CK_303B
id	Term	ListHits	ListTotal	PopHits	PopTotal	p-value	q-value	Enrichment_score	Substances
IPR006692	Coatomer, WD associated region	5	398	6	27810	3.47231309915853e-09	3.39244989787788e-06	58.2286432160804	A2XLA1:OsI_13245,A2Y963:OsI_21602,A2YYM7:OsI_30447,B8AE85:OsI_06330,B8AQC7:OsI_13244
IPR001494	Importin-beta, N-terminal domain	6	398	14	27810	2.25543224435684e-08	1.10177865136831e-05	29.9461593682699	B8AB31:OsI_01059,B8AKC0:OsI_10833,B8ARW2:OsI_18044,B8ASB1:OsI_15383,B8B0J8:OsI_22505,B8B6A9:OsI_27439
IPR004240	Nonaspanin (TM9SF)	6	398	19	27810	1.91785232266991e-07	6.24580573082836e-05	22.065591113462	B8AJE2:OsI_07622,B8B0T0:OsI_23922,B8B9E8:OsI_30212,B8BAY0:OsI_27915,B8BEE0:OsI_32361,B8BNF3:OsI_37659
IPR016024	Armadillo-type fold	21	398	390	27810	2.60302672676657e-07	6.35789278012736e-05	3.76246617703904	A2XN04:OsI_13933,A2XXB6:OsI_17319,A2YBN3:OsI_22516,A2YMX8:OsI_26586,A2YNM7:OsI_26846,A2ZH90:OsI_37152,B8A8Z0:OsI_02169,B8AB31:OsI_01059,B8AFG5:OsI_08085,B8AIH4:OsI_06001,B8AKC0:OsI_10833,B8ANB4:OsI_10014,B8ANT1:OsI_14413,B8AQQ4:OsI_13323,B8ARW2:OsI_18044,B8ASB1:OsI_15383,B8AXW1:OsI_18400,B8B0J8:OsI_22505,B8B357:OsI_23125,B8B6A9:OsI_27439,B8BMK5:OsI_38782
IPR001757	P-type ATPase	8	398	49	27810	4.43062560734624e-07	8.65744243675456e-05	11.4080607117219	A2XF96:OsI_11041,A2XYF8:OsI_17734,A2YSS8:OsI_28373,A2ZHW7:OsI_37404,A2ZM62:OsI_38919,B8AIL2:OsI_06071,B8AY36:OsI_19908,B8BGT0:OsI_33542
IPR011989	Armadillo-like helical	18	398	310	27810	6.3580418733967e-07	0.00010353011517181	4.05722159183012	A2XXB6:OsI_17319,A2YBN3:OsI_22516,A2YMX8:OsI_26586,A2YNM7:OsI_26846,B8A8Z0:OsI_02169,B8AB31:OsI_01059,B8AFG5:OsI_08085,B8AIH4:OsI_06001,B8AKC0:OsI_10833,B8ANB4:OsI_10014,B8ANT1:OsI_14413,B8AQQ4:OsI_13323,B8ARW2:OsI_18044,B8ASB1:OsI_15383,B8B0J8:OsI_22505,B8B357:OsI_23125,B8B6A9:OsI_27439,B8BMK5:OsI_38782
IPR023299	P-type ATPase, cytoplasmic domain N	8	398	54	27810	9.6038990660312e-07	0.000134042991250178	10.3517587939699	A2XF96:OsI_11041,A2XYF8:OsI_17734,A2YSS8:OsI_28373,A2ZHW7:OsI_37404,A2ZM62:OsI_38919,B8AIL2:OsI_06071,B8AY36:OsI_19908,B8BGT0:OsI_33542
IPR023298	P-type ATPase, transmembrane domain superfamily	8	398	56	27810	1.27887675565482e-06	0.000156182823784344	9.98205312275664	A2XF96:OsI_11041,A2XYF8:OsI_17734,A2YSS8:OsI_28373,A2ZHW7:OsI_37404,A2ZM62:OsI_38919,B8AIL2:OsI_06071,B8AY36:OsI_19908,B8BGT0:OsI_33542
IPR040122	Importin beta family	4	398	8	27810	2.76415563487826e-06	0.000300064450586229	34.9371859296482	A2YMX8:OsI_26586,B8AKC0:OsI_10833,B8ARW2:OsI_18044,B8BMK5:OsI_38782
IPR018303	P-type ATPase, phosphorylation site	7	398	47	27810	4.4800911127626e-06	0.000431021934344355	10.4068213407463	A2XF96:OsI_11041,A2XYF8:OsI_17734,A2YSS8:OsI_28373,A2ZHW7:OsI_37404,A2ZM62:OsI_38919,B8AIL2:OsI_06071,B8AY36:OsI_19908
IPR020472	G-protein beta WD-40 repeat	9	398	88	27810	4.85285698852396e-06	0.000431021934344355	7.14624257651896	A2XLA1:OsI_13245,A2XLY1:OsI_13486,A2Y963:OsI_21602,A2YYM7:OsI_30447,B8AE85:OsI_06330,B8AGT0:OsI_08459,B8APK8:OsI_13063,B8AQC7:OsI_13244,B8B4S9:OsI_25540
IPR036412	HAD-like superfamily	12	398	170	27810	6.72023471266062e-06	0.000515381126025615	4.93230860183269	A2XF96:OsI_11041,A2XYF8:OsI_17734,A2YSS8:OsI_28373,A2ZHW7:OsI_37404,A2ZM62:OsI_38919,B8A908:OsI_03616,B8ACG2:OsI_04478,B8AIL2:OsI_06071,B8AJN7:TPS4,B8AY36:OsI_19908,B8BF84:OsI_31278,B8BGT0:OsI_33542
IPR008250	P-type ATPase, A domain superfamily	7	398	50	27810	6.85768130842681e-06	0.000515381126025615	9.78241206030151	A2XF96:OsI_11041,A2XYF8:OsI_17734,A2YSS8:OsI_28373,A2ZM62:OsI_38919,B8AIL2:OsI_06071,B8AY36:OsI_19908,B8BGT0:OsI_33542
IPR001041	2Fe-2S ferredoxin-type iron-sulfur binding domain	5	398	20	27810	7.604002307654e-06	0.000530650732469854	17.4685929648241	A2XMS3:OsI_13844,B8AKE5:OsI_12147,B8AL89:OsI_13843,B8AQR3:OsI_13270,B8AYQ7:OsI_20134
IPR004871	Cleavage/polyadenylation specificity factor, A subunit, C-terminal	3	398	4	27810	1.1513859717583e-05	0.00061939686061873	52.4057788944724	A2X0N5:OsI_05771,B8ARM5:OsI_15095,B8AXJ2:OsI_21216
IPR018846	Cleavage/polyadenylation specificity factor, A subunit, N-terminal	3	398	4	27810	1.1513859717583e-05	0.00061939686061873	52.4057788944724	A2X0N5:OsI_05771,B8ARM5:OsI_15095,B8AXJ2:OsI_21216
IPR024571	ERAP1-like C-terminal domain	3	398	4	27810	1.1513859717583e-05	0.00061939686061873	52.4057788944724	A2X2G9:OsI_06386,B8BAI7:OsI_29144,B8BET6:OsI_31059
IPR010714	Coatomer, alpha subunit, C-terminal	3	398	4	27810	1.1513859717583e-05	0.00061939686061873	52.4057788944724	A2XLA1:OsI_13245,A2YYM7:OsI_30447,B8AQC7:OsI_13244
IPR015943	WD40/YVTN repeat-like-containing domain superfamily	15	398	276	27810	1.20455888963724e-05	0.00061939686061873	3.79752020974437	A2X0N5:OsI_05771,A2XDS0:OsI_10465,A2XLA1:OsI_13245,A2XLY1:OsI_13486,A2XVD2:OsI_16571,A2Y963:OsI_21602,A2YYM7:OsI_30447,A2Z9W4:OsI_34526,B8AE85:OsI_06330,B8AGT0:OsI_08459,B8APK8:OsI_13063,B8AQC7:OsI_13244,B8ARM5:OsI_15095,B8AXJ2:OsI_21216,B8B4S9:OsI_25540
IPR036010	2Fe-2S ferredoxin-like superfamily	5	398	24	27810	1.98862868851199e-05	0.000971445114338107	14.5571608040201	A2XMS3:OsI_13844,B8AKE5:OsI_12147,B8AL89:OsI_13843,B8AQR3:OsI_13270,B8AYQ7:OsI_20134
IPR044492	P-type ATPase, haloacid dehalogenase domain	6	398	41	27810	2.4359388923719e-05	0.00109099096035448	10.2255178330678	A2XF96:OsI_11041,A2XYF8:OsI_17734,A2YSS8:OsI_28373,A2ZHW7:OsI_37404,A2ZM62:OsI_38919,B8AIL2:OsI_06071
IPR004014	Cation-transporting P-type ATPase, N-terminal	5	398	25	27810	2.45668384112576e-05	0.00109099096035448	13.9748743718593	A2XF96:OsI_11041,A2XYF8:OsI_17734,A2YSS8:OsI_28373,A2ZHW7:OsI_37404,A2ZM62:OsI_38919
IPR034016	Aminopeptidase N-type	3	398	5	27810	2.84781949858372e-05	0.00115929985421512	41.9246231155779	A2X2G9:OsI_06386,B8BAI7:OsI_29144,B8BET6:OsI_31059
IPR032632	Peptidase M16, middle/third domain	3	398	5	27810	2.84781949858372e-05	0.00115929985421512	41.9246231155779	B8AAE3:OsI_03962,B8B7I6:OsI_26542,B8B7I7:OsI_26543
IPR023214	HAD superfamily	11	398	169	27810	3.44665324318521e-05	0.00133601144305322	4.54803603817906	A2XF96:OsI_11041,A2XYF8:OsI_17734,A2YSS8:OsI_28373,A2ZHW7:OsI_37404,A2ZM62:OsI_38919,B8A908:OsI_03616,B8ACG2:OsI_04478,B8AJN7:TPS4,B8AY36:OsI_19908,B8BF84:OsI_31278,B8BGT0:OsI_33542
IPR006058	2Fe-2S ferredoxin, iron-sulphur binding site	4	398	14	27810	3.69215035439477e-05	0.00133601144305322	19.9641062455133	A2XMS3:OsI_13844,B8AKE5:OsI_12147,B8AL89:OsI_13843,B8AYQ7:OsI_20134
IPR021133	HEAT, type 2	4	398	14	27810	3.69215035439477e-05	0.00133601144305322	19.9641062455133	B8A8Z0:OsI_02169,B8AFG5:OsI_08085,B8AKC0:OsI_10833,B8AQQ4:OsI_13323
IPR000357	HEAT repeat	3	398	6	27810	5.63504259816324e-05	0.00177594729625984	34.9371859296482	A2YMX8:OsI_26586,B8AKC0:OsI_10833,B8ARW2:OsI_18044
IPR045357	Aminopeptidase N-like , N-terminal domain	3	398	6	27810	5.63504259816324e-05	0.00177594729625984	34.9371859296482	A2X2G9:OsI_06386,B8BAI7:OsI_29144,B8BET6:OsI_31059
IPR002888	[2Fe-2S]-binding	3	398	6	27810	5.63504259816324e-05	0.00177594729625984	34.9371859296482	A2XMS3:OsI_13844,B8AKE5:OsI_12147,B8AL89:OsI_13843
IPR036884	[2Fe-2S]-binding domain superfamily	3	398	6	27810	5.63504259816324e-05	0.00177594729625984	34.9371859296482	A2XMS3:OsI_13844,B8AKE5:OsI_12147,B8AL89:OsI_13843
IPR006068	Cation-transporting P-type ATPase, C-terminal	4	398	16	27810	6.56238731844374e-05	0.00200357887816235	17.4685929648241	A2XF96:OsI_11041,A2ZHW7:OsI_37404,A2ZM62:OsI_38919,B8AIL2:OsI_06071
IPR041095	Elongation Factor G, domain II	3	398	7	27810	9.75648184807556e-05	0.00238302069139246	29.9461593682699	A2WUL5:OsI_03568,A2X5F3:OsI_07431,A2XK54:OsI_12823
IPR042097	Aminopeptidase N-like , N-terminal domain superfamliy	3	398	7	27810	9.75648184807556e-05	0.00238302069139246	29.9461593682699	A2X2G9:OsI_06386,B8BAI7:OsI_29144,B8BET6:OsI_31059
IPR001930	Peptidase M1, alanine aminopeptidase/leukotriene A4 hydrolase	3	398	7	27810	9.75648184807556e-05	0.00238302069139246	29.9461593682699	A2X2G9:OsI_06386,B8BAI7:OsI_29144,B8BET6:OsI_31059
IPR000674	Aldehyde oxidase/xanthine dehydrogenase, a/b hammerhead	3	398	7	27810	9.75648184807556e-05	0.00238302069139246	29.9461593682699	A2XMS3:OsI_13844,B8AKE5:OsI_12147,B8AL89:OsI_13843
IPR036856	Aldehyde oxidase/xanthine dehydrogenase, a/b hammerhead superfamily	3	398	7	27810	9.75648184807556e-05	0.00238302069139246	29.9461593682699	A2XMS3:OsI_13844,B8AKE5:OsI_12147,B8AL89:OsI_13843
IPR005107	CO dehydrogenase flavoprotein, C-terminal	3	398	7	27810	9.75648184807556e-05	0.00238302069139246	29.9461593682699	A2XMS3:OsI_13844,B8AKE5:OsI_12147,B8AL89:OsI_13843
IPR036683	CO dehydrogenase flavoprotein, C-terminal domain superfamily	3	398	7	27810	9.75648184807556e-05	0.00238302069139246	29.9461593682699	A2XMS3:OsI_13844,B8AKE5:OsI_12147,B8AL89:OsI_13843
IPR002346	Molybdopterin dehydrogenase, FAD-binding	3	398	7	27810	9.75648184807556e-05	0.00238302069139246	29.9461593682699	A2XMS3:OsI_13844,B8AKE5:OsI_12147,B8AL89:OsI_13843
IPR014782	Peptidase M1, membrane alanine aminopeptidase	3	398	8	27810	0.000154445216188282	0.00350192568756828	26.2028894472362	A2X2G9:OsI_06386,B8BAI7:OsI_29144,B8BET6:OsI_31059
IPR027268	Peptidase M4/M1, CTD superfamily	3	398	8	27810	0.000154445216188282	0.00350192568756828	26.2028894472362	A2X2G9:OsI_06386,B8BAI7:OsI_29144,B8BET6:OsI_31059
IPR008274	Aldehyde oxidase/xanthine dehydrogenase, first molybdopterin binding domain	3	398	8	27810	0.000154445216188282	0.00350192568756828	26.2028894472362	A2XMS3:OsI_13844,B8AKE5:OsI_12147,B8AL89:OsI_13843
IPR017972	Cytochrome P450, conserved site	13	398	272	27810	0.00016596297269914	0.00350192568756828	3.33958394915755	A2WZ47:OsI_05217,A2X6A2:OsI_07741,A2X6A3:OsI_07742,A2X6B1:OsI_07749,A2XEJ7:OsI_10754,A2YE80:OsI_23423,A2YFG8:OsI_23853,A2YZ86:OsI_30658,A2Z1U4:OsI_31578,A2Z5X3:OsI_33047,A2Z8P9:OsI_34090,B8AE93:OsI_06411,Q2LA61:Bel
IPR019775	WD40 repeat, conserved site	8	398	108	27810	0.000166156684834373	0.00350192568756828	5.17587939698493	A2XLA1:OsI_13245,A2XLY1:OsI_13486,A2XVD2:OsI_16571,A2YYM7:OsI_30447,B8AGT0:OsI_08459,B8APK8:OsI_13063,B8AQC7:OsI_13244,B8B4S9:OsI_25540
IPR036322	WD40-repeat-containing domain superfamily	12	398	240	27810	0.000194083042458395	0.00350192568756828	3.49371859296482	A2X0N5:OsI_05771,A2XDS0:OsI_10465,A2XLA1:OsI_13245,A2XLY1:OsI_13486,A2XVD2:OsI_16571,A2Y963:OsI_21602,A2YYM7:OsI_30447,A2Z9W4:OsI_34526,B8AE85:OsI_06330,B8AGT0:OsI_08459,B8AQC7:OsI_13244,B8B4S9:OsI_25540
IPR001680	WD40 repeat	12	398	240	27810	0.000194083042458395	0.00350192568756828	3.49371859296482	A2XDS0:OsI_10465,A2XLA1:OsI_13245,A2XLY1:OsI_13486,A2XVD2:OsI_16571,A2Y963:OsI_21602,A2YYM7:OsI_30447,A2Z9W4:OsI_34526,B8AE85:OsI_06330,B8AGT0:OsI_08459,B8APK8:OsI_13063,B8AQC7:OsI_13244,B8B4S9:OsI_25540
IPR016391	Coatomer subunit alpha	2	398	2	27810	0.00020430886815905	0.00350192568756828	69.8743718592965	A2XLA1:OsI_13245,A2YYM7:OsI_30447
IPR012591	PRO8NT domain	2	398	2	27810	0.00020430886815905	0.00350192568756828	69.8743718592965	B8AYE9:OsI_18577,B8B388:OsI_21820
IPR012592	PROCN domain	2	398	2	27810	0.00020430886815905	0.00350192568756828	69.8743718592965	B8AYE9:OsI_18577,B8B388:OsI_21820
IPR012984	PROCT domain	2	398	2	27810	0.00020430886815905	0.00350192568756828	69.8743718592965	B8AYE9:OsI_18577,B8B388:OsI_21820
IPR027652	Pre-mRNA-processing-splicing factor 8	2	398	2	27810	0.00020430886815905	0.00350192568756828	69.8743718592965	B8AYE9:OsI_18577,B8B388:OsI_21820
IPR021983	PRP8 domain IV core	2	398	2	27810	0.00020430886815905	0.00350192568756828	69.8743718592965	B8AYE9:OsI_18577,B8B388:OsI_21820
IPR043173	Prp8 RNase domain IV, fingers region	2	398	2	27810	0.00020430886815905	0.00350192568756828	69.8743718592965	B8AYE9:OsI_18577,B8B388:OsI_21820
IPR043172	Prp8 RNase domain IV, palm region	2	398	2	27810	0.00020430886815905	0.00350192568756828	69.8743718592965	B8AYE9:OsI_18577,B8B388:OsI_21820
IPR019580	Pre-mRNA-processing-splicing factor 8, U6-snRNA-binding	2	398	2	27810	0.00020430886815905	0.00350192568756828	69.8743718592965	B8AYE9:OsI_18577,B8B388:OsI_21820
IPR019582	RNA recognition motif, spliceosomal PrP8	2	398	2	27810	0.00020430886815905	0.00350192568756828	69.8743718592965	B8AYE9:OsI_18577,B8B388:OsI_21820
IPR017932	Glutamine amidotransferase type 2 domain	3	398	9	27810	0.000229208233715566	0.00373227407233514	23.2914572864322	B8ALL8:OsI_11112,B8B5I7:OsI_27183,B8BIX5:OsI_34982
IPR024750	Calcium-transporting P-type ATPase, N-terminal autoinhibitory domain	3	398	9	27810	0.000229208233715566	0.00373227407233514	23.2914572864322	A2ZHW7:OsI_37404,A2ZM62:OsI_38919,B8AIL2:OsI_06071
IPR046867	Aldehyde oxidase/xanthine dehydrogenase, second molybdopterin binding domain	3	398	9	27810	0.000229208233715566	0.00373227407233514	23.2914572864322	A2XMS3:OsI_13844,B8AKE5:OsI_12147,B8AL89:OsI_13843
IPR001412	Aminoacyl-tRNA synthetase, class I, conserved site	4	398	22	27810	0.000246431191507743	0.00394693891972238	12.7044312471448	A2Z0N8:OsI_31164,A2Z6H7:OsI_33261,B8APY8:OsI_13120,B8B0Q4:OsI_23887
IPR016208	Aldehyde oxidase/xanthine dehydrogenase	3	398	10	27810	0.000323966373582965	0.00502404995223106	20.9623115577889	A2XMS3:OsI_13844,B8AKE5:OsI_12147,B8AL89:OsI_13843
IPR037165	Aldehyde oxidase/xanthine dehydrogenase, molybdopterin binding domain superfamily	3	398	10	27810	0.000323966373582965	0.00502404995223106	20.9623115577889	A2XMS3:OsI_13844,B8AKE5:OsI_12147,B8AL89:OsI_13843
IPR016166	FAD-binding domain, PCMH-type	5	398	44	27810	0.000401785677508449	0.00598047575390034	7.94026952946551	A2XMS3:OsI_13844,A2YDY1:OsI_23321,A2YQM4:OsI_27592,B8AKE5:OsI_12147,B8AL89:OsI_13843
IPR002401	Cytochrome P450, E-class, group I	13	398	300	27810	0.000426565804889382	0.00598047575390034	3.02788944723618	A2WZ47:OsI_05217,A2X6A2:OsI_07741,A2X6A3:OsI_07742,A2X6B1:OsI_07749,A2XEJ7:OsI_10754,A2YE80:OsI_23423,A2YFG8:OsI_23853,A2YZ86:OsI_30658,A2Z1U4:OsI_31578,A2Z5X3:OsI_33047,A2Z8P9:OsI_34090,B8AE93:OsI_06411,Q2LA61:Bel
IPR001431	Peptidase M16, zinc-binding site	3	398	11	27810	0.000440731068864713	0.00598047575390034	19.0566468707172	B8AAE3:OsI_03962,B8B7I6:OsI_26542,B8B7I7:OsI_26543
IPR000640	Elongation factor EFG, domain V-like	3	398	11	27810	0.000440731068864713	0.00598047575390034	19.0566468707172	A2WUL5:OsI_03568,A2X5F3:OsI_07431,A2XK54:OsI_12823
IPR006408	P-type ATPase, subfamily IIB	3	398	11	27810	0.000440731068864713	0.00598047575390034	19.0566468707172	A2ZHW7:OsI_37404,A2ZM62:OsI_38919,B8AIL2:OsI_06071
IPR013155	Methionyl/Valyl/Leucyl/Isoleucyl-tRNA synthetase, anticodon-binding	3	398	11	27810	0.000440731068864713	0.00598047575390034	19.0566468707172	A2Z0N8:OsI_31164,B8APY8:OsI_13120,B8B0Q4:OsI_23887
IPR009008	Valyl/Leucyl/Isoleucyl-tRNA synthetase, editing domain	3	398	11	27810	0.000440731068864713	0.00598047575390034	19.0566468707172	A2Z0N8:OsI_31164,B8APY8:OsI_13120,B8B0Q4:OsI_23887
IPR006896	Sec23/Sec24, trunk domain	3	398	11	27810	0.000440731068864713	0.00598047575390034	19.0566468707172	A2Y560:OsI_20132,A2YW68:OsI_29578,B8BPD2:OsI_38153
IPR036174	Zinc finger, Sec23/Sec24-type superfamily	3	398	11	27810	0.000440731068864713	0.00598047575390034	19.0566468707172	A2Y560:OsI_20132,A2YW68:OsI_29578,B8BPD2:OsI_38153
IPR016169	FAD-binding, type PCMH, subdomain 2	5	398	47	27810	0.000547943288150783	0.00733343277429199	7.43344381481877	A2XMS3:OsI_13844,A2YDY1:OsI_23321,A2YQM4:OsI_27592,B8AKE5:OsI_12147,B8AL89:OsI_13843
IPR001830	Glycosyl transferase, family 20	3	398	12	27810	0.000581415653060431	0.00757390790720054	17.4685929648241	B8A908:OsI_03616,B8AJN7:TPS4,B8BF84:OsI_31278
IPR002300	Aminoacyl-tRNA synthetase, class Ia	3	398	12	27810	0.000581415653060431	0.00757390790720054	17.4685929648241	A2Z0N8:OsI_31164,B8APY8:OsI_13120,B8B0Q4:OsI_23887
IPR016453	Coatomer beta' subunit (COPB2)	2	398	3	27810	0.000607107681016924	0.00760441287632737	46.5829145728643	A2Y963:OsI_21602,B8AE85:OsI_06330
IPR013713	Exportin-2, central domain	2	398	3	27810	0.000607107681016924	0.00760441287632737	46.5829145728643	B8AB31:OsI_01059,B8ASB1:OsI_15383
IPR013946	Nuclear control of ATP synthase 2	2	398	3	27810	0.000607107681016924	0.00760441287632737	46.5829145728643	B8AQM0:OsI_11793,B8AQM1:OsI_11794
IPR014729	Rossmann-like alpha/beta/alpha sandwich fold	8	398	132	27810	0.000646335392602868	0.00799328707054433	4.23481041571494	A2YII8:OsI_25032,A2Z0N8:OsI_31164,A2Z6H7:OsI_33261,B8AEA9:OsI_07758,B8AJJ4:OsI_09119,B8ALL8:OsI_11112,B8APY8:OsI_13120,B8B0Q4:OsI_23887
IPR007863	Peptidase M16, C-terminal	3	398	13	27810	0.00074783825874639	0.00900684157185399	16.124855044453	B8AAE3:OsI_03962,B8B7I6:OsI_26542,B8B7I7:OsI_26543
IPR035647	EF-G domain III/V-like	3	398	13	27810	0.00074783825874639	0.00900684157185399	16.124855044453	A2WUL5:OsI_03568,A2X5F3:OsI_07431,A2XK54:OsI_12823
IPR036259	MFS transporter superfamily	13	398	319	27810	0.000755947808487233	0.00900684157185399	2.84754493470487	A2WT65:OsI_03053,A2XBQ9:OsI_09722,A2YHD1:OsI_24597,A2YI79:OsI_24917,A2Z6J1:OsI_33271,B8AJE2:OsI_07622,B8AQU8:OsI_10546,B8AWS6:OsI_21023,B8AYJ3:OsI_20070,B8B1L2:OsI_21367,B8B9E8:OsI_30212,B8BEE0:OsI_32361,B8BNF3:OsI_37659
IPR036318	FAD-binding, type PCMH-like superfamily	5	398	51	27810	0.000800819978341298	0.00942651950408974	6.85042861365652	A2XMS3:OsI_13844,A2YDY1:OsI_23321,A2YQM4:OsI_27592,B8AKE5:OsI_12147,B8AL89:OsI_13843
IPR016283	Glycoside hydrolase, family 19	3	398	14	27810	0.000941724646528876	0.0106984299960315	14.973079684135	A2YX68:OsI_29936,B8ARC6:OsI_16469,Q7GC32:Cht4
IPR034085	TOG domain	3	398	14	27810	0.000941724646528876	0.0106984299960315	14.973079684135	A2YMX8:OsI_26586,B8AFG5:OsI_08085,B8AQQ4:OsI_13323
IPR034285	Laccase, second cupredoxin domain	3	398	14	27810	0.000941724646528876	0.0106984299960315	14.973079684135	A2Y9C5:LAC19,B8AZE5:OsI_18967,B8BP33:OsI_37963
IPR015813	Pyruvate/Phosphoenolpyruvate kinase-like domain superfamily	4	398	31	27810	0.000957642743632384	0.0107542179371131	9.01604798184471	A2XIA2:OsI_12162,A2YUJ2:OsI_28997,B8AEX3:OsI_06526,B8BM17:OsI_37456
IPR002347	Short-chain dehydrogenase/reductase SDR	7	398	109	27810	0.000994985093332005	0.0110465958657428	4.48734498178968	A2X7P0:OsI_08234,A2XT35:OsI_15772,A2Z839:OsI_33875,B8B1Z4:OsI_21471,B8B5L6:OsI_27236,B8B6A5:OsI_27430,B8BI42:OsI_34553
IPR044726	ABC transporter C family, six-transmembrane helical domain 2	3	398	15	27810	0.00116471096579181	0.0125046441052593	13.9748743718593	A2WPT2:OsI_01862,A2XXN8:OsI_17449,A2Y198:OsI_18778
IPR011249	Metalloenzyme, LuxS/M16 peptidase-like	3	398	15	27810	0.00116471096579181	0.0125046441052593	13.9748743718593	B8AAE3:OsI_03962,B8B7I6:OsI_26542,B8B7I7:OsI_26543
IPR011765	Peptidase M16, N-terminal	3	398	15	27810	0.00116471096579181	0.0125046441052593	13.9748743718593	B8AAE3:OsI_03962,B8B7I6:OsI_26542,B8B7I7:OsI_26543
IPR007646	RNA polymerase Rpb2, domain 4	2	398	4	27810	0.00120270150231627	0.01263483191143	34.9371859296482	A2XK42:OsI_12811,B8AV78:OsI_17620
IPR007647	RNA polymerase Rpb2, domain 5	2	398	4	27810	0.00120270150231627	0.01263483191143	34.9371859296482	A2XK42:OsI_12811,B8AV78:OsI_17620
IPR012675	Beta-grasp domain superfamily	4	398	33	27810	0.00121768888237569	0.0126561918944793	8.46962083142988	A2XMS3:OsI_13844,B8AKE5:OsI_12147,B8AL89:OsI_13843,B8AYQ7:OsI_20134
IPR001128	Cytochrome P450	14	398	383	27810	0.00136612095504484	0.0140494755060927	2.55415458493512	A2WZ47:OsI_05217,A2X6A2:OsI_07741,A2X6A3:OsI_07742,A2X6B1:OsI_07749,A2XE43:OsI_10591,A2XEJ7:OsI_10754,A2YE80:OsI_23423,A2YFG8:OsI_23853,A2YZ86:OsI_30658,A2Z1U4:OsI_31578,A2Z5X3:OsI_33047,A2Z8P9:OsI_34090,B8AE93:OsI_06411,Q2LA61:Bel
IPR000726	Glycoside hydrolase, family 19, catalytic	3	398	16	27810	0.0014183464487012	0.0144346300039695	13.1014447236181	A2YX68:OsI_29936,B8ARC6:OsI_16469,Q7GC32:Cht4
IPR022805	Phosphoenolpyruvate carboxylase, bacterial/plant-type	2	398	5	27810	0.00198551704053655	0.0191922919252686	27.9497487437186	A2YUJ2:OsI_28997,B8AEX3:OsI_06526
IPR018129	Phosphoenolpyruvate carboxylase, Lys active site	2	398	5	27810	0.00198551704053655	0.0191922919252686	27.9497487437186	A2YUJ2:OsI_28997,B8AEX3:OsI_06526
IPR007644	RNA polymerase, beta subunit, protrusion	2	398	5	27810	0.00198551704053655	0.0191922919252686	27.9497487437186	A2XK42:OsI_12811,B8AV78:OsI_17620
IPR014724	RNA polymerase Rpb2, OB-fold	2	398	5	27810	0.00198551704053655	0.0191922919252686	27.9497487437186	A2XK42:OsI_12811,B8AV78:OsI_17620
IPR036396	Cytochrome P450 superfamily	14	398	399	27810	0.00199525496139609	0.0191922919252686	2.45173234594023	A2WZ47:OsI_05217,A2X6A2:OsI_07741,A2X6A3:OsI_07742,A2X6B1:OsI_07749,A2XE43:OsI_10591,A2XEJ7:OsI_10754,A2YE80:OsI_23423,A2YFG8:OsI_23853,A2YZ86:OsI_30658,A2Z1U4:OsI_31578,A2Z5X3:OsI_33047,A2Z8P9:OsI_34090,B8AE93:OsI_06411,Q2LA61:Bel
IPR023346	Lysozyme-like domain superfamily	3	398	18	27810	0.00202334295629751	0.0191922919252686	11.6457286432161	A2YX68:OsI_29936,B8ARC6:OsI_16469,Q7GC32:Cht4
IPR009080	Aminoacyl-tRNA synthetase, class Ia, anticodon-binding	3	398	18	27810	0.00202334295629751	0.0191922919252686	11.6457286432161	A2Z0N8:OsI_31164,B8APY8:OsI_13120,B8B0Q4:OsI_23887
IPR036465	von Willebrand factor A-like domain superfamily	5	398	63	27810	0.0020837232453229	0.0195749770257738	5.54558506819813	A2Y560:OsI_20132,A2YW68:OsI_29578,B8AJP7:OsI_11983,B8ARN9:OsI_16588,B8BPD2:OsI_38153
IPR018244	Allergen V5/Tpx-1-related, conserved site	3	398	19	27810	0.00237739119933275	0.0221210590642676	11.032795556731	A2YHS8:OsI_24751,B8B6W1:OsI_24752,B8B754:OsI_24759
IPR003663	Sugar/inositol transporter	5	398	67	27810	0.00273311900026953	0.0251911062572012	5.21450536263407	A2WT65:OsI_03053,A2YHD1:OsI_24597,A2YI79:OsI_24917,B8AQU8:OsI_10546,B8AWS6:OsI_21023
IPR034288	Laccase, first cupredoxin domain	3	398	20	27810	0.00276746798605735	0.0252693104895143	10.4811557788945	A2Y9C5:LAC19,B8AZE5:OsI_18967,B8BP33:OsI_37963
IPR005517	Translation elongation factor EFG/EF2, domain IV	2	398	6	27810	0.00295010034781401	0.0264426425671035	23.2914572864322	A2WUL5:OsI_03568,A2X5F3:OsI_07431
IPR007645	RNA polymerase Rpb2, domain 3	2	398	6	27810	0.00295010034781401	0.0264426425671035	23.2914572864322	A2XK42:OsI_12811,B8AV78:OsI_17620
IPR005829	Sugar transporter, conserved site	5	398	69	27810	0.00310758465718006	0.0276010019096811	5.06336027965917	A2WT65:OsI_03053,A2YHD1:OsI_24597,A2YI79:OsI_24917,B8AQU8:OsI_10546,B8AWS6:OsI_21023
IPR033129	Phosphoenolpyruvate carboxylase, His active site	2	398	7	27810	0.00409111455954731	0.0327624502022764	19.9641062455133	A2YUJ2:OsI_28997,B8AEX3:OsI_06526
IPR042057	Plant lipoxygenase, PLAT/LH2 domain	2	398	7	27810	0.00409111455954731	0.0327624502022764	19.9641062455133	A2YWV7:OsI_29820,B8BCA6:OsI_29815
IPR007120	DNA-directed RNA polymerase, subunit 2, hybrid-binding domain	2	398	7	27810	0.00409111455954731	0.0327624502022764	19.9641062455133	A2XK42:OsI_12811,B8AV78:OsI_17620
IPR037033	DNA-directed RNA polymerase, subunit 2, hybrid-binding domain superfamily	2	398	7	27810	0.00409111455954731	0.0327624502022764	19.9641062455133	A2XK42:OsI_12811,B8AV78:OsI_17620
IPR007121	RNA polymerase, beta subunit, conserved site	2	398	7	27810	0.00409111455954731	0.0327624502022764	19.9641062455133	A2XK42:OsI_12811,B8AV78:OsI_17620
IPR007641	RNA polymerase Rpb2, domain 7	2	398	7	27810	0.00409111455954731	0.0327624502022764	19.9641062455133	A2XK42:OsI_12811,B8AV78:OsI_17620
IPR002251	Chloride channel ClC-plant	2	398	7	27810	0.00409111455954731	0.0327624502022764	19.9641062455133	A2XTU8:OsI_16029,A2YTR4:K0031E03.24
IPR005066	Moybdenum cofactor oxidoreductase, dimerisation	2	398	7	27810	0.00409111455954731	0.0327624502022764	19.9641062455133	B8BBJ7:OsI_29535,B8BBJ9:OsI_29539
IPR008335	Eukaryotic molybdopterin oxidoreductase	2	398	7	27810	0.00409111455954731	0.0327624502022764	19.9641062455133	B8BBJ7:OsI_29535,B8BBJ9:OsI_29539
IPR000572	Oxidoreductase, molybdopterin-binding domain	2	398	7	27810	0.00409111455954731	0.0327624502022764	19.9641062455133	B8BBJ7:OsI_29535,B8BBJ9:OsI_29539
IPR036374	Oxidoreductase, molybdopterin-binding domain superfamily	2	398	7	27810	0.00409111455954731	0.0327624502022764	19.9641062455133	B8BBJ7:OsI_29535,B8BBJ9:OsI_29539
IPR044294	Lipase-like	2	398	7	27810	0.00409111455954731	0.0327624502022764	19.9641062455133	A2ZIE5:OsI_37591,B8AE18:OsI_09216
IPR003337	Trehalose-phosphatase	3	398	24	27810	0.00471004933660205	0.0374123431045545	8.73429648241206	B8A908:OsI_03616,B8AJN7:TPS4,B8BF84:OsI_31278
IPR008811	Glycosyl hydrolases 36	2	398	8	27810	0.00540333767400032	0.0409229527713048	17.4685929648241	A2YWL4:OsI_29734,B8AVI0:OsI_16344
IPR012820	Sucrose synthase, plant/cyanobacteria	2	398	8	27810	0.00540333767400032	0.0409229527713048	17.4685929648241	A2YA91:OsI_22003,B8APD5:OsI_11498
IPR015712	DNA-directed RNA polymerase, subunit 2	2	398	8	27810	0.00540333767400032	0.0409229527713048	17.4685929648241	A2XK42:OsI_12811,B8AV78:OsI_17620
IPR007642	RNA polymerase Rpb2, domain 2	2	398	8	27810	0.00540333767400032	0.0409229527713048	17.4685929648241	A2XK42:OsI_12811,B8AV78:OsI_17620
IPR037034	RNA polymerase Rpb2, domain 2 superfamily	2	398	8	27810	0.00540333767400032	0.0409229527713048	17.4685929648241	A2XK42:OsI_12811,B8AV78:OsI_17620
IPR007751	Domain of unknown function DUF676, lipase-like	2	398	8	27810	0.00540333767400032	0.0409229527713048	17.4685929648241	A2ZIE5:OsI_37591,B8AE18:OsI_09216
IPR036291	NAD(P)-binding domain superfamily	14	398	448	27810	0.00555697498242326	0.0417628042909809	2.18357412060302	A2X7P0:OsI_08234,A2XT35:OsI_15772,A2XV46:OsI_16484,A2YFZ4:OsI_24036,A2Z2T5:OsI_31930,A2Z839:OsI_33875,A2ZCK1:OSI9Ba083O10_092B13-3,B8AFN7:OsI_06722,B8AK67:OsI_12127,B8B0B8:OsI_22435,B8B1Z4:OsI_21471,B8B5L6:OsI_27236,B8B6A5:OsI_27430,B8BI42:OsI_34553
IPR006379	HAD-superfamily hydrolase, subfamily IIB	3	398	26	27810	0.00592416592938078	0.0441825199466032	8.06242752222652	B8A908:OsI_03616,B8AJN7:TPS4,B8BF84:OsI_31278
IPR017927	FAD-binding domain, ferredoxin reductase-type	3	398	27	27810	0.0065948406395765	0.0488118129156533	7.76381909547739	B8A920:OsI_03638,B8AUC6:OsI_16048,B8BBJ7:OsI_29535
IPR005804	Fatty acid desaturase domain	2	398	9	27810	0.00688166037122453	0.049802830982862	15.5276381909548	A2X8Y2:OsI_08694,B8B6B2:OsI_27445
IPR017761	Laccase	2	398	9	27810	0.00688166037122453	0.049802830982862	15.5276381909548	A2Y9C5:LAC19,B8AZE5:OsI_18967
IPR006895	Zinc finger, Sec23/Sec24-type	2	398	9	27810	0.00688166037122453	0.049802830982862	15.5276381909548	A2YW68:OsI_29578,B8BPD2:OsI_38153
IPR017938	Riboflavin synthase-like beta-barrel	3	398	28	27810	0.00730887130868592	0.0525056416807804	7.48653984206748	B8A920:OsI_03638,B8AUC6:OsI_16048,B8BBJ7:OsI_29535
IPR011527	ABC transporter type 1, transmembrane domain	4	398	55	27810	0.00793498389445019	0.0550092590870001	5.08177249885793	A2WPT2:OsI_01862,A2XXN8:OsI_17449,A2Y198:OsI_18778,B8A818:OsI_03378
IPR039261	Ferredoxin-NADP reductase (FNR), nucleotide-binding domain	3	398	29	27810	0.0080668945198647	0.0550092590870001	7.22838329578929	B8A920:OsI_03638,B8AUC6:OsI_16048,B8BBJ7:OsI_29535
IPR036640	ABC transporter type 1, transmembrane domain superfamily	4	398	56	27810	0.00845086933859002	0.0550092590870001	4.99102656137832	A2WPT2:OsI_01862,A2XXN8:OsI_17449,A2Y198:OsI_18778,B8A818:OsI_03378
IPR021135	Phosphoenolpyruvate carboxylase	2	398	10	27810	0.00852108387063494	0.0550092590870001	13.9748743718593	A2YUJ2:OsI_28997,B8AEX3:OsI_06526
IPR012171	Fatty acid desaturase	2	398	10	27810	0.00852108387063494	0.0550092590870001	13.9748743718593	A2X8Y2:OsI_08694,B8B6B2:OsI_27445
IPR006900	Sec23/Sec24, helical domain	2	398	10	27810	0.00852108387063494	0.0550092590870001	13.9748743718593	A2Y560:OsI_20132,B8BPD2:OsI_38153
IPR036175	Sec23/Sec24 helical domain superfamily	2	398	10	27810	0.00852108387063494	0.0550092590870001	13.9748743718593	A2Y560:OsI_20132,B8BPD2:OsI_38153
IPR013785	Aldolase-type TIM barrel	6	398	123	27810	0.00865738623493088	0.0550092590870001	3.40850594435593	A2YGX9:OsI_24443,A2YWL4:OsI_29734,B8AU33:OsI_15928,B8AVI0:OsI_16344,B8B0B8:OsI_22435,B8B5I7:OsI_27183
IPR001296	Glycosyl transferase, family 1	3	398	30	27810	0.00886949140019849	0.0550092590870001	6.98743718592965	A2YA91:OsI_22003,A2ZM42:OsI_38900,B8APD5:OsI_11498
IPR001283	Cysteine-rich secretory protein-related	3	398	30	27810	0.00886949140019849	0.0550092590870001	6.98743718592965	A2YHS8:OsI_24751,B8B6W1:OsI_24752,B8B754:OsI_24759
IPR000795	Translational (tr)-type GTP-binding domain	3	398	30	27810	0.00886949140019849	0.0550092590870001	6.98743718592965	A2WUL5:OsI_03568,A2X5F3:OsI_07431,A2XK54:OsI_12823
IPR029055	Nucleophile aminohydrolases, N-terminal	4	398	58	27810	0.00954736641587948	0.0550092590870001	4.81892219719286	A2Y9X7:OsI_021120,B8ALL8:OsI_11112,B8B5I7:OsI_27183,B8BIX5:OsI_34982
IPR011032	GroES-like superfamily	4	398	59	27810	0.010128642805197	0.0550092590870001	4.73724554978281	A2XAA0:OsI_09178,A2XV46:OsI_16484,A2Z2T5:OsI_31930,A2ZCK1:OSI9Ba083O10_092B13-3
IPR000368	Sucrose synthase	2	398	11	27810	0.0103167178265839	0.0550092590870001	12.7044312471448	A2YA91:OsI_22003,B8APD5:OsI_11498
IPR006534	P-type ATPase, subfamily IIIA	2	398	11	27810	0.0103167178265839	0.0550092590870001	12.7044312471448	A2XYF8:OsI_17734,A2YSS8:OsI_28373
IPR034289	Laccase, third cupredoxin domain	2	398	11	27810	0.0103167178265839	0.0550092590870001	12.7044312471448	A2Y9C5:LAC19,B8AZE5:OsI_18967
IPR008927	6-phosphogluconate dehydrogenase-like, C-terminal domain superfamily	3	398	33	27810	0.0115497420050352	0.0550092590870001	6.35221562357241	B8AFN7:OsI_06722,B8AK67:OsI_12127,B8B0B8:OsI_22435
IPR045003	Fasciclin-like arabinogalactan protein, group A	2	398	12	27810	0.0122637782612886	0.0550092590870001	11.6457286432161	A2YWR4:OsI_29781,B8BCU3:OsI_31809
IPR001807	Chloride channel, voltage gated	2	398	12	27810	0.0122637782612886	0.0550092590870001	11.6457286432161	A2XTU8:OsI_16029,A2YTR4:K0031E03.24
IPR020833	Lipoxygenase, iron binding site	2	398	12	27810	0.0122637782612886	0.0550092590870001	11.6457286432161	A2YWV7:OsI_29820,B8BCA6:OsI_29815
IPR014044	CAP domain	3	398	34	27810	0.012535399477293	0.0550092590870001	6.16538575229087	A2YHS8:OsI_24751,B8B6W1:OsI_24752,B8B754:OsI_24759
IPR035940	CAP superfamily	3	398	35	27810	0.0135677675360804	0.0550092590870001	5.98923187365398	A2YHS8:OsI_24751,B8B6W1:OsI_24752,B8B754:OsI_24759
IPR005828	Major facilitator, sugar transporter-like	5	398	99	27810	0.0139959074366167	0.0550092590870001	3.52900867976245	A2WT65:OsI_03053,A2YHD1:OsI_24597,A2YI79:OsI_24917,B8AQU8:OsI_10546,B8AWS6:OsI_21023
IPR020568	Ribosomal protein S5 domain 2-type fold	4	398	65	27810	0.0140980266652567	0.0550092590870001	4.29996134518748	A2WUL5:OsI_03568,A2X5F3:OsI_07431,A2XK54:OsI_12823,B8ALU8:OsI_09725
IPR019540	Phosphatidylinositol-glycan biosynthesis class S protein	1	398	1	27810	0.0143113987774187	0.0550092590870001	69.8743718592965	A2WY43:OsI_04848
IPR037850	Retinoblastoma-binding protein 5/Swd1	1	398	1	27810	0.0143113987774187	0.0550092590870001	69.8743718592965	A2XDS0:OsI_10465
IPR045112	Protein Peter Pan-like	1	398	1	27810	0.0143113987774187	0.0550092590870001	69.8743718592965	A2XGK3:OsI_11523
IPR003465	Proteinase inhibitor I20	1	398	1	27810	0.0143113987774187	0.0550092590870001	69.8743718592965	A2XLR0:OsI_13414
IPR013923	Autophagy-related protein 16 domain	1	398	1	27810	0.0143113987774187	0.0550092590870001	69.8743718592965	A2XLY1:OsI_13486
IPR005378	Vacuolar protein sorting-associated protein 35	1	398	1	27810	0.0143113987774187	0.0550092590870001	69.8743718592965	A2XN04:OsI_13933
IPR042491	Vacuolar protein sorting-associated protein 35, C-terminal	1	398	1	27810	0.0143113987774187	0.0550092590870001	69.8743718592965	A2XN04:OsI_13933
IPR044856	Malate synthase, C-terminal superfamily	1	398	1	27810	0.0143113987774187	0.0550092590870001	69.8743718592965	A2XUV1:OsI_16388
IPR011076	Malate synthase superfamily	1	398	1	27810	0.0143113987774187	0.0550092590870001	69.8743718592965	A2XUV1:OsI_16388
IPR006252	Malate synthase A	1	398	1	27810	0.0143113987774187	0.0550092590870001	69.8743718592965	A2XUV1:OsI_16388
IPR019830	Malate synthase, conserved site	1	398	1	27810	0.0143113987774187	0.0550092590870001	69.8743718592965	A2XUV1:OsI_16388
IPR001465	Malate synthase	1	398	1	27810	0.0143113987774187	0.0550092590870001	69.8743718592965	A2XUV1:OsI_16388
IPR046363	Malate synthase, N-terminal and TIM-barrel domains	1	398	1	27810	0.0143113987774187	0.0550092590870001	69.8743718592965	A2XUV1:OsI_16388
IPR019616	Ycf54 protein	1	398	1	27810	0.0143113987774187	0.0550092590870001	69.8743718592965	A2Y5W6:OsI_20389
IPR038409	Ycf54-like superfamily	1	398	1	27810	0.0143113987774187	0.0550092590870001	69.8743718592965	A2Y5W6:OsI_20389
IPR014445	Glutamine-dependent NAD(+) synthetase	1	398	1	27810	0.0143113987774187	0.0550092590870001	69.8743718592965	A2YII8:OsI_25032
IPR022310	NAD/GMP synthase	1	398	1	27810	0.0143113987774187	0.0550092590870001	69.8743718592965	A2YII8:OsI_25032
IPR003694	NAD(+) synthetase	1	398	1	27810	0.0143113987774187	0.0550092590870001	69.8743718592965	A2YII8:OsI_25032
IPR044242	Protein LHCP TRANSLOCATION DEFECT-like	1	398	1	27810	0.0143113987774187	0.0550092590870001	69.8743718592965	A2YLX7:LTD
IPR021374	Protein of unknown function DUF2996	1	398	1	27810	0.0143113987774187	0.0550092590870001	69.8743718592965	A2YNK2:OsI_26815
IPR045546	Exportin-T, C-terminal domain	1	398	1	27810	0.0143113987774187	0.0550092590870001	69.8743718592965	A2YNM7:OsI_26846
IPR040017	Exportin-T	1	398	1	27810	0.0143113987774187	0.0550092590870001	69.8743718592965	A2YNM7:OsI_26846
IPR021384	Mediator complex, subunit Med21	1	398	1	27810	0.0143113987774187	0.0550092590870001	69.8743718592965	A2YQZ8:OsI_27725
IPR006886	DNA-directed RNA polymerase III subunit Rpc5	1	398	1	27810	0.0143113987774187	0.0550092590870001	69.8743718592965	A2YT86:OsI_28532
IPR011082	Exosome-associated factor Rrp47/DNA strand repair C1D	1	398	1	27810	0.0143113987774187	0.0550092590870001	69.8743718592965	A2YT95:OsI_28540
IPR008629	GUN4-like	1	398	1	27810	0.0143113987774187	0.0550092590870001	69.8743718592965	A2ZD86:OsI_35751
IPR037215	GUN4-like superfamily	1	398	1	27810	0.0143113987774187	0.0550092590870001	69.8743718592965	A2ZD86:OsI_35751
IPR038013	ALG11 mannosyltransferase	1	398	1	27810	0.0143113987774187	0.0550092590870001	69.8743718592965	A2ZM42:OsI_38900
IPR031814	ALG11 mannosyltransferase, N-terminal	1	398	1	27810	0.0143113987774187	0.0550092590870001	69.8743718592965	A2ZM42:OsI_38900
IPR016534	Vacuolar protein sorting-associated protein 16	1	398	1	27810	0.0143113987774187	0.0550092590870001	69.8743718592965	B8A772:OsI_03188
IPR006926	Vps16, N-terminal	1	398	1	27810	0.0143113987774187	0.0550092590870001	69.8743718592965	B8A772:OsI_03188
IPR044581	Two pore calcium channel protein 1, plant	1	398	1	27810	0.0143113987774187	0.0550092590870001	69.8743718592965	B8A7K5:OsI_03262
IPR027359	Voltage-dependent channel domain superfamily	1	398	1	27810	0.0143113987774187	0.0550092590870001	69.8743718592965	B8A7K5:OsI_03262
IPR040362	RAB11-binding protein RELCH	1	398	1	27810	0.0143113987774187	0.0550092590870001	69.8743718592965	B8A8Z0:OsI_02169
IPR028879	NADPH-dependent diflavin oxidoreductase 1	1	398	1	27810	0.0143113987774187	0.0550092590870001	69.8743718592965	B8A920:OsI_03638
IPR004199	Beta galactosidase small chain/ domain 5	1	398	1	27810	0.0143113987774187	0.0550092590870001	69.8743718592965	B8A982:OsI_05227
IPR006101	Glycoside hydrolase, family 2	1	398	1	27810	0.0143113987774187	0.0550092590870001	69.8743718592965	B8A982:OsI_05227
IPR006103	Glycoside hydrolase family 2, catalytic domain	1	398	1	27810	0.0143113987774187	0.0550092590870001	69.8743718592965	B8A982:OsI_05227
IPR023230	Glycoside hydrolase, family 2, conserved site	1	398	1	27810	0.0143113987774187	0.0550092590870001	69.8743718592965	B8A982:OsI_05227
IPR006104	Glycosyl hydrolases family 2, sugar binding domain	1	398	1	27810	0.0143113987774187	0.0550092590870001	69.8743718592965	B8A982:OsI_05227
IPR032312	Beta-galactosidase, domain 4	1	398	1	27810	0.0143113987774187	0.0550092590870001	69.8743718592965	B8A982:OsI_05227
IPR005043	Exportin-2, C-terminal	1	398	1	27810	0.0143113987774187	0.0550092590870001	69.8743718592965	B8AB31:OsI_01059
IPR028103	Spatacsin	1	398	1	27810	0.0143113987774187	0.0550092590870001	69.8743718592965	B8ADL6:OsI_00665
IPR028107	Spatacsin, C-terminal domain	1	398	1	27810	0.0143113987774187	0.0550092590870001	69.8743718592965	B8ADL6:OsI_00665
IPR040497	Glucosyltransferase 24, catalytic domain	1	398	1	27810	0.0143113987774187	0.0550092590870001	69.8743718592965	B8AGC9:OsI_08377
IPR009448	UDP-glucose:Glycoprotein Glucosyltransferase	1	398	1	27810	0.0143113987774187	0.0550092590870001	69.8743718592965	B8AGC9:OsI_08377
IPR040693	UGGT, thioredoxin-like domain 1	1	398	1	27810	0.0143113987774187	0.0550092590870001	69.8743718592965	B8AGC9:OsI_08377
IPR040694	UGGT, thioredoxin-like domain 2	1	398	1	27810	0.0143113987774187	0.0550092590870001	69.8743718592965	B8AGC9:OsI_08377
IPR040692	UGGT, thioredoxin-like domain 3	1	398	1	27810	0.0143113987774187	0.0550092590870001	69.8743718592965	B8AGC9:OsI_08377
IPR040525	UDP-glucose:glycoprotein glucosyltransferase, thioredoxin-like domain 4	1	398	1	27810	0.0143113987774187	0.0550092590870001	69.8743718592965	B8AGC9:OsI_08377
IPR034051	Tripeptidyl-peptidase II domain	1	398	1	27810	0.0143113987774187	0.0550092590870001	69.8743718592965	B8AGD0:OsI_08378
IPR046939	Tripeptidyl-peptidase 2, C-terminal domain superfamily	1	398	1	27810	0.0143113987774187	0.0550092590870001	69.8743718592965	B8AGD0:OsI_08378
IPR022229	Tripeptidyl peptidase II, Ig-like domain	1	398	1	27810	0.0143113987774187	0.0550092590870001	69.8743718592965	B8AGD0:OsI_08378
IPR046940	Tripeptidyl peptidase II, Ig-like domain superfamily	1	398	1	27810	0.0143113987774187	0.0550092590870001	69.8743718592965	B8AGD0:OsI_08378
IPR013932	TATA-binding protein interacting (TIP20)	1	398	1	27810	0.0143113987774187	0.0550092590870001	69.8743718592965	B8AIH4:OsI_06001
IPR012887	L-fucokinase	1	398	1	27810	0.0143113987774187	0.0550092590870001	69.8743718592965	B8ALU8:OsI_09725
IPR040663	DNA polymerase delta subunit, OB-fold domain	1	398	1	27810	0.0143113987774187	0.0550092590870001	69.8743718592965	B8AMD1:OsI_09828
IPR024826	DNA polymerase delta/II small subunit family	1	398	1	27810	0.0143113987774187	0.0550092590870001	69.8743718592965	B8AMD1:OsI_09828
IPR041863	DNA polymerase delta subunit 2, C-terminal domain	1	398	1	27810	0.0143113987774187	0.0550092590870001	69.8743718592965	B8AMD1:OsI_09828
IPR045206	Maestro heat-like repeat-containing protein	1	398	1	27810	0.0143113987774187	0.0550092590870001	69.8743718592965	B8ANB4:OsI_10014
IPR014877	Exportin-1, C-terminal	1	398	1	27810	0.0143113987774187	0.0550092590870001	69.8743718592965	B8ANT1:OsI_14413
IPR017593	Allantoinase	1	398	1	27810	0.0143113987774187	0.0550092590870001	69.8743718592965	B8ARI0:OsI_17948
IPR007198	Ssl1-like	1	398	1	27810	0.0143113987774187	0.0550092590870001	69.8743718592965	B8ARN9:OsI_16588
IPR032106	2-oxoglutarate dehydrogenase E1 component, N-terminal domain	1	398	1	27810	0.0143113987774187	0.0550092590870001	69.8743718592965	B8AT82:OsI_15669
IPR011603	2-oxoglutarate dehydrogenase E1 component	1	398	1	27810	0.0143113987774187	0.0550092590870001	69.8743718592965	B8AT82:OsI_15669
IPR031717	Multifunctional 2-oxoglutarate metabolism enzyme, C-terminal	1	398	1	27810	0.0143113987774187	0.0550092590870001	69.8743718592965	B8AT82:OsI_15669
IPR042179	Multifunctional 2-oxoglutarate metabolism enzyme, C-terminal domain superfamily	1	398	1	27810	0.0143113987774187	0.0550092590870001	69.8743718592965	B8AT82:OsI_15669
IPR017754	Agmatine deiminase	1	398	1	27810	0.0143113987774187	0.0550092590870001	69.8743718592965	B8AV42:OsI_16239
IPR007466	Peptidyl-arginine deiminase, Porphyromonas-type	1	398	1	27810	0.0143113987774187	0.0550092590870001	69.8743718592965	B8AV42:OsI_16239
IPR025779	Methionine S-methyltransferase	1	398	1	27810	0.0143113987774187	0.0550092590870001	69.8743718592965	B8AWY8:OsI_18110
IPR006544	P-type ATPase, subfamily V	1	398	1	27810	0.0143113987774187	0.0550092590870001	69.8743718592965	B8AY36:OsI_19908
IPR019581	Pre-mRNA-processing-splicing factor 8, U5-snRNA-binding	1	398	1	27810	0.0143113987774187	0.0550092590870001	69.8743718592965	B8AYE9:OsI_18577
IPR042516	Pre-mRNA-processing-splicing factor 8, U5-snRNA-binding domain superfamily	1	398	1	27810	0.0143113987774187	0.0550092590870001	69.8743718592965	B8AYE9:OsI_18577
IPR041977	Spt5, KOW domain repeat 4	1	398	1	27810	0.0143113987774187	0.0550092590870001	69.8743718592965	B8AZS3:OsI_20547
IPR010737	Four-carbon acid sugar kinase, N-terminal domain	1	398	1	27810	0.0143113987774187	0.0550092590870001	69.8743718592965	B8B0B8:OsI_22435
IPR037051	Four-carbon acid sugar kinase, N-terminal domain superfamily	1	398	1	27810	0.0143113987774187	0.0550092590870001	69.8743718592965	B8B0B8:OsI_22435
IPR000771	Fructose-bisphosphate aldolase, class-II	1	398	1	27810	0.0143113987774187	0.0550092590870001	69.8743718592965	B8B0B8:OsI_22435
IPR031475	Four-carbon acid sugar kinase, nucleotide binding domain	1	398	1	27810	0.0143113987774187	0.0550092590870001	69.8743718592965	B8B0B8:OsI_22435
IPR042213	Four-carbon acid sugar kinase, nucleotide binding domain superfamily	1	398	1	27810	0.0143113987774187	0.0550092590870001	69.8743718592965	B8B0B8:OsI_22435
IPR044515	Ankyrin repeat and BTB/POZ domain-containing protein 1-like	1	398	1	27810	0.0143113987774187	0.0550092590870001	69.8743718592965	B8B143:OsI_22737
IPR046837	Laa1/Sip1/HEATR5-like, HEAT repeat region	1	398	1	27810	0.0143113987774187	0.0550092590870001	69.8743718592965	B8B357:OsI_23125
IPR044218	Protein SWEETIE	1	398	1	27810	0.0143113987774187	0.0550092590870001	69.8743718592965	B8B357:OsI_23125
IPR028608	Probable cytosolic iron-sulfur protein assembly protein, CIAO1/Cia1	1	398	1	27810	0.0143113987774187	0.0550092590870001	69.8743718592965	B8B4S9:OsI_25540
IPR025150	Glycoside hydrolase 123, C-terminal	1	398	1	27810	0.0143113987774187	0.0550092590870001	69.8743718592965	B8B7S7:OsI_26624
IPR019516	Glomulin/ALF4	1	398	1	27810	0.0143113987774187	0.0550092590870001	69.8743718592965	B8B991:OsI_28638
IPR013877	YAP-binding/ALF4/Glomulin	1	398	1	27810	0.0143113987774187	0.0550092590870001	69.8743718592965	B8B991:OsI_28638
IPR015342	Peroxisome biogenesis factor 1, N-terminal, psi beta-barrel fold	1	398	1	27810	0.0143113987774187	0.0550092590870001	69.8743718592965	B8B9F6:OsI_30227
IPR026059	Rab3GAP regulatory subunit	1	398	1	27810	0.0143113987774187	0.0550092590870001	69.8743718592965	B8BE93:OsI_30840
IPR032839	Rab3-GAP regulatory subunit, N-terminal	1	398	1	27810	0.0143113987774187	0.0550092590870001	69.8743718592965	B8BE93:OsI_30840
IPR044840	Nucleoporin Nup188	1	398	1	27810	0.0143113987774187	0.0550092590870001	69.8743718592965	B8BFS0:OsI_32774
IPR023043	NAD(P)H-quinone oxidoreductase subunit 3, bacterial/plastid	1	398	1	27810	0.0143113987774187	0.0550092590870001	69.8743718592965	P0C321:ndhC
IPR000440	NADH:ubiquinone/plastoquinone oxidoreductase, chain 3	1	398	1	27810	0.0143113987774187	0.0550092590870001	69.8743718592965	P0C321:ndhC
IPR038430	NADH:ubiquinone oxidoreductase, subunit 3 superfamily	1	398	1	27810	0.0143113987774187	0.0550092590870001	69.8743718592965	P0C321:ndhC
IPR012756	DNA-directed RNA polymerase, subunit beta''	1	398	1	27810	0.0143113987774187	0.0550092590870001	69.8743718592965	P0C508:rpoC2
IPR014743	Chloride channel, core	2	398	13	27810	0.014357585534478	0.0550092590870001	10.7499033629687	A2XTU8:OsI_16029,A2YTR4:K0031E03.24
IPR005824	KOW	2	398	14	27810	0.0165935623491362	0.0618775206683439	9.98205312275664	B8AZS3:OsI_20547,B8BJ02:OsI_35032
IPR031157	Tr-type G domain, conserved site	2	398	14	27810	0.0165935623491362	0.0618775206683439	9.98205312275664	A2WUL5:OsI_03568,A2X5F3:OsI_07431
IPR001709	Flavoprotein pyridine nucleotide cytochrome reductase	2	398	14	27810	0.0165935623491362	0.0618775206683439	9.98205312275664	B8A920:OsI_03638,B8BBJ7:OsI_29535
IPR001375	Peptidase S9, prolyl oligopeptidase, catalytic domain	2	398	14	27810	0.0165935623491362	0.0618775206683439	9.98205312275664	A2Z798:OsI_33574,B8ACU7:OsI_00077
IPR001246	Lipoxygenase, plant	2	398	14	27810	0.0165935623491362	0.0618775206683439	9.98205312275664	A2YWV7:OsI_29820,B8BCA6:OsI_29815
IPR027433	Lipoxygenase, domain 3	2	398	14	27810	0.0165935623491362	0.0618775206683439	9.98205312275664	A2YWV7:OsI_29820,B8BCA6:OsI_29815
IPR024632	Phospholipase D, C-terminal	2	398	14	27810	0.0165935623491362	0.0618775206683439	9.98205312275664	A2Z9I2:OsI_34382,B8ADH7:OsI_00588
IPR001117	Multicopper oxidase, second cupredoxin domain	3	398	38	27810	0.0169477757874464	0.0629580872408179	5.51639777836551	A2Y9C5:LAC19,B8AZE5:OsI_18967,B8BP33:OsI_37963
IPR017871	ABC transporter-like, conserved site	5	398	105	27810	0.0176416984413373	0.0652876491560097	3.32735104091888	A2WPT2:OsI_01862,A2XXN8:OsI_17449,A2Y198:OsI_18778,B8A818:OsI_03378,B8AFM4:OsI_06764
IPR008930	Terpenoid cyclases/protein prenyltransferase alpha-alpha toroid	4	398	70	27810	0.0180664356082515	0.0666071984500443	3.99282124910266	B8ASB5:OsI_15396,B8B2E2:OsI_23002,B8BPP9:OsI_38358,Q1AHB2:KSL11
IPR014721	Ribosomal protein S5 domain 2-type fold, subgroup	3	398	39	27810	0.0181694155897453	0.066735033951809	5.37495168148434	A2WUL5:OsI_03568,A2X5F3:OsI_07431,A2XK54:OsI_12823
IPR020834	Lipoxygenase, conserved site	2	398	15	27810	0.0189672317927277	0.0694044399306926	9.31658291457286	A2YWV7:OsI_29820,B8BCA6:OsI_29815
IPR009000	Translation protein, beta-barrel domain superfamily	3	398	41	27810	0.0207559367187287	0.0753849448854944	5.11275891653389	A2WUL5:OsI_03568,A2X5F3:OsI_07431,A2XK54:OsI_12823
IPR011707	Multicopper oxidase, N-terminal	3	398	41	27810	0.0207559367187287	0.0753849448854944	5.11275891653389	A2Y9C5:LAC19,B8AZE5:OsI_18967,B8BP33:OsI_37963
IPR044746	ABC transporter C family, six-transmembrane helical domain 1	2	398	16	27810	0.0214742154133029	0.0762920307592616	8.73429648241206	A2XXN8:OsI_17449,A2Y198:OsI_18778
IPR000555	JAB1/MPN/MOV34 metalloenzyme domain	2	398	16	27810	0.0214742154133029	0.0762920307592616	8.73429648241206	B8AYE9:OsI_18577,B8B388:OsI_21820
IPR037518	MPN domain	2	398	16	27810	0.0214742154133029	0.0762920307592616	8.73429648241206	B8AYE9:OsI_18577,B8B388:OsI_21820
IPR000907	Lipoxygenase	2	398	16	27810	0.0214742154133029	0.0762920307592616	8.73429648241206	A2YWV7:OsI_29820,B8BCA6:OsI_29815
IPR013819	Lipoxygenase, C-terminal	2	398	16	27810	0.0214742154133029	0.0762920307592616	8.73429648241206	A2YWV7:OsI_29820,B8BCA6:OsI_29815
IPR036226	Lipoxigenase, C-terminal domain superfamily	2	398	16	27810	0.0214742154133029	0.0762920307592616	8.73429648241206	A2YWV7:OsI_29820,B8BCA6:OsI_29815
IPR004839	Aminotransferase, class I/classII	3	398	42	27810	0.0221209486444076	0.0780222629082536	4.99102656137832	B8A8V1:OsI_05038,B8AWY8:OsI_18110,B8B1P8:OsI_22884
IPR045087	Multicopper oxidase	3	398	42	27810	0.0221209486444076	0.0780222629082536	4.99102656137832	A2Y9C5:LAC19,B8AZE5:OsI_18967,B8BP33:OsI_37963
IPR004161	Translation elongation factor EFTu-like, domain 2	2	398	17	27810	0.02411023132989	0.0793281812768115	8.22051433638782	A2WUL5:OsI_03568,A2X5F3:OsI_07431
IPR001736	Phospholipase D/Transphosphatidylase	2	398	17	27810	0.02411023132989	0.0793281812768115	8.22051433638782	A2Z9I2:OsI_34382,B8ADH7:OsI_00588
IPR001433	Oxidoreductase FAD/NAD(P)-binding	2	398	18	27810	0.026871092376589	0.0793281812768115	7.76381909547739	B8A920:OsI_03638,B8BBJ7:OsI_29535
IPR015679	Phospholipase D family	2	398	18	27810	0.026871092376589	0.0793281812768115	7.76381909547739	A2Z9I2:OsI_34382,B8ADH7:OsI_00588
IPR036965	Terpene synthase, N-terminal domain superfamily	3	398	46	27810	0.0280592505816584	0.0793281812768115	4.55702425169325	B8ASB5:OsI_15396,B8BPP9:OsI_38358,Q1AHB2:KSL11
IPR005630	Terpene synthase, metal-binding domain	3	398	46	27810	0.0280592505816584	0.0793281812768115	4.55702425169325	B8ASB5:OsI_15396,B8BPP9:OsI_38358,Q1AHB2:KSL11
IPR004526	Glutamyl-tRNA synthetase, archaeal/eukaryotic cytosolic	1	398	2	27810	0.0284184886866776	0.0793281812768115	34.9371859296482	A2Z6H7:OsI_33261
IPR040707	Phosphoribosylformylglycinamidine synthase, N-terminal	1	398	2	27810	0.0284184886866776	0.0793281812768115	34.9371859296482	A2WXS1:OsI_04723
IPR010073	Phosphoribosylformylglycinamidine synthase PurL	1	398	2	27810	0.0284184886866776	0.0793281812768115	34.9371859296482	A2WXS1:OsI_04723
IPR041609	Phosphoribosylformylglycinamidine synthase, linker domain	1	398	2	27810	0.0284184886866776	0.0793281812768115	34.9371859296482	A2WXS1:OsI_04723
IPR036604	Phosphoribosylformylglycinamidine synthase subunit PurS-like superfamily	1	398	2	27810	0.0284184886866776	0.0793281812768115	34.9371859296482	A2WXS1:OsI_04723
IPR028651	ING family	1	398	2	27810	0.0284184886866776	0.0793281812768115	34.9371859296482	A2XCE0:OsI_09971
IPR024610	Inhibitor of growth protein, N-terminal histone-binding	1	398	2	27810	0.0284184886866776	0.0793281812768115	34.9371859296482	A2XCE0:OsI_09971
IPR013698	Squalene epoxidase	1	398	2	27810	0.0284184886866776	0.0793281812768115	34.9371859296482	A2XE79:OsI_10630
IPR040125	Squalene monooxygenase	1	398	2	27810	0.0284184886866776	0.0793281812768115	34.9371859296482	A2XE79:OsI_10630
IPR008279	PEP-utilising enzyme, mobile domain	1	398	2	27810	0.0284184886866776	0.0793281812768115	34.9371859296482	A2XIA2:OsI_12162
IPR018274	PEP-utilising enzyme, active site	1	398	2	27810	0.0284184886866776	0.0793281812768115	34.9371859296482	A2XIA2:OsI_12162
IPR000121	PEP-utilising enzyme, C-terminal	1	398	2	27810	0.0284184886866776	0.0793281812768115	34.9371859296482	A2XIA2:OsI_12162
IPR023151	PEP-utilising enzyme, conserved site	1	398	2	27810	0.0284184886866776	0.0793281812768115	34.9371859296482	A2XIA2:OsI_12162
IPR045160	Autophagy-related protein 16	1	398	2	27810	0.0284184886866776	0.0793281812768115	34.9371859296482	A2XLY1:OsI_13486
IPR013956	E3 ubiquitin ligase Bre1	1	398	2	27810	0.0284184886866776	0.0793281812768115	34.9371859296482	A2ZAC2:BRE1B
IPR016642	26S proteasome regulatory complex, non-ATPase subcomplex, Rpn2/Psmd1 subunit	1	398	2	27810	0.0284184886866776	0.0793281812768115	34.9371859296482	A2XXB6:OsI_17319
IPR040623	26S proteasome regulatory subunit RPN2, C-terminal	1	398	2	27810	0.0284184886866776	0.0793281812768115	34.9371859296482	A2XXB6:OsI_17319
IPR016961	Diacylglycerol kinase, plant	1	398	2	27810	0.0284184886866776	0.0793281812768115	34.9371859296482	A2XXZ4:OsI_17571
IPR037212	Mediator complex, subunit Med7/Med21-like	1	398	2	27810	0.0284184886866776	0.0793281812768115	34.9371859296482	A2YQZ8:OsI_27725
IPR003674	Oligosaccharyl transferase, STT3 subunit	1	398	2	27810	0.0284184886866776	0.0793281812768115	34.9371859296482	A2XYX2:OsI_17905
IPR000969	FACT complex subunit SSRP1/POB3	1	398	2	27810	0.0284184886866776	0.0793281812768115	34.9371859296482	A2Y138:OsI_18726
IPR035417	FACT complex subunit SSRP1/POB3, N-terminal PH domain	1	398	2	27810	0.0284184886866776	0.0793281812768115	34.9371859296482	A2Y138:OsI_18726
IPR024954	SSRP1, dimerization domain	1	398	2	27810	0.0284184886866776	0.0793281812768115	34.9371859296482	A2Y138:OsI_18726
IPR038167	SSRP1 domain superfamily	1	398	2	27810	0.0284184886866776	0.0793281812768115	34.9371859296482	A2Y138:OsI_18726
IPR040327	TLC domain-containing protein At5g14285-like	1	398	2	27810	0.0284184886866776	0.0793281812768115	34.9371859296482	A2ZJD8:OsI_37934
IPR041653	Importin repeat 4	1	398	2	27810	0.0284184886866776	0.0793281812768115	34.9371859296482	A2YMX8:OsI_26586
IPR041389	Importin repeat 6	1	398	2	27810	0.0284184886866776	0.0793281812768115	34.9371859296482	A2YMX8:OsI_26586
IPR004971	mRNA (guanine-N(7))-methyltransferase domain	1	398	2	27810	0.0284184886866776	0.0793281812768115	34.9371859296482	B8AJI6:OsI_09172
IPR039753	mRNA cap guanine-N7 methyltransferase	1	398	2	27810	0.0284184886866776	0.0793281812768115	34.9371859296482	B8AJI6:OsI_09172
IPR023173	NADPH-cytochrome p450 reductase, FAD-binding, alpha-helical domain superfamily	1	398	2	27810	0.0284184886866776	0.0793281812768115	34.9371859296482	B8A920:OsI_03638
IPR045550	Acylamino-acid-releasing enzyme, N-terminal domain	1	398	2	27810	0.0284184886866776	0.0793281812768115	34.9371859296482	A2Z798:OsI_33574
IPR034348	RLI, domain 1	1	398	2	27810	0.0284184886866776	0.0793281812768115	34.9371859296482	B8AFM4:OsI_06764
IPR015348	Clathrin, heavy chain, linker, core motif	1	398	2	27810	0.0284184886866776	0.0793281812768115	34.9371859296482	A2ZH90:OsI_37152
IPR016025	Clathrin heavy chain, N-terminal	1	398	2	27810	0.0284184886866776	0.0793281812768115	34.9371859296482	A2ZH90:OsI_37152
IPR022365	Clathrin, heavy chain, propeller repeat	1	398	2	27810	0.0284184886866776	0.0793281812768115	34.9371859296482	A2ZH90:OsI_37152
IPR016341	Clathrin, heavy chain	1	398	2	27810	0.0284184886866776	0.0793281812768115	34.9371859296482	A2ZH90:OsI_37152
IPR022122	Protein FAM135	1	398	2	27810	0.0284184886866776	0.0793281812768115	34.9371859296482	A2ZIE5:OsI_37591
IPR036156	Beta-Galactosidase/glucuronidase domain superfamily	1	398	2	27810	0.0284184886866776	0.0793281812768115	34.9371859296482	B8A982:OsI_05227
IPR006102	Glycoside hydrolase, family 2, immunoglobulin-like beta-sandwich	1	398	2	27810	0.0284184886866776	0.0793281812768115	34.9371859296482	B8A982:OsI_05227
IPR034750	CULT domain	1	398	2	27810	0.0284184886866776	0.0793281812768115	34.9371859296482	B8B010:OsI_20665
IPR039976	WPP domain-interacting tail-anchored protein	1	398	2	27810	0.0284184886866776	0.0793281812768115	34.9371859296482	B8AB31:OsI_01059
IPR020978	Cryptochrome C-terminal	1	398	2	27810	0.0284184886866776	0.0793281812768115	34.9371859296482	B8AEA9:OsI_07758
IPR019273	Lunapark domain	1	398	2	27810	0.0284184886866776	0.0793281812768115	34.9371859296482	B8ARE6:OsI_17881
IPR027516	Eukaryotic translation initiation factor 3 subunit C	1	398	2	27810	0.0284184886866776	0.0793281812768115	34.9371859296482	B8B6V6:OsI_24739
IPR008905	Eukaryotic translation initiation factor 3 subunit C, N-terminal domain	1	398	2	27810	0.0284184886866776	0.0793281812768115	34.9371859296482	B8B6V6:OsI_24739
IPR039852	Cullin-associated NEDD8-dissociated protein 1/2	1	398	2	27810	0.0284184886866776	0.0793281812768115	34.9371859296482	B8AIH4:OsI_06001
IPR033709	Isoleucyl tRNA synthetase type 2, anticodon-binding domain	1	398	2	27810	0.0284184886866776	0.0793281812768115	34.9371859296482	B8B0Q4:OsI_23887
IPR023586	Isoleucine-tRNA ligase, type 2	1	398	2	27810	0.0284184886866776	0.0793281812768115	34.9371859296482	B8B0Q4:OsI_23887
IPR006426	Asparagine synthase, glutamine-hydrolyzing	1	398	2	27810	0.0284184886866776	0.0793281812768115	34.9371859296482	B8ALL8:OsI_11112
IPR033738	Asparagine synthase, N-terminal domain	1	398	2	27810	0.0284184886866776	0.0793281812768115	34.9371859296482	B8ALL8:OsI_11112
IPR019403	Mediator complex, subunit Med19, metazoa	1	398	2	27810	0.0284184886866776	0.0793281812768115	34.9371859296482	B8AN43:OsI_12770
IPR041525	Nicotinate/nicotinamide phosphoribosyltransferase	1	398	2	27810	0.0284184886866776	0.0793281812768115	34.9371859296482	B8AU33:OsI_15928
IPR041619	Nicotinate phosphoribosyltransferase C-terminal domain	1	398	2	27810	0.0284184886866776	0.0793281812768115	34.9371859296482	B8AU33:OsI_15928
IPR040727	Nicotinate phosphoribosyltransferase, N-terminal domain	1	398	2	27810	0.0284184886866776	0.0793281812768115	34.9371859296482	B8AU33:OsI_15928
IPR007229	Nicotinate phosphoribosyltransferase family	1	398	2	27810	0.0284184886866776	0.0793281812768115	34.9371859296482	B8AU33:OsI_15928
IPR006405	Nicotinate phosphoribosyltransferase pncB-type	1	398	2	27810	0.0284184886866776	0.0793281812768115	34.9371859296482	B8AU33:OsI_15928
IPR006963	Molybdopterin oxidoreductase, 4Fe-4S domain	1	398	2	27810	0.0284184886866776	0.0793281812768115	34.9371859296482	B8AQR3:OsI_13270
IPR000283	NADH:ubiquinone oxidoreductase, 75kDa subunit, conserved site	1	398	2	27810	0.0284184886866776	0.0793281812768115	34.9371859296482	B8AQR3:OsI_13270
IPR019574	NADH:ubiquinone oxidoreductase, subunit G, iron-sulphur binding	1	398	2	27810	0.0284184886866776	0.0793281812768115	34.9371859296482	B8AQR3:OsI_13270
IPR041742	Sec24-like, trunk domain	1	398	2	27810	0.0284184886866776	0.0793281812768115	34.9371859296482	B8BPD2:OsI_38153
IPR045202	CHIP/LubX , U box domain	1	398	2	27810	0.0284184886866776	0.0793281812768115	34.9371859296482	B8BA61:OsI_27581
IPR003256	Ribosomal protein L24	1	398	2	27810	0.0284184886866776	0.0793281812768115	34.9371859296482	B8BJ02:OsI_35032
IPR040336	Uncharacterized GPI-anchored protein At1g61900-lke	1	398	2	27810	0.0284184886866776	0.0793281812768115	34.9371859296482	B8BI05:OsI_34458
IPR005855	Glucosamine-fructose-6-phosphate aminotransferase, isomerising	1	398	2	27810	0.0284184886866776	0.0793281812768115	34.9371859296482	B8BIX5:OsI_34982
IPR035466	GlmS/AgaS, SIS domain 1	1	398	2	27810	0.0284184886866776	0.0793281812768115	34.9371859296482	B8BIX5:OsI_34982
IPR035490	GlmS/FrlB, SIS domain 2	1	398	2	27810	0.0284184886866776	0.0793281812768115	34.9371859296482	B8BIX5:OsI_34982
IPR045020	1-Cys peroxiredoxin	1	398	2	27810	0.0284184886866776	0.0793281812768115	34.9371859296482	P0C5C8:OsI_27030
IPR045262	Sugar transport protein STP/Polyol transporter PLT, plant	3	398	47	27810	0.0296630485895039	0.0825663774129496	4.46006628889126	A2WT65:OsI_03053,A2YHD1:OsI_24597,B8AQU8:OsI_10546
IPR020846	Major facilitator superfamily domain	5	398	122	27810	0.0312070717246153	0.0866173553265602	2.86370376472527	A2WT65:OsI_03053,A2YHD1:OsI_24597,A2YI79:OsI_24917,B8AQU8:OsI_10546,B8AWS6:OsI_21023
IPR000782	FAS1 domain	2	398	20	27810	0.0327510638679888	0.0903892355904662	6.98743718592965	A2X956:OsI_08770,A2YWR4:OsI_29781
IPR040442	Pyruvate kinase-like domain superfamily	2	398	20	27810	0.0327510638679888	0.0903892355904662	6.98743718592965	A2XIA2:OsI_12162,B8BM17:OsI_37456
IPR001906	Terpene synthase, N-terminal domain	3	398	49	27810	0.0330128176046258	0.0908549938020266	4.2780227668957	B8ASB5:OsI_15396,B8BPP9:OsI_38358,Q1AHB2:KSL11
IPR017853	Glycoside hydrolase superfamily	9	398	308	27810	0.0341890298726243	0.0938277589481853	2.04178359329113	A2WYY5:OsI_05151,A2WZ06:OsI_05171,A2YMB7:OsI_26372,A2YWL4:OsI_29734,B8A8P2:OsI_03507,B8A982:OsI_05227,B8AVI0:OsI_16344,B8B4E7:OsI_23647,B8B5H0:OsI_25772
IPR016163	Aldehyde dehydrogenase, C-terminal	2	398	22	27810	0.0390824584059152	0.101054986678763	6.35221562357241	A2WS18:OsI_02656,B8AG13:OsI_08280
IPR001024	PLAT/LH2 domain	2	398	22	27810	0.0390824584059152	0.101054986678763	6.35221562357241	A2YWV7:OsI_29820,B8BCA6:OsI_29815
IPR044280	Transcriptional activator Hac1/HY5	1	398	3	27810	0.0423241791895077	0.101054986678763	23.2914572864322	B8ADU5:OsI_06291
IPR018083	Sterol reductase, conserved site	1	398	3	27810	0.0423241791895077	0.101054986678763	23.2914572864322	A2X4M4:OsI_07144
IPR044679	PWWP domain containing protein PWWP2-like	1	398	3	27810	0.0423241791895077	0.101054986678763	23.2914572864322	A2WRD3:OsI_02419
IPR012621	Mitochondrial import receptor subunit TOM7	1	398	3	27810	0.0423241791895077	0.101054986678763	23.2914572864322	B8A916:OsI_03631
IPR002489	Glutamate synthase, alpha subunit, C-terminal	1	398	3	27810	0.0423241791895077	0.101054986678763	23.2914572864322	B8B5I7:OsI_27183
IPR036485	Glutamate synthase, alpha subunit, C-terminal domain superfamily	1	398	3	27810	0.0423241791895077	0.101054986678763	23.2914572864322	B8B5I7:OsI_27183
IPR006982	Glutamate synthase, central-N	1	398	3	27810	0.0423241791895077	0.101054986678763	23.2914572864322	B8B5I7:OsI_27183
IPR002932	Glutamate synthase domain	1	398	3	27810	0.0423241791895077	0.101054986678763	23.2914572864322	B8B5I7:OsI_27183
IPR000949	ELM2 domain	1	398	3	27810	0.0423241791895077	0.101054986678763	23.2914572864322	A2WX26:OsI_04463
IPR010918	PurM-like, C-terminal domain	1	398	3	27810	0.0423241791895077	0.101054986678763	23.2914572864322	A2WXS1:OsI_04723
IPR036676	PurM-like, C-terminal domain superfamily	1	398	3	27810	0.0423241791895077	0.101054986678763	23.2914572864322	A2WXS1:OsI_04723
IPR036921	PurM-like, N-terminal domain superfamily	1	398	3	27810	0.0423241791895077	0.101054986678763	23.2914572864322	A2WXS1:OsI_04723
IPR038380	Ribosomal protein S21 superfamily	1	398	3	27810	0.0423241791895077	0.101054986678763	23.2914572864322	A2YQR8:OsI_27642
IPR025124	Domain of unknown function DUF4050	1	398	3	27810	0.0423241791895077	0.101054986678763	23.2914572864322	A2X247:OsI_06275
IPR007203	ORMDL family	1	398	3	27810	0.0423241791895077	0.101054986678763	23.2914572864322	A2X883:OsI_08441
IPR018369	Chaperonin GroES, conserved site	1	398	3	27810	0.0423241791895077	0.101054986678763	23.2914572864322	A2XAA0:OsI_09178
IPR017416	Chaperonin Cpn20	1	398	3	27810	0.0423241791895077	0.101054986678763	23.2914572864322	A2XAA0:OsI_09178
IPR046952	Glutathione reductase/thioredoxin reductase-like	1	398	3	27810	0.0423241791895077	0.101054986678763	23.2914572864322	A2XAX5:OsI_09408
IPR045250	Co-chaperone protein p23-like	1	398	3	27810	0.0423241791895077	0.101054986678763	23.2914572864322	B8ANK0:OsI_12851
IPR040462	Protein EARLY FLOWERING 4	1	398	3	27810	0.0423241791895077	0.101054986678763	23.2914572864322	A2XHW1:OsI_12004
IPR009741	Protein EARLY FLOWERING 4 domain	1	398	3	27810	0.0423241791895077	0.101054986678763	23.2914572864322	A2XHW1:OsI_12004
IPR036637	Phosphohistidine domain superfamily	1	398	3	27810	0.0423241791895077	0.101054986678763	23.2914572864322	A2XIA2:OsI_12162
IPR010121	Pyruvate, phosphate dikinase	1	398	3	27810	0.0423241791895077	0.101054986678763	23.2914572864322	A2XIA2:OsI_12162
IPR001094	Flavodoxin-like	1	398	3	27810	0.0423241791895077	0.101054986678763	23.2914572864322	B8A920:OsI_03638
IPR008854	TPMT family	1	398	3	27810	0.0423241791895077	0.101054986678763	23.2914572864322	A2XNY5:OsI_14284
IPR024706	Peroxiredoxin, AhpC-type	1	398	3	27810	0.0423241791895077	0.101054986678763	23.2914572864322	P0C5C8:OsI_27030
IPR003097	Sulfite reductase [NADPH] flavoprotein alpha-component-like, FAD-binding	1	398	3	27810	0.0423241791895077	0.101054986678763	23.2914572864322	B8A920:OsI_03638
IPR013719	Histone chaperone RTT106/FACT complex subunit SPT16-like, middle domain	1	398	3	27810	0.0423241791895077	0.101054986678763	23.2914572864322	A2Y138:OsI_18726
IPR004493	Leucyl-tRNA synthetase, class Ia, archaeal/eukaryotic cytosolic	1	398	3	27810	0.0423241791895077	0.101054986678763	23.2914572864322	A2Z0N8:OsI_31164
IPR024771	SUZ domain	1	398	3	27810	0.0423241791895077	0.101054986678763	23.2914572864322	A2Y4N0:OsI_19955
IPR002655	Acyl-CoA oxidase, C-terminal	1	398	3	27810	0.0423241791895077	0.101054986678763	23.2914572864322	A2YCR4:OsI_22900
IPR007508	D-aminoacyl-tRNA deacylase DtdA	1	398	3	27810	0.0423241791895077	0.101054986678763	23.2914572864322	B8BD84:OsI_30523
IPR002471	Peptidase S9, serine active site	1	398	3	27810	0.0423241791895077	0.101054986678763	23.2914572864322	A2Z798:OsI_33574
IPR017000	Membrane-anchored ubiquitin-fold protein	1	398	3	27810	0.0423241791895077	0.101054986678763	23.2914572864322	B8AKH2:OsI_12133
IPR040015	UBL3-like	1	398	3	27810	0.0423241791895077	0.101054986678763	23.2914572864322	B8AKH2:OsI_12133
IPR014134	Cryptochrome, plant	1	398	3	27810	0.0423241791895077	0.101054986678763	23.2914572864322	B8AEA9:OsI_07758
IPR018394	Cryptochrome/DNA photolyase class 1, conserved site, C-terminal	1	398	3	27810	0.0423241791895077	0.101054986678763	23.2914572864322	B8AEA9:OsI_07758
IPR004299	Membrane bound O-acyl transferase, MBOAT	1	398	3	27810	0.0423241791895077	0.101054986678763	23.2914572864322	B8AGG7:OsI_08451
IPR002301	Isoleucine-tRNA ligase	1	398	3	27810	0.0423241791895077	0.101054986678763	23.2914572864322	B8B0Q4:OsI_23887
IPR041973	Spt5, KOW domain repeat 1	1	398	3	27810	0.0423241791895077	0.101054986678763	23.2914572864322	B8AZS3:OsI_20547
IPR005100	NGN domain	1	398	3	27810	0.0423241791895077	0.101054986678763	23.2914572864322	B8AZS3:OsI_20547
IPR039385	NGN domain, eukaryotic	1	398	3	27810	0.0423241791895077	0.101054986678763	23.2914572864322	B8AZS3:OsI_20547
IPR039659	Transcription elongation factor SPT5	1	398	3	27810	0.0423241791895077	0.101054986678763	23.2914572864322	B8AZS3:OsI_20547
IPR001962	Asparagine synthase	1	398	3	27810	0.0423241791895077	0.101054986678763	23.2914572864322	B8ALL8:OsI_11112
IPR036068	Nicotinate phosphoribosyltransferase-like, C-terminal	1	398	3	27810	0.0423241791895077	0.101054986678763	23.2914572864322	B8AU33:OsI_15928
IPR032420	Ubiquitin-activating enzyme E1, four-helix bundle	1	398	3	27810	0.0423241791895077	0.101054986678763	23.2914572864322	B8BIM9:OsI_34806
IPR032418	Ubiquitin-activating enzyme E1, FCCH domain	1	398	3	27810	0.0423241791895077	0.101054986678763	23.2914572864322	B8BIM9:OsI_34806
IPR042302	Ubiquitin-activating enzyme E1, FCCH domain superfamily	1	398	3	27810	0.0423241791895077	0.101054986678763	23.2914572864322	B8BIM9:OsI_34806
IPR018075	Ubiquitin-activating enzyme E1	1	398	3	27810	0.0423241791895077	0.101054986678763	23.2914572864322	B8BIM9:OsI_34806
IPR018074	Ubiquitin-activating enzyme E1, conserved site	1	398	3	27810	0.0423241791895077	0.101054986678763	23.2914572864322	B8BIM9:OsI_34806
IPR045033	Protein PIN-LIKES 1/3/4/5/7	1	398	3	27810	0.0423241791895077	0.101054986678763	23.2914572864322	B8BD18:OsI_31863
IPR029048	Heat shock protein 70kD, C-terminal domain superfamily	2	398	23	27810	0.0424079268559804	0.101054986678763	6.07603	A2WLE4:OsI_00654,A2XF47:OsI_10990
IPR002355	Multicopper oxidase, copper-binding site	2	398	24	27810	0.0458350066304694	0.108428090745687	5.82286432160804	A2Y9C5:LAC19,B8AZE5:OsI_18967
IPR016162	Aldehyde dehydrogenase, N-terminal	2	398	24	27810	0.0458350066304694	0.108428090745687	5.82286432160804	A2WS18:OsI_02656,B8AG13:OsI_08280
IPR015590	Aldehyde dehydrogenase domain	2	398	24	27810	0.0458350066304694	0.108428090745687	5.82286432160804	A2WS18:OsI_02656,B8AG13:OsI_08280
IPR036378	FAS1 domain superfamily	2	398	25	27810	0.0493601243165078	0.115925099656798	5.58994974874372	A2X956:OsI_08770,A2YWR4:OsI_29781
IPR036392	PLAT/LH2 domain superfamily	2	398	25	27810	0.0493601243165078	0.115925099656798	5.58994974874372	A2YWV7:OsI_29820,B8BCA6:OsI_29815
IPR016161	Aldehyde/histidinol dehydrogenase	2	398	25	27810	0.0493601243165078	0.115925099656798	5.58994974874372	A2WS18:OsI_02656,B8AG13:OsI_08280
IPR042086	Methyltransferase, alpha-helical capping domain	2	398	26	27810	0.052979787515435	0.121111985918018	5.37495168148434	A2XPW5:OsI_14679,B8B133:OsI_22715
IPR011047	Quinoprotein alcohol dehydrogenase-like superfamily	2	398	26	27810	0.052979787515435	0.121111985918018	5.37495168148434	B8APK8:OsI_13063,B8AXJ2:OsI_21216
IPR002213	UDP-glucuronosyl/UDP-glucosyltransferase	6	398	189	27810	0.055161581297756	0.121111985918018	2.21823402727925	A2Y0Z9:OsI_18679,A2YBR4:OsI_22543,A2Z359:OsI_32057,A2ZBD6:OsI_35086,A2ZEH5:OsI_36192,B8BMI2:OsI_38729
IPR020059	Glutamyl/glutaminyl-tRNA synthetase, class Ib, anti-codon binding domain	1	398	4	27810	0.0560313384185714	0.121111985918018	17.4685929648241	A2Z6H7:OsI_33261
IPR002229	Blood group Rhesus C/E/D polypeptide	1	398	4	27810	0.0560313384185714	0.121111985918018	17.4685929648241	A2Y5L5:OsI_20286
IPR001748	Pre-mRNA-splicing factor BUD31	1	398	4	27810	0.0560313384185714	0.121111985918018	17.4685929648241	A2Y573:OsI_20144
IPR018230	BUD31/G10-related, conserved site	1	398	4	27810	0.0560313384185714	0.121111985918018	17.4685929648241	A2Y573:OsI_20144
IPR001917	Aminotransferase, class-II, pyridoxal-phosphate binding site	1	398	4	27810	0.0560313384185714	0.121111985918018	17.4685929648241	B8A8V1:OsI_05038
IPR001347	SIS domain	1	398	4	27810	0.0560313384185714	0.121111985918018	17.4685929648241	B8BIX5:OsI_34982
IPR001911	Ribosomal protein S21	1	398	4	27810	0.0560313384185714	0.121111985918018	17.4685929648241	A2YQR8:OsI_27642
IPR005513	Late embryogenesis abundant protein, LEA_1 subgroup	1	398	4	27810	0.0560313384185714	0.121111985918018	17.4685929648241	A2YTZ6:OsI_28805
IPR002477	Peptidoglycan binding-like	1	398	4	27810	0.0560313384185714	0.121111985918018	17.4685929648241	A2X9G3:OsI_08881
IPR036365	PGBD-like superfamily	1	398	4	27810	0.0560313384185714	0.121111985918018	17.4685929648241	A2X9G3:OsI_08881
IPR041517	Protease Do-like, PDZ domain	1	398	4	27810	0.0560313384185714	0.121111985918018	17.4685929648241	B8B4I3:OsI_22290
IPR046449	Protease Do-like, PDZ domain superfamily	1	398	4	27810	0.0560313384185714	0.121111985918018	17.4685929648241	B8B4I3:OsI_22290
IPR021855	PAM68-like	1	398	4	27810	0.0560313384185714	0.121111985918018	17.4685929648241	A2XA48:OsI_09122
IPR005016	Serine incorporator/TMS membrane protein	1	398	4	27810	0.0560313384185714	0.121111985918018	17.4685929648241	B8AKR9:OsI_12232
IPR008509	Molybdate-anion transporter	1	398	4	27810	0.0560313384185714	0.121111985918018	17.4685929648241	A2XBQ9:OsI_09722
IPR045151	DDB1- and CUL4-associated factor 8-like	1	398	4	27810	0.0560313384185714	0.121111985918018	17.4685929648241	A2Z9W4:OsI_34526
IPR036735	NusG, N-terminal domain superfamily	1	398	4	27810	0.0560313384185714	0.121111985918018	17.4685929648241	B8AZS3:OsI_20547
IPR044995	Thiocyanate methyltransferase/thiol methyltransferase	1	398	4	27810	0.0560313384185714	0.121111985918018	17.4685929648241	A2XNY5:OsI_14284
IPR035587	DUS-like, FMN-binding domain	1	398	4	27810	0.0560313384185714	0.121111985918018	17.4685929648241	A2YGX9:OsI_24443
IPR018517	tRNA-dihydrouridine synthase, conserved site	1	398	4	27810	0.0560313384185714	0.121111985918018	17.4685929648241	A2YGX9:OsI_24443
IPR001017	Dehydrogenase, E1 component	1	398	4	27810	0.0560313384185714	0.121111985918018	17.4685929648241	B8AT82:OsI_15669
IPR019479	Peroxiredoxin, C-terminal	1	398	4	27810	0.0560313384185714	0.121111985918018	17.4685929648241	P0C5C8:OsI_27030
IPR045121	Coenzyme A pyrophosphatase	1	398	4	27810	0.0560313384185714	0.121111985918018	17.4685929648241	A2YUP1:OsI_29046
IPR037118	Valyl-tRNA synthetase, tRNA-binding arm superfamily	1	398	4	27810	0.0560313384185714	0.121111985918018	17.4685929648241	B8APY8:OsI_13120
IPR013283	RLI1	1	398	4	27810	0.0560313384185714	0.121111985918018	17.4685929648241	B8AFM4:OsI_06764
IPR007209	RNase L inhibitor RLI-like, possible metal-binding domain	1	398	4	27810	0.0560313384185714	0.121111985918018	17.4685929648241	B8AFM4:OsI_06764
IPR032198	E2F transcription factor, CC-MB domain	1	398	4	27810	0.0560313384185714	0.121111985918018	17.4685929648241	B8AUA3:OsI_14607
IPR039540	UBL3-like, ubiquitin domain	1	398	4	27810	0.0560313384185714	0.121111985918018	17.4685929648241	B8AKH2:OsI_12133
IPR002204	3-hydroxyisobutyrate dehydrogenase-related, conserved site	1	398	4	27810	0.0560313384185714	0.121111985918018	17.4685929648241	B8B0B8:OsI_22435
IPR033127	Ubiquitin-activating enzyme E1, Cys active site	1	398	4	27810	0.0560313384185714	0.121111985918018	17.4685929648241	B8BIM9:OsI_34806
IPR007185	DNA polymerase alpha/delta/epsilon, subunit B	1	398	4	27810	0.0560313384185714	0.121111985918018	17.4685929648241	B8AMD1:OsI_09828
IPR042449	Ubiquitin-activating enzyme E1, inactive adenylation domain, subdomain 1	1	398	4	27810	0.0560313384185714	0.121111985918018	17.4685929648241	B8BIM9:OsI_34806
IPR000011	Ubiquitin/SUMO-activating enzyme E1-like	1	398	4	27810	0.0560313384185714	0.121111985918018	17.4685929648241	B8BIM9:OsI_34806
IPR035595	UDP-glycosyltransferase family, conserved site	5	398	144	27810	0.0564918466069309	0.121837823697509	2.42619346733668	A2Y0Z9:OsI_18679,A2Z359:OsI_32057,A2ZBD6:OsI_35086,A2ZEH5:OsI_36192,B8BMI2:OsI_38729
IPR044778	Sugar transport protein STP/MST-like, plant	2	398	27	27810	0.0566905832655037	0.121997136234355	5.17587939698493	A2YHD1:OsI_24597,B8AQU8:OsI_10546
IPR014722	Ribosomal protein L2, domain 2	2	398	29	27810	0.0643723084909576	0.13792049428874	4.81892219719286	B8AZS3:OsI_20547,B8BJ02:OsI_35032
IPR005299	SAM dependent carboxyl methyltransferase	2	398	29	27810	0.0643723084909576	0.13792049428874	4.81892219719286	A2XPW5:OsI_14679,B8B133:OsI_22715
IPR029061	Thiamin diphosphate-binding fold	2	398	30	27810	0.0683367954260119	0.138659815319448	4.65829145728643	A2XFI3:PDC2,B8AT82:OsI_15669
IPR029047	Heat shock protein 70kD, peptide-binding domain superfamily	2	398	30	27810	0.0683367954260119	0.138659815319448	4.65829145728643	A2WLE4:OsI_00654,A2XF47:OsI_10990
IPR041988	Ribosomal protein L26/L24, KOW domain	1	398	5	27810	0.0695427937630803	0.138659815319448	13.9748743718593	B8BJ02:OsI_35032
IPR000924	Glutamyl/glutaminyl-tRNA synthetase	1	398	5	27810	0.0695427937630803	0.138659815319448	13.9748743718593	A2Z6H7:OsI_33261
IPR020058	Glutamyl/glutaminyl-tRNA synthetase, class Ib, catalytic domain	1	398	5	27810	0.0695427937630803	0.138659815319448	13.9748743718593	A2Z6H7:OsI_33261
IPR001171	Sterol biosynthesis ERG24/DHCR-like	1	398	5	27810	0.0695427937630803	0.138659815319448	13.9748743718593	A2X4M4:OsI_07144
IPR045195	MGRN1/RNF157, modified RING finger, C3HC5-type	1	398	5	27810	0.0695427937630803	0.138659815319448	13.9748743718593	A2Y4E4:OsI_19871
IPR045194	E3 ubiquitin-protein ligase MGRN1/RNF157-like	1	398	5	27810	0.0695427937630803	0.138659815319448	13.9748743718593	A2Y4E4:OsI_19871
IPR005599	GPI mannosyltransferase	1	398	5	27810	0.0695427937630803	0.138659815319448	13.9748743718593	B8ASM8:OsI_16854
IPR004790	Isocitrate dehydrogenase NADP-dependent	1	398	5	27810	0.0695427937630803	0.138659815319448	13.9748743718593	B8ABR1:OsI_01162
IPR011059	Metal-dependent hydrolase, composite domain superfamily	1	398	5	27810	0.0695427937630803	0.138659815319448	13.9748743718593	B8ARI0:OsI_17948
IPR027470	Cation efflux protein, cytoplasmic domain	1	398	5	27810	0.0695427937630803	0.138659815319448	13.9748743718593	B8AD30:OsI_00246
IPR021863	Fatty acid desaturase, N-terminal	1	398	5	27810	0.0695427937630803	0.138659815319448	13.9748743718593	A2X8Y2:OsI_08694
IPR040115	Lunapark family	1	398	5	27810	0.0695427937630803	0.138659815319448	13.9748743718593	B8ARE6:OsI_17881
IPR033705	Valyl tRNA synthetase, anticodon-binding domain	1	398	5	27810	0.0695427937630803	0.138659815319448	13.9748743718593	B8APY8:OsI_13120
IPR018238	Glycoside hydrolase, family 14, conserved site	1	398	5	27810	0.0695427937630803	0.138659815319448	13.9748743718593	A2YMB7:OsI_26372
IPR001371	Glycoside hydrolase, family 14B, plant	1	398	5	27810	0.0695427937630803	0.138659815319448	13.9748743718593	A2YMB7:OsI_26372
IPR009291	Vacuolar protein sorting-associated protein 62	1	398	5	27810	0.0695427937630803	0.138659815319448	13.9748743718593	A2XCD5:OsI_09966
IPR029067	CDC48 domain 2-like superfamily	1	398	5	27810	0.0695427937630803	0.138659815319448	13.9748743718593	B8B9F6:OsI_30227
IPR002192	Pyruvate phosphate dikinase, AMP/ATP-binding	1	398	5	27810	0.0695427937630803	0.138659815319448	13.9748743718593	A2XIA2:OsI_12162
IPR017476	UDP-glucose/GDP-mannose dehydrogenase	1	398	5	27810	0.0695427937630803	0.138659815319448	13.9748743718593	B8AK67:OsI_12127
IPR014027	UDP-glucose/GDP-mannose dehydrogenase, C-terminal	1	398	5	27810	0.0695427937630803	0.138659815319448	13.9748743718593	B8AK67:OsI_12127
IPR036220	UDP-glucose/GDP-mannose dehydrogenase, C-terminal domain superfamily	1	398	5	27810	0.0695427937630803	0.138659815319448	13.9748743718593	B8AK67:OsI_12127
IPR012258	Acyl-CoA oxidase	1	398	5	27810	0.0695427937630803	0.138659815319448	13.9748743718593	A2YCR4:OsI_22900
IPR001910	Inosine/uridine-preferring nucleoside hydrolase domain	1	398	5	27810	0.0695427937630803	0.138659815319448	13.9748743718593	B8AY82:OsI_19926
IPR001374	R3H domain	1	398	5	27810	0.0695427937630803	0.138659815319448	13.9748743718593	A2Y4N0:OsI_19955
IPR044225	Ent-kaurene oxidase, chloroplastic	1	398	5	27810	0.0695427937630803	0.138659815319448	13.9748743718593	A2YE80:OsI_23423
IPR013598	Exportin-1/Importin-beta-like	1	398	5	27810	0.0695427937630803	0.138659815319448	13.9748743718593	A2YNM7:OsI_26846
IPR022407	Oxidoreductase, molybdopterin binding site	1	398	5	27810	0.0695427937630803	0.138659815319448	13.9748743718593	B8BBJ9:OsI_29539
IPR024395	CLASP N-terminal domain	1	398	5	27810	0.0695427937630803	0.138659815319448	13.9748743718593	B8AFG5:OsI_08085
IPR023302	Peptidase S9A, N-terminal domain	1	398	5	27810	0.0695427937630803	0.138659815319448	13.9748743718593	B8ACU7:OsI_00077
IPR002470	Peptidase S9A, prolyl oligopeptidase	1	398	5	27810	0.0695427937630803	0.138659815319448	13.9748743718593	B8ACU7:OsI_00077
IPR019572	Ubiquitin-activating enzyme, SCCH domain	1	398	5	27810	0.0695427937630803	0.138659815319448	13.9748743718593	B8BIM9:OsI_34806
IPR000120	Amidase	1	398	5	27810	0.0695427937630803	0.138659815319448	13.9748743718593	B8BND4:OsI_37616
IPR016167	FAD-binding, type PCMH, subdomain 1	2	398	31	27810	0.0723795268712164	0.143729263725973	4.50802399092235	A2YDY1:OsI_23321,B8AKE5:OsI_12147
IPR011013	Galactose mutarotase-like domain superfamily	2	398	31	27810	0.0723795268712164	0.143729263725973	4.50802399092235	B8A982:OsI_05227,B8B5H0:OsI_25772
IPR008972	Cupredoxin	4	398	111	27810	0.0754666354373148	0.149555583817965	2.51799538231699	A2Y9C5:LAC19,A2YTB2:OsI_28556,B8AZE5:OsI_18967,B8BP33:OsI_37963
IPR044965	Glycoside hydrolase family 17, plant	3	398	69	27810	0.0764508717136841	0.151199396081517	3.0380161677955	A2WYY5:OsI_05151,A2WZ06:OsI_05171,B8B4E7:OsI_23647
IPR003439	ABC transporter-like, ATP-binding domain	5	398	158	27810	0.0772916603430191	0.152553438697232	2.21121429934483	A2WPT2:OsI_01862,A2XXN8:OsI_17449,A2Y198:OsI_18778,B8A818:OsI_03378,B8AFM4:OsI_06764
IPR000490	Glycoside hydrolase family 17	3	398	71	27810	0.0817178979447855	0.154200993904518	2.95243824757591	A2WYY5:OsI_05151,A2WZ06:OsI_05171,B8B4E7:OsI_23647
IPR007312	Phosphoesterase	1	398	6	27810	0.0828613324461333	0.154200993904518	11.6457286432161	A2XP62:OsI_14367
IPR019818	Isocitrate/isopropylmalate dehydrogenase, conserved site	1	398	6	27810	0.0828613324461333	0.154200993904518	11.6457286432161	B8ABR1:OsI_01162
IPR001100	Pyridine nucleotide-disulphide oxidoreductase, class I	1	398	6	27810	0.0828613324461333	0.154200993904518	11.6457286432161	A2XAX5:OsI_09408
IPR037241	E2F-DP heterodimerization region	1	398	6	27810	0.0828613324461333	0.154200993904518	11.6457286432161	B8AUA3:OsI_14607
IPR029154	3-hydroxyisobutyrate dehydrogenase-like, NAD-binding domain	1	398	6	27810	0.0828613324461333	0.154200993904518	11.6457286432161	B8B0B8:OsI_22435
IPR006180	3-hydroxyacyl-CoA dehydrogenase, conserved site	1	398	6	27810	0.0828613324461333	0.154200993904518	11.6457286432161	B8AFN7:OsI_06722
IPR006176	3-hydroxyacyl-CoA dehydrogenase, NAD binding	1	398	6	27810	0.0828613324461333	0.154200993904518	11.6457286432161	B8AFN7:OsI_06722
IPR036837	Cation efflux protein, cytoplasmic domain superfamily	1	398	6	27810	0.0828613324461333	0.154200993904518	11.6457286432161	B8AD30:OsI_00246
IPR007010	Poly(A) polymerase, RNA-binding domain	1	398	6	27810	0.0828613324461333	0.154200993904518	11.6457286432161	A2YE24:OsI_23369
IPR005958	Tyrosine/nicotianamine aminotransferase	1	398	6	27810	0.0828613324461333	0.154200993904518	11.6457286432161	B8B1P8:OsI_22884
IPR033739	Peptidase M10A, catalytic domain	1	398	6	27810	0.0828613324461333	0.154200993904518	11.6457286432161	A2X9G3:OsI_08881
IPR021190	Peptidase M10A	1	398	6	27810	0.0828613324461333	0.154200993904518	11.6457286432161	A2X9G3:OsI_08881
IPR020818	GroES chaperonin family	1	398	6	27810	0.0828613324461333	0.154200993904518	11.6457286432161	A2XAA0:OsI_09178
IPR037124	GroES chaperonin superfamily	1	398	6	27810	0.0828613324461333	0.154200993904518	11.6457286432161	A2XAA0:OsI_09178
IPR007369	Peptidase A22B, signal peptide peptidase	1	398	6	27810	0.0828613324461333	0.154200993904518	11.6457286432161	A2XB63:OsI_09503
IPR002303	Valine-tRNA ligase	1	398	6	27810	0.0828613324461333	0.154200993904518	11.6457286432161	B8APY8:OsI_13120
IPR015260	Syntaxin 6, N-terminal	1	398	6	27810	0.0828613324461333	0.154200993904518	11.6457286432161	B8AYQ7:OsI_20134
IPR011659	WD40-like beta propeller	1	398	6	27810	0.0828613324461333	0.154200993904518	11.6457286432161	A2YP40:OsI_27029
IPR000547	Clathrin, heavy chain/VPS, 7-fold repeat	1	398	6	27810	0.0828613324461333	0.154200993904518	11.6457286432161	A2ZH90:OsI_37152
IPR000866	Alkyl hydroperoxide reductase subunit C/ Thiol specific antioxidant	1	398	6	27810	0.0828613324461333	0.154200993904518	11.6457286432161	P0C5C8:OsI_27030
IPR045863	CorA, transmembrane region	1	398	6	27810	0.0828613324461333	0.154200993904518	11.6457286432161	A2YFN7:MRS2-B
IPR044775	Sugar transporter ERD6/Tret1-like	1	398	6	27810	0.0828613324461333	0.154200993904518	11.6457286432161	B8AWS6:OsI_21023
IPR018359	Bromodomain, conserved site	1	398	6	27810	0.0828613324461333	0.154200993904518	11.6457286432161	A2YCS2:OsI_22908
IPR025887	Glycoside hydrolase family 31, N-terminal domain	1	398	6	27810	0.0828613324461333	0.154200993904518	11.6457286432161	B8B5H0:OsI_25772
IPR015633	E2F Family	1	398	6	27810	0.0828613324461333	0.154200993904518	11.6457286432161	B8AUA3:OsI_14607
IPR045065	Exportin-1/5	1	398	6	27810	0.0828613324461333	0.154200993904518	11.6457286432161	B8ANT1:OsI_14413
IPR005101	Cryptochrome/DNA photolyase, FAD-binding domain	1	398	6	27810	0.0828613324461333	0.154200993904518	11.6457286432161	B8AEA9:OsI_07758
IPR007083	RNA polymerase Rpb1, domain 4	1	398	6	27810	0.0828613324461333	0.154200993904518	11.6457286432161	P0C508:rpoC2
IPR038120	RNA polymerase Rpb1, funnel domain superfamily	1	398	6	27810	0.0828613324461333	0.154200993904518	11.6457286432161	P0C508:rpoC2
IPR008949	Isoprenoid synthase domain superfamily	3	398	73	27810	0.0871370053260523	0.161849532706375	2.87154952846424	B8ASB5:OsI_15396,B8BPP9:OsI_38358,Q1AHB2:KSL11
IPR000644	CBS domain	2	398	36	27810	0.0936629459732964	0.165400245054211	3.88190954773869	A2XTU8:OsI_16029,A2YTR4:K0031E03.24
IPR020843	Polyketide synthase, enoylreductase domain	2	398	36	27810	0.0936629459732964	0.165400245054211	3.88190954773869	A2XV46:OsI_16484,A2Z2T5:OsI_31930
IPR005825	Ribosomal protein L24/L26, conserved site	1	398	7	27810	0.0959897020938973	0.165400245054211	9.98205312275664	B8BJ02:OsI_35032
IPR020056	Ribosomal protein L25/Gln-tRNA synthetase, N-terminal	1	398	7	27810	0.0959897020938973	0.165400245054211	9.98205312275664	A2Z6H7:OsI_33261
IPR012999	Pyridine nucleotide-disulphide oxidoreductase, class I, active site	1	398	7	27810	0.0959897020938973	0.165400245054211	9.98205312275664	A2XAX5:OsI_09408
IPR007109	Brix domain	1	398	7	27810	0.0959897020938973	0.165400245054211	9.98205312275664	A2XGK3:OsI_11523
IPR010030	L-gulonolactone oxidase, plant	1	398	7	27810	0.0959897020938973	0.165400245054211	9.98205312275664	A2YQM4:OsI_27592
IPR007012	Poly(A) polymerase, central domain	1	398	7	27810	0.0959897020938973	0.165400245054211	9.98205312275664	A2YE24:OsI_23369
IPR006680	Amidohydrolase-related	1	398	7	27810	0.0959897020938973	0.165400245054211	9.98205312275664	B8ARI0:OsI_17948
IPR006108	3-hydroxyacyl-CoA dehydrogenase, C-terminal	1	398	7	27810	0.0959897020938973	0.165400245054211	9.98205312275664	B8AFN7:OsI_06722
IPR041567	COI1, F-box	1	398	7	27810	0.0959897020938973	0.165400245054211	9.98205312275664	A2XEV1:COI2
IPR041101	Transport inhibitor response 1 domain	1	398	7	27810	0.0959897020938973	0.165400245054211	9.98205312275664	A2XEV1:COI2
IPR011068	Nucleotidyltransferase, class I-like, C-terminal	1	398	7	27810	0.0959897020938973	0.165400245054211	9.98205312275664	A2YE24:OsI_23369
IPR003010	Carbon-nitrogen hydrolase	1	398	7	27810	0.0959897020938973	0.165400245054211	9.98205312275664	A2YII8:OsI_25032
IPR036526	Carbon-nitrogen hydrolase superfamily	1	398	7	27810	0.0959897020938973	0.165400245054211	9.98205312275664	A2YII8:OsI_25032
IPR043205	Cytochrome b561/Cytochrome b reductase 1-like	1	398	7	27810	0.0959897020938973	0.165400245054211	9.98205312275664	A2XLE6:OsI_13295
IPR001818	Peptidase M10, metallopeptidase	1	398	7	27810	0.0959897020938973	0.165400245054211	9.98205312275664	A2X9G3:OsI_08881
IPR006026	Peptidase, metallopeptidase	1	398	7	27810	0.0959897020938973	0.165400245054211	9.98205312275664	A2X9G3:OsI_08881
IPR041367	E3 ligase, CCCH-type zinc finger	1	398	7	27810	0.0959897020938973	0.165400245054211	9.98205312275664	B8AGT0:OsI_08459
IPR013750	GHMP kinase, C-terminal domain	1	398	7	27810	0.0959897020938973	0.165400245054211	9.98205312275664	B8ALU8:OsI_09725
IPR020831	Glyceraldehyde/Erythrose phosphate dehydrogenase family	1	398	7	27810	0.0959897020938973	0.165400245054211	9.98205312275664	A2YFZ4:OsI_24036
IPR020830	Glyceraldehyde 3-phosphate dehydrogenase, active site	1	398	7	27810	0.0959897020938973	0.165400245054211	9.98205312275664	A2YFZ4:OsI_24036
IPR020829	Glyceraldehyde 3-phosphate dehydrogenase, catalytic domain	1	398	7	27810	0.0959897020938973	0.165400245054211	9.98205312275664	A2YFZ4:OsI_24036
IPR020828	Glyceraldehyde 3-phosphate dehydrogenase, NAD(P) binding domain	1	398	7	27810	0.0959897020938973	0.165400245054211	9.98205312275664	A2YFZ4:OsI_24036
IPR006424	Glyceraldehyde-3-phosphate dehydrogenase, type I	1	398	7	27810	0.0959897020938973	0.165400245054211	9.98205312275664	A2YFZ4:OsI_24036
IPR004910	Yippee/Mis18/Cereblon	1	398	7	27810	0.0959897020938973	0.165400245054211	9.98205312275664	B8B010:OsI_20665
IPR032631	P-type ATPase, N-terminal	1	398	7	27810	0.0959897020938973	0.165400245054211	9.98205312275664	B8BGT0:OsI_33542
IPR002081	Cryptochrome/DNA photolyase class 1	1	398	7	27810	0.0959897020938973	0.165400245054211	9.98205312275664	B8AEA9:OsI_07758
IPR039613	Protein SPIRAL1-like	1	398	7	27810	0.0959897020938973	0.165400245054211	9.98205312275664	B8BLF2:OsI_36745
IPR014026	UDP-glucose/GDP-mannose dehydrogenase, dimerisation	1	398	7	27810	0.0959897020938973	0.165400245054211	9.98205312275664	B8AK67:OsI_12127
IPR001732	UDP-glucose/GDP-mannose dehydrogenase, N-terminal	1	398	7	27810	0.0959897020938973	0.165400245054211	9.98205312275664	B8AK67:OsI_12127
IPR028356	UDP-glucose 6-dehydrogenase, eukaryotic type	1	398	7	27810	0.0959897020938973	0.165400245054211	9.98205312275664	B8AK67:OsI_12127
IPR002015	Proteasome/cyclosome repeat	1	398	7	27810	0.0959897020938973	0.165400245054211	9.98205312275664	A2XXB6:OsI_17319
IPR036452	Ribonucleoside hydrolase-like	1	398	7	27810	0.0959897020938973	0.165400245054211	9.98205312275664	B8AY82:OsI_19926
IPR036867	R3H domain superfamily	1	398	7	27810	0.0959897020938973	0.165400245054211	9.98205312275664	A2Y4N0:OsI_19955
IPR030458	Glycosyl hydrolases family 31, active site	1	398	7	27810	0.0959897020938973	0.165400245054211	9.98205312275664	B8B5H0:OsI_25772
IPR037364	Protein transport protein Sec23	1	398	7	27810	0.0959897020938973	0.165400245054211	9.98205312275664	A2YW68:OsI_29578
IPR003084	Histone deacetylase	1	398	7	27810	0.0959897020938973	0.165400245054211	9.98205312275664	B8ATS2:OsI_15792
IPR012394	Aldehyde dehydrogenase NAD(P)-dependent	1	398	7	27810	0.0959897020938973	0.165400245054211	9.98205312275664	B8AG13:OsI_08280
IPR045311	Long-chain fatty acid CoA synthetase, eukaryotic	1	398	7	27810	0.0959897020938973	0.165400245054211	9.98205312275664	B8A6V4:OsI_03121
IPR007081	RNA polymerase Rpb1, domain 5	1	398	7	27810	0.0959897020938973	0.165400245054211	9.98205312275664	P0C508:rpoC2
IPR011706	Multicopper oxidase, C-terminal	2	398	38	27810	0.102622979296148	0.176518751359748	3.67759851891034	A2Y9C5:LAC19,B8AZE5:OsI_18967
IPR002035	von Willebrand factor, type A	2	398	39	27810	0.107188036793792	0.179469152170177	3.58330112098956	B8AJP7:OsI_11983,B8ARN9:OsI_16588
IPR025714	Methyltransferase domain	1	398	8	27810	0.10893061129674	0.179469152170177	8.73429648241206	B8AWY8:OsI_18110
IPR001834	NADH:cytochrome b5 reductase-like	1	398	8	27810	0.10893061129674	0.179469152170177	8.73429648241206	B8BBJ7:OsI_29535
IPR008333	Flavoprotein pyridine nucleotide cytochrome reductase-like, FAD-binding domain	1	398	8	27810	0.10893061129674	0.179469152170177	8.73429648241206	B8BBJ7:OsI_29535
IPR012004	Pyrophosphate-dependent phosphofructokinase TP0108-type	1	398	8	27810	0.10893061129674	0.179469152170177	8.73429648241206	A2WLL3:PFK
IPR011035	Ribosomal protein L25/Gln-tRNA synthetase, anti-codon-binding domain superfamily	1	398	8	27810	0.10893061129674	0.179469152170177	8.73429648241206	A2Z6H7:OsI_33261
IPR002453	Beta tubulin	1	398	8	27810	0.10893061129674	0.179469152170177	8.73429648241206	B8AY97:OsI_19960
IPR004131	Pyrophosphate-energised proton pump	1	398	8	27810	0.10893061129674	0.179469152170177	8.73429648241206	A2Y9Y6:OsI_21891
IPR018376	Enoyl-CoA hydratase/isomerase, conserved site	1	398	8	27810	0.10893061129674	0.179469152170177	8.73429648241206	B8AFN7:OsI_06722
IPR003316	E2F/DP family, winged-helix DNA-binding domain	1	398	8	27810	0.10893061129674	0.179469152170177	8.73429648241206	B8AUA3:OsI_14607
IPR008254	Flavodoxin/nitric oxide synthase	1	398	8	27810	0.10893061129674	0.179469152170177	8.73429648241206	B8A920:OsI_03638
IPR018047	Ammonium transporter, conserved site	1	398	8	27810	0.10893061129674	0.179469152170177	8.73429648241206	A2Y5L5:OsI_20286
IPR002524	Cation efflux protein	1	398	8	27810	0.10893061129674	0.179469152170177	8.73429648241206	B8AD30:OsI_00246
IPR027469	Cation efflux transmembrane domain superfamily	1	398	8	27810	0.10893061129674	0.179469152170177	8.73429648241206	B8AD30:OsI_00246
IPR010241	Ferredoxin [2Fe-2S], plant	1	398	8	27810	0.10893061129674	0.179469152170177	8.73429648241206	B8AYQ7:OsI_20134
IPR046348	SIS domain superfamily	1	398	8	27810	0.10893061129674	0.179469152170177	8.73429648241206	B8BIX5:OsI_34982
IPR023222	PsbQ-like domain superfamily	1	398	8	27810	0.10893061129674	0.179469152170177	8.73429648241206	B8APD0:OsI_10231
IPR006639	Presenilin/signal peptide peptidase	1	398	8	27810	0.10893061129674	0.179469152170177	8.73429648241206	A2XB63:OsI_09503
IPR003111	Lon protease, N-terminal domain	1	398	8	27810	0.10893061129674	0.179469152170177	8.73429648241206	B8B010:OsI_20665
IPR036134	Cryptochrome/DNA photolyase, FAD-binding domain-like superfamily	1	398	8	27810	0.10893061129674	0.179469152170177	8.73429648241206	B8AEA9:OsI_07758
IPR006050	DNA photolyase, N-terminal	1	398	8	27810	0.10893061129674	0.179469152170177	8.73429648241206	B8AEA9:OsI_07758
IPR043891	SPARK domain	1	398	8	27810	0.10893061129674	0.179469152170177	8.73429648241206	B8BI05:OsI_34458
IPR000322	Glycoside hydrolase family 31	1	398	8	27810	0.10893061129674	0.179469152170177	8.73429648241206	B8B5H0:OsI_25772
IPR046336	Lon protease, N-terminal domain superfamily	1	398	8	27810	0.10893061129674	0.179469152170177	8.73429648241206	B8B010:OsI_20665
IPR042102	RNA polymerase Rpb1, domain 3 superfamily	1	398	8	27810	0.10893061129674	0.179469152170177	8.73429648241206	P0C508:rpoC2
IPR001245	Serine-threonine/tyrosine-protein kinase, catalytic domain	11	398	504	27810	0.110786466580034	0.182219491327766	1.52503589375449	A2WMC7:OsI_00997,A2WT32:OsI_03022,A2XEQ1:OsI_10814,A2XNC6:OsI_14061,A2Z154:OsI_31326,B8ARZ7:OsI_15261,B8AWC7:OsI_19395,B8AXG7:OsI_19711,B8B033:OsI_19211,B8B370:OsI_21783,B8B703:OsI_26352
IPR013126	Heat shock protein 70 family	2	398	40	27810	0.111806419005187	0.183588019105996	3.49371859296482	A2WLE4:OsI_00654,A2XF47:OsI_10990
IPR046342	CBS domain superfamily	2	398	41	27810	0.116475674507057	0.190614294796306	3.40850594435593	A2XTU8:OsI_16029,A2YTR4:K0031E03.24
IPR013154	Alcohol dehydrogenase, N-terminal	2	398	41	27810	0.116475674507057	0.190614294796306	3.40850594435593	A2Z2T5:OsI_31930,A2ZCK1:OSI9Ba083O10_092B13-3
IPR013780	Glycosyl hydrolase, all-beta	2	398	42	27810	0.121193410800189	0.193628559232401	3.32735104091888	B8A8P2:OsI_03507,B8B5H0:OsI_25772
IPR013149	Alcohol dehydrogenase-like, C-terminal	2	398	42	27810	0.121193410800189	0.193628559232401	3.32735104091888	A2XV46:OsI_16484,A2ZCK1:OSI9Ba083O10_092B13-3
IPR024084	Isopropylmalate dehydrogenase-like domain	1	398	9	27810	0.12168673016243	0.193628559232401	7.76381909547739	B8ABR1:OsI_01162
IPR004099	Pyridine nucleotide-disulphide oxidoreductase, dimerisation domain	1	398	9	27810	0.12168673016243	0.193628559232401	7.76381909547739	A2XAX5:OsI_09408
IPR033556	Phospholipase A1-II	1	398	9	27810	0.12168673016243	0.193628559232401	7.76381909547739	A2WTA0:OsI_03088
IPR006115	6-phosphogluconate dehydrogenase, NADP-binding	1	398	9	27810	0.12168673016243	0.193628559232401	7.76381909547739	B8B0B8:OsI_22435
IPR039204	Magnesium transporter MRS2-like	1	398	9	27810	0.12168673016243	0.193628559232401	7.76381909547739	A2YFN7:MRS2-B
IPR007526	SWIRM domain	1	398	9	27810	0.12168673016243	0.193628559232401	7.76381909547739	B8BAN0:Hd18
IPR002413	Venom allergen 5-like	1	398	9	27810	0.12168673016243	0.193628559232401	7.76381909547739	B8B754:OsI_24759
IPR001940	Peptidase S1C	1	398	9	27810	0.12168673016243	0.193628559232401	7.76381909547739	B8B4I3:OsI_22290
IPR037607	Diacylglycerol kinase	1	398	9	27810	0.12168673016243	0.193628559232401	7.76381909547739	A2XXZ4:OsI_17571
IPR036155	Cryptochrome/photolyase, N-terminal domain superfamily	1	398	9	27810	0.12168673016243	0.193628559232401	7.76381909547739	B8AEA9:OsI_07758
IPR041694	Oxidoreductase, N-terminal domain	1	398	9	27810	0.12168673016243	0.193628559232401	7.76381909547739	A2XV46:OsI_16484
IPR017969	Heavy-metal-associated, conserved site	1	398	9	27810	0.12168673016243	0.193628559232401	7.76381909547739	B8AQL4:OsI_11856
IPR045096	Protein ENHANCED DISEASE RESISTANCE 2-like	1	398	9	27810	0.12168673016243	0.193628559232401	7.76381909547739	B8BH86:OsI_33873
IPR012990	Sec23/Sec24 beta-sandwich	1	398	9	27810	0.12168673016243	0.193628559232401	7.76381909547739	B8BPD2:OsI_38153
IPR032696	Squalene cyclase, C-terminal	1	398	9	27810	0.12168673016243	0.193628559232401	7.76381909547739	B8B2E2:OsI_23002
IPR015947	PUA-like superfamily	2	398	44	27810	0.130765043340994	0.207735686738457	3.1761078117862	B8B010:OsI_20665,B8BLA8:OsI_36654
IPR006091	Acyl-CoA oxidase/dehydrogenase, middle domain	1	398	10	27810	0.134260690861518	0.207880657641367	6.98743718592965	A2YCR4:OsI_22900
IPR012110	Thiamine pyrophosphate (TPP)-dependent enzyme	1	398	10	27810	0.134260690861518	0.207880657641367	6.98743718592965	A2XFI3:PDC2
IPR041846	Early nodulin-like protein domain	1	398	10	27810	0.134260690861518	0.207880657641367	6.98743718592965	A2YTB2:OsI_28556
IPR007173	D-arabinono-1,4-lactone oxidase, C-terminal domain	1	398	10	27810	0.134260690861518	0.207880657641367	6.98743718592965	A2YQM4:OsI_27592
IPR013130	Ferric reductase transmembrane component-like domain	1	398	10	27810	0.134260690861518	0.207880657641367	6.98743718592965	B8AUC6:OsI_16048
IPR002625	Smr domain	1	398	10	27810	0.134260690861518	0.207880657641367	6.98743718592965	B8AQT7:OsI_10529
IPR033254	Fasciclin-like arabinogalactan protein	1	398	10	27810	0.134260690861518	0.207880657641367	6.98743718592965	A2X956:OsI_08770
IPR024079	Metallopeptidase, catalytic domain superfamily	1	398	10	27810	0.134260690861518	0.207880657641367	6.98743718592965	A2X9G3:OsI_08881
IPR012850	Alpha-amylase, C-terminal beta-sheet	1	398	10	27810	0.134260690861518	0.207880657641367	6.98743718592965	B8A8P2:OsI_03507
IPR000756	Diacylglycerol kinase, accessory domain	1	398	10	27810	0.134260690861518	0.207880657641367	6.98743718592965	A2XXZ4:OsI_17571
IPR001697	Pyruvate kinase	1	398	10	27810	0.134260690861518	0.207880657641367	6.98743718592965	B8BM17:OsI_37456
IPR015795	Pyruvate kinase, C-terminal	1	398	10	27810	0.134260690861518	0.207880657641367	6.98743718592965	B8BM17:OsI_37456
IPR036918	Pyruvate kinase, C-terminal domain superfamily	1	398	10	27810	0.134260690861518	0.207880657641367	6.98743718592965	B8BM17:OsI_37456
IPR015806	Pyruvate kinase, insert domain superfamily	1	398	10	27810	0.134260690861518	0.207880657641367	6.98743718592965	B8BM17:OsI_37456
IPR001046	NRAMP family	1	398	10	27810	0.134260690861518	0.207880657641367	6.98743718592965	B8AQG7:OsI_10466
IPR032630	P-type ATPase, C-terminal	1	398	10	27810	0.134260690861518	0.207880657641367	6.98743718592965	B8BGT0:OsI_33542
IPR015500	Peptidase S8, subtilisin-related	2	398	45	27810	0.135614438721327	0.209644472516989	3.10552763819095	B8AAU1:OsI_04057,B8AGD0:OsI_08378
IPR000008	C2 domain	3	398	90	27810	0.138685549967382	0.214053368591045	2.32914572864322	A2Z9I2:OsI_34382,B8AD26:OsI_00239,B8ADH7:OsI_00588
IPR046373	Acyl-CoA oxidase/dehydrogenase, middle domain superfamily	1	398	11	27810	0.146655088165011	0.220095270564079	6.35221562357241	A2YCR4:OsI_22900
IPR036250	Acyl-CoA dehydrogenase-like, C-terminal	1	398	11	27810	0.146655088165011	0.220095270564079	6.35221562357241	A2YCR4:OsI_22900
IPR012000	Thiamine pyrophosphate enzyme, central domain	1	398	11	27810	0.146655088165011	0.220095270564079	6.35221562357241	A2XFI3:PDC2
IPR006204	GHMP kinase N-terminal domain	1	398	11	27810	0.146655088165011	0.220095270564079	6.35221562357241	B8ALU8:OsI_09725
IPR025794	Histone H3-K9 methyltransferase, plant	1	398	11	27810	0.146655088165011	0.220095270564079	6.35221562357241	B8BLA8:OsI_36654
IPR013112	FAD-binding 8	1	398	11	27810	0.146655088165011	0.220095270564079	6.35221562357241	B8AUC6:OsI_16048
IPR013121	Ferric reductase, NAD binding domain	1	398	11	27810	0.146655088165011	0.220095270564079	6.35221562357241	B8AUC6:OsI_16048
IPR001554	Glycoside hydrolase, family 14	1	398	11	27810	0.146655088165011	0.220095270564079	6.35221562357241	A2YMB7:OsI_26372
IPR000164	Histone H3/CENP-A	1	398	11	27810	0.146655088165011	0.220095270564079	6.35221562357241	A2Y533:OsI_019426
IPR040244	Protein enhanced disease resistance 4-like	1	398	11	27810	0.146655088165011	0.220095270564079	6.35221562357241	B8BNY1:OsI_37242
IPR021480	Probable zinc-ribbon domain, plant	1	398	11	27810	0.146655088165011	0.220095270564079	6.35221562357241	B8BNY1:OsI_37242
IPR001002	Chitin-binding, type 1	1	398	11	27810	0.146655088165011	0.220095270564079	6.35221562357241	B8ARC6:OsI_16469
IPR018371	Chitin-binding, type 1, conserved site	1	398	11	27810	0.146655088165011	0.220095270564079	6.35221562357241	B8ARC6:OsI_16469
IPR000594	THIF-type NAD/FAD binding fold	1	398	11	27810	0.146655088165011	0.220095270564079	6.35221562357241	B8BIM9:OsI_34806
IPR015793	Pyruvate kinase, barrel	1	398	11	27810	0.146655088165011	0.220095270564079	6.35221562357241	B8BM17:OsI_37456
IPR006539	P-type ATPase, subfamily IV	1	398	11	27810	0.146655088165011	0.220095270564079	6.35221562357241	B8BGT0:OsI_33542
IPR011402	Phospholipase D, plant	1	398	11	27810	0.146655088165011	0.220095270564079	6.35221562357241	B8ADH7:OsI_00588
IPR005475	Transketolase-like, pyrimidine-binding domain	1	398	11	27810	0.146655088165011	0.220095270564079	6.35221562357241	B8AT82:OsI_15669
IPR009100	Acyl-CoA dehydrogenase/oxidase, N-terminal and middle domain superfamily	1	398	12	27810	0.158872479974441	0.232362893615312	5.82286432160804	A2YCR4:OsI_22900
IPR011766	Thiamine pyrophosphate enzyme, TPP-binding	1	398	12	27810	0.158872479974441	0.232362893615312	5.82286432160804	A2XFI3:PDC2
IPR022953	ATP-dependent 6-phosphofructokinase	1	398	12	27810	0.158872479974441	0.232362893615312	5.82286432160804	A2WLL3:PFK
IPR009071	High mobility group box domain	1	398	12	27810	0.158872479974441	0.232362893615312	5.82286432160804	A2Y138:OsI_18726
IPR029039	Flavoprotein-like superfamily	1	398	12	27810	0.158872479974441	0.232362893615312	5.82286432160804	B8A920:OsI_03638
IPR036554	GHMP kinase, C-terminal domain superfamily	1	398	12	27810	0.158872479974441	0.232362893615312	5.82286432160804	B8ALU8:OsI_09725
IPR029020	Ammonium/urea transporter	1	398	12	27810	0.158872479974441	0.232362893615312	5.82286432160804	A2Y5L5:OsI_20286
IPR001905	Ammonium transporter	1	398	12	27810	0.158872479974441	0.232362893615312	5.82286432160804	A2Y5L5:OsI_20286
IPR024041	Ammonium transporter AmtB-like domain	1	398	12	27810	0.158872479974441	0.232362893615312	5.82286432160804	A2Y5L5:OsI_20286
IPR007145	Microtubule-associated protein, MAP65/Ase1/PRC1	1	398	12	27810	0.158872479974441	0.232362893615312	5.82286432160804	B8B123:OsI_22696
IPR036861	Endochitinase-like superfamily	1	398	12	27810	0.158872479974441	0.232362893615312	5.82286432160804	B8ARC6:OsI_16469
IPR013815	ATP-grasp fold, subdomain 1	1	398	12	27810	0.158872479974441	0.232362893615312	5.82286432160804	A2XIA2:OsI_12162
IPR045886	ThiF/MoeB/HesA family	1	398	12	27810	0.158872479974441	0.232362893615312	5.82286432160804	B8BIM9:OsI_34806
IPR032472	Argonaute linker 2 domain	1	398	12	27810	0.158872479974441	0.232362893615312	5.82286432160804	B8AUX7:OsI_14737
IPR009769	Protein ENHANCED DISEASE RESISTANCE 2, C-terminal	1	398	12	27810	0.158872479974441	0.232362893615312	5.82286432160804	B8BH86:OsI_33873
IPR036180	Gelsolin-like domain superfamily	1	398	12	27810	0.158872479974441	0.232362893615312	5.82286432160804	B8BPD2:OsI_38153
IPR032473	Protein argonaute, Mid domain	1	398	12	27810	0.158872479974441	0.232362893615312	5.82286432160804	B8AUX7:OsI_14737
IPR012001	Thiamine pyrophosphate enzyme, N-terminal TPP-binding domain	1	398	13	27810	0.170915387844437	0.245565196947081	5.37495168148434	A2XFI3:PDC2
IPR037523	Vicinal oxygen chelate (VOC) domain	1	398	13	27810	0.170915387844437	0.245565196947081	5.37495168148434	B8B7F2:OsI_24977
IPR000217	Tubulin	1	398	13	27810	0.170915387844437	0.245565196947081	5.37495168148434	B8AY97:OsI_19960
IPR023123	Tubulin, C-terminal	1	398	13	27810	0.170915387844437	0.245565196947081	5.37495168148434	B8AY97:OsI_19960
IPR029510	Aldehyde dehydrogenase, glutamic acid active site	1	398	13	27810	0.170915387844437	0.245565196947081	5.37495168148434	A2WS18:OsI_02656
IPR006634	TRAM/LAG1/CLN8 homology domain	1	398	13	27810	0.170915387844437	0.245565196947081	5.37495168148434	A2ZJD8:OsI_37934
IPR045010	Medium-chain dehydrogenase/reductase	1	398	13	27810	0.170915387844437	0.245565196947081	5.37495168148434	A2XV46:OsI_16484
IPR012951	Berberine/berberine-like	1	398	13	27810	0.170915387844437	0.245565196947081	5.37495168148434	A2YDY1:OsI_23321
IPR035985	Ubiquitin-activating enzyme	1	398	13	27810	0.170915387844437	0.245565196947081	5.37495168148434	B8BIM9:OsI_34806
IPR011037	Pyruvate kinase-like, insert domain superfamily	1	398	13	27810	0.170915387844437	0.245565196947081	5.37495168148434	B8BM17:OsI_37456
IPR000286	Histone deacetylase family	1	398	13	27810	0.170915387844437	0.245565196947081	5.37495168148434	B8ATS2:OsI_15792
IPR007123	Gelsolin-like domain	1	398	13	27810	0.170915387844437	0.245565196947081	5.37495168148434	B8BPD2:OsI_38153
IPR023828	Peptidase S8, subtilisin, Ser-active site	2	398	54	27810	0.180792334866569	0.258814800949957	2.58793969849246	B8AAU1:OsI_04057,B8AGD0:OsI_08378
IPR017850	Alkaline-phosphatase-like, core domain superfamily	1	398	14	27810	0.182786297497922	0.258814800949957	4.99102656137832	A2XP62:OsI_14367
IPR001753	Enoyl-CoA hydratase/isomerase	1	398	14	27810	0.182786297497922	0.258814800949957	4.99102656137832	B8AFN7:OsI_06722
IPR023801	Histone deacetylase domain	1	398	14	27810	0.182786297497922	0.258814800949957	4.99102656137832	B8ATS2:OsI_15792
IPR037138	Histone deacetylase domain superfamily	1	398	14	27810	0.182786297497922	0.258814800949957	4.99102656137832	B8ATS2:OsI_15792
IPR017975	Tubulin, conserved site	1	398	14	27810	0.182786297497922	0.258814800949957	4.99102656137832	B8AY97:OsI_19960
IPR016156	FAD/NAD-linked reductase, dimerisation domain superfamily	1	398	14	27810	0.182786297497922	0.258814800949957	4.99102656137832	A2XAX5:OsI_09408
IPR007502	Helicase-associated domain	1	398	14	27810	0.182786297497922	0.258814800949957	4.99102656137832	B8AMY3:OsI_11295
IPR031468	Synaptotagmin-like mitochondrial-lipid-binding domain	1	398	14	27810	0.182786297497922	0.258814800949957	4.99102656137832	B8AD26:OsI_00239
IPR017900	4Fe-4S ferredoxin, iron-sulphur binding, conserved site	1	398	14	27810	0.182786297497922	0.258814800949957	4.99102656137832	B8AFM4:OsI_06764
IPR008978	HSP20-like chaperone	2	398	55	27810	0.185947362631736	0.26290965744024	2.54088624942896	A2YBC0:OsI_22398,B8ANK0:OsI_12851
IPR035892	C2 domain superfamily	3	398	106	27810	0.194305873984005	0.267625976294824	1.97757656205556	A2Z9I2:OsI_34382,B8AD26:OsI_00239,B8ADH7:OsI_00588
IPR018456	PTR2 family proton/oligopeptide symporter, conserved site	1	398	15	27810	0.194487659334007	0.267625976294824	4.65829145728643	A2Z6J1:OsI_33271
IPR029068	Glyoxalase/Bleomycin resistance protein/Dihydroxybiphenyl dioxygenase	1	398	15	27810	0.194487659334007	0.267625976294824	4.65829145728643	B8B7F2:OsI_24977
IPR004360	Glyoxalase/fosfomycin resistance/dioxygenase domain	1	398	15	27810	0.194487659334007	0.267625976294824	4.65829145728643	B8B7F2:OsI_24977
IPR000023	Phosphofructokinase domain	1	398	15	27810	0.194487659334007	0.267625976294824	4.65829145728643	A2WLL3:PFK
IPR035966	Phosphofructokinase superfamily	1	398	15	27810	0.194487659334007	0.267625976294824	4.65829145728643	A2WLL3:PFK
IPR018316	Tubulin/FtsZ, 2-layer sandwich domain	1	398	15	27810	0.194487659334007	0.267625976294824	4.65829145728643	B8AY97:OsI_19960
IPR016160	Aldehyde dehydrogenase, cysteine active site	1	398	15	27810	0.194487659334007	0.267625976294824	4.65829145728643	A2WS18:OsI_02656
IPR044816	BURP domain-containing protein	1	398	15	27810	0.194487659334007	0.267625976294824	4.65829145728643	A2Y1M9:OsI_18912
IPR007052	CS domain	1	398	15	27810	0.194487659334007	0.267625976294824	4.65829145728643	B8ANK0:OsI_12851
IPR007728	Pre-SET domain	1	398	15	27810	0.194487659334007	0.267625976294824	4.65829145728643	B8BLA8:OsI_36654
IPR011709	DEAD-box helicase, OB fold	1	398	15	27810	0.194487659334007	0.267625976294824	4.65829145728643	B8AMY3:OsI_11295
IPR033140	Lipase, GDXG, putative serine active site	1	398	15	27810	0.194487659334007	0.267625976294824	4.65829145728643	A2XMR7:OsI_13838
IPR044880	NCX, central ion-binding domain superfamily	1	398	15	27810	0.194487659334007	0.267625976294824	4.65829145728643	A2X7R8:OsI_08262
IPR001206	Diacylglycerol kinase, catalytic domain	1	398	15	27810	0.194487659334007	0.267625976294824	4.65829145728643	A2XXZ4:OsI_17571
IPR023332	Proteasome alpha-type subunit	1	398	15	27810	0.194487659334007	0.267625976294824	4.65829145728643	A2Y9X7:OsI_021120
IPR000426	Proteasome alpha-subunit, N-terminal domain	1	398	15	27810	0.194487659334007	0.267625976294824	4.65829145728643	A2Y9X7:OsI_021120
IPR023631	Amidase signature domain	1	398	15	27810	0.194487659334007	0.267625976294824	4.65829145728643	B8BND4:OsI_37616
IPR017896	4Fe-4S ferredoxin-type, iron-sulphur binding domain	1	398	15	27810	0.194487659334007	0.267625976294824	4.65829145728643	B8AFM4:OsI_06764
IPR023696	Ureohydrolase domain superfamily	1	398	16	27810	0.206021888928721	0.280338976996324	4.36714824120603	B8ATS2:OsI_15792
IPR008280	Tubulin/FtsZ, C-terminal	1	398	16	27810	0.206021888928721	0.280338976996324	4.36714824120603	B8AY97:OsI_19960
IPR037103	Tubulin/FtsZ-like, C-terminal domain	1	398	16	27810	0.206021888928721	0.280338976996324	4.36714824120603	B8AY97:OsI_19960
IPR003008	Tubulin/FtsZ, GTPase domain	1	398	16	27810	0.206021888928721	0.280338976996324	4.36714824120603	B8AY97:OsI_19960
IPR000313	PWWP domain	1	398	16	27810	0.206021888928721	0.280338976996324	4.36714824120603	A2WRD3:OsI_02419
IPR006047	Glycosyl hydrolase, family 13, catalytic domain	1	398	16	27810	0.206021888928721	0.280338976996324	4.36714824120603	B8A8P2:OsI_03507
IPR004837	Sodium/calcium exchanger membrane region	1	398	16	27810	0.206021888928721	0.280338976996324	4.36714824120603	A2X7R8:OsI_08262
IPR043504	Peptidase S1, PA clan, chymotrypsin-like fold	1	398	16	27810	0.206021888928721	0.280338976996324	4.36714824120603	B8B4I3:OsI_22290
IPR029035	DHS-like NAD/FAD-binding domain superfamily	1	398	17	27810	0.217391367528648	0.292953608379985	4.11025716819391	A2XFI3:PDC2
IPR013328	6-phosphogluconate dehydrogenase, domain 2	1	398	17	27810	0.217391367528648	0.292953608379985	4.11025716819391	B8B0B8:OsI_22435
IPR001478	PDZ domain	1	398	17	27810	0.217391367528648	0.292953608379985	4.11025716819391	B8B4I3:OsI_22290
IPR032466	Metal-dependent hydrolase	1	398	17	27810	0.217391367528648	0.292953608379985	4.11025716819391	B8ARI0:OsI_17948
IPR036987	SRA-YDG superfamily	1	398	17	27810	0.217391367528648	0.292953608379985	4.11025716819391	B8BLA8:OsI_36654
IPR045246	Argonaute-like, PIWI domain	1	398	17	27810	0.217391367528648	0.292953608379985	4.11025716819391	B8AUX7:OsI_14737
IPR018333	Squalene cyclase	1	398	17	27810	0.217391367528648	0.292953608379985	4.11025716819391	B8B2E2:OsI_23002
IPR008914	Phosphatidylethanolamine-binding protein	1	398	18	27810	0.228598442537593	0.304693967747924	3.88190954773869	A2YDZ3:OsI_23336
IPR001858	Phosphatidylethanolamine-binding, conserved site	1	398	18	27810	0.228598442537593	0.304693967747924	3.88190954773869	A2YDZ3:OsI_23336
IPR004873	BURP domain	1	398	18	27810	0.228598442537593	0.304693967747924	3.88190954773869	A2Y1M9:OsI_18912
IPR003105	SRA-YDG	1	398	18	27810	0.228598442537593	0.304693967747924	3.88190954773869	B8BLA8:OsI_36654
IPR033138	Multicopper oxidases, conserved site	1	398	18	27810	0.228598442537593	0.304693967747924	3.88190954773869	A2Y9C5:LAC19
IPR014811	Argonaute, linker 1 domain	1	398	18	27810	0.228598442537593	0.304693967747924	3.88190954773869	B8AUX7:OsI_14737
IPR036928	Amidase signature (AS) superfamily	1	398	18	27810	0.228598442537593	0.304693967747924	3.88190954773869	B8BND4:OsI_37616
IPR027806	Harbinger transposase-derived nuclease domain	1	398	18	27810	0.228598442537593	0.304693967747924	3.88190954773869	B8AXG8:OsI_21220
IPR015421	Pyridoxal phosphate-dependent transferase, major domain	3	398	116	27810	0.231443726968543	0.30806610524287	1.80709582394732	B8A8V1:OsI_05038,B8AWY8:OsI_18110,B8B1P8:OsI_22884
IPR003593	AAA+ ATPase domain	6	398	288	27810	0.23238750909086	0.308901491675878	1.45571608040201	A2WPT2:OsI_01862,A2XXN8:OsI_17449,A2Y198:OsI_18778,B8A818:OsI_03378,B8AFM4:OsI_06764,B8B9F6:OsI_30227
IPR000209	Peptidase S8/S53 domain	2	398	64	27810	0.233079486491906	0.309400350954609	2.18357412060302	B8AAU1:OsI_04057,B8AGD0:OsI_08378
IPR031107	Small heat shock protein	1	398	19	27810	0.239645427996359	0.314695676280165	3.67759851891034	A2YBC0:OsI_22398
IPR003388	Reticulon	1	398	19	27810	0.239645427996359	0.314695676280165	3.67759851891034	B8A7Z9:OsI_03344
IPR035810	Phosphatidylethanolamine-binding protein, eukaryotic	1	398	19	27810	0.239645427996359	0.314695676280165	3.67759851891034	A2YDZ3:OsI_23336
IPR036910	High mobility group box domain superfamily	1	398	19	27810	0.239645427996359	0.314695676280165	3.67759851891034	A2Y138:OsI_18726
IPR004776	Membrane transport protein	1	398	19	27810	0.239645427996359	0.314695676280165	3.67759851891034	B8BD18:OsI_31863
IPR006015	Universal stress protein A family	1	398	19	27810	0.239645427996359	0.314695676280165	3.67759851891034	B8AJJ4:OsI_09119
IPR017438	Inorganic polyphosphate/ATP-NAD kinase, N-terminal	1	398	19	27810	0.239645427996359	0.314695676280165	3.67759851891034	A2XXZ4:OsI_17571
IPR032474	Protein argonaute, N-terminal	1	398	19	27810	0.239645427996359	0.314695676280165	3.67759851891034	B8AUX7:OsI_14737
IPR044174	Glycosyltransferase BC10-like	1	398	20	27810	0.250534605055747	0.326798810600086	3.49371859296482	B8B247:OsI_24353
IPR036525	Tubulin/FtsZ, GTPase domain superfamily	1	398	20	27810	0.250534605055747	0.326798810600086	3.49371859296482	B8AY97:OsI_19960
IPR004294	Carotenoid oxygenase	1	398	20	27810	0.250534605055747	0.326798810600086	3.49371859296482	B8B370:OsI_21783
IPR014718	Glycoside hydrolase-type carbohydrate-binding	1	398	20	27810	0.250534605055747	0.326798810600086	3.49371859296482	B8A982:OsI_05227
IPR003165	Piwi domain	1	398	20	27810	0.250534605055747	0.326798810600086	3.49371859296482	B8AUX7:OsI_14737
IPR015424	Pyridoxal phosphate-dependent transferase	3	398	122	27810	0.254311398391328	0.33128298163777	1.71822225883516	B8A8V1:OsI_05038,B8AWY8:OsI_18110,B8B1P8:OsI_22884
IPR036610	PEBP-like superfamily	1	398	21	27810	0.261268222442858	0.338091461359831	3.32735104091888	A2YDZ3:OsI_23336
IPR002562	3'-5' exonuclease domain	1	398	21	27810	0.261268222442858	0.338091461359831	3.32735104091888	A2WTG1:OsI_03144
IPR046527	PIR2-like, helical domain	1	398	21	27810	0.261268222442858	0.338091461359831	3.32735104091888	B8BJK8:OsI_35458
IPR006593	Cytochrome b561/ferric reductase transmembrane	1	398	21	27810	0.261268222442858	0.338091461359831	3.32735104091888	A2XLE6:OsI_13295
IPR018170	Aldo/keto reductase, conserved site	1	398	21	27810	0.261268222442858	0.338091461359831	3.32735104091888	A2YI35:OsI_24865
IPR036852	Peptidase S8/S53 domain superfamily	2	398	70	27810	0.264894922294106	0.342331136350981	1.99641062455133	B8AAU1:OsI_04057,B8AGD0:OsI_08378
IPR003613	U-box domain	2	398	71	27810	0.270204401260753	0.348731439936269	1.96829216505061	A2YBN3:OsI_22516,B8BA61:OsI_27581
IPR002328	Alcohol dehydrogenase, zinc-type, conserved site	1	398	22	27810	0.271848496920808	0.349468396699512	3.1761078117862	A2ZCK1:OSI9Ba083O10_092B13-3
IPR016064	NAD kinase/diacylglycerol kinase-like domain superfamily	1	398	22	27810	0.271848496920808	0.349468396699512	3.1761078117862	A2XXZ4:OsI_17571
IPR003100	PAZ domain	1	398	22	27810	0.271848496920808	0.349468396699512	3.1761078117862	B8AUX7:OsI_14737
IPR010989	SNARE	1	398	23	27810	0.282277613741936	0.36239846074359	3.0380161677955	B8AYQ7:OsI_20134
IPR025422	Transcription factor TGA like domain	1	398	24	27810	0.292557727094609	0.372173046056553	2.91143216080402	A2WKY1:OsI_00493
IPR006594	LIS1 homology motif	1	398	24	27810	0.292557727094609	0.372173046056553	2.91143216080402	B8A8Z0:OsI_02169
IPR034741	Terpene cyclase-like 1, C-terminal domain	1	398	24	27810	0.292557727094609	0.372173046056553	2.91143216080402	B8ASB5:OsI_15396
IPR005821	Ion transport domain	1	398	24	27810	0.292557727094609	0.372173046056553	2.91143216080402	B8A7K5:OsI_03262
IPR036085	PAZ domain superfamily	1	398	24	27810	0.292557727094609	0.372173046056553	2.91143216080402	B8AUX7:OsI_14737
IPR001487	Bromodomain	1	398	24	27810	0.292557727094609	0.372173046056553	2.91143216080402	A2YCS2:OsI_22908
IPR036427	Bromodomain-like superfamily	1	398	24	27810	0.292557727094609	0.372173046056553	2.91143216080402	A2YCS2:OsI_22908
IPR012337	Ribonuclease H-like superfamily	5	398	253	27810	0.296662046937331	0.376482096462293	1.38091643990705	A2WTG1:OsI_03144,B8AUX7:OsI_14737,B8AYE9:OsI_18577,B8B388:OsI_21820,B8BHA5:OsI_33899
IPR011993	PH-like domain superfamily	2	398	76	27810	0.29671567479628	0.376482096462293	1.83879925945517	A2Y138:OsI_18726,B8BH86:OsI_33873
IPR046533	Protein of unknown function DUF6598	2	398	77	27810	0.302003733000881	0.382078899807741	1.81491874959212	B8BIM9:OsI_34806,B8BMA3:OsI_38587
IPR006564	Zinc finger, PMZ-type	2	398	77	27810	0.302003733000881	0.382078899807741	1.81491874959212	A2ZMD0:OsI_38982,B8B6D6:OsI_26089
IPR033443	Pentacotripeptide-repeat region of PRORP	1	398	25	27810	0.302690960543696	0.382078899807741	2.79497487437186	B8AQT7:OsI_10529
IPR000086	NUDIX hydrolase domain	1	398	25	27810	0.302690960543696	0.382078899807741	2.79497487437186	A2YUP1:OsI_29046
IPR018181	Heat shock protein 70, conserved site	1	398	26	27810	0.312679407464826	0.393163167430033	2.68747584074217	A2XF47:OsI_10990
IPR001353	Proteasome, subunit alpha/beta	1	398	26	27810	0.312679407464826	0.393163167430033	2.68747584074217	A2Y9X7:OsI_021120
IPR021720	Malectin domain	1	398	26	27810	0.312679407464826	0.393163167430033	2.68747584074217	B8B033:OsI_19211
IPR001220	Legume lectin domain	2	398	80	27810	0.317822868593063	0.399116892821879	1.74685929648241	A2XEQ1:OsI_10814,B8ADU5:OsI_06291
IPR033905	Secretory peroxidase	3	398	139	27810	0.320379859613337	0.401811454226226	1.50807996818626	A2XUE8:OsI_16228,A2ZHD9:OsI_37207,B8AVM7:OsI_17703
IPR018957	Zinc finger, C3HC4 RING-type	1	398	27	27810	0.322525131472493	0.401922262051818	2.58793969849246	A2ZAC2:BRE1B
IPR044814	Terpene cyclases, class 1, plant	1	398	27	27810	0.322525131472493	0.401922262051818	2.58793969849246	B8ASB5:OsI_15396
IPR046450	PA domain superfamily	1	398	27	27810	0.322525131472493	0.401922262051818	2.58793969849246	A2XB63:OsI_09503
IPR000408	Regulator of chromosome condensation, RCC1	1	398	27	27810	0.322525131472493	0.401922262051818	2.58793969849246	B8A8Z3:OsI_03583
IPR029006	ADF-H/Gelsolin-like domain superfamily	1	398	27	27810	0.322525131472493	0.401922262051818	2.58793969849246	B8BPD2:OsI_38153
IPR013766	Thioredoxin domain	2	398	81	27810	0.323078044583563	0.402098407080435	1.72529313232831	A2Z410:OsI_32377,P0C5C8:OsI_27030
IPR019793	Peroxidases heam-ligand binding site	3	398	142	27810	0.332113861934762	0.409834435612042	1.47621912378795	A2XUE8:OsI_16228,A2ZHD9:OsI_37207,B8AVM7:OsI_17703
IPR033734	Jacalin-like lectin domain, plant	1	398	28	27810	0.332230166842105	0.409834435612042	2.49551328068916	A2XHP8:OsI_11938
IPR002123	Phospholipid/glycerol acyltransferase	1	398	28	27810	0.332230166842105	0.409834435612042	2.49551328068916	B8ACG2:OsI_04478
IPR023753	FAD/NAD(P)-binding domain	1	398	28	27810	0.332230166842105	0.409834435612042	2.49551328068916	A2XAX5:OsI_09408
IPR025660	Cysteine peptidase, histidine active site	1	398	28	27810	0.332230166842105	0.409834435612042	2.49551328068916	A2XPL6:OsI_14580
IPR036034	PDZ superfamily	1	398	28	27810	0.332230166842105	0.409834435612042	2.49551328068916	B8B4I3:OsI_22290
IPR015797	NUDIX hydrolase-like domain superfamily	1	398	28	27810	0.332230166842105	0.409834435612042	2.49551328068916	A2YUP1:OsI_29046
IPR002913	START domain	1	398	29	27810	0.341796518926075	0.421103655726072	2.40946109859643	B8BH86:OsI_33873
IPR018289	MULE transposase domain	2	398	86	27810	0.349184208549644	0.429663692384133	1.62498539207666	A2ZMD0:OsI_38982,B8B6D6:OsI_26089
IPR000717	Proteasome component (PCI) domain	1	398	30	27810	0.351226164564008	0.430009978419845	2.32914572864322	B8B6V6:OsI_24739
IPR001179	FKBP-type peptidyl-prolyl cis-trans isomerase domain	1	398	30	27810	0.351226164564008	0.430009978419845	2.32914572864322	B8AAA2:OsI_02448
IPR029062	Class I glutamine amidotransferase-like	1	398	30	27810	0.351226164564008	0.430009978419845	2.32914572864322	A2WXS1:OsI_04723
IPR002937	Amine oxidase	1	398	30	27810	0.351226164564008	0.430009978419845	2.32914572864322	B8BAN0:Hd18
IPR043129	ATPase, nucleotide binding domain	2	398	87	27810	0.354366369368725	0.43331156805162	1.60630739906429	A2WLE4:OsI_00654,A2XF47:OsI_10990
IPR001594	Palmitoyltransferase, DHHC domain	1	398	31	27810	0.360521052487101	0.439188364438776	2.25401199546118	B8B9F6:OsI_30227
IPR009091	Regulator of chromosome condensation 1/beta-lactamase-inhibitor protein II	1	398	31	27810	0.360521052487101	0.439188364438776	2.25401199546118	B8A8Z3:OsI_03583
IPR001849	Pleckstrin homology domain	1	398	31	27810	0.360521052487101	0.439188364438776	2.25401199546118	B8BH86:OsI_33873
IPR023213	Chloramphenicol acetyltransferase-like domain superfamily	3	398	151	27810	0.36723368030138	0.44680859981874	1.38823255349596	A2YGW2:OsI_24425,A2Z4E7:OsI_32524,A2ZEK3:OsI_36216
IPR003406	Glycosyl transferase, family 14	1	398	32	27810	0.369683103716812	0.447559346135471	2.18357412060302	B8B247:OsI_24353
IPR008991	Translation protein SH3-like domain superfamily	1	398	32	27810	0.369683103716812	0.447559346135471	2.18357412060302	B8BJ02:OsI_35032
IPR000528	Plant non-specific lipid-transfer protein/Par allergen	1	398	32	27810	0.369683103716812	0.447559346135471	2.18357412060302	B8AQK4:OsI_11843
IPR001229	Jacalin-like lectin domain	1	398	32	27810	0.369683103716812	0.447559346135471	2.18357412060302	A2XHP8:OsI_11938
IPR000109	Proton-dependent oligopeptide transporter family	2	398	91	27810	0.374942437413486	0.453364803654673	1.5357004804241	A2Z6J1:OsI_33271,B8AYJ3:OsI_20070
IPR036404	Jacalin-like lectin domain superfamily	1	398	33	27810	0.378714211957892	0.457152609210636	2.11740520785747	A2XHP8:OsI_11938
IPR036388	Winged helix-like DNA-binding domain superfamily	9	398	545	27810	0.379010863316904	0.457152609210636	1.15388870960306	A2XHD2:OsI_11815,A2YRN4:OsI_27977,A2YZ58:OsI_30626,A2ZCU1:OsI_35606,B8AUA3:OsI_14607,B8B6V6:OsI_24739,B8BAN0:Hd18,B8BIH4:OsI_36976,B8BMR1:OsI_38907
IPR007527	Zinc finger, SWIM-type	2	398	92	27810	0.380045257028687	0.457835038368714	1.51900808389775	A2ZMD0:OsI_38982,B8B6D6:OsI_26089
IPR039421	Type 1 protein exporter	1	398	34	27810	0.387616243985855	0.465234730189411	2.05512858409696	B8A818:OsI_03378
IPR046357	Peptidyl-prolyl cis-trans isomerase domain superfamily	1	398	34	27810	0.387616243985855	0.465234730189411	2.05512858409696	B8AAA2:OsI_02448
IPR005150	Cellulose synthase	1	398	34	27810	0.387616243985855	0.465234730189411	2.05512858409696	B8B5I2:OsI_25789
IPR036188	FAD/NAD(P)-binding domain superfamily	3	398	157	27810	0.390479854981963	0.468096709591875	1.33517908011395	A2XAX5:OsI_09408,A2XE79:OsI_10630,B8BAN0:Hd18
IPR022357	Major intrinsic protein, conserved site	1	398	35	27810	0.396391040028973	0.474019640279445	1.99641062455133	A2YKV0:OsI_25843
IPR043325	Alpha-Amylase Inhibitors (AAI), Lipid Transfer (LT) and Seed Storage (SS) Protein	1	398	35	27810	0.396391040028973	0.474019640279445	1.99641062455133	B8AQK4:OsI_11843
IPR036282	Glutathione S-transferase, C-terminal domain superfamily	2	398	96	27810	0.400274936594186	0.47807898906176	1.45571608040201	A2Z6H7:OsI_33261,A2Z9J9:OsI_34399
IPR029058	Alpha/Beta hydrolase fold	7	398	423	27810	0.402431112112134	0.479666041963052	1.15631348230514	A2WTA0:OsI_03088,A2XMR7:OsI_13838,A2Z798:OsI_33574,A2ZIE5:OsI_37591,B8ACU7:OsI_00077,B8AE18:OsI_09216,B8BFE4:OsI_31501
IPR029063	S-adenosyl-L-methionine-dependent methyltransferase superfamily	5	398	291	27810	0.403670633509247	0.479666041963052	1.20059058177485	A2XNY5:OsI_14284,A2XPW5:OsI_14679,B8AJI6:OsI_09172,B8AWY8:OsI_18110,B8B133:OsI_22715
IPR006094	FAD linked oxidase, N-terminal	1	398	36	27810	0.405040414144849	0.479666041963052	1.94095477386935	A2YDY1:OsI_23321
IPR039417	Papain-like cysteine endopeptidase	1	398	36	27810	0.405040414144849	0.479666041963052	1.94095477386935	A2XPL6:OsI_14580
IPR019780	Germin, manganese binding site	1	398	36	27810	0.405040414144849	0.479666041963052	1.94095477386935	A2XXL8:OsI_17426
IPR043519	Nucleotidyltransferase superfamily	1	398	36	27810	0.405040414144849	0.479666041963052	1.94095477386935	A2YE24:OsI_23369
IPR023210	NADP-dependent oxidoreductase domain	1	398	36	27810	0.405040414144849	0.479666041963052	1.94095477386935	A2YI35:OsI_24865
IPR020904	Short-chain dehydrogenase/reductase, conserved site	1	398	37	27810	0.413566154591683	0.48857815361073	1.88849653673774	A2XT35:OsI_15772
IPR036812	NADP-dependent oxidoreductase domain superfamily	1	398	37	27810	0.413566154591683	0.48857815361073	1.88849653673774	A2YI35:OsI_24865
IPR015422	Pyridoxal phosphate-dependent transferase, small domain	2	398	99	27810	0.415242425214957	0.489966001733108	1.41160347190498	B8A8V1:OsI_05038,B8B1P8:OsI_22884
IPR034294	Aquaporin transporter	1	398	38	27810	0.421970024194265	0.497303635268753	1.83879925945517	A2YKV0:OsI_25843
IPR006016	UspA	1	398	39	27810	0.430253760704803	0.506455330371799	1.79165056049478	B8AJJ4:OsI_09119
IPR000823	Plant peroxidase	3	398	168	27810	0.432488367055739	0.508473086177445	1.24775664034458	A2XUE8:OsI_16228,A2ZHD9:OsI_37207,B8AVM7:OsI_17703
IPR005225	Small GTP-binding protein domain	2	398	103	27810	0.434902932284508	0.510697313511977	1.35678391959799	A2WUL5:OsI_03568,A2X5F3:OsI_07431
IPR023271	Aquaporin-like	1	398	40	27810	0.43841907715864	0.512362964574152	1.74685929648241	A2YKV0:OsI_25843
IPR000425	Major intrinsic protein	1	398	40	27810	0.43841907715864	0.512362964574152	1.74685929648241	A2YKV0:OsI_25843
IPR039203	Disease resistance protein, RPW8-like	1	398	40	27810	0.43841907715864	0.512362964574152	1.74685929648241	B8AND3:OsI_09987
IPR003137	PA domain	1	398	40	27810	0.43841907715864	0.512362964574152	1.74685929648241	A2XB63:OsI_09503
IPR042197	Apoptotic protease-activating factors, helical domain	5	398	305	27810	0.44296903737175	0.517061827374193	1.14548150589011	A2XHD2:OsI_11815,A2YRN4:OsI_27977,A2YZ58:OsI_30626,A2ZCU1:OsI_35606,B8BIH4:OsI_36976
IPR001929	Germin	1	398	41	27810	0.44646766222493	0.519284411897329	1.70425297217796	A2XXL8:OsI_17426
IPR034197	Cucumisin-like catalytic domain	1	398	41	27810	0.44646766222493	0.519284411897329	1.70425297217796	B8AAU1:OsI_04057
IPR045069	Multidrug and toxic compound extrusion family, eukaryotic	1	398	41	27810	0.44646766222493	0.519284411897329	1.70425297217796	A2XIQ9:OsI_12317
IPR007493	Protein of unknown function DUF538	1	398	42	27810	0.454401180552362	0.526007053791063	1.66367552045944	A2YHP0:OsI_24711
IPR013128	Peptidase C1A	1	398	42	27810	0.454401180552362	0.526007053791063	1.66367552045944	A2XPL6:OsI_14580
IPR001214	SET domain	1	398	42	27810	0.454401180552362	0.526007053791063	1.66367552045944	B8BLA8:OsI_36654
IPR020845	AMP-binding, conserved site	1	398	42	27810	0.454401180552362	0.526007053791063	1.66367552045944	B8A6V4:OsI_03121
IPR002068	Alpha crystallin/Hsp20 domain	1	398	43	27810	0.462221273109988	0.531452400837715	1.62498539207666	A2YBC0:OsI_22398
IPR024752	Myb/SANT-like domain	1	398	43	27810	0.462221273109988	0.531452400837715	1.62498539207666	B8BIH4:OsI_36976
IPR036758	At5g01610-like superfamily	1	398	43	27810	0.462221273109988	0.531452400837715	1.62498539207666	A2YHP0:OsI_24711
IPR004853	Sugar phosphate transporter domain	1	398	43	27810	0.462221273109988	0.531452400837715	1.62498539207666	B8AFF6:OsI_08063
IPR037176	Osmotin/thaumatin-like superfamily	1	398	43	27810	0.462221273109988	0.531452400837715	1.62498539207666	A2YLZ4:OsI_26249
IPR036397	Ribonuclease H superfamily	3	398	176	27810	0.46236902836444	0.531452400837715	1.19104042941983	A2WTG1:OsI_03144,B8AUX7:OsI_14737,B8BHA5:OsI_33899
IPR011043	Galactose oxidase/kelch, beta-propeller	1	398	44	27810	0.469929557523221	0.538874621713834	1.5880539058931	B8AXJ2:OsI_21216
IPR001938	Thaumatin family	1	398	44	27810	0.469929557523221	0.538874621713834	1.5880539058931	A2YLZ4:OsI_26249
IPR014756	Immunoglobulin E-set	1	398	45	27810	0.477527628405082	0.546600745711848	1.55276381909548	B8BBJ9:OsI_29539
IPR011676	Domain of unknown function DUF1618	2	398	112	27810	0.47778611754137	0.546600745711848	1.24775664034458	A2X022:OsI_05560,A2XSL8:OsI_15608
IPR002016	Haem peroxidase	3	398	181	27810	0.480695589430039	0.549286071196664	1.15813876009884	A2XUE8:OsI_16228,A2ZHD9:OsI_37207,B8AVM7:OsI_17703
IPR004864	Late embryogenesis abundant protein, LEA_2 subgroup	1	398	46	27810	0.485017057682762	0.55293076470952	1.51900808389775	A2XYZ1:OsI_17924
IPR011042	Six-bladed beta-propeller, TolB-like	1	398	46	27810	0.485017057682762	0.55293076470952	1.51900808389775	A2YP40:OsI_27029
IPR000608	Ubiquitin-conjugating enzyme E2	1	398	47	27810	0.492399394919552	0.55938861492605	1.48668876296375	A2XZ50:OsI_17988
IPR029045	ClpP/crotonase-like domain superfamily	1	398	47	27810	0.492399394919552	0.55938861492605	1.48668876296375	B8AFN7:OsI_06722
IPR000668	Peptidase C1A, papain C-terminal	1	398	47	27810	0.492399394919552	0.55938861492605	1.48668876296375	A2XPL6:OsI_14580
IPR010255	Haem peroxidase superfamily	3	398	186	27810	0.498723437920806	0.564374122285187	1.12700599773059	A2XUE8:OsI_16228,A2ZHD9:OsI_37207,B8AVM7:OsI_17703
IPR007125	Histone H2A/H2B/H3	1	398	48	27810	0.499676167632228	0.564374122285187	1.45571608040201	A2Y533:OsI_019426
IPR044859	Allene oxide cyclase/Dirigent protein	1	398	48	27810	0.499676167632228	0.564374122285187	1.45571608040201	A2YP37:OsI_27026
IPR042099	ANL, N-terminal domain	1	398	48	27810	0.499676167632228	0.564374122285187	1.45571608040201	B8A6V4:OsI_03121
IPR046341	SET domain superfamily	1	398	48	27810	0.499676167632228	0.564374122285187	1.45571608040201	B8BLA8:OsI_36654
IPR036855	Zinc finger, CCCH-type superfamily	1	398	49	27810	0.50684888160393	0.571814500377643	1.42600758896523	B8AGT0:OsI_08459
IPR038005	Virus X resistance protein-like, coiled-coil domain	3	398	189	27810	0.509387505992882	0.574015678610203	1.10911701363963	A2YRN4:OsI_27977,A2YZ58:OsI_30626,A2ZCU1:OsI_35606
IPR041569	AAA ATPase, AAA+ lid domain	1	398	50	27810	0.51391902119262	0.577789279292508	1.39748743718593	B8B9F6:OsI_30227
IPR002921	Fungal lipase-like domain	1	398	50	27810	0.51391902119262	0.577789279292508	1.39748743718593	A2WTA0:OsI_03088
IPR013201	Cathepsin propeptide inhibitor domain (I29)	1	398	51	27810	0.520888049635176	0.582274169901106	1.3700857227313	A2XPL6:OsI_14580
IPR010259	Peptidase S8 propeptide/proteinase inhibitor I9	1	398	51	27810	0.520888049635176	0.582274169901106	1.3700857227313	B8AAU1:OsI_04057
IPR037045	Peptidase S8 propeptide/proteinase inhibitor I9 superfamily	1	398	51	27810	0.520888049635176	0.582274169901106	1.3700857227313	B8AAU1:OsI_04057
IPR004140	Exocyst complex component Exo70	1	398	51	27810	0.520888049635176	0.582274169901106	1.3700857227313	B8B237:OsI_24332
IPR000873	AMP-dependent synthetase/ligase	1	398	51	27810	0.520888049635176	0.582274169901106	1.3700857227313	B8A6V4:OsI_03121
IPR019786	Zinc finger, PHD-type, conserved site	1	398	52	27810	0.527757409347168	0.588606151749067	1.34373792037109	A2XCE0:OsI_09971
IPR046364	Exocyst complex subunit Exo70, C-terminal	1	398	52	27810	0.527757409347168	0.588606151749067	1.34373792037109	B8B237:OsI_24332
IPR000222	PPM-type phosphatase, divalent cation binding	1	398	53	27810	0.534528522218406	0.594123283512381	1.31838437470371	Q5MFV5:BIPP2C2
IPR004332	Transposase, MuDR, plant	1	398	53	27810	0.534528522218406	0.594123283512381	1.31838437470371	A2ZMD0:OsI_38982
IPR045074	Glutathione S-transferases Tau, C-terminal alpha helical domain, plant	1	398	53	27810	0.534528522218406	0.594123283512381	1.31838437470371	A2Z9J9:OsI_34399
IPR019794	Peroxidase, active site	2	398	125	27810	0.536085921131889	0.595177210165745	1.11798994974874	A2XUE8:OsI_16228,B8AVM7:OsI_17703
IPR044974	Disease resistance protein, plants	6	398	411	27810	0.537289615955352	0.595836498057184	1.02006382276345	A2XHD2:OsI_11815,A2YRN4:OsI_27977,A2YZ58:OsI_30626,A2ZCU1:OsI_35606,B8BIH4:OsI_36976,B8BMR1:OsI_38907
IPR008979	Galactose-binding-like domain superfamily	1	398	55	27810	0.547781594113041	0.606095829499933	1.27044312471448	B8A982:OsI_05227
IPR004265	Dirigent protein	1	398	55	27810	0.547781594113041	0.606095829499933	1.27044312471448	A2YP37:OsI_27026
IPR045073	Glutathione S-transferase Omega/Tau-like	1	398	56	27810	0.554266296888865	0.612577117715409	1.24775664034458	A2Z9J9:OsI_34399
IPR041469	Subtilisin-like protease, fibronectin type-III domain	1	398	57	27810	0.560658240891108	0.618242778048095	1.22586617297011	B8AAU1:OsI_04057
IPR009003	Peptidase S1, PA clan	1	398	57	27810	0.560658240891108	0.618242778048095	1.22586617297011	B8B4I3:OsI_22290
IPR039391	Phytocyanin	1	398	58	27810	0.56695874966945	0.624485567561503	1.20473054929822	A2YTB2:OsI_28556
IPR003245	Phytocyanin domain	1	398	59	27810	0.573169127935217	0.629198020216524	1.1843113874457	A2YTB2:OsI_28556
IPR004330	FAR1 DNA binding domain	1	398	59	27810	0.573169127935217	0.629198020216524	1.1843113874457	B8B6D6:OsI_26089
IPR002528	Multi antimicrobial extrusion protein	1	398	59	27810	0.573169127935217	0.629198020216524	1.1843113874457	A2XIQ9:OsI_12317
IPR016135	Ubiquitin-conjugating enzyme/RWD-like	1	398	60	27810	0.579290661828834	0.634492126240775	1.16457286432161	A2XZ50:OsI_17988
IPR023393	START-like domain superfamily	1	398	60	27810	0.579290661828834	0.634492126240775	1.16457286432161	B8BH86:OsI_33873
IPR019787	Zinc finger, PHD-finger	1	398	62	27810	0.591272249785147	0.64616665328869	1.12700599773059	A2XCE0:OsI_09971
IPR005202	Transcription factor GRAS	1	398	62	27810	0.591272249785147	0.64616665328869	1.12700599773059	A2WXM2:OsI_04673
IPR003960	ATPase, AAA-type, conserved site	1	398	63	27810	0.59713478562865	0.650390953800659	1.10911701363963	B8B9F6:OsI_30227
IPR045051	Subtilisin-like protease	1	398	63	27810	0.59713478562865	0.650390953800659	1.10911701363963	B8AAU1:OsI_04057
IPR022059	Protein of unknown function DUF3615	1	398	63	27810	0.59713478562865	0.650390953800659	1.10911701363963	B8BJK8:OsI_35458
IPR013094	Alpha/beta hydrolase fold-3	1	398	66	27810	0.61422388297399	0.668259168892638	1.05870260392873	A2XMR7:OsI_13838
IPR006045	Cupin 1	1	398	69	27810	0.630589823729884	0.685301732796548	1.01267205593183	A2XXL8:OsI_17426
IPR001611	Leucine-rich repeat	8	398	606	27810	0.640228095596409	0.695003165997435	0.922433951937907	A2WMC7:OsI_00997,A2ZEN8:OsI_36252,A2ZEP1:OsI_36255,B8ARZ7:OsI_15261,B8AWC7:OsI_19395,B8B033:OsI_19211,B8B370:OsI_21783,B8BIH4:OsI_36976
IPR016159	Cullin repeat-like-containing domain superfamily	1	398	71	27810	0.64111382624589	0.695192240002481	0.984146082525303	B8B237:OsI_24332
IPR000571	Zinc finger, CCCH-type	1	398	72	27810	0.646263135779548	0.699223791424827	0.970477386934673	B8AGT0:OsI_08459
IPR000225	Armadillo	1	398	72	27810	0.646263135779548	0.699223791424827	0.970477386934673	A2YBN3:OsI_22516
IPR013783	Immunoglobulin-like fold	1	398	76	27810	0.66613382655042	0.718686556590391	0.919399629727585	B8A982:OsI_05227
IPR036390	Winged helix DNA-binding domain superfamily	2	398	159	27810	0.666458567319237	0.718686556590391	0.878922916469138	B8AUA3:OsI_14607,B8B6V6:OsI_24739
IPR013320	Concanavalin A-like lectin/glucanase domain superfamily	2	398	159	27810	0.666458567319237	0.718686556590391	0.878922916469138	A2XEQ1:OsI_10814,B8ADU5:OsI_06291
IPR001965	Zinc finger, PHD-type	1	398	77	27810	0.670925011991861	0.722705332652754	0.907459374796058	A2XCE0:OsI_09971
IPR031052	FHY3/FAR1 family	1	398	78	27810	0.675647611250045	0.726990876862659	0.895825280247391	B8B6D6:OsI_26089
IPR029044	Nucleotide-diphospho-sugar transferases	2	398	164	27810	0.682923859052758	0.734011672491248	0.852126486088981	B8AGC9:OsI_08377,B8B5I2:OsI_25789
IPR036163	Heavy metal-associated domain superfamily	1	398	81	27810	0.689413616158435	0.738436111192494	0.862646566164154	B8AQL4:OsI_11856
IPR026961	PGG domain	1	398	81	27810	0.689413616158435	0.738436111192494	0.862646566164154	A2X427:OsI_06959
IPR002902	Gnk2-homologous domain	1	398	81	27810	0.689413616158435	0.738436111192494	0.862646566164154	B8B703:OsI_26352
IPR002182	NB-ARC	6	398	482	27810	0.690063633079578	0.738436111192494	0.869805458829417	A2XHD2:OsI_11815,A2YRN4:OsI_27977,A2YZ58:OsI_30626,A2ZCU1:OsI_35606,B8BIH4:OsI_36976,B8BMR1:OsI_38907
IPR036875	Zinc finger, CCHC-type superfamily	1	398	82	27810	0.693871525955721	0.740887957222666	0.852126486088981	A2ZCE7:OsI_35453
IPR038408	Gnk2-homologous domain superfamily	1	398	82	27810	0.693871525955721	0.740887957222666	0.852126486088981	B8B703:OsI_26352
IPR017907	Zinc finger, RING-type, conserved site	1	398	83	27810	0.698265608928514	0.743953653133215	0.841859901919235	A2ZAC2:BRE1B
IPR015655	Protein phosphatase 2C family	1	398	83	27810	0.698265608928514	0.743953653133215	0.841859901919235	Q5MFV5:BIPP2C2
IPR002156	Ribonuclease H domain	1	398	84	27810	0.702596776658397	0.747752778644067	0.83183776022972	B8BHA5:OsI_33899
IPR006121	Heavy metal-associated domain, HMA	1	398	85	27810	0.706865927740052	0.75147770555172	0.822051433638782	B8AQL4:OsI_11856
IPR010987	Glutathione S-transferase, C-terminal-like	1	398	86	27810	0.711073947965821	0.755129616481095	0.812492696038331	A2Z9J9:OsI_34399
IPR009072	Histone-fold	1	398	87	27810	0.715221710507648	0.758611557669461	0.803153699532143	A2Y533:OsI_019426
IPR002885	Pentatricopeptide repeat	6	398	496	27810	0.715905686971589	0.758611557669461	0.845254498297941	A2X7J4:OsI_08180,A2XC93:OsI_09918,A2YJI4:OsI_25393,A2Z706:OsI_33477,B8AMY3:OsI_11295,B8AQT7:OsI_10529
IPR032867	DYW domain	1	398	88	27810	0.719310076096435	0.761393222476942	0.794026952946551	A2XC93:OsI_09918
IPR013210	Leucine-rich repeat-containing N-terminal, plant-type	4	398	343	27810	0.725658694531373	0.766541340057508	0.814861479408705	A2ZEN8:OsI_36252,A2ZEP1:OsI_36255,B8ARZ7:OsI_15261,B8AWC7:OsI_19395
IPR004827	Basic-leucine zipper domain	1	398	90	27810	0.727311998191719	0.766541340057508	0.776381909547739	B8ADU5:OsI_06291
IPR046347	Basic-leucine zipper domain superfamily	1	398	90	27810	0.727311998191719	0.766541340057508	0.776381909547739	B8ADU5:OsI_06291
IPR000626	Ubiquitin-like domain	1	398	90	27810	0.727311998191719	0.766541340057508	0.776381909547739	B8AKH2:OsI_12133
IPR036249	Thioredoxin-like superfamily	3	398	266	27810	0.735692244172107	0.774538063099298	0.788056825480787	A2Z410:OsI_32377,A2Z9J9:OsI_34399,P0C5C8:OsI_27030
IPR001932	PPM-type phosphatase-like domain	1	398	94	27810	0.742639611011195	0.780170860169826	0.743344381481877	Q5MFV5:BIPP2C2
IPR004045	Glutathione S-transferase, N-terminal	1	398	94	27810	0.742639611011195	0.780170860169826	0.743344381481877	A2Z9J9:OsI_34399
IPR011990	Tetratricopeptide-like helical domain superfamily	9	398	758	27810	0.759774211866752	0.797314076255442	0.829642937643362	A2X7J4:OsI_08180,A2XC93:OsI_09918,A2YJI4:OsI_25393,A2Z706:OsI_33477,A2ZH90:OsI_37152,B8AAA2:OsI_02448,B8AMY3:OsI_11295,B8AQT7:OsI_10529,B8BA61:OsI_27581
IPR044810	WRKY transcription factor, plant	1	398	99	27810	0.760596132896477	0.797320195107144	0.70580173595249	A2YNC1:OsI_26732
IPR036457	PPM-type phosphatase-like domain superfamily	1	398	100	27810	0.764034577525224	0.80006621890905	0.698743718592965	Q5MFV5:BIPP2C2
IPR044861	Isopenicillin N synthase-like, Fe(2+) 2OG dioxygenase domain	1	398	101	27810	0.767423759702956	0.801896270833998	0.69182546395343	B8BAH5:OsI_29117
IPR011011	Zinc finger, FYVE/PHD-type	1	398	101	27810	0.767423759702956	0.801896270833998	0.69182546395343	A2XCE0:OsI_09971
IPR036770	Ankyrin repeat-containing domain superfamily	2	398	195	27810	0.770617509638097	0.804373191150022	0.716660224197913	A2YLX7:LTD,B8B143:OsI_22737
IPR003959	ATPase, AAA-type, core	1	398	108	27810	0.789826577942447	0.822665849306792	0.646984924623116	B8B9F6:OsI_30227
IPR036576	WRKY domain superfamily	1	398	108	27810	0.789826577942447	0.822665849306792	0.646984924623116	A2YNC1:OsI_26732
IPR001623	DnaJ domain	1	398	109	27810	0.79284618020867	0.823178233861712	0.641049283112812	A2YH05:OsI_24470
IPR011051	RmlC-like cupin domain superfamily	1	398	109	27810	0.79284618020867	0.823178233861712	0.641049283112812	A2XXL8:OsI_17426
IPR045215	Pentatricopeptide repeat-containing protein At1g15510-like	1	398	109	27810	0.79284618020867	0.823178233861712	0.641049283112812	A2XC93:OsI_09918
IPR003657	WRKY domain	1	398	110	27810	0.795822506705076	0.825391283493481	0.635221562357241	A2YNC1:OsI_26732
IPR025315	Domain of unknown function DUF4220	1	398	114	27810	0.807307296838878	0.836414877000619	0.612933086485057	A2Y8L6:OsI_21397
IPR041118	Rx, N-terminal	4	398	390	27810	0.811367569027596	0.839731053961823	0.716660224197913	A2YRN4:OsI_27977,A2YZ58:OsI_30626,A2ZCU1:OsI_35606,B8BIJ4:OsI_37011
IPR005123	Oxoglutarate/iron-dependent dioxygenase	1	398	117	27810	0.815495943069324	0.843110620506592	0.59721685349826	B8BAH5:OsI_29117
IPR027443	Isopenicillin N synthase-like superfamily	1	398	118	27810	0.818147610084758	0.844957944030453	0.592155693722852	B8BAH5:OsI_29117
IPR036869	Chaperone J-domain superfamily	1	398	122	27810	0.828379525731876	0.854621749355906	0.572740752945053	A2YH05:OsI_24470
IPR016140	Bifunctional inhibitor/plant lipid transfer protein/seed storage helical domain	1	398	130	27810	0.847152518718834	0.873067521928588	0.537495168148434	B8AQK4:OsI_11843
IPR029071	Ubiquitin-like domain superfamily	1	398	132	27810	0.851516466077457	0.876640239576054	0.529351301964367	B8AKH2:OsI_12133
IPR019734	Tetratricopeptide repeat	1	398	133	27810	0.853651607579775	0.877913284847832	0.525371216987192	B8BA61:OsI_27581
IPR001650	Helicase, C-terminal	1	398	136	27810	0.859875019370386	0.883383694978829	0.513782146024239	B8AMY3:OsI_11295
IPR001480	Bulb-type lectin domain	1	398	138	27810	0.863876587829089	0.885632136735593	0.506336027965917	A2XRP4:OsI_15299
IPR036312	Bifunctional inhibitor/plant lipid transfer protein/seed storage helical domain superfamily	1	398	138	27810	0.863876587829089	0.885632136735593	0.506336027965917	B8AQK4:OsI_11843
IPR027417	P-loop containing nucleoside triphosphate hydrolase	17	398	1498	27810	0.867390076650442	0.887754540466745	0.792966836854499	A2WPT2:OsI_01862,A2WUL5:OsI_03568,A2X5F3:OsI_07431,A2XHD2:OsI_11815,A2XK54:OsI_12823,A2XXN8:OsI_17449,A2Y198:OsI_18778,A2YRN4:OsI_27977,A2YZ58:OsI_30626,A2ZCU1:OsI_35606,B8A818:OsI_03378,B8AFM4:OsI_06764,B8AMY3:OsI_11295,B8AND3:OsI_09987,B8B9F6:OsI_30227,B8BIH4:OsI_36976,B8BMR1:OsI_38907
IPR036426	Bulb-type lectin domain superfamily	1	398	140	27810	0.867764161868722	0.887754540466745	0.499102656137832	A2XRP4:OsI_15299
IPR014710	RmlC-like jelly roll fold	1	398	141	27810	0.869666216931109	0.888769763537336	0.495562920987918	A2XXL8:OsI_17426
IPR014001	Helicase superfamily 1/2, ATP-binding domain	1	398	145	27810	0.877005404997875	0.895333626627924	0.481892219719286	B8AMY3:OsI_11295
IPR032675	Leucine-rich repeat domain superfamily	15	398	1370	27810	0.8867915391406	0.904379	0.765047867072589	A2WMC7:OsI_00997,A2XEV1:COI2,A2XHD2:OsI_11815,A2YBV2:OsI_22581,A2YRN4:OsI_27977,A2YZ58:OsI_30626,A2ZCU1:OsI_35606,A2ZEN8:OsI_36252,A2ZEP1:OsI_36255,B8ARZ7:OsI_15261,B8AWC7:OsI_19395,B8B033:OsI_19211,B8B370:OsI_21783,B8BIH4:OsI_36976,B8BMR1:OsI_38907
IPR003441	NAC domain	1	398	153	27810	0.890470002322293	0.907183724993619	0.456695240910435	A2XNB9:SNAC1
IPR036093	NAC domain superfamily	1	398	154	27810	0.892046201442795	0.907842852926678	0.453729687398029	A2XNB9:SNAC1
IPR017441	Protein kinase, ATP binding site	9	398	915	27810	0.909808467801871	0.924956163415638	0.687288903534064	A2WMC7:OsI_00997,A2XEQ1:OsI_10814,A2XNC6:OsI_14061,B8ARZ7:OsI_15261,B8AWC7:OsI_19395,B8AXG7:OsI_19711,B8B370:OsI_21783,B8B703:OsI_26352,B8BHP5:OsI_34186
IPR008271	Serine/threonine-protein kinase, active site	11	398	1086	27810	0.911567156066287	0.925780781160875	0.707751464504845	A2WMC7:OsI_00997,A2WT32:OsI_03022,A2XEQ1:OsI_10814,A2XNC6:OsI_14061,B8ARZ7:OsI_15261,B8AWC7:OsI_19395,B8AXG7:OsI_19711,B8B033:OsI_19211,B8B370:OsI_21783,B8B703:OsI_26352,B8BHP5:OsI_34186
IPR002048	EF-hand domain	1	398	174	27810	0.919223179242622	0.932586756095578	0.401576849766072	B8A7K5:OsI_03262
IPR046848	E motif	1	398	178	27810	0.923777093633954	0.936234668548105	0.392552650894924	A2XC93:OsI_09918
IPR002110	Ankyrin repeat	1	398	184	27810	0.930132253486293	0.94169866492861	0.379752020974437	B8B143:OsI_22737
IPR011992	EF-hand domain pair	1	398	188	27810	0.934072547443973	0.944708984319629	0.371672190740939	B8A7K5:OsI_03262
IPR013083	Zinc finger, RING/FYVE/PHD-type	6	398	704	27810	0.939349576214743	0.949063635948091	0.595520214709913	A2XCE0:OsI_09971,A2Y4E4:OsI_19871,A2YBN3:OsI_22516,A2ZAC2:BRE1B,B8BA61:OsI_27581,B8BK45:OsI_35849
IPR001841	Zinc finger, RING-type	3	398	439	27810	0.951878731671346	0.960728843845976	0.477501402227539	A2Y4E4:OsI_19871,A2ZAC2:BRE1B,B8BK45:OsI_35849
IPR038765	Papain-like cysteine peptidase superfamily	1	398	213	27810	0.954141729131224	0.962019060228283	0.328048694175101	A2XPL6:OsI_14580
IPR000719	Protein kinase domain	13	398	1392	27810	0.964146501784453	0.971104260044753	0.652562380869867	A2WMC7:OsI_00997,A2WT32:OsI_03022,A2XEQ1:OsI_10814,A2XNC6:OsI_14061,A2Z154:OsI_31326,B8ARZ7:OsI_15261,B8AWC7:OsI_19395,B8AX83:OsI_21190,B8AXG7:OsI_19711,B8B033:OsI_19211,B8B370:OsI_21783,B8B703:OsI_26352,B8BHP5:OsI_34186
IPR011333	SKP1/BTB/POZ domain superfamily	1	398	240	27810	0.96902612732848	0.975013930380973	0.291143216080402	A2Z553:OsI_32780
IPR000504	RNA recognition motif domain	1	398	277	27810	0.981920734727763	0.985979571850938	0.252254050033561	A2XHA8:OsI_11785
IPR011009	Protein kinase-like domain superfamily	13	398	1489	27810	0.981942807994844	0.985979571850938	0.610051601189291	A2WMC7:OsI_00997,A2WT32:OsI_03022,A2XEQ1:OsI_10814,A2XNC6:OsI_14061,A2Z154:OsI_31326,B8ARZ7:OsI_15261,B8AWC7:OsI_19395,B8AX83:OsI_21190,B8AXG7:OsI_19711,B8B033:OsI_19211,B8B370:OsI_21783,B8B703:OsI_26352,B8BHP5:OsI_34186
IPR012677	Nucleotide-binding alpha-beta plait domain superfamily	1	398	311	27810	0.988983471093971	0.991936844484109	0.224676436846612	A2XHA8:OsI_11785
IPR035979	RNA-binding domain superfamily	1	398	317	27810	0.989906267525083	0.991936844484109	0.220423885991472	A2XHA8:OsI_11785
IPR003591	Leucine-rich repeat, typical subtype	1	398	328	27810	0.991402418908357	0.992418200075271	0.213031621522245	B8BIH4:OsI_36976
IPR009057	Homeobox-like domain superfamily	1	398	415	27810	0.997588348394667	0.997588348394667	0.168371980383847	B8BAN0:Hd18

## Sheet: DT_HY796-vs-CK_HY796
id	Term	ListHits	ListTotal	PopHits	PopTotal	p-value	q-value	Enrichment_score	Substances
IPR017853	Glycoside hydrolase superfamily	56	1431	308	27810	1.28891053576585e-16	2.54559830813756e-13	3.53344768439108	A2WTW8:OsI_03317,A2WUE0:OsI_03492,A2WX14:OsI_04451,A2WX73:OsI_04515,A2WYX5:OsI_05141,A2WYX6:OsI_05142,A2WYY7:OsI_05153,A2WYZ7:OsI_05162,A2WYZ8:OsI_05163,A2WZ06:OsI_05171,A2XEN9:OsI_10800,A2XGP4:OsI_11571,A2XM08:OsI_13515,A2XMT6:OsI_13858,A2XUQ3:OsI_16341,A2Y2C4:OsI_19156,A2Y2C9:OsI_19159,A2Y2D1:OsI_19161,A2Y3G6:OsI_19549,A2Y402:OsI_19732,A2YG59:OsI_24149,A2YJD0:OsI_25343,A2YJI5:OsI_25394,A2YMX9:O…
IPR001344	Chlorophyll A-B binding protein, plant and chromista	13	1431	16	27810	8.14996640145229e-15	8.04809182143414e-12	15.7900943396226	A2WS81:OsI_02717,A2WUJ5:OsI_03546,A2X218:OsI_06243,A2XJ35:OsI_012078,A2XU61:OsI_16135,A2YCB9:OsI_22755,A2YML1:OsI_26463,A2YMN1:OsI_26482,A2YMZ1:OsI_26600,A2YVI8:OsI_29348,A2ZD01:OsI_35663,B8AJ38:OsI_09055,B8BCF0:OsI_31519
IPR022796	Chlorophyll A-B binding protein	13	1431	23	27810	1.18603333808977e-11	7.808052809091e-09	10.9844134536505	A2WS81:OsI_02717,A2WUJ5:OsI_03546,A2X218:OsI_06243,A2XJ35:OsI_012078,A2XU61:OsI_16135,A2YCB9:OsI_22755,A2YML1:OsI_26463,A2YMN1:OsI_26482,A2YMZ1:OsI_26600,A2YVI8:OsI_29348,A2ZD01:OsI_35663,B8AJ38:OsI_09055,B8BCF0:OsI_31519
IPR001223	Glycoside hydrolase family 18, catalytic domain	14	1431	34	27810	4.51722889801938e-10	2.23038176839707e-07	8.00221975582686	A2WTW8:OsI_03317,A2WX14:OsI_04451,A2WX73:OsI_04515,A2Y2C4:OsI_19156,A2Y2C9:OsI_19159,A2Y2D1:OsI_19161,A2YX36:OsI_29899,A2Z7A0:OsI_33576,A2Z7A3:OsI_33579,A2Z7A7:OsI_33583,A2ZGY8:OsI_37037,A2ZGZ1:OsI_37040,A2ZGZ2:OsI_37041,A2ZGZ8:OsI_37046
IPR045074	Glutathione S-transferases Tau, C-terminal alpha helical domain, plant	16	1431	53	27810	5.4089597704157e-09	2.04536839502787e-06	5.86685653257387	A2WRC9:OsI_02415,A2WU01:OsI_03348,A2Z263:OsI_31697,A2Z6F5:OsI_33235,A2Z9J5:OsI_34395,A2Z9J9:OsI_34399,A2Z9K1:OsI_34411,A2Z9L2:OsI_34422,A2Z9L3:OsI_34423,A2Z9M2:OsI_34432,A2Z9M6:OsI_34436,B8A962:OsI_05201,B8BHY6:OsI_34392,B8BHY9:OsI_34397,Q6WSC2:gstu4,Q6WSC3:OsI_34420
IPR036291	NAD(P)-binding domain superfamily	54	1431	448	27810	6.2137774026163e-09	2.04536839502787e-06	2.34248652291105	A2WP38:OsI_01609,A2WP39:OsI_01610,A2WVZ2:OsI_04066,A2XDG3:OsI_10350,A2XMV1:GDH1,A2XT35:OsI_15772,A2XV46:OsI_16484,A2XVK6:OsI_16665,A2XW22:GDH2,A2XYC2:OsI_17701,A2XZ01:OsI_17934,A2Y861:OsI_21235,A2Y914:OsI_21549,A2YA29:OsI_21942,A2YFZ4:OsI_24036,A2YPN1:OsI_27230,A2YPN5:OsI_27235,A2YPV1:OsI_27304,A2YQW9:OsI_27695,A2YVQ8:OsI_29415,A2Z1W4:OsI_31597,A2Z839:OsI_33875,A2Z8Y6:OsI_34179,A2ZJ56:OsI_37858,B…
IPR001929	Germin	14	1431	41	27810	8.14311354483013e-09	2.29752132157707e-06	6.63598711458813	A2WNK8:OsI_01439,A2X5N7:OsI_07520,A2XKX3:OsI_13113,A2XKX4:oxo4,A2XN31:OsI_13961,A2XXL8:OsI_17426,A2YRY8:OsI_28084,A2YRZ1:OsI_28087,A2YRZ6:RGLP2,A2YRZ7:OsI_28093,A2YSN2:OsI_28330,A2YVX8:OsI_29483,A2ZI73:OsI_37517,B8APY0:OsI_13109
IPR019780	Germin, manganese binding site	13	1431	36	27810	1.27784631232155e-08	3.15468308354382e-06	7.01781970649895	A2WNK8:OsI_01439,A2XKX3:OsI_13113,A2XKX4:oxo4,A2XN31:OsI_13961,A2XXL8:OsI_17426,A2YRY8:OsI_28084,A2YRZ1:OsI_28087,A2YRZ6:RGLP2,A2YRZ7:OsI_28093,A2YSN2:OsI_28330,A2YVX8:OsI_29483,A2ZI73:OsI_37517,B8APY0:OsI_13109
IPR045321	Chitinase Cts1-like	11	1431	25	27810	1.47256758502085e-08	3.23146775601798e-06	8.55094339622642	A2WTW8:OsI_03317,A2WX14:OsI_04451,A2WX73:OsI_04515,A2Y2C4:OsI_19156,A2Y2C9:OsI_19159,A2Y2D1:OsI_19161,A2YX36:OsI_29899,A2ZGY8:OsI_37037,A2ZGZ1:OsI_37040,A2ZGZ2:OsI_37041,A2ZGZ8:OsI_37046
IPR045073	Glutathione S-transferase Omega/Tau-like	15	1431	56	27810	9.63725369615126e-08	1.90335760498987e-05	5.20553	A2WRC9:OsI_02415,A2WU01:OsI_03348,A2Z263:OsI_31697,A2Z9J5:OsI_34395,A2Z9J9:OsI_34399,A2Z9K1:OsI_34411,A2Z9L2:OsI_34422,A2Z9L3:OsI_34423,A2Z9M2:OsI_34432,A2Z9M6:OsI_34436,B8A962:OsI_05201,B8BHY6:OsI_34392,B8BHY9:OsI_34397,Q6WSC2:gstu4,Q6WSC3:OsI_34420
IPR004045	Glutathione S-transferase, N-terminal	19	1431	94	27810	2.62913079401281e-07	4.72048483470482e-05	3.92814130871136	A2WQ21:OsI_01955,A2WRC9:OsI_02415,A2WU01:OsI_03348,A2XFB0:OsI_11053,A2YY32:OsI_30255,A2Z263:OsI_31697,A2Z9J5:OsI_34395,A2Z9J9:OsI_34399,A2Z9K1:OsI_34411,A2Z9L2:OsI_34422,A2Z9L3:OsI_34423,A2Z9M2:OsI_34432,A2Z9M6:OsI_34436,B8A962:OsI_05201,B8AUC1:OsI_16033,B8BHY6:OsI_34392,B8BHY9:OsI_34397,Q6WSC2:gstu4,Q6WSC3:OsI_34420
IPR006045	Cupin 1	16	1431	69	27810	3.19629978486669e-07	5.26057672925976e-05	4.50642603226689	A2WNK8:OsI_01439,A2X5N7:OsI_07520,A2XKX3:OsI_13113,A2XKX4:oxo4,A2XN31:OsI_13961,A2XXL8:OsI_17426,A2YRY8:OsI_28084,A2YRZ1:OsI_28087,A2YRZ6:RGLP2,A2YRZ7:OsI_28093,A2YSN2:OsI_28330,A2YVX8:OsI_29483,A2Z3V0:OsI_32314,A2Z3V4:OsI_32318,A2ZI73:OsI_37517,B8APY0:OsI_13109
IPR036249	Thioredoxin-like superfamily	35	1431	266	27810	3.55588231037558e-07	5.40220581768598e-05	2.5571002979146	A2WQ21:OsI_01955,A2WRC9:OsI_02415,A2WTL1:OsI_03198,A2WU01:OsI_03348,A2WY84:OsI_04888,A2XA51:OsI_09125,A2XFB0:OsI_11053,A2XHT7:OsI_11974,A2XYX7:OsI_17911,A2Y1C0:OsI_18803,A2YA34:OsI_21947,A2YML6:OsI_26467,A2YY32:OsI_30255,A2Z263:OsI_31697,A2Z9J5:OsI_34395,A2Z9J9:OsI_34399,A2Z9K1:OsI_34411,A2Z9L2:OsI_34422,A2Z9L3:OsI_34423,A2Z9M2:OsI_34432,A2Z9M6:OsI_34436,A2ZIK9:OsI_37657,B8A962:OsI_05201,B8AEC5:O…
IPR000726	Glycoside hydrolase, family 19, catalytic	8	1431	16	27810	4.2811975947933e-07	6.03954660694055e-05	9.71698113207547	A2XC48:OsI_09869,A2XI16:OsI_12064,A2Y4F5:OsI_19883,A2Y4F6:OsI_19884,A2YH55:OsI_24518,A2Z2P0:OsI_31885,A2Z9V6:OsI_34517,Q7GC32:Cht4
IPR035995	Bowman-Birk type proteinase inhibitor	7	1431	12	27810	5.93367809445391e-07	7.0589882289798e-05	11.3364779874214	A2WK45:OsI_00194,A2WK47:OsI_00196,A2WK48:OsI_00197,A2WK50:RBBI3.3,A2WK53:OsI_00202,A2WK77:OsI_00226,B8AD05:OsI_00195
IPR000877	Proteinase inhibitor I12, Bowman-Birk	7	1431	12	27810	5.93367809445391e-07	7.0589882289798e-05	11.3364779874214	A2WK45:OsI_00194,A2WK47:OsI_00196,A2WK48:OsI_00197,A2WK50:RBBI3.3,A2WK53:OsI_00202,A2WK77:OsI_00226,B8AD05:OsI_00195
IPR017972	Cytochrome P450, conserved site	35	1431	272	27810	6.07609113380539e-07	7.0589882289798e-05	2.50069367369589	A2WS96:CYP72A31,A2WW37:OsI_04116,A2WZY4:OsI_05525,A2X697:OsI_07735,A2X6A0:OsI_07739,A2X6A2:OsI_07741,A2X6A3:OsI_07742,A2X6B1:OsI_07749,A2XE25:OsI_10573,A2XEJ7:OsI_10754,A2XH38:OsI_11713,A2XP35:OsI_14337,A2XPI4:OsI_14498,A2XQW5:OsI_15033,A2XQW8:OsI_15037,A2Y1X0:OsI_19002,A2Y375:OsI_19463,A2Y626:OsI_20449,A2Y8V1:OsI_21481,A2YCF0:OsI_22787,A2YE80:OsI_23423,A2YFG5:OsI_23850,A2YR83:OsI_27810,A2YZ86:Os…
IPR011051	RmlC-like cupin domain superfamily	20	1431	109	27810	6.64076269128447e-07	7.28639239738157e-05	3.56586463562403	A2WNK8:OsI_01439,A2X5N7:OsI_07520,A2XKX3:OsI_13113,A2XKX4:oxo4,A2XN31:OsI_13961,A2XXL8:OsI_17426,A2YRY8:OsI_28084,A2YRZ1:OsI_28087,A2YRZ6:RGLP2,A2YRZ7:OsI_28093,A2YSN2:OsI_28330,A2YVX8:OsI_29483,A2Z3V0:OsI_32314,A2Z3V4:OsI_32318,A2Z7C4:ARD1,A2ZI73:OsI_37517,B8APY0:OsI_13109,B8AUC7:OsI_16052,B8B6C9:OsI_26077,B8BA77:OsI_28981
IPR023346	Lysozyme-like domain superfamily	8	1431	18	27810	1.32679527514064e-06	0.000137916877284356	8.63731656184486	A2XC48:OsI_09869,A2XI16:OsI_12064,A2Y4F5:OsI_19883,A2Y4F6:OsI_19884,A2YH55:OsI_24518,A2Z2P0:OsI_31885,A2Z9V6:OsI_34517,Q7GC32:Cht4
IPR010987	Glutathione S-transferase, C-terminal-like	17	1431	86	27810	1.53720637383908e-06	0.00015179912941661	3.84159719175077	A2WQ21:OsI_01955,A2WRC9:OsI_02415,A2WU01:OsI_03348,A2Z263:OsI_31697,A2Z6F5:OsI_33235,A2Z9J5:OsI_34395,A2Z9J9:OsI_34399,A2Z9K1:OsI_34411,A2Z9L2:OsI_34422,A2Z9L3:OsI_34423,A2Z9M2:OsI_34432,A2Z9M6:OsI_34436,B8A962:OsI_05201,B8BHY6:OsI_34392,B8BHY9:OsI_34397,Q6WSC2:gstu4,Q6WSC3:OsI_34420
IPR036282	Glutathione S-transferase, C-terminal domain superfamily	18	1431	96	27810	1.71289670723321e-06	0.000160649126264268	3.6438679245283	A2WQ21:OsI_01955,A2WRC9:OsI_02415,A2WU01:OsI_03348,A2XFB0:OsI_11053,A2Z263:OsI_31697,A2Z6F5:OsI_33235,A2Z9J5:OsI_34395,A2Z9J9:OsI_34399,A2Z9K1:OsI_34411,A2Z9L2:OsI_34422,A2Z9L3:OsI_34423,A2Z9M2:OsI_34432,A2Z9M6:OsI_34436,B8A962:OsI_05201,B8BHY6:OsI_34392,B8BHY9:OsI_34397,Q6WSC2:gstu4,Q6WSC3:OsI_34420
IPR044965	Glycoside hydrolase family 17, plant	15	1431	69	27810	1.78950925458931e-06	0.000160649126264268	4.2247744052502	A2WUE0:OsI_03492,A2WYX5:OsI_05141,A2WYX6:OsI_05142,A2WYY7:OsI_05153,A2WYZ7:OsI_05162,A2WYZ8:OsI_05163,A2WZ06:OsI_05171,A2XMT6:OsI_13858,A2Y402:OsI_19732,B8ACI6:OsI_04517,B8B6Z0:OsI_26335,B8B6Z4:OsI_26341,B8B6Z6:OsI_26343,B8B6Z9:OsI_26347,B8BDN6:OsI_30642
IPR016283	Glycoside hydrolase, family 19	7	1431	14	27810	2.34684117143884e-06	0.000193125471399655	9.71698113207547	A2XC48:OsI_09869,A2XI16:OsI_12064,A2Y4F6:OsI_19884,A2YH55:OsI_24518,A2Z2P0:OsI_31885,A2Z9V6:OsI_34517,Q7GC32:Cht4
IPR039331	Purple acid phosphatase-like	7	1431	14	27810	2.34684117143884e-06	0.000193125471399655	9.71698113207547	A2XIP0:OsI_12303,A2XT61:OsI_15799,A2ZI40:OsI_37483,A2ZN54:OsI_39268,A2ZN55:OsI_39269,B8B0P6:OsI_23873,B8BJ49:OsI_35135
IPR000490	Glycoside hydrolase family 17	15	1431	71	27810	2.62116778699937e-06	0.00020707225517295	4.10576667552485	A2WUE0:OsI_03492,A2WYX5:OsI_05141,A2WYX6:OsI_05142,A2WYY7:OsI_05153,A2WYZ7:OsI_05162,A2WYZ8:OsI_05163,A2WZ06:OsI_05171,A2XMT6:OsI_13858,A2Y402:OsI_19732,B8ACI6:OsI_04517,B8B6Z0:OsI_26335,B8B6Z4:OsI_26341,B8B6Z6:OsI_26343,B8B6Z9:OsI_26347,B8BDN6:OsI_30642
IPR025733	Iron/zinc purple acid phosphatase-like C-terminal domain	8	1431	20	27810	3.48195780887558e-06	0.000249429865223316	7.77358490566038	A2XIP0:OsI_12303,A2XT61:OsI_15799,A2ZI40:OsI_37483,A2ZN54:OsI_39268,A2ZN55:OsI_39269,B8B0P6:OsI_23873,B8BJ49:OsI_35135,B8BMN6:OsI_38853
IPR001041	2Fe-2S ferredoxin-type iron-sulfur binding domain	8	1431	20	27810	3.48195780887558e-06	0.000249429865223316	7.77358490566038	A2WX74:OsI_04516,A2XK95:OsI_12871,A2XT72:OsI_15810,A2YLE6:OsI_26041,A2YQD9:ADI1,B8AKE5:OsI_12147,B8AL89:OsI_13843,B8APK5:OsI_13059
IPR001128	Cytochrome P450	42	1431	383	27810	3.53622087405208e-06	0.000249429865223316	2.13113946499828	A2WQ46:OsI_01978,A2WS96:CYP72A31,A2WW37:OsI_04116,A2WZY4:OsI_05525,A2X2H2:OsI_06389,A2X697:OsI_07735,A2X6A0:OsI_07739,A2X6A2:OsI_07741,A2X6A3:OsI_07742,A2X6B1:OsI_07749,A2XE25:OsI_10573,A2XE43:OsI_10591,A2XEJ7:OsI_10754,A2XH38:OsI_11713,A2XP35:OsI_14337,A2XPI4:OsI_14498,A2XQW5:OsI_15033,A2XQW8:OsI_15037,A2XV93:OsI_16533,A2Y1X0:OsI_19002,A2Y375:OsI_19463,A2Y626:OsI_20449,A2Y8V1:OsI_21481,A2YCF0:Os…
IPR001579	Glycosyl hydrolases family 18 (GH18) active site	6	1431	11	27810	6.78554736122988e-06	0.000454006554286577	10.6003430531732	A2WTW8:OsI_03317,A2WX14:OsI_04451,A2WX73:OsI_04515,A2Z7A0:OsI_33576,A2Z7A3:OsI_33579,A2Z7A7:OsI_33583
IPR042057	Plant lipoxygenase, PLAT/LH2 domain	5	1431	7	27810	6.89630209042901e-06	0.000454006554286577	13.8814016172507	A2XD68:OsI_10254,A2XL19:OsI_13162,A2XL22:OsI_13165,A2YWV7:OsI_29820,B8BCA6:OsI_29815
IPR041792	Purple acid phosphatase, metallophosphatase domain	8	1431	22	27810	8.05851522874852e-06	0.000497361486774323	7.06689536878216	A2XIP0:OsI_12303,A2XT61:OsI_15799,A2ZI40:OsI_37483,A2ZN54:OsI_39268,A2ZN55:OsI_39269,B8B0P6:OsI_23873,B8BJ49:OsI_35135,B8BMN6:OsI_38853
IPR001024	PLAT/LH2 domain	8	1431	22	27810	8.05851522874852e-06	0.000497361486774323	7.06689536878216	A2XD68:OsI_10254,A2XL19:OsI_13162,A2XL22:OsI_13165,A2YWV7:OsI_29820,A2Z6D2:OsI_33212,A2Z6D8:OsI_33217,B8AJB1:OsI_06220,B8BCA6:OsI_29815
IPR036396	Cytochrome P450 superfamily	42	1431	399	27810	9.78351545956075e-06	0.000585528576746439	2.04568023833168	A2WQ46:OsI_01978,A2WS96:CYP72A31,A2WW37:OsI_04116,A2WZY4:OsI_05525,A2X2H2:OsI_06389,A2X697:OsI_07735,A2X6A0:OsI_07739,A2X6A2:OsI_07741,A2X6A3:OsI_07742,A2X6B1:OsI_07749,A2XE25:OsI_10573,A2XE43:OsI_10591,A2XEJ7:OsI_10754,A2XH38:OsI_11713,A2XP35:OsI_14337,A2XPI4:OsI_14498,A2XQW5:OsI_15033,A2XQW8:OsI_15037,A2XV93:OsI_16533,A2Y1X0:OsI_19002,A2Y375:OsI_19463,A2Y626:OsI_20449,A2Y8V1:OsI_21481,A2YCF0:Os…
IPR008963	Purple acid phosphatase-like, N-terminal	8	1431	23	27810	1.17988985894393e-05	0.000665794991832648	6.75963904840033	A2XIP0:OsI_12303,A2XT61:OsI_15799,A2ZI40:OsI_37483,A2ZN54:OsI_39268,A2ZN55:OsI_39269,B8B0P6:OsI_23873,B8BJ49:OsI_35135,B8BMN6:OsI_38853
IPR015914	Purple acid phosphatase, N-terminal	8	1431	23	27810	1.17988985894393e-05	0.000665794991832648	6.75963904840033	A2XIP0:OsI_12303,A2XT61:OsI_15799,A2ZI40:OsI_37483,A2ZN54:OsI_39268,A2ZN55:OsI_39269,B8B0P6:OsI_23873,B8BJ49:OsI_35135,B8BMN6:OsI_38853
IPR019793	Peroxidases heam-ligand binding site	21	1431	142	27810	1.25740738748324e-05	0.000685790741618565	2.87403667286739	A2WPA9:OsI_01682,A2WZD6:OsI_05314,A2WZD9:OsI_05317,A2WZE0:OsI_05318,A2X2T8:OsI_06503,A2XEA5:OsI_10661,A2XUE8:OsI_16228,A2XZ79:OsI_18018,A2Y044:OsI_18349,A2Y0P6:OsI_18569,A2YDJ4:OsI_23184,A2YPX2:OsI_27326,A2YPX3:PRX112,A2Z4F3:OsI_32530,A2ZAQ7:OsI_34838,B8AJE7:OsI_07630,B8ARU3:OsI_18017,B8ARU4:OsI_18019,B8AU10:OsI_15969,B8AVM7:OsI_17703,B8B3L5:OsI_23305
IPR020833	Lipoxygenase, iron binding site	6	1431	12	27810	1.29777269130144e-05	0.000685790741618565	9.71698113207547	A2XD68:OsI_10254,A2XL19:OsI_13162,A2XL22:OsI_13165,A2YWV7:OsI_29820,B8AJB1:OsI_06220,B8BCA6:OsI_29815
IPR016040	NAD(P)-binding domain	9	1431	30	27810	1.31949611045597e-05	0.000685790741618565	5.83018867924528	A2WP38:OsI_01609,A2Y861:OsI_21235,A2Y914:OsI_21549,A2YPV1:OsI_27304,A2YQW9:OsI_27695,B8AJQ5:OsI_12007,B8ALH6:OsI_11029,B8B749:OsI_24840,D5L1S4:DVR
IPR002401	Cytochrome P450, E-class, group I	34	1431	300	27810	1.4580744161412e-05	0.000738383838943303	2.20251572327044	A2WS96:CYP72A31,A2WW37:OsI_04116,A2WZY4:OsI_05525,A2X697:OsI_07735,A2X6A0:OsI_07739,A2X6A2:OsI_07741,A2X6A3:OsI_07742,A2X6B1:OsI_07749,A2XE25:OsI_10573,A2XEJ7:OsI_10754,A2XH38:OsI_11713,A2XP35:OsI_14337,A2XPI4:OsI_14498,A2XQW5:OsI_15033,A2XQW8:OsI_15037,A2XV93:OsI_16533,A2Y1X0:OsI_19002,A2Y375:OsI_19463,A2Y626:OsI_20449,A2Y8V1:OsI_21481,A2YCF0:OsI_22787,A2YE80:OsI_23423,A2YFG5:OsI_23850,A2YR83:Os…
IPR036010	2Fe-2S ferredoxin-like superfamily	8	1431	24	27810	1.69003483213032e-05	0.000834454698364347	6.47798742138365	A2WX74:OsI_04516,A2XK95:OsI_12871,A2XT72:OsI_15810,A2YLE6:OsI_26041,A2YQD9:ADI1,B8AKE5:OsI_12147,B8AL89:OsI_13843,B8APK5:OsI_13059
IPR010241	Ferredoxin [2Fe-2S], plant	5	1431	8	27810	1.7606145132285e-05	0.000848100893567386	12.1462264150943	A2WX74:OsI_04516,A2XK95:OsI_12871,A2XT72:OsI_15810,A2YQD9:ADI1,B8APK5:OsI_13059
IPR036392	PLAT/LH2 domain superfamily	8	1431	25	27810	2.37335577300768e-05	0.00111604229802147	6.2188679245283	A2XD68:OsI_10254,A2XL19:OsI_13162,A2XL22:OsI_13165,A2YWV7:OsI_29820,A2Z6D2:OsI_33212,A2Z6D8:OsI_33217,B8AJB1:OsI_06220,B8BCA6:OsI_29815
IPR013094	Alpha/beta hydrolase fold-3	13	1431	66	27810	2.67477776055484e-05	0.00122853164583623	3.82790165809034	A2XMR7:OsI_13838,A2Y4M3:OsI_19949,A2YAN2:OsI_22147,A2YAN3:OsI_22148,A2YIF2:OsI_24993,A2YIF4:OsI_24996,A2YL57:OsI_25947,A2YM13:OsI_26270,A2YP96:OsI_27088,A2ZB84:OsI_35030,A2ZCY2:OsI_35645,B8BBM5:OsI_29586,B8BLY4:OsI_37397
IPR018244	Allergen V5/Tpx-1-related, conserved site	7	1431	19	27810	2.74395702550179e-05	0.00123166252849228	7.15988083416087	A2YHS1:OsI_24744,A2YHS4:OsI_24747,A2YHT8:OsI_24760,A2Z5N7:OsI_32961,B8A8I9:OsI_02026,B8B6W2:OsI_24753,B8B754:OsI_24759
IPR010255	Haem peroxidase superfamily	24	1431	186	27810	3.23942231445009e-05	0.00142174646023087	2.50760803408399	A2WPA0:OsI_01675,A2WPA9:OsI_01682,A2WZD6:OsI_05314,A2WZD9:OsI_05317,A2WZE0:OsI_05318,A2X2T8:OsI_06503,A2XEA5:OsI_10661,A2XUE8:OsI_16228,A2XZ79:OsI_18018,A2Y044:OsI_18349,A2Y0P6:OsI_18569,A2YDJ4:OsI_23184,A2YPX2:OsI_27326,A2YPX3:PRX112,A2Z4F3:OsI_32530,A2ZAQ7:OsI_34838,A2ZK43:OsI_38200,B8AJE7:OsI_07630,B8ARU3:OsI_18017,B8ARU4:OsI_18019,B8ATW7:OsI_17267,B8AU10:OsI_15969,B8AVM7:OsI_17703,B8B3L5:OsI_…
IPR014710	RmlC-like jelly roll fold	20	1431	141	27810	3.71643823973165e-05	0.00149384146548558	2.75659039207815	A2WNK8:OsI_01439,A2X5N7:OsI_07520,A2XKX3:OsI_13113,A2XKX4:oxo4,A2XN31:OsI_13961,A2XXL8:OsI_17426,A2YRY8:OsI_28084,A2YRZ1:OsI_28087,A2YRZ6:RGLP2,A2YRZ7:OsI_28093,A2YSN2:OsI_28330,A2YVX8:OsI_29483,A2Z3V0:OsI_32314,A2Z3V4:OsI_32318,A2Z7C4:ARD1,A2ZI73:OsI_37517,B8APY0:OsI_13109,B8AUC7:OsI_16052,B8B6C9:OsI_26077,B8BA77:OsI_28981
IPR002413	Venom allergen 5-like	5	1431	9	27810	3.79271882278892e-05	0.00149384146548558	10.7966457023061	A2YHT8:OsI_24760,A2Z5N7:OsI_32961,B8A8I9:OsI_02026,B8B6W2:OsI_24753,B8B754:OsI_24759
IPR001106	Aromatic amino acid lyase	5	1431	9	27810	3.79271882278892e-05	0.00149384146548558	10.7966457023061	A2X7F7:ZB8,A2XVK1:OsI_16658,A2Y4W6:OsI_20044,B8AFQ6:OsI_08143,B8AFQ7:OsI_08144
IPR023144	Phenylalanine ammonia-lyase, shielding domain superfamily	5	1431	9	27810	3.79271882278892e-05	0.00149384146548558	10.7966457023061	A2X7F7:ZB8,A2XVK1:OsI_16658,A2Y4W6:OsI_20044,B8AFQ6:OsI_08143,B8AFQ7:OsI_08144
IPR001246	Lipoxygenase, plant	6	1431	14	27810	3.85751467036782e-05	0.00149384146548558	8.3288409703504	A2XD68:OsI_10254,A2XL19:OsI_13162,A2XL22:OsI_13165,A2YWV7:OsI_29820,B8AJB1:OsI_06220,B8BCA6:OsI_29815
IPR027433	Lipoxygenase, domain 3	6	1431	14	27810	3.85751467036782e-05	0.00149384146548558	8.3288409703504	A2XD68:OsI_10254,A2XL19:OsI_13162,A2XL22:OsI_13165,A2YWV7:OsI_29820,B8AJB1:OsI_06220,B8BCA6:OsI_29815
IPR001806	Small GTPase	13	1431	69	27810	4.38010134947152e-05	0.00166359618561659	3.66147115121684	A2WLD6:OsI_00645,A2X6K4:OsI_07846,A2X9H9:OsI_08896,A2XDF3:OsI_10338,A2XUH5:OsI_16256,A2Y2Q3:OsI_19285,A2Y7H5:OsI_20993,A2Z3B5:OsI_32116,B8AFJ5:OsI_09587,B8AMT0:OsI_14124,B8AN77:OsI_14277,B8AUC1:OsI_16033,B8B6D3:OsI_26083
IPR037176	Osmotin/thaumatin-like superfamily	10	1431	43	27810	5.08948515763667e-05	0.00189655343138348	4.51952610794208	A2XKB2:OsI_12888,A2XKB8:OsI_12893,A2XKB9:OsI_12894,A2YKK8:OsI_25757,A2YLZ3:OsI_26248,A2YLZ4:OsI_26249,A2YLZ5:OsI_26250,A2ZLU2:OsI_38786,A2ZN01:OsI_39211,A2ZN05:OsI_39215
IPR013785	Aldolase-type TIM barrel	18	1431	123	27810	5.89810213168969e-05	0.00210319236438243	2.84399447768063	A2XHI6:OsI_11871,A2XPT3:OsI_14644,A2Y7I6:OsI_21004,A2YAP1:OsI_22158,A2YAP5:OsI_22161,A2YAP7:OsI_22163,A2YJD0:OsI_25343,A2YNU0:OsI_26913,A2YQR2:OsI_27635,A2YVX7:OsI_29482,B8AA76:LIP1P-1,B8AC86:OsI_01328,B8AKX5:OsI_13796,B8AUI3:GLO3,B8B3Z4:OsI_22156,B8BBU1:OsI_29659,B8BDF0:OsI_30567,B8BHM7:OsI_34149
IPR025660	Cysteine peptidase, histidine active site	8	1431	28	27810	5.94032646964981e-05	0.00210319236438243	5.55256064690027	A2XM26:OsI_13535,A2XQH0:OsI_14881,A2XRT6:OsI_15336,A2XYT1:OsI_17862,A2Y316:OsI_19406,A2Y6C6:OsI_20560,B8AVK3:OsI_17694,B8B8R8:OsI_28465
IPR002016	Haem peroxidase	23	1431	181	27810	5.96348214710967e-05	0.00210319236438243	2.46950901699156	A2WPA0:OsI_01675,A2WPA9:OsI_01682,A2WZD6:OsI_05314,A2WZD9:OsI_05317,A2WZE0:OsI_05318,A2X2T8:OsI_06503,A2XEA5:OsI_10661,A2XUE8:OsI_16228,A2XZ79:OsI_18018,A2Y044:OsI_18349,A2Y0P6:OsI_18569,A2YDJ4:OsI_23184,A2YPX2:OsI_27326,A2YPX3:PRX112,A2Z4F3:OsI_32530,A2ZAQ7:OsI_34838,B8AJE7:OsI_07630,B8ARU3:OsI_18017,B8ARU4:OsI_18019,B8ATW7:OsI_17267,B8AU10:OsI_15969,B8AVM7:OsI_17703,B8B3L5:OsI_23305
IPR020834	Lipoxygenase, conserved site	6	1431	15	27810	6.14891545990752e-05	0.00213054526900304	7.77358490566038	A2XD68:OsI_10254,A2XL19:OsI_13162,A2XL22:OsI_13165,A2YWV7:OsI_29820,B8AJB1:OsI_06220,B8BCA6:OsI_29815
IPR001938	Thaumatin family	10	1431	44	27810	6.2845969061966e-05	0.00214001360167901	4.41680960548885	A2XKB2:OsI_12888,A2XKB8:OsI_12893,A2XKB9:OsI_12894,A2YKK8:OsI_25757,A2YLZ3:OsI_26248,A2YLZ4:OsI_26249,A2YLZ5:OsI_26250,A2ZLU2:OsI_38786,A2ZN01:OsI_39211,A2ZN05:OsI_39215
IPR000907	Lipoxygenase	6	1431	16	27810	9.40980260616561e-05	0.00297251086855295	7.2877358490566	A2XD68:OsI_10254,A2XL19:OsI_13162,A2XL22:OsI_13165,A2YWV7:OsI_29820,B8AJB1:OsI_06220,B8BCA6:OsI_29815
IPR013819	Lipoxygenase, C-terminal	6	1431	16	27810	9.40980260616561e-05	0.00297251086855295	7.2877358490566	A2XD68:OsI_10254,A2XL19:OsI_13162,A2XL22:OsI_13165,A2YWV7:OsI_29820,B8AJB1:OsI_06220,B8BCA6:OsI_29815
IPR036226	Lipoxigenase, C-terminal domain superfamily	6	1431	16	27810	9.40980260616561e-05	0.00297251086855295	7.2877358490566	A2XD68:OsI_10254,A2XL19:OsI_13162,A2XL22:OsI_13165,A2YWV7:OsI_29820,B8AJB1:OsI_06220,B8BCA6:OsI_29815
IPR022313	Phenylalanine/histidine ammonia-lyases, active site	4	1431	6	27810	9.63244028290576e-05	0.00297251086855295	12.9559748427673	A2X7F7:ZB8,A2XVK1:OsI_16658,A2Y4W6:OsI_20044,B8AFQ7:OsI_08144
IPR005922	Phenylalanine ammonia-lyase	4	1431	6	27810	9.63244028290576e-05	0.00297251086855295	12.9559748427673	A2X7F7:ZB8,A2XVK1:OsI_16658,A2Y4W6:OsI_20044,B8AFQ7:OsI_08144
IPR044206	EG45-like domain containing protein, plant	4	1431	6	27810	9.63244028290576e-05	0.00297251086855295	12.9559748427673	A2YGE7:OsI_24247,A2Z299:OsI_31730,A2Z2A0:OsI_31732,B8BBU7:OsI_29665
IPR001283	Cysteine-rich secretory protein-related	8	1431	30	27810	0.000102037795456348	0.0031003791696352	5.18238993710692	A2YHS1:OsI_24744,A2YHS4:OsI_24747,A2YHT8:OsI_24760,A2Z5N7:OsI_32961,B8A8I8:OsI_02025,B8A8I9:OsI_02026,B8B6W2:OsI_24753,B8B754:OsI_24759
IPR016169	FAD-binding, type PCMH, subdomain 2	10	1431	47	27810	0.000113952498940892	0.00340994220315548	4.13488558811722	A2WLJ0:OsI_00707,A2YDX5:OsI_23311,A2YDY1:OsI_23321,A2YQM4:OsI_27592,A2YRE8:OsI_27886,B8AKE5:OsI_12147,B8AL89:OsI_13843,B8B3J6:OsI_23315,B8B7X6:D2HGDH,B8BJ24:OsI_35074
IPR000118	Granulin	3	1431	3	27810	0.000135972719692438	0.00382085904080663	19.4339622641509	A2XYT1:OsI_17862,A2Y6C6:OsI_20560,B8AVK3:OsI_17694
IPR037277	Granulin superfamily	3	1431	3	27810	0.000135972719692438	0.00382085904080663	19.4339622641509	A2XYT1:OsI_17862,A2Y6C6:OsI_20560,B8AVK3:OsI_17694
IPR005979	Light-dependent protochlorophyllide reductase	3	1431	3	27810	0.000135972719692438	0.00382085904080663	19.4339622641509	A2XZ01:OsI_17934,A2Z8Y6:OsI_34179,B8BHP2:OsI_34180
IPR000677	Chitinase-like	3	1431	3	27810	0.000135972719692438	0.00382085904080663	19.4339622641509	A2Z7A0:OsI_33576,A2Z7A3:OsI_33579,A2Z7A7:OsI_33583
IPR044859	Allene oxide cyclase/Dirigent protein	10	1431	48	27810	0.000137357464251783	0.00382085904080663	4.04874213836478	A2Y980:OsI_21619,A2Y992:OsI_21630,A2YNQ5:OsI_26877,A2YP27:OsI_27016,A2YP37:OsI_27026,A2YP43:OsI_27032,A2ZC27:OsI_35332,A2ZC29:OsI_35334,A2ZCM3:OsI_35529,A2ZIK4:OsI_37651
IPR036908	RlpA-like domain superfamily	13	1431	79	27810	0.000185622528842098	0.00509172908976588	3.19799379030332	A2WWG9:OsI_04249,A2X7L5:OsI_08206,A2XWT7:OsI_17122,A2YGE7:OsI_24247,A2YLI8:OsI_26085,A2Z299:OsI_31730,A2Z2A0:OsI_31732,A2Z8T4:OsI_34127,A2Z9V3:OsI_34514,A2ZG17:OsI_36717,A2ZG18:OsI_36718,A2ZG19:OsI_36719,B8BBU7:OsI_29665
IPR017949	Thaumatin, conserved site	6	1431	18	27810	0.000199577780871276	0.00539953585233932	6.47798742138365	A2XKB2:OsI_12888,A2XKB9:OsI_12894,A2YLZ3:OsI_26248,A2YLZ5:OsI_26250,A2ZN01:OsI_39211,A2ZN05:OsI_39215
IPR012675	Beta-grasp domain superfamily	8	1431	33	27810	0.000210921969221135	0.00562933634069922	4.71126357918811	A2WX74:OsI_04516,A2XK95:OsI_12871,A2XT72:OsI_15810,A2YLE6:OsI_26041,A2YQD9:ADI1,B8AKE5:OsI_12147,B8AL89:OsI_13843,B8APK5:OsI_13059
IPR044516	UDP-glucuronic acid decarboxylase	4	1431	7	27810	0.000215561870480562	0.00567646258932148	11.1051212938005	A2WP38:OsI_01609,A2WP39:OsI_01610,A2YPV1:OsI_27304,B8ALH6:OsI_11029
IPR036318	FAD-binding, type PCMH-like superfamily	10	1431	51	27810	0.000233214367018125	0.00606050493237891	3.81058083610803	A2WLJ0:OsI_00707,A2YDX5:OsI_23311,A2YDY1:OsI_23321,A2YQM4:OsI_27592,A2YRE8:OsI_27886,B8AKE5:OsI_12147,B8AL89:OsI_13843,B8B3J6:OsI_23315,B8B7X6:D2HGDH,B8BJ24:OsI_35074
IPR014044	CAP domain	8	1431	34	27810	0.000263467459194766	0.00667113117832901	4.57269700332963	A2YHS1:OsI_24744,A2YHS4:OsI_24747,A2YHT8:OsI_24760,A2Z5N7:OsI_32961,B8A8I8:OsI_02025,B8A8I9:OsI_02026,B8B6W2:OsI_24753,B8B754:OsI_24759
IPR000169	Cysteine peptidase, cysteine active site	8	1431	34	27810	0.000263467459194766	0.00667113117832901	4.57269700332963	A2XM26:OsI_13535,A2XQH0:OsI_14881,A2XRT6:OsI_15336,A2XYT1:OsI_17862,A2Y316:OsI_19406,A2Y6C6:OsI_20560,B8AVK3:OsI_17694,B8B8R8:OsI_28465
IPR031107	Small heat shock protein	6	1431	19	27810	0.000279026185771088	0.00688845896122373	6.13704071499503	A2WKD3:OsI_00283,A2WLG6:OsI_00679,A2XEW1:OsI_10878,A2XEW8:HspI,A2YBC0:OsI_22398,B8AJJ8:OsI_09186
IPR004240	Nonaspanin (TM9SF)	6	1431	19	27810	0.000279026185771088	0.00688845896122373	6.13704071499503	B8AJE2:OsI_07622,B8AYG8:OsI_18611,B8B0T0:OsI_23922,B8B9E8:OsI_30212,B8BEE0:OsI_32361,B8BJF6:OsI_35351
IPR004853	Sugar phosphate transporter domain	9	1431	43	27810	0.000284261011367242	0.00693105552407781	4.06757349714787	A2WW31:OsI_04109,A2YN13:OsI_26622,A2YQE3:UGT4,B8ADF9:OsI_00550,B8AFF6:OsI_08063,B8AQT3:OsI_10524,B8AZJ3:OsI_20453,B8B6W3:OsI_26253,B8BBE6:OsI_28073
IPR001155	NADH:flavin oxidoreductase/NADH oxidase, N-terminal	5	1431	13	27810	0.000325704973949927	0.00767066399914891	7.47460087082729	A2YAP1:OsI_22158,A2YAP5:OsI_22161,A2YAP7:OsI_22163,A2YVX7:OsI_29482,B8B3Z4:OsI_22156
IPR045247	Oxidoreductase Oye-like	5	1431	13	27810	0.000325704973949927	0.00767066399914891	7.47460087082729	A2YAP1:OsI_22158,A2YAP5:OsI_22161,A2YAP7:OsI_22163,A2YVX7:OsI_29482,B8B3Z4:OsI_22156
IPR035940	CAP superfamily	8	1431	35	27810	0.000326245962495447	0.00767066399914891	4.44204851752022	A2YHS1:OsI_24744,A2YHS4:OsI_24747,A2YHT8:OsI_24760,A2Z5N7:OsI_32961,B8A8I8:OsI_02025,B8A8I9:OsI_02026,B8B6W2:OsI_24753,B8B754:OsI_24759
IPR016166	FAD-binding domain, PCMH-type	9	1431	44	27810	0.000341196307960028	0.00783561288629133	3.97512864493997	A2WLJ0:OsI_00707,A2YDX5:OsI_23311,A2YDY1:OsI_23321,A2YQM4:OsI_27592,A2YRE8:OsI_27886,B8AKE5:OsI_12147,B8AL89:OsI_13843,B8B3J6:OsI_23315,B8B7X6:D2HGDH
IPR001360	Glycoside hydrolase family 1	9	1431	44	27810	0.000341196307960028	0.00783561288629133	3.97512864493997	A2YPH1:OsI_27163,A2Z2L2:OsI_31852,B8A7Q2:OsI_04787,B8AS35:OsI_16628,B8AVF0:BGLU12,B8AVF1:OsI_16289,B8AXF2:OsI_19671,B8B155:OsI_22753,B8BDH9:OsI_32015
IPR025564	Cyanobacterial aminoacyl-tRNA synthetase, CAAD domain	4	1431	8	27810	0.000413517595828841	0.00928065058820411	9.71698113207547	A2X996:OsI_08812,A2YBH2:CURT1A,A2Z9R0:OsI_34473,B8A9T5:OsI_03824
IPR033344	Protein CURVATURE THYLAKOID 1	4	1431	8	27810	0.000413517595828841	0.00928065058820411	9.71698113207547	A2X996:OsI_08812,A2YBH2:CURT1A,A2Z9R0:OsI_34473,B8A9T5:OsI_03824
IPR000823	Plant peroxidase	20	1431	168	27810	0.000420406018252734	0.00932923467470956	2.31356693620845	A2WPA0:OsI_01675,A2WPA9:OsI_01682,A2WZD6:OsI_05314,A2WZD9:OsI_05317,A2WZE0:OsI_05318,A2X2T8:OsI_06503,A2XEA5:OsI_10661,A2XUE8:OsI_16228,A2XZ79:OsI_18018,A2Y044:OsI_18349,A2Y0P6:OsI_18569,A2YDJ4:OsI_23184,A2YPX2:OsI_27326,A2YPX3:PRX112,A2Z4F3:OsI_32530,A2ZAQ7:OsI_34838,B8ARU3:OsI_18017,B8ARU4:OsI_18019,B8AVM7:OsI_17703,B8B3L5:OsI_23305
IPR004265	Dirigent protein	10	1431	55	27810	0.000442919513161487	0.00971962264993264	3.53344768439108	A2Y980:OsI_21619,A2Y992:OsI_21630,A2YNQ5:OsI_26877,A2YP27:OsI_27016,A2YP37:OsI_27026,A2YP43:OsI_27032,A2ZC27:OsI_35332,A2ZC29:OsI_35334,A2ZCM3:OsI_35529,A2ZIK4:OsI_37651
IPR002347	Short-chain dehydrogenase/reductase SDR	15	1431	109	27810	0.000466859636550889	0.0101323932108572	2.67439847671802	A2XT35:OsI_15772,A2XZ01:OsI_17934,A2YA29:OsI_21942,A2YPN1:OsI_27230,A2YPN5:OsI_27235,A2Z1W4:OsI_31597,A2Z839:OsI_33875,A2Z8Y6:OsI_34179,B8ASD9:OsI_16758,B8B5L2:OsI_27228,B8B5L3:OsI_27229,B8B5M2:OsI_27238,B8B6A5:OsI_27430,B8BD58:OsI_30467,B8BI42:OsI_34553
IPR004864	Late embryogenesis abundant protein, LEA_2 subgroup	9	1431	46	27810	0.00048340663864819	0.0103044360286937	3.80229696472518	A2WMA0:OsI_00972,A2WX99:dl119,A2X837:OsI_08391,A2XNS5:OsI_14222,A2XYZ1:OsI_17924,A2XZ55:OsI_17993,A2XZ56:OsI_17994,A2ZIA4:OsI_37547,B8AN79:OsI_14279
IPR006058	2Fe-2S ferredoxin, iron-sulphur binding site	5	1431	14	27810	0.000485221544642288	0.0103044360286937	6.94070080862534	A2WX74:OsI_04516,A2XT72:OsI_15810,A2YQD9:ADI1,B8AKE5:OsI_12147,B8AL89:OsI_13843
IPR024949	Bet v I type allergen	3	1431	4	27810	0.000522942659574497	0.0107584557568712	14.5754716981132	A2XFP6:OsI_11187,A2ZLJ4:OsI_38691,B8BMF9:PR10a
IPR044960	Ribulose bisphosphate carboxylase/oxygenase activase-like	3	1431	4	27810	0.000522942659574497	0.0107584557568712	14.5754716981132	A2XIZ1:OsI_12403,A2ZH35:OsI_37097,B8BIM0:OsI_37096
IPR008406	Dormancy/auxin associated protein	3	1431	4	27810	0.000522942659574497	0.0107584557568712	14.5754716981132	B8APE2:OsI_11520,B8B9G7:K0102F02.3,B8BBA1:OsI_29449
IPR029058	Alpha/Beta hydrolase fold	38	1431	423	27810	0.000655652994608276	0.0133496357149623	1.74584058164949	A2WL49:OsI_00563,A2WSV5:OsI_02946,A2WVV5:OsI_04027,A2WYS7:PIR7B,A2X5M7:OsI_07510,A2X5N6:OsI_07519,A2XA00:OsI_09071,A2XAY0:OsI_09412,A2XBS0:OsI_09735,A2XMR7:OsI_13838,A2XNK9:OsI_14153,A2XUA5:OsI_16184,A2Y4M3:OsI_19949,A2Y4Y3:OsI_20059,A2Y6H0:OsI_20609,A2YAN2:OsI_22147,A2YAN3:OsI_22148,A2YIF2:OsI_24993,A2YIF4:OsI_24996,A2YL57:OsI_25947,A2YM13:OsI_26270,A2YP96:OsI_27088,A2ZB84:OsI_35030,A2ZCY2:OsI_3…
IPR019794	Peroxidase, active site	16	1431	125	27810	0.00069451820653875	0.0138248048605045	2.48754716981132	A2WZD6:OsI_05314,A2WZD9:OsI_05317,A2WZE0:OsI_05318,A2X2T8:OsI_06503,A2XEA5:OsI_10661,A2XUE8:OsI_16228,A2XZ79:OsI_18018,A2Y044:OsI_18349,A2Y0P6:OsI_18569,A2YDJ4:OsI_23184,A2YPX2:OsI_27326,A2YPX3:PRX112,A2Z4F3:OsI_32530,B8ARU3:OsI_18017,B8AVM7:OsI_17703,B8B3L5:OsI_23305
IPR008948	L-Aspartase-like	5	1431	15	27810	0.000697087739663892	0.0138248048605045	6.47798742138365	A2X7F7:ZB8,A2XVK1:OsI_16658,A2Y4W6:OsI_20044,B8AFQ6:OsI_08143,B8AFQ7:OsI_08144
IPR006455	Homeodomain, ZF-HD class	4	1431	9	27810	0.000713989921909602	0.0138248048605045	8.63731656184486	A2WSZ6:ZHD5,A2X8T0:OsI_08642,A2Z259:ZHD1,B8BB21:OsI_29362
IPR000916	Bet v I/Major latex protein	4	1431	9	27810	0.000713989921909602	0.0138248048605045	8.63731656184486	A2XFP6:OsI_11187,A2XUF3:OsI_16233,A2ZLJ0:OsI_38687,A2ZLJ4:OsI_38691
IPR005886	UDP-glucose 4-epimerase	4	1431	9	27810	0.000713989921909602	0.0138248048605045	8.63731656184486	A2Y861:OsI_21235,A2YQW9:OsI_27695,B8AUF7:OsI_17430,B8B749:OsI_24840
IPR004843	Calcineurin-like phosphoesterase domain, ApaH type	10	1431	59	27810	0.000789709776903459	0.0151424932949935	3.29389190917813	A2XEC8:OsI_10684,A2XIP0:OsI_12303,A2XT61:OsI_15799,A2ZI40:OsI_37483,A2ZN54:OsI_39268,A2ZN55:OsI_39269,B8B0P6:OsI_23873,B8BDV0:OsI_32158,B8BJ49:OsI_35135,B8BMN6:OsI_38853
IPR033905	Secretory peroxidase	17	1431	139	27810	0.000811622100456834	0.0154130158500216	2.37681552870911	A2WPA9:OsI_01682,A2WZD6:OsI_05314,A2WZD9:OsI_05317,A2WZE0:OsI_05318,A2X2T8:OsI_06503,A2XEA5:OsI_10661,A2XUE8:OsI_16228,A2XZ79:OsI_18018,A2Y0P6:OsI_18569,A2YDJ4:OsI_23184,A2YPX2:OsI_27326,A2YPX3:PRX112,A2Z4F3:OsI_32530,A2ZAQ7:OsI_34838,B8ARU3:OsI_18017,B8AVM7:OsI_17703,B8B3L5:OsI_23305
IPR016167	FAD-binding, type PCMH, subdomain 1	7	1431	31	27810	0.000832276416007985	0.0156547230630073	4.38831405964699	A2WLJ0:OsI_00707,A2YDX5:OsI_23311,A2YDY1:OsI_23321,A2YRE8:OsI_27886,B8AKE5:OsI_12147,B8B3J6:OsI_23315,B8B7X6:D2HGDH
IPR000073	Alpha/beta hydrolase fold-1	13	1431	94	27810	0.001039157061231	0.019361652791804	2.68767563227619	A2WL49:OsI_00563,A2WVV5:OsI_04027,A2WYS7:PIR7B,A2X5M7:OsI_07510,A2X5N6:OsI_07519,A2XBS0:OsI_09735,A2XNK9:OsI_14153,A2Y6H0:OsI_20609,A2ZN48:OsI_39263,B8A8E5:OsI_04954,B8AEN0:OsI_07819,B8AXF8:OsI_19694,B8BFW2:OsI_32857
IPR040079	Glutathione transferase family	9	1431	51	27810	0.00105992389800074	0.0195640158743127	3.42952275249723	A2WQ21:OsI_01955,A2XFB0:OsI_11053,A2Z9K1:OsI_34411,A2Z9L2:OsI_34422,A2Z9M2:OsI_34432,A2Z9M6:OsI_34436,B8A962:OsI_05201,B8BHY9:OsI_34397,Q6WSC3:OsI_34420
IPR006091	Acyl-CoA oxidase/dehydrogenase, middle domain	4	1431	10	27810	0.00114156395493291	0.0208758223240046	7.77358490566038	A2Y119:OsI_18704,A2YCR4:OsI_22900,B8AXJ6:OsI_18277,B8AYF2:OsI_18581
IPR013128	Peptidase C1A	8	1431	42	27810	0.00118854582264403	0.0212208891881477	3.70170709793351	A2XM26:OsI_13535,A2XQH0:OsI_14881,A2XRT6:OsI_15336,A2XYT1:OsI_17862,A2Y316:OsI_19406,A2Y6C6:OsI_20560,B8AVK3:OsI_17694,B8B8R8:OsI_28465
IPR010433	Plant specific eukaryotic initiation factor 4B	3	1431	5	27810	0.00125713622025989	0.0212208891881477	11.6603773584906	B8AH33:OsI_07042,B8AH34:OsI_07043,B8AVH3:OsI_16332
IPR008797	Oxygen-evolving enhancer protein 3	3	1431	5	27810	0.00125713622025989	0.0212208891881477	11.6603773584906	A2XVN0:OsI_16690,A2YHC5:OsI_24591,P83646:OsI_025465
IPR044813	Acyl carrier protein, chloroplastic	3	1431	5	27810	0.00125713622025989	0.0212208891881477	11.6603773584906	A2XP91:OsI_14397,A2Z3K3:OsI_32210,A2ZL81:OsI_38583
IPR039773	Molecular chaperone regulator BAG	3	1431	5	27810	0.00125713622025989	0.0212208891881477	11.6603773584906	A2YXR5:OsI_30134,B8B1X8:OsI_21451,B8BDL2:OsI_32096
IPR007541	Uncharacterised protein family, basic secretory protein	3	1431	5	27810	0.00125713622025989	0.0212208891881477	11.6603773584906	A2Z8T9:OsI_34132,A2Z8U1:OsI_34134,B8BHL9:OsI_34133
IPR025705	Beta-hexosaminidase	3	1431	5	27810	0.00125713622025989	0.0212208891881477	11.6603773584906	A2YJI5:OsI_25394,A2YMX9:OsI_26587,B8AXA8:OsI_18203
IPR001153	Barwin domain	3	1431	5	27810	0.00125713622025989	0.0212208891881477	11.6603773584906	A2ZG17:OsI_36717,A2ZG18:OsI_36718,A2ZG19:OsI_36719
IPR044301	Pathogenesis-related protein-4	3	1431	5	27810	0.00125713622025989	0.0212208891881477	11.6603773584906	A2ZG17:OsI_36717,A2ZG18:OsI_36718,A2ZG19:OsI_36719
IPR033132	Glycosyl hydrolases family 1, N-terminal conserved site	6	1431	25	27810	0.00139686433996103	0.0233797209442629	4.66415094339623	A2Z2L2:OsI_31852,B8A7Q2:OsI_04787,B8AVF0:BGLU12,B8AXF2:OsI_19671,B8B155:OsI_22753,B8BDH9:OsI_32015
IPR025661	Cysteine peptidase, asparagine active site	7	1431	34	27810	0.00148800096177885	0.0246958142816238	4.00110987791343	A2XM26:OsI_13535,A2XQH0:OsI_14881,A2XRT6:OsI_15336,A2XYT1:OsI_17862,A2Y6C6:OsI_20560,B8AVK3:OsI_17694,B8B8R8:OsI_28465
IPR033121	Peptidase family A1 domain	15	1431	122	27810	0.0015208940461643	0.025031381176454	2.38942158985462	A2X913:OsI_08727,A2X915:OsI_08729,A2XZ54:OsI_17992,A2Y4I2:OsI_19909,A2Y7J9:OsI_21016,A2YH23:OsI_24487,A2YM47:OsI_26300,A2YW36:OsI_29545,A2Z2G2:OsI_31798,A2Z9R9:OsI_34482,A2ZK77:OsI_38231,A2ZM43:OsI_38901,B8AXV2:OsI_18377,B8BI17:OsI_34481,B8BJH1:OsI_35373
IPR046373	Acyl-CoA oxidase/dehydrogenase, middle domain superfamily	4	1431	11	27810	0.00172103003781696	0.0278609370876107	7.06689536878216	A2Y119:OsI_18704,A2YCR4:OsI_22900,B8AXJ6:OsI_18277,B8AYF2:OsI_18581
IPR036250	Acyl-CoA dehydrogenase-like, C-terminal	4	1431	11	27810	0.00172103003781696	0.0278609370876107	7.06689536878216	A2Y119:OsI_18704,A2YCR4:OsI_22900,B8AXJ6:OsI_18277,B8AYF2:OsI_18581
IPR044839	Protein NDR1-like	5	1431	18	27810	0.00174798596388359	0.0280672542981308	5.39832285115304	A2XNS5:OsI_14222,A2XZ55:OsI_17993,A2XZ56:OsI_17994,A2YJY2:OsI_25536,A2ZIA4:OsI_37547
IPR029052	Metallo-dependent phosphatase-like	10	1431	66	27810	0.00191604903786194	0.0305177165304624	2.94453973699257	A2XEC8:OsI_10684,A2XIP0:OsI_12303,A2XT61:OsI_15799,A2ZI40:OsI_37483,A2ZN54:OsI_39268,A2ZN55:OsI_39269,B8B0P6:OsI_23873,B8BDV0:OsI_32158,B8BJ49:OsI_35135,B8BMN6:OsI_38853
IPR039417	Papain-like cysteine endopeptidase	7	1431	36	27810	0.00211099789450857	0.0333537667332353	3.77882599580713	A2XM26:OsI_13535,A2XQH0:OsI_14881,A2XRT6:OsI_15336,A2XYT1:OsI_17862,A2Y6C6:OsI_20560,B8AVK3:OsI_17694,B8B8R8:OsI_28465
IPR001969	Aspartic peptidase, active site	8	1431	46	27810	0.00219065453252511	0.034337640489977	3.37981952420016	A2X913:OsI_08727,A2X915:OsI_08729,A2XZ54:OsI_17992,A2Y7J9:OsI_21016,A2YH23:OsI_24487,A2Z2G2:OsI_31798,B8AXV2:OsI_18377,B8BJH1:OsI_35373
IPR005225	Small GTP-binding protein domain	13	1431	103	27810	0.00241334809793071	0.0355499566495976	2.45283018867925	A2WLD6:OsI_00645,A2WN65:OsI_01294,A2X6K4:OsI_07846,A2X9H9:OsI_08896,A2XUH5:OsI_16256,A2Y2Q3:OsI_19285,A2Y7H5:OsI_20993,A2Z3B5:OsI_32116,B8AFJ5:OsI_09587,B8AMT0:OsI_14124,B8AN77:OsI_14277,B8AUC1:OsI_16033,B8B6D3:OsI_26083
IPR000866	Alkyl hydroperoxide reductase subunit C/ Thiol specific antioxidant	3	1431	6	27810	0.00241794803769072	0.0355499566495976	9.71698113207547	B8B514:OsI_25570,P0C5D0:OsI_026085,P0C5D4:OsI_22010
IPR018790	Protein of unknown function DUF2358	3	1431	6	27810	0.00241794803769072	0.0355499566495976	9.71698113207547	A2XWP6:OsI_17076,B8A843:OsI_04885,B8AAM1:OsI_00939
IPR015883	Glycoside hydrolase family 20, catalytic domain	3	1431	6	27810	0.00241794803769072	0.0355499566495976	9.71698113207547	A2YJI5:OsI_25394,A2YMX9:OsI_26587,B8AXA8:OsI_18203
IPR009100	Acyl-CoA dehydrogenase/oxidase, N-terminal and middle domain superfamily	4	1431	12	27810	0.00247689569357797	0.0355499566495976	6.47798742138365	A2Y119:OsI_18704,A2YCR4:OsI_22900,B8AXJ6:OsI_18277,B8AYF2:OsI_18581
IPR024083	Fumarase/histidase, N-terminal	4	1431	12	27810	0.00247689569357797	0.0355499566495976	6.47798742138365	A2X7F7:ZB8,A2XVK1:OsI_16658,A2Y4W6:OsI_20044,B8AFQ7:OsI_08144
IPR000668	Peptidase C1A, papain C-terminal	8	1431	47	27810	0.00252291003973136	0.0355499566495976	3.30790847049378	A2XM26:OsI_13535,A2XQH0:OsI_14881,A2XRT6:OsI_15336,A2XYT1:OsI_17862,A2Y316:OsI_19406,A2Y6C6:OsI_20560,B8AVK3:OsI_17694,B8B8R8:OsI_28465
IPR044240	Rhodanese-like domain-containing protein STR4-like	2	1431	2	27810	0.00264599677341309	0.0355499566495976	19.4339622641509	A2WXT1:OsI_04733,A2X345:TROL
IPR021792	Beta-fructofuranosidase, N-terminal domain	2	1431	2	27810	0.00264599677341309	0.0355499566495976	19.4339622641509	A2WZV2:OsI_05495,B8ASN8:OsI_16783
IPR008796	Photosystem I reaction centre subunit N, chloroplastic	2	1431	2	27810	0.00264599677341309	0.0355499566495976	19.4339622641509	A2XLP1:OsI_13391,B8BNI3:OsI_37722
IPR045039	Acetyltransferase NSI-like	2	1431	2	27810	0.00264599677341309	0.0355499566495976	19.4339622641509	A2Y5T7:SNAT1,A2YQB9:OsI_27483
IPR044191	Chalcone--flavonone isomerase 3-like	2	1431	2	27810	0.00264599677341309	0.0355499566495976	19.4339622641509	A2ZHF9:OsI_37230,B8BIQ9:OsI_34872
IPR011112	Rho termination factor, N-terminal	2	1431	2	27810	0.00264599677341309	0.0355499566495976	19.4339622641509	B8A6L7:OsI_00824,B8APP2:OsI_10276
IPR001080	3Fe-4S ferredoxin	2	1431	2	27810	0.00264599677341309	0.0355499566495976	19.4339622641509	B8A909:OsI_03618,B8B073:OsI_20727
IPR021149	Oligosaccharyl transferase complex, subunit OST3/OST6	2	1431	2	27810	0.00264599677341309	0.0355499566495976	19.4339622641509	B8AG92:OsI_06937,B8AKU1:OsI_12278
IPR002051	Haem oxygenase	2	1431	2	27810	0.00264599677341309	0.0355499566495976	19.4339622641509	B8AQX1:OsI_11906,B8B4C9:OsI_23615
IPR016053	Haem oxygenase-like	2	1431	2	27810	0.00264599677341309	0.0355499566495976	19.4339622641509	B8AQX1:OsI_11906,B8B4C9:OsI_23615
IPR016951	Haem oxygenase (decyclizing), plant	2	1431	2	27810	0.00264599677341309	0.0355499566495976	19.4339622641509	B8AQX1:OsI_11906,B8B4C9:OsI_23615
IPR002539	MaoC-like dehydratase domain	2	1431	2	27810	0.00264599677341309	0.0355499566495976	19.4339622641509	B8AYV6:OsI_18736,B8AZU6:OsI_19089
IPR006216	Photosystem II cytochrome b559, conserved site	2	1431	2	27810	0.00264599677341309	0.0355499566495976	19.4339622641509	P0C369:psbE,P0C400:psbF
IPR013081	Photosystem II cytochrome b559, N-terminal	2	1431	2	27810	0.00264599677341309	0.0355499566495976	19.4339622641509	P0C369:psbE,P0C400:psbF
IPR013766	Thioredoxin domain	11	1431	81	27810	0.0028490769077784	0.0380197763031239	2.63918006056371	A2WY84:OsI_04888,A2XHT7:OsI_11974,A2XYX7:OsI_17911,A2Y1C0:OsI_18803,A2YA34:OsI_21947,B8AEC5:OsI_07725,B8B514:OsI_25570,B8BL97:OsI_36627,B8BNI2:OsI_37718,P0C5D0:OsI_026085,P0C5D4:OsI_22010
IPR007657	Glycosyltransferase 61	6	1431	29	27810	0.00314238391543145	0.0416524042481686	4.02081977878985	A2WZ86:OsI_05257,A2X488:OsI_07021,A2YCU6:OsI_22937,B8ACY4:OsI_00151,B8B278:OsI_24404,B8BHM4:OsI_34143
IPR012951	Berberine/berberine-like	4	1431	13	27810	0.0034329804578571	0.0452009093617852	5.97968069666183	A2YDX5:OsI_23311,A2YDY1:OsI_23321,A2YRE8:OsI_27886,B8B3J6:OsI_23315
IPR018073	Proteinase inhibitor I25, cystatin, conserved site	3	1431	7	27810	0.00406973766309833	0.0528798150303895	8.3288409703504	A2WW32:OCI,A2XI86:OsI_12145,A2Y628:OsI_20451
IPR000352	Peptide chain release factor class I	3	1431	7	27810	0.00406973766309833	0.0528798150303895	8.3288409703504	A2WXR4:OsI_04716,A2XEK2:OsI_10760,A2XFT4:OsI_11230
IPR036410	Heat shock protein DnaJ, cysteine-rich domain superfamily	5	1431	22	27810	0.00452676659158718	0.0580182544312578	4.41680960548885	A2YCH0:OsI_22808,B8AK07:OsI_10721,B8ANK3:OsI_12857,B8AWW2:OsI_18119,B8BBL7:OsI_29506
IPR001753	Enoyl-CoA hydratase/isomerase	4	1431	14	27810	0.00461208402314302	0.0580182544312578	5.55256064690027	A2WLV9:OsI_00827,A2WYJ8:OsI_05000,A2Y6S0:OsI_20720,B8AFN7:OsI_06722
IPR006456	ZF-HD homeobox protein, Cys/His-rich dimerisation domain	4	1431	14	27810	0.00461208402314302	0.0580182544312578	5.55256064690027	A2WSZ6:ZHD5,A2Z183:OsI_31360,A2Z259:ZHD1,B8BB21:OsI_29362
IPR034285	Laccase, second cupredoxin domain	4	1431	14	27810	0.00461208402314302	0.0580182544312578	5.55256064690027	A2Y9C5:LAC19,B8AIR4:OsI_08946,B8AZE2:OsI_18964,B8BP33:OsI_37963
IPR005814	Aminotransferase class-III	4	1431	14	27810	0.00461208402314302	0.0580182544312578	5.55256064690027	B8AP15:OsI_11479,B8AZ97:OsI_20323,Q01K11:OsI_17385,Q01K12:OsI_17384
IPR032799	Xylanase inhibitor, C-terminal	13	1431	111	27810	0.00464585427856352	0.058073178482044	2.2760496345402	A2X913:OsI_08727,A2X915:OsI_08729,A2XZ54:OsI_17992,A2Y4I2:OsI_19909,A2YH23:OsI_24487,A2YM47:OsI_26300,A2YW36:OsI_29545,A2Z2G2:OsI_31798,A2Z9R9:OsI_34482,A2ZK77:OsI_38231,A2ZM43:OsI_38901,B8BI17:OsI_34481,B8BJH1:OsI_35373
IPR032861	Xylanase inhibitor, N-terminal	13	1431	112	27810	0.00501464061711209	0.0622887749609834	2.25572776280323	A2X913:OsI_08727,A2X915:OsI_08729,A2XZ54:OsI_17992,A2Y4I2:OsI_19909,A2YH23:OsI_24487,A2YM47:OsI_26300,A2YW36:OsI_29545,A2Z2G2:OsI_31798,A2Z9R9:OsI_34482,A2ZK77:OsI_38231,A2ZM43:OsI_38901,B8BI17:OsI_34481,B8BJH1:OsI_35373
IPR013780	Glycosyl hydrolase, all-beta	7	1431	42	27810	0.00521907241004915	0.0644229250615442	3.23899371069182	A2YG59:OsI_24149,B8A8P2:OsI_03507,B8B1F4:OsI_24144,B8BBM1:OsI_29571,B8BHM7:OsI_34149,B8BIW4:OsI_34967,B8BLU8:OsI_37345
IPR033140	Lipase, GDXG, putative serine active site	4	1431	15	27810	0.00603571903531726	0.0740406527624323	5.18238993710692	A2XMR7:OsI_13838,A2YAN2:OsI_22147,A2YIF2:OsI_24993,A2YL57:OsI_25947
IPR023222	PsbQ-like domain superfamily	3	1431	8	27810	0.00626346970346002	0.0749718343292942	7.2877358490566	A2XVN0:OsI_16690,A2YHC5:OsI_24591,P83646:OsI_025465
IPR036533	BAG domain superfamily	3	1431	8	27810	0.00626346970346002	0.0749718343292942	7.2877358490566	A2YXR5:OsI_30134,B8B1X8:OsI_21451,B8BDL2:OsI_32096
IPR003103	BAG domain	3	1431	8	27810	0.00626346970346002	0.0749718343292942	7.2877358490566	A2YXR5:OsI_30134,B8B1X8:OsI_21451,B8BDL2:OsI_32096
IPR003231	Acyl carrier protein (ACP)	3	1431	8	27810	0.00626346970346002	0.0749718343292942	7.2877358490566	A2XP91:OsI_14397,A2Z3K3:OsI_32210,A2ZL81:OsI_38583
IPR001461	Aspartic peptidase A1 family	11	1431	91	27810	0.00698885323552864	0.0770439592291167	2.34916027368858	A2X913:OsI_08727,A2X915:OsI_08729,A2XZ54:OsI_17992,A2Y4I2:OsI_19909,A2Y7J9:OsI_21016,A2YH23:OsI_24487,A2YM47:OsI_26300,A2YW36:OsI_29545,A2Z2G2:OsI_31798,B8AXV2:OsI_18377,B8BJH1:OsI_35373
IPR003663	Sugar/inositol transporter	9	1431	67	27810	0.00715822594084302	0.0770439592291167	2.61053224443819	A2XBG3:OsI_09614,A2XDJ5:OsI_10384,A2XDJ6:OsI_10385,A2XU47:OsI_16122,A2YHD1:OsI_24597,A2YI79:OsI_24917,A2YN19:OsI_26629,B8AQU8:OsI_10546,B8BF82:OsI_31368
IPR022631	S-adenosylmethionine synthetase, conserved site	2	1431	3	27810	0.00766604488085438	0.0770439592291167	12.9559748427673	A2WP83:OsI_01652,A2Y053:SAM1
IPR022630	S-adenosylmethionine synthetase, C-terminal	2	1431	3	27810	0.00766604488085438	0.0770439592291167	12.9559748427673	A2WP83:OsI_01652,A2Y053:SAM1
IPR022629	S-adenosylmethionine synthetase, central domain	2	1431	3	27810	0.00766604488085438	0.0770439592291167	12.9559748427673	A2WP83:OsI_01652,A2Y053:SAM1
IPR002133	S-adenosylmethionine synthetase	2	1431	3	27810	0.00766604488085438	0.0770439592291167	12.9559748427673	A2WP83:OsI_01652,A2Y053:SAM1
IPR022636	S-adenosylmethionine synthetase superfamily	2	1431	3	27810	0.00766604488085438	0.0770439592291167	12.9559748427673	A2WP83:OsI_01652,A2Y053:SAM1
IPR039314	Calvin cycle protein CP12-like	2	1431	3	27810	0.00766604488085438	0.0770439592291167	12.9559748427673	A2WNX6:OsI_01556,A2XFU0:OsI_11237
IPR003823	CP12 domain	2	1431	3	27810	0.00766604488085438	0.0770439592291167	12.9559748427673	A2WNX6:OsI_01556,A2XFU0:OsI_11237
IPR001765	Carbonic anhydrase	2	1431	3	27810	0.00766604488085438	0.0770439592291167	12.9559748427673	A2WT25:OsI_03015,B8ACD0:OsI_03029
IPR015892	Carbonic anhydrase, prokaryotic-like, conserved site	2	1431	3	27810	0.00766604488085438	0.0770439592291167	12.9559748427673	A2WT25:OsI_03015,B8ACD0:OsI_03029
IPR036874	Carbonic anhydrase superfamily	2	1431	3	27810	0.00766604488085438	0.0770439592291167	12.9559748427673	A2WT25:OsI_03015,B8ACD0:OsI_03029
IPR028877	50S ribosomal protein L18Ae/60S ribosomal protein L20 and L18a	2	1431	3	27810	0.00766604488085438	0.0770439592291167	12.9559748427673	A2WV44:OsI_03756,A2Y7H9:OsI_20997
IPR023573	Ribosomal protein 50S-L18Ae/60S-L20/60S-L18A	2	1431	3	27810	0.00766604488085438	0.0770439592291167	12.9559748427673	A2WV44:OsI_03756,A2Y7H9:OsI_20997
IPR021138	60S ribosomal protein L18a/ L20, eukaryotes	2	1431	3	27810	0.00766604488085438	0.0770439592291167	12.9559748427673	A2WV44:OsI_03756,A2Y7H9:OsI_20997
IPR014362	Glutamate dehydrogenase	2	1431	3	27810	0.00766604488085438	0.0770439592291167	12.9559748427673	A2XMV1:GDH1,A2XW22:GDH2
IPR020615	Thiolase, acyl-enzyme intermediate active site	2	1431	3	27810	0.00766604488085438	0.0770439592291167	12.9559748427673	B8ACV4:OsI_00091,B8BH96:OsI_33888
IPR040414	PAM2-containing protein CID1/CID2	2	1431	3	27810	0.00766604488085438	0.0770439592291167	12.9559748427673	A2XGR1:OsI_11591,A2Y3F1:OsI_19536
IPR025585	Photosystem II Pbs27	2	1431	3	27810	0.00766604488085438	0.0770439592291167	12.9559748427673	A2XLZ4:OsI_13500,B8ANZ3:OsI_11442
IPR038450	Photosystem II Pbs27 superfamily	2	1431	3	27810	0.00766604488085438	0.0770439592291167	12.9559748427673	A2XLZ4:OsI_13500,B8ANZ3:OsI_11442
IPR015878	S-adenosyl-L-homocysteine hydrolase, NAD binding domain	2	1431	3	27810	0.00766604488085438	0.0770439592291167	12.9559748427673	A2XYC2:OsI_17701,A2YVQ8:OsI_29415
IPR029009	Allosteric substrate binding domain superfamily	2	1431	3	27810	0.00766604488085438	0.0770439592291167	12.9559748427673	A2XYC2:OsI_17701,A2YVQ8:OsI_29415
IPR006236	D-3-phosphoglycerate dehydrogenase	2	1431	3	27810	0.00766604488085438	0.0770439592291167	12.9559748427673	A2XYC2:OsI_17701,A2YVQ8:OsI_29415
IPR045626	D-3-phosphoglycerate dehydrogenase, ASB domain	2	1431	3	27810	0.00766604488085438	0.0770439592291167	12.9559748427673	A2XYC2:OsI_17701,A2YVQ8:OsI_29415
IPR025114	Beta-carotene isomerase D27-like, C-terminal	2	1431	3	27810	0.00766604488085438	0.0770439592291167	12.9559748427673	A2YQM2:OsI_27588,B8AXL8:OsI_18326
IPR024934	Rubredoxin-like domain	2	1431	3	27810	0.00766604488085438	0.0770439592291167	12.9559748427673	A2YU61:OsI_28872,A2ZEW5:OsI_36331
IPR027059	Coatomer delta subunit	2	1431	3	27810	0.00766604488085438	0.0770439592291167	12.9559748427673	B8ABP1:OsI_04321,B8BA91:OsI_29009
IPR023186	Inosine/uridine-preferring nucleoside hydrolase	2	1431	3	27810	0.00766604488085438	0.0770439592291167	12.9559748427673	B8AK65:OsI_12125,B8B9N5:OsI_30252
IPR044999	Protein CbbY-like	2	1431	3	27810	0.00766604488085438	0.0770439592291167	12.9559748427673	B8AKV0:OsI_12279,B8BBV3:OsI_29666
IPR006249	Aconitase/Iron-responsive element-binding protein 2	2	1431	3	27810	0.00766604488085438	0.0770439592291167	12.9559748427673	B8BBF3:OsI_28098,B8BBF4:OsI_28099
IPR000864	Proteinase inhibitor I13, potato inhibitor I	4	1431	16	27810	0.00772390072271652	0.0770439592291167	4.85849056603774	A2WSL5:OsI_02858,A2WSL6:OsI_02859,A2ZLE5:OsI_38643,B8BPE9:OsI_38185
IPR036354	Proteinase inhibitor I13, potato inhibitor I superfamily	4	1431	16	27810	0.00772390072271652	0.0770439592291167	4.85849056603774	A2WSL5:OsI_02858,A2WSL6:OsI_02859,A2ZLE5:OsI_38643,B8BPE9:OsI_38185
IPR000010	Cystatin domain	4	1431	16	27810	0.00772390072271652	0.0770439592291167	4.85849056603774	A2WW32:OCI,A2XI86:OsI_12145,A2XS65:OsI_014908,A2Y628:OsI_20451
IPR009009	RlpA-like protein, double-psi beta-barrel domain	8	1431	57	27810	0.00843914075447754	0.0837552914075032	2.7275736511089	A2WWG9:OsI_04249,A2XWT7:OsI_17122,A2YGE7:OsI_24247,A2YLI8:OsI_26085,A2Z299:OsI_31730,A2Z2A0:OsI_31732,A2Z9V3:OsI_34514,B8BBU7:OsI_29665
IPR005829	Sugar transporter, conserved site	9	1431	69	27810	0.00866230228853976	0.0855402350993301	2.53486464315012	A2XBG3:OsI_09614,A2XDJ5:OsI_10384,A2XDJ6:OsI_10385,A2XU47:OsI_16122,A2YHD1:OsI_24597,A2YI79:OsI_24917,A2YN19:OsI_26629,B8AQU8:OsI_10546,B8BF82:OsI_31368
IPR021109	Aspartic peptidase domain superfamily	15	1431	147	27810	0.00890602917842232	0.0875094906835029	1.98305737389295	A2X913:OsI_08727,A2X915:OsI_08729,A2XZ54:OsI_17992,A2Y4I2:OsI_19909,A2Y7J9:OsI_21016,A2YH23:OsI_24487,A2YM47:OsI_26300,A2YW36:OsI_29545,A2Z2G2:OsI_31798,A2Z9R9:OsI_34482,A2ZK77:OsI_38231,A2ZM43:OsI_38901,B8AXV2:OsI_18377,B8BI17:OsI_34481,B8BJH1:OsI_35373
IPR017761	Laccase	3	1431	9	27810	0.00903820959423523	0.0879333199439142	6.47798742138365	A2Y9C5:LAC19,B8AIR4:OsI_08946,B8AZE2:OsI_18964
IPR009081	Phosphopantetheine binding ACP domain	3	1431	9	27810	0.00903820959423523	0.0879333199439142	6.47798742138365	A2XP91:OsI_14397,A2Z3K3:OsI_32210,A2ZL81:OsI_38583
IPR006094	FAD linked oxidase, N-terminal	6	1431	36	27810	0.00949028894263382	0.0918790228514794	3.23899371069182	A2WLJ0:OsI_00707,A2YDX5:OsI_23311,A2YDY1:OsI_23321,A2YRE8:OsI_27886,B8B3J6:OsI_23315,B8B7X6:D2HGDH
IPR021720	Malectin domain	5	1431	26	27810	0.00953726118215878	0.0918833699256761	3.73730043541364	A2Y2I1:OsI_19212,B8B033:OsI_19211,B8BBP5:OsI_28194,B8BBP7:OsI_28196,B8BBP8:OsI_28197
IPR015424	Pyridoxal phosphate-dependent transferase	13	1431	122	27810	0.0101447592263366	0.0972616479224019	2.07083204454067	A2WVA6:OsI_03821,A2X017:OsI_05556,A2YR34:OsI_27760,A2Z9C9:OsI_34329,B8A6R7:OsI_01480,B8AP15:OsI_11479,B8AQQ2:OsI_13319,B8AS16:OsI_16646,B8AZ97:OsI_20323,B8B2N0:OsI_21629,B8BKR1:OsI_36267,Q01K11:OsI_17385,Q01K12:OsI_17384
IPR044778	Sugar transport protein STP/MST-like, plant	5	1431	27	27810	0.0112189157070663	0.107040379330705	3.59888190076869	A2XBG3:OsI_09614,A2XU47:OsI_16122,A2YHD1:OsI_24597,B8AQU8:OsI_10546,B8BF82:OsI_31368
IPR007112	Expansin/pollen allergen, DPBB domain	8	1431	60	27810	0.0114200253326343	0.10843533669208	2.59119496855346	A2WWG9:OsI_04249,A2XWT7:OsI_17122,A2YGE7:OsI_24247,A2YLI8:OsI_26085,A2Z299:OsI_31730,A2Z2A0:OsI_31732,A2Z9V3:OsI_34514,B8BBU7:OsI_29665
IPR046350	Cystatin superfamily	4	1431	18	27810	0.0119655578312634	0.113071658931795	4.31865828092243	A2WW32:OCI,A2XI86:OsI_12145,A2XS65:OsI_014908,A2Y628:OsI_20451
IPR033872	Non-specific lipid-transfer protein type 2	3	1431	10	27810	0.0124224862967934	0.115728351113995	5.83018867924528	A2Z947:OsI_34238,A2Z950:OsI_34241,A2Z951:OsI_34242
IPR036736	ACP-like superfamily	3	1431	10	27810	0.0124224862967934	0.115728351113995	5.83018867924528	A2XP91:OsI_14397,A2Z3K3:OsI_32210,A2ZL81:OsI_38583
IPR006162	Phosphopantetheine attachment site	3	1431	10	27810	0.0124224862967934	0.115728351113995	5.83018867924528	A2XP91:OsI_14397,A2Z3K3:OsI_32210,A2ZL81:OsI_38583
IPR026992	Non-haem dioxygenase N-terminal domain	10	1431	86	27810	0.0128037419875326	0.118703490296682	2.25976305397104	A2XQV8:OsI_15024,A2Y9Y3:OsI_21888,A2YBD1:OsI_22407,A2ZA60:OsI_34622,A2ZA67:OsI_34629,B8ALY0:OsI_09784,B8AY41:OsI_18467,B8BAH4:OsI_29114,B8BD94:OsI_30529,B8BI14:OsI_34472
IPR015422	Pyridoxal phosphate-dependent transferase, small domain	11	1431	99	27810	0.0128620490751848	0.118703490296682	2.15932914046122	A2WVA6:OsI_03821,A2X017:OsI_05556,A2YR34:OsI_27760,A2Z9C9:OsI_34329,B8AP15:OsI_11479,B8AS16:OsI_16646,B8AZ97:OsI_20323,B8B2N0:OsI_21629,B8BKR1:OsI_36267,Q01K11:OsI_17385,Q01K12:OsI_17384
IPR044861	Isopenicillin N synthase-like, Fe(2+) 2OG dioxygenase domain	11	1431	101	27810	0.0147905933935272	0.12036240957496	2.1165701475808	A2XQV8:OsI_15024,A2XWR4:OsI_17097,A2Y9Y3:OsI_21888,A2YBD1:OsI_22407,A2ZA60:OsI_34622,A2ZA67:OsI_34629,B8ALY0:OsI_09784,B8AY41:OsI_18467,B8BAH4:OsI_29114,B8BD94:OsI_30529,B8BI14:OsI_34472
IPR006861	Hyaluronan/mRNA-binding protein	2	1431	4	27810	0.0148091471021343	0.12036240957496	9.71698113207547	A2WUK8:OsI_03559,B8B082:OsI_20751
IPR043577	Asparaginyl endopeptidase	2	1431	4	27810	0.0148091471021343	0.12036240957496	9.71698113207547	A2X7Q9:OsI_08253,B8AA91:OsI_02429
IPR006095	Glutamate/phenylalanine/leucine/valine dehydrogenase	2	1431	4	27810	0.0148091471021343	0.12036240957496	9.71698113207547	A2XMV1:GDH1,A2XW22:GDH2
IPR006096	Glutamate/phenylalanine/leucine/valine dehydrogenase, C-terminal	2	1431	4	27810	0.0148091471021343	0.12036240957496	9.71698113207547	A2XMV1:GDH1,A2XW22:GDH2
IPR006097	Glutamate/phenylalanine/leucine/valine dehydrogenase, dimerisation domain	2	1431	4	27810	0.0148091471021343	0.12036240957496	9.71698113207547	A2XMV1:GDH1,A2XW22:GDH2
IPR033922	NAD(P) binding domain of glutamate dehydrogenase	2	1431	4	27810	0.0148091471021343	0.12036240957496	9.71698113207547	A2XMV1:GDH1,A2XW22:GDH2
IPR021855	PAM68-like	2	1431	4	27810	0.0148091471021343	0.12036240957496	9.71698113207547	A2XA48:OsI_09122,B8BI02:OsI_34450
IPR002155	Thiolase	2	1431	4	27810	0.0148091471021343	0.12036240957496	9.71698113207547	B8ACV4:OsI_00091,B8BH96:OsI_33888
IPR020610	Thiolase, active site	2	1431	4	27810	0.0148091471021343	0.12036240957496	9.71698113207547	B8ACV4:OsI_00091,B8BH96:OsI_33888
IPR020617	Thiolase, C-terminal	2	1431	4	27810	0.0148091471021343	0.12036240957496	9.71698113207547	B8ACV4:OsI_00091,B8BH96:OsI_33888
IPR020613	Thiolase, conserved site	2	1431	4	27810	0.0148091471021343	0.12036240957496	9.71698113207547	B8ACV4:OsI_00091,B8BH96:OsI_33888
IPR020616	Thiolase, N-terminal	2	1431	4	27810	0.0148091471021343	0.12036240957496	9.71698113207547	B8ACV4:OsI_00091,B8BH96:OsI_33888
IPR002146	ATP synthase, F0 complex, subunit b/b', bacterial/chloroplast	2	1431	4	27810	0.0148091471021343	0.12036240957496	9.71698113207547	A2XF65:OsI_11006,P0C2Y9:atpF
IPR002480	DAHP synthetase, class II	2	1431	4	27810	0.0148091471021343	0.12036240957496	9.71698113207547	A2XHI6:OsI_11871,A2YNU0:OsI_26913
IPR024286	Domain of unknown function DUF3700	2	1431	4	27810	0.0148091471021343	0.12036240957496	9.71698113207547	A2ZBF1:OsI_35100,A2ZI12:OsI_37451
IPR044828	Stem-specific protein TSJT1-like	2	1431	4	27810	0.0148091471021343	0.12036240957496	9.71698113207547	A2ZBF1:OsI_35100,A2ZI12:OsI_37451
IPR009288	Gamma-glutamylcyclotransferase, AIG2-like domain	2	1431	4	27810	0.0148091471021343	0.12036240957496	9.71698113207547	A2ZB92:OsI_35038,B8B258:OsI_24369
IPR024681	Ribulose bisphosphate carboxylase, small subunit	2	1431	4	27810	0.0148091471021343	0.12036240957496	9.71698113207547	A2Y205:RBCS,B8AHT7:RBCS
IPR000894	Ribulose bisphosphate carboxylase small subunit, domain	2	1431	4	27810	0.0148091471021343	0.12036240957496	9.71698113207547	A2Y205:RBCS,B8AHT7:RBCS
IPR036385	Ribulose bisphosphate carboxylase, small subunit superfamily	2	1431	4	27810	0.0148091471021343	0.12036240957496	9.71698113207547	A2Y205:RBCS,B8AHT7:RBCS
IPR030459	Glycosyl hydrolases family 31, conserved site	2	1431	4	27810	0.0148091471021343	0.12036240957496	9.71698113207547	A2YG59:OsI_24149,B8B1F4:OsI_24144
IPR038938	Beta-carotene isomerase D27-like	2	1431	4	27810	0.0148091471021343	0.12036240957496	9.71698113207547	A2YQM2:OsI_27588,B8AXL8:OsI_18326
IPR033658	Glutaredoxin, PICOT-like	2	1431	4	27810	0.0148091471021343	0.12036240957496	9.71698113207547	A2ZIK9:OsI_37657,B8ANP8:OsI_14350
IPR004480	Monothiol glutaredoxin-related	2	1431	4	27810	0.0148091471021343	0.12036240957496	9.71698113207547	A2ZIK9:OsI_37657,B8ANP8:OsI_14350
IPR018226	Barwin, conserved site	2	1431	4	27810	0.0148091471021343	0.12036240957496	9.71698113207547	A2ZG18:OsI_36718,A2ZG19:OsI_36719
IPR015931	Aconitase/3-isopropylmalate dehydratase large subunit, alpha/beta/alpha, subdomain 1/3	2	1431	4	27810	0.0148091471021343	0.12036240957496	9.71698113207547	B8BBF3:OsI_28098,B8BBF4:OsI_28099
IPR001030	Aconitase/3-isopropylmalate dehydratase large subunit, alpha/beta/alpha domain	2	1431	4	27810	0.0148091471021343	0.12036240957496	9.71698113207547	B8BBF3:OsI_28098,B8BBF4:OsI_28099
IPR036008	Aconitase, iron-sulfur domain	2	1431	4	27810	0.0148091471021343	0.12036240957496	9.71698113207547	B8BBF3:OsI_28098,B8BBF4:OsI_28099
IPR012946	X8 domain	7	1431	51	27810	0.015031174469425	0.121666268758666	2.66740658527562	A2XM48:OsI_13593,A2XMT6:OsI_13858,B8B6Z0:OsI_26335,B8B6Z4:OsI_26341,B8B6Z6:OsI_26343,B8B6Z9:OsI_26347,B8BDN6:OsI_30642
IPR015421	Pyridoxal phosphate-dependent transferase, major domain	12	1431	116	27810	0.0163830626611243	0.130362154530005	2.01040988939493	A2WVA6:OsI_03821,A2YR34:OsI_27760,A2Z9C9:OsI_34329,B8A6R7:OsI_01480,B8AP15:OsI_11479,B8AQQ2:OsI_13319,B8AS16:OsI_16646,B8AZ97:OsI_20323,B8B2N0:OsI_21629,B8BKR1:OsI_36267,Q01K11:OsI_17385,Q01K12:OsI_17384
IPR035992	Ricin B-like lectins	3	1431	11	27810	0.0164355323939095	0.130362154530005	5.30017152658662	A2XUQ3:OsI_16341,A2YQ15:OsI_27371,B8B642:OsI_27368
IPR001002	Chitin-binding, type 1	3	1431	11	27810	0.0164355323939095	0.130362154530005	5.30017152658662	A2XI16:OsI_12064,A2Y4F6:OsI_19884,A2YH55:OsI_24518
IPR018371	Chitin-binding, type 1, conserved site	3	1431	11	27810	0.0164355323939095	0.130362154530005	5.30017152658662	A2XI16:OsI_12064,A2Y4F6:OsI_19884,A2YH55:OsI_24518
IPR034289	Laccase, third cupredoxin domain	3	1431	11	27810	0.0164355323939095	0.130362154530005	5.30017152658662	A2Y9C5:LAC19,B8AIR4:OsI_08946,B8AZE2:OsI_18964
IPR001179	FKBP-type peptidyl-prolyl cis-trans isomerase domain	5	1431	30	27810	0.0174454844320562	0.136315334942744	3.23899371069182	A2XL75:OsI_13220,A2YHW8:OsI_24792,B8AAA9:OsI_02458,B8ADS9:OsI_06261,B8AII0:OsI_06011
IPR025110	AMP-binding enzyme, C-terminal domain	5	1431	30	27810	0.0174454844320562	0.136315334942744	3.23899371069182	A2X1J7:OsI_06077,A2XZ41:OsI_17978,A2YFS4:OsI_23962,B8AND5:OsI_10054,B8ARF5:OsI_17900
IPR025753	AAA-type ATPase, N-terminal domain	4	1431	20	27810	0.0174621669572223	0.136315334942744	3.88679245283019	A2YGL7:OsI_24324,A2YJ19:OsI_25225,A2Z1J1:OsI_31476,B8ACD0:OsI_03029
IPR034288	Laccase, first cupredoxin domain	4	1431	20	27810	0.0174621669572223	0.136315334942744	3.88679245283019	A2Y9C5:LAC19,B8AIR4:OsI_08946,B8AZE2:OsI_18964,B8BP33:OsI_37963
IPR027443	Isopenicillin N synthase-like superfamily	12	1431	118	27810	0.0185256180184784	0.144047620419271	1.97633514550688	A2X8Z0:OsI_08703,A2XQV8:OsI_15024,A2XWR4:OsI_17097,A2Y9Y3:OsI_21888,A2YBD1:OsI_22407,A2ZA60:OsI_34622,A2ZA67:OsI_34629,B8ALY0:OsI_09784,B8AY41:OsI_18467,B8BAH4:OsI_29114,B8BD94:OsI_30529,B8BI14:OsI_34472
IPR023198	Phosphoglycolate phosphatase-like, domain 2	3	1431	12	27810	0.0210884112940201	0.160190816560345	4.85849056603774	B8AKV0:OsI_12279,B8AYG6:OsI_18609,B8BBV3:OsI_29666
IPR041891	Carbonic anhydrase, prokaryotic-like	3	1431	12	27810	0.0210884112940201	0.160190816560345	4.85849056603774	A2YVC6:OsI_29284,A2YVC7:OsI_29285,A2YW42:OsI_29552
IPR030395	Glycerophosphodiester phosphodiesterase domain	3	1431	12	27810	0.0210884112940201	0.160190816560345	4.85849056603774	A2XJB6:OsI_12541,A2YNG3:OsI_26772,B8BC94:OsI_29787
IPR036861	Endochitinase-like superfamily	3	1431	12	27810	0.0210884112940201	0.160190816560345	4.85849056603774	A2XI16:OsI_12064,A2Y4F6:OsI_19884,A2YH55:OsI_24518
IPR044831	Heme-binding peroxidase Ccp1-like	3	1431	12	27810	0.0210884112940201	0.160190816560345	4.85849056603774	B8AJE7:OsI_07630,B8ATW7:OsI_17267,B8AU10:OsI_15969
IPR002207	Class I peroxidase	3	1431	12	27810	0.0210884112940201	0.160190816560345	4.85849056603774	B8AJE7:OsI_07630,B8ATW7:OsI_17267,B8AU10:OsI_15969
IPR002068	Alpha crystallin/Hsp20 domain	6	1431	43	27810	0.0219365169693246	0.165515005850545	2.71171566476525	A2WKD3:OsI_00283,A2WLG6:OsI_00679,A2XEW1:OsI_10878,A2XEW8:HspI,A2YBC0:OsI_22398,B8AJJ8:OsI_09186
IPR008978	HSP20-like chaperone	7	1431	55	27810	0.0220940137248597	0.165515005850545	2.47341337907376	A2WKD3:OsI_00283,A2WLG6:OsI_00679,A2XEW1:OsI_10878,A2XEW8:HspI,A2YBC0:OsI_22398,B8AJJ8:OsI_09186,B8ANK0:OsI_12851
IPR002902	Gnk2-homologous domain	9	1431	81	27810	0.0231664065045499	0.165515005850545	2.15932914046122	A2XF49:OsI_10992,A2XF52:OsI_10995,A2XRW3:OsI_15359,A2XYI5:OsI_17759,A2YM74:OsI_26327,A2YMA9:OsI_26365,B8AXL2:OsI_18315,B8B703:OsI_26352,B8BN89:OsI_37506
IPR006089	Acyl-CoA dehydrogenase, conserved site	2	1431	5	27810	0.0238438210233839	0.165515005850545	7.77358490566038	B8AXJ6:OsI_18277,B8AYF2:OsI_18581
IPR045043	Late embryogenesis abundant protein Lea14-like	2	1431	5	27810	0.0238438210233839	0.165515005850545	7.77358490566038	A2WMA0:OsI_00972,B8AN79:OsI_14279
IPR004790	Isocitrate dehydrogenase NADP-dependent	2	1431	5	27810	0.0238438210233839	0.165515005850545	7.77358490566038	A2WTC5:OsI_03110,B8ABR1:OsI_01162
IPR027470	Cation efflux protein, cytoplasmic domain	2	1431	5	27810	0.0238438210233839	0.165515005850545	7.77358490566038	A2XA59:OsI_09135,B8AD30:OsI_00246
IPR002634	BolA protein	2	1431	5	27810	0.0238438210233839	0.165515005850545	7.77358490566038	A2WXB4:OsI_04560,B8B2E6:OsI_23010
IPR036065	BolA-like superfamily	2	1431	5	27810	0.0238438210233839	0.165515005850545	7.77358490566038	A2WXB4:OsI_04560,B8B2E6:OsI_23010
IPR025131	Domain of unknown function DUF4057	2	1431	5	27810	0.0238438210233839	0.165515005850545	7.77358490566038	A2X6C7:OsI_07766,B8AUP1:OsI_16126
IPR027141	Like-Sm (LSM) domain containing protein, LSm4/SmD1/SmD3	2	1431	5	27810	0.0238438210233839	0.165515005850545	7.77358490566038	A2X6K5:OsI_07847,A2XEE2:OsI_10698
IPR046427	Legumain prodomain superfamily	2	1431	5	27810	0.0238438210233839	0.165515005850545	7.77358490566038	A2X7Q9:OsI_08253,B8AA91:OsI_02429
IPR036444	Phospholipase A2 domain superfamily	2	1431	5	27810	0.0238438210233839	0.165515005850545	7.77358490566038	A2XL71:OsI_13216,A2YPI8:OsI_27179
IPR009291	Vacuolar protein sorting-associated protein 62	2	1431	5	27810	0.0238438210233839	0.165515005850545	7.77358490566038	A2XCD5:OsI_09966,B8B7R1:OsI_26592
IPR008733	Peroxisomal biogenesis factor 11	2	1431	5	27810	0.0238438210233839	0.165515005850545	7.77358490566038	A2XFQ8:PEX11-3,B8B1X9:OsI_21452
IPR017476	UDP-glucose/GDP-mannose dehydrogenase	2	1431	5	27810	0.0238438210233839	0.165515005850545	7.77358490566038	B8AK72:OsI_13603,B8BPH4:OsI_38224
IPR014027	UDP-glucose/GDP-mannose dehydrogenase, C-terminal	2	1431	5	27810	0.0238438210233839	0.165515005850545	7.77358490566038	B8AK72:OsI_13603,B8BPH4:OsI_38224
IPR036220	UDP-glucose/GDP-mannose dehydrogenase, C-terminal domain superfamily	2	1431	5	27810	0.0238438210233839	0.165515005850545	7.77358490566038	B8AK72:OsI_13603,B8BPH4:OsI_38224
IPR003736	Phenylacetic acid degradation-related domain	2	1431	5	27810	0.0238438210233839	0.165515005850545	7.77358490566038	A2XKV5:OsI_13094,A2XTP5:OsI_15979
IPR036568	Gamma-glutamyl cyclotransferase-like superfamily	2	1431	5	27810	0.0238438210233839	0.165515005850545	7.77358490566038	A2ZB92:OsI_35038,B8B258:OsI_24369
IPR012258	Acyl-CoA oxidase	2	1431	5	27810	0.0238438210233839	0.165515005850545	7.77358490566038	A2Y119:OsI_18704,A2YCR4:OsI_22900
IPR001910	Inosine/uridine-preferring nucleoside hydrolase domain	2	1431	5	27810	0.0238438210233839	0.165515005850545	7.77358490566038	B8AK65:OsI_12125,B8B9N5:OsI_30252
IPR029019	Beta-hexosaminidase, eukaryotic type, N-terminal	2	1431	5	27810	0.0238438210233839	0.165515005850545	7.77358490566038	A2YMX9:OsI_26587,B8AXA8:OsI_18203
IPR016084	Haem oxygenase-like, multi-helical	2	1431	5	27810	0.0238438210233839	0.165515005850545	7.77358490566038	B8AQX1:OsI_11906,B8B4C9:OsI_23615
IPR023213	Chloramphenicol acetyltransferase-like domain superfamily	14	1431	151	27810	0.0240851459263056	0.165515005850545	1.80182431588154	A2WSL7:OsI_02860,A2WSL8:OsI_02861,A2XYN0:OsI_17807,A2YGW2:OsI_24425,A2YQP7:OsI_27617,A2YRQ5:OsI_28000,A2Z936:OsI_34226,A2ZEK3:OsI_36216,B8A6M3:OsI_01489,B8A750:OsI_01602,B8ADM7:OsI_00687,B8B196:OsI_21274,B8BA57:OsI_27570,B8BB67:OsI_28001
IPR034161	Pepsin-like domain, plant	7	1431	56	27810	0.0241662190572525	0.165515005850545	2.42924528301887	A2XZ54:OsI_17992,A2YM47:OsI_26300,A2YW36:OsI_29545,A2Z9R9:OsI_34482,A2ZK77:OsI_38231,A2ZM43:OsI_38901,B8BI17:OsI_34481
IPR004046	Glutathione S-transferase, C-terminal	6	1431	44	27810	0.0243292761132623	0.165515005850545	2.65008576329331	A2WQ21:OsI_01955,A2WU01:OsI_03348,A2Z263:OsI_31697,B8BHY6:OsI_34392,B8BHY9:OsI_34397,Q6WSC3:OsI_34420
IPR038408	Gnk2-homologous domain superfamily	9	1431	82	27810	0.0248770780132928	0.165515005850545	2.13299585826047	A2XF49:OsI_10992,A2XF52:OsI_10995,A2XRW3:OsI_15359,A2XYI5:OsI_17759,A2YM74:OsI_26327,A2YMA9:OsI_26365,B8AXL2:OsI_18315,B8B703:OsI_26352,B8BN89:OsI_37506
IPR037523	Vicinal oxygen chelate (VOC) domain	3	1431	13	27810	0.0263850405448689	0.165515005850545	4.48476052249637	A2XF50:OsI_10993,B8AIH6:OsI_06005,B8B7F2:OsI_24977
IPR001890	RNA-binding, CRM domain	3	1431	13	27810	0.0263850405448689	0.165515005850545	4.48476052249637	A2Y778:OsI_20893,A2Z9A2:OsI_34297,B8A8K9:OsI_02075
IPR035920	YhbY-like superfamily	3	1431	13	27810	0.0263850405448689	0.165515005850545	4.48476052249637	A2Y778:OsI_20893,A2Z9A2:OsI_34297,B8A8K9:OsI_02075
IPR001362	Glycoside hydrolase, family 32	3	1431	13	27810	0.0263850405448689	0.165515005850545	4.48476052249637	A2WZV2:OsI_05495,B8ASN8:OsI_16783,B8BDE9:OsI_30566
IPR013189	Glycosyl hydrolase family 32, C-terminal	3	1431	13	27810	0.0263850405448689	0.165515005850545	4.48476052249637	A2WZV2:OsI_05495,B8ASN8:OsI_16783,B8BDE9:OsI_30566
IPR013148	Glycosyl hydrolase family 32, N-terminal	3	1431	13	27810	0.0263850405448689	0.165515005850545	4.48476052249637	A2WZV2:OsI_05495,B8ASN8:OsI_16783,B8BDE9:OsI_30566
IPR023561	Carbonic anhydrase, alpha-class	3	1431	13	27810	0.0263850405448689	0.165515005850545	4.48476052249637	A2YVC6:OsI_29284,A2YVC7:OsI_29285,A2YW42:OsI_29552
IPR008700	RIN4, pathogenic type III effector avirulence factor Avr cleavage site	3	1431	13	27810	0.0263850405448689	0.165515005850545	4.48476052249637	A2YBU7:OsI_22578,A2YYZ5:OsI_30557,B8APB1:OsI_10188
IPR008972	Cupredoxin	11	1431	111	27810	0.0278318821810765	0.165515005850545	1.92588815230325	A2XP44:OsI_14346,A2Y886:PETE,A2Y9C5:LAC19,A2YG93:OsI_24191,A2YR19:OsI_27746,B8AIR4:OsI_08946,B8AZE2:OsI_18964,B8BAL8:OsI_27745,B8BEU7:OsI_32489,B8BEW5:OsI_31082,B8BP33:OsI_37963
IPR029055	Nucleophile aminohydrolases, N-terminal	7	1431	58	27810	0.028702570842373	0.165515005850545	2.34547820429408	A2XYC1:OsI_17700,A2ZBF1:OsI_35100,A2ZI12:OsI_37451,B8ALL8:OsI_11112,B8B967:OsI_30000,B8BDI8:OsI_32035,B8BIX5:OsI_34982
IPR046357	Peptidyl-prolyl cis-trans isomerase domain superfamily	5	1431	34	27810	0.0287933472797688	0.165515005850545	2.85793562708102	A2XL75:OsI_13220,A2YHW8:OsI_24792,B8AAA9:OsI_02458,B8ADS9:OsI_06261,B8AII0:OsI_06011
IPR006311	Twin-arginine translocation pathway, signal sequence	5	1431	35	27810	0.0322155039761837	0.165515005850545	2.77628032345013	A2XYC2:OsI_17701,A2YI21:OsI_24850,A2YVC6:OsI_29284,B8A716:OsI_04640,B8AII0:OsI_06011
IPR001148	Alpha carbonic anhydrase domain	3	1431	14	27810	0.0323231195962487	0.165515005850545	4.1644204851752	A2YVC6:OsI_29284,A2YVC7:OsI_29285,A2YW42:OsI_29552
IPR036398	Alpha carbonic anhydrase domain superfamily	3	1431	14	27810	0.0323231195962487	0.165515005850545	4.1644204851752	A2YVC6:OsI_29284,A2YVC7:OsI_29285,A2YW42:OsI_29552
IPR045262	Sugar transport protein STP/Polyol transporter PLT, plant	6	1431	47	27810	0.0325326491617245	0.165515005850545	2.48093135287033	A2XBG3:OsI_09614,A2XU47:OsI_16122,A2YHD1:OsI_24597,A2YN19:OsI_26629,B8AQU8:OsI_10546,B8BF82:OsI_31368
IPR002355	Multicopper oxidase, copper-binding site	4	1431	24	27810	0.0325694071230614	0.165515005850545	3.23899371069182	A2Y9C5:LAC19,B8AIR4:OsI_08946,B8AZE2:OsI_18964,B8BEW5:OsI_31082
IPR023393	START-like domain superfamily	7	1431	60	27810	0.0337817612310532	0.165515005850545	2.26729559748428	A2WLQ6:OsI_00777,A2XFP6:OsI_11187,A2XUF3:OsI_16233,A2ZLJ0:OsI_38687,A2ZLJ4:OsI_38691,B8BH86:OsI_33873,B8BMF9:PR10a
IPR007312	Phosphoesterase	2	1431	6	27810	0.0345567575162305	0.165515005850545	6.47798742138365	A2XNK4:OsI_14148,A2XP62:OsI_14367
IPR013786	Acyl-CoA dehydrogenase/oxidase, N-terminal	2	1431	6	27810	0.0345567575162305	0.165515005850545	6.47798742138365	B8AXJ6:OsI_18277,B8AYF2:OsI_18581
IPR044076	Ribosomal protein P2	2	1431	6	27810	0.0345567575162305	0.165515005850545	6.47798742138365	A2WLK9:OsI_00724,A2X5K7:OsI_07489
IPR019818	Isocitrate/isopropylmalate dehydrogenase, conserved site	2	1431	6	27810	0.0345567575162305	0.165515005850545	6.47798742138365	A2WTC5:OsI_03110,B8ABR1:OsI_01162
IPR039764	RNA binding protein HABP4/SERBP1	2	1431	6	27810	0.0345567575162305	0.165515005850545	6.47798742138365	A2WUK8:OsI_03559,B8B082:OsI_20751
IPR006180	3-hydroxyacyl-CoA dehydrogenase, conserved site	2	1431	6	27810	0.0345567575162305	0.165515005850545	6.47798742138365	A2WVZ2:OsI_04066,B8AFN7:OsI_06722
IPR006176	3-hydroxyacyl-CoA dehydrogenase, NAD binding	2	1431	6	27810	0.0345567575162305	0.165515005850545	6.47798742138365	A2WVZ2:OsI_04066,B8AFN7:OsI_06722
IPR036837	Cation efflux protein, cytoplasmic domain superfamily	2	1431	6	27810	0.0345567575162305	0.165515005850545	6.47798742138365	A2XA59:OsI_09135,B8AD30:OsI_00246
IPR011057	Mss4-like superfamily	2	1431	6	27810	0.0345567575162305	0.165515005850545	6.47798742138365	A2XC91:OsI_09916,B8AY37:OsI_19915
IPR017214	Cytochrome b561 and DOMON domain-containing protein	2	1431	6	27810	0.0345567575162305	0.165515005850545	6.47798742138365	A2XDI0:OsI_10369,A2Y7B0:OsI_20928
IPR002888	[2Fe-2S]-binding	2	1431	6	27810	0.0345567575162305	0.165515005850545	6.47798742138365	B8AKE5:OsI_12147,B8AL89:OsI_13843
IPR036884	[2Fe-2S]-binding domain superfamily	2	1431	6	27810	0.0345567575162305	0.165515005850545	6.47798742138365	B8AKE5:OsI_12147,B8AL89:OsI_13843
IPR029753	D-isomer specific 2-hydroxyacid dehydrogenase, NAD-binding domain conserved site	2	1431	6	27810	0.0345567575162305	0.165515005850545	6.47798742138365	A2XYC2:OsI_17701,A2YVQ8:OsI_29415
IPR011831	Glucose-1-phosphate adenylyltransferase	2	1431	6	27810	0.0345567575162305	0.165515005850545	6.47798742138365	A2Y7W1:AGPlar,B8BE16:AGPsma
IPR005836	ADP-glucose pyrophosphorylase, conserved site	2	1431	6	27810	0.0345567575162305	0.165515005850545	6.47798742138365	A2Y7W1:AGPlar,B8BE16:AGPsma
IPR044677	Mitochondrial phosphate carrier protein Pic2/Mir1-like	2	1431	6	27810	0.0345567575162305	0.165515005850545	6.47798742138365	A2Z1Z7:OsI_31630,B8AUD7:OsI_16084
IPR025887	Glycoside hydrolase family 31, N-terminal domain	2	1431	6	27810	0.0345567575162305	0.165515005850545	6.47798742138365	A2YG59:OsI_24149,B8B1F4:OsI_24144
IPR038071	UROD/MetE-like superfamily	2	1431	6	27810	0.0345567575162305	0.165515005850545	6.47798742138365	A2ZMX3:OsI_39179,B8ABY1:OsI_02909
IPR005123	Oxoglutarate/iron-dependent dioxygenase	11	1431	117	27810	0.0388036561135424	0.165515005850545	1.82712465731334	A2XQV8:OsI_15024,A2Y9Y3:OsI_21888,A2YBD1:OsI_22407,A2ZA60:OsI_34622,A2ZA67:OsI_34629,B8ALW3:OsI_09756,B8ALY0:OsI_09784,B8AY41:OsI_18467,B8BAH4:OsI_29114,B8BD94:OsI_30529,B8BI14:OsI_34472
IPR029068	Glyoxalase/Bleomycin resistance protein/Dihydroxybiphenyl dioxygenase	3	1431	15	27810	0.0388949697364816	0.165515005850545	3.88679245283019	A2XF50:OsI_10993,B8AIH6:OsI_06005,B8B7F2:OsI_24977
IPR004360	Glyoxalase/fosfomycin resistance/dioxygenase domain	3	1431	15	27810	0.0388949697364816	0.165515005850545	3.88679245283019	A2XF50:OsI_10993,B8AIH6:OsI_06005,B8B7F2:OsI_24977
IPR007052	CS domain	3	1431	15	27810	0.0388949697364816	0.165515005850545	3.88679245283019	A2XEW1:OsI_10878,A2XEW8:HspI,B8ANK0:OsI_12851
IPR027214	Cystatin	3	1431	15	27810	0.0388949697364816	0.165515005850545	3.88679245283019	A2WW32:OCI,A2XI86:OsI_12145,A2Y628:OsI_20451
IPR017896	4Fe-4S ferredoxin-type, iron-sulphur binding domain	3	1431	15	27810	0.0388949697364816	0.165515005850545	3.88679245283019	B8A909:OsI_03618,B8B073:OsI_20727,P0C360:psaC
IPR045851	AMP-binding enzyme, C-terminal domain superfamily	5	1431	37	27810	0.039792673989905	0.165515005850545	2.62621111677715	A2X1J7:OsI_06077,A2XZ41:OsI_17978,A2YFS4:OsI_23962,B8AND5:OsI_10054,B8ARF5:OsI_17900
IPR017937	Thioredoxin, conserved site	4	1431	26	27810	0.0422794401029941	0.165515005850545	2.98984034833091	A2WY84:OsI_04888,A2XHT7:OsI_11974,A2Y1C0:OsI_18803,B8BNI2:OsI_37718
IPR001117	Multicopper oxidase, second cupredoxin domain	5	1431	38	27810	0.043953448875516	0.165515005850545	2.5571002979146	A2Y9C5:LAC19,B8AIR4:OsI_08946,B8AZE2:OsI_18964,B8BEW5:OsI_31082,B8BP33:OsI_37963
IPR013201	Cathepsin propeptide inhibitor domain (I29)	6	1431	51	27810	0.0459889339242611	0.165515005850545	2.28634850166482	A2XM26:OsI_13535,A2XQH0:OsI_14881,A2XYT1:OsI_17862,A2Y6C6:OsI_20560,B8AVK3:OsI_17694,B8B8R8:OsI_28465
IPR037045	Peptidase S8 propeptide/proteinase inhibitor I9 superfamily	6	1431	51	27810	0.0459889339242611	0.165515005850545	2.28634850166482	A2WVY3:OsI_04058,A2WVY4:OsI_04059,B8AAU1:OsI_04057,B8ATN2:OsI_17265,B8AUL1:OsI_14683,B8BAM2:OsI_27756
IPR005018	DOMON domain	3	1431	16	27810	0.0460882933550427	0.165515005850545	3.6438679245283	A2XDI0:OsI_10369,A2Y7B0:OsI_20928,A2Z3Z4:OsI_32359
IPR009075	Acyl-CoA dehydrogenase/oxidase C-terminal	2	1431	7	27810	0.0467515654574834	0.165515005850545	5.55256064690027	B8AXJ6:OsI_18277,B8AYF2:OsI_18581
IPR038716	Ribosomal protein P1/P2, N-terminal domain	2	1431	7	27810	0.0467515654574834	0.165515005850545	5.55256064690027	A2WLK9:OsI_00724,A2X5K7:OsI_07489
IPR039274	Flowering-promoting factor 1	2	1431	7	27810	0.0467515654574834	0.165515005850545	5.55256064690027	A2WN16:OsI_01240,A2XRE0:OsI_15197
IPR005025	NADPH-dependent FMN reductase-like	2	1431	7	27810	0.0467515654574834	0.165515005850545	5.55256064690027	A2WZ70:OsI_05240,A2Y683:OsI_20508
IPR002781	Transmembrane protein TauE-like	2	1431	7	27810	0.0467515654574834	0.165515005850545	5.55256064690027	A2XLL6:OsI_13369,B8BAH1:OsI_29108
IPR006108	3-hydroxyacyl-CoA dehydrogenase, C-terminal	2	1431	7	27810	0.0467515654574834	0.165515005850545	5.55256064690027	A2WVZ2:OsI_04066,B8AFN7:OsI_06722
IPR045853	Peptide chain release factor class I superfamily	2	1431	7	27810	0.0467515654574834	0.165515005850545	5.55256064690027	A2WXR4:OsI_04716,A2XFT4:OsI_11230
IPR006514	IRX15/IRX15L/IGXM	2	1431	7	27810	0.0467515654574834	0.165515005850545	5.55256064690027	A2X144:OsI_05925,A2ZCZ9:OsI_35661
IPR001096	Peptidase C13, legumain	2	1431	7	27810	0.0467515654574834	0.165515005850545	5.55256064690027	A2X7Q9:OsI_08253,B8AA91:OsI_02429
IPR000167	Dehydrin	2	1431	7	27810	0.0467515654574834	0.165515005850545	5.55256064690027	A2X854:OsI_08410,A2ZDX9:RAB21
IPR042971	Late embryogenesis abundant protein, SMP subgroup	2	1431	7	27810	0.0467515654574834	0.165515005850545	5.55256064690027	A2YCK6:OsI_22847,A2ZMZ2:OsI_39200
IPR007011	Late embryogenesis abundant protein, SMP subgroup domain	2	1431	7	27810	0.0467515654574834	0.165515005850545	5.55256064690027	A2YCK6:OsI_22847,A2ZMZ2:OsI_39200
IPR014026	UDP-glucose/GDP-mannose dehydrogenase, dimerisation	2	1431	7	27810	0.0467515654574834	0.165515005850545	5.55256064690027	B8AK72:OsI_13603,B8BPH4:OsI_38224
IPR001732	UDP-glucose/GDP-mannose dehydrogenase, N-terminal	2	1431	7	27810	0.0467515654574834	0.165515005850545	5.55256064690027	B8AK72:OsI_13603,B8BPH4:OsI_38224
IPR028356	UDP-glucose 6-dehydrogenase, eukaryotic type	2	1431	7	27810	0.0467515654574834	0.165515005850545	5.55256064690027	B8AK72:OsI_13603,B8BPH4:OsI_38224
IPR000674	Aldehyde oxidase/xanthine dehydrogenase, a/b hammerhead	2	1431	7	27810	0.0467515654574834	0.165515005850545	5.55256064690027	B8AKE5:OsI_12147,B8AL89:OsI_13843
IPR036856	Aldehyde oxidase/xanthine dehydrogenase, a/b hammerhead superfamily	2	1431	7	27810	0.0467515654574834	0.165515005850545	5.55256064690027	B8AKE5:OsI_12147,B8AL89:OsI_13843
IPR005107	CO dehydrogenase flavoprotein, C-terminal	2	1431	7	27810	0.0467515654574834	0.165515005850545	5.55256064690027	B8AKE5:OsI_12147,B8AL89:OsI_13843
IPR036683	CO dehydrogenase flavoprotein, C-terminal domain superfamily	2	1431	7	27810	0.0467515654574834	0.165515005850545	5.55256064690027	B8AKE5:OsI_12147,B8AL89:OsI_13843
IPR002346	Molybdopterin dehydrogenase, FAD-binding	2	1431	7	27810	0.0467515654574834	0.165515005850545	5.55256064690027	B8AKE5:OsI_12147,B8AL89:OsI_13843
IPR016087	Chalcone isomerase	2	1431	7	27810	0.0467515654574834	0.165515005850545	5.55256064690027	A2ZHF9:OsI_37230,B8BIQ9:OsI_34872
IPR016088	Chalcone isomerase, 3-layer sandwich	2	1431	7	27810	0.0467515654574834	0.165515005850545	5.55256064690027	A2ZHF9:OsI_37230,B8BIQ9:OsI_34872
IPR016089	Chalcone isomerase, orthogonal bundle domain superfamily	2	1431	7	27810	0.0467515654574834	0.165515005850545	5.55256064690027	A2ZHF9:OsI_37230,B8BIQ9:OsI_34872
IPR013024	Gamma-glutamyl cyclotransferase-like	2	1431	7	27810	0.0467515654574834	0.165515005850545	5.55256064690027	A2ZB92:OsI_35038,B8B258:OsI_24369
IPR036452	Ribonucleoside hydrolase-like	2	1431	7	27810	0.0467515654574834	0.165515005850545	5.55256064690027	B8AK65:OsI_12125,B8B9N5:OsI_30252
IPR030458	Glycosyl hydrolases family 31, active site	2	1431	7	27810	0.0467515654574834	0.165515005850545	5.55256064690027	A2YG59:OsI_24149,B8B1F4:OsI_24144
IPR029018	Beta-hexosaminidase-like, domain 2	2	1431	7	27810	0.0467515654574834	0.165515005850545	5.55256064690027	A2YMX9:OsI_26587,B8AXA8:OsI_18203
IPR012394	Aldehyde dehydrogenase NAD(P)-dependent	2	1431	7	27810	0.0467515654574834	0.165515005850545	5.55256064690027	B8AG13:OsI_08280,B8BJI2:OsI_35395
IPR012133	Alpha-hydroxy acid dehydrogenase, FMN-dependent	2	1431	7	27810	0.0467515654574834	0.165515005850545	5.55256064690027	B8AKX5:OsI_13796,B8AUI3:GLO3
IPR037396	FMN hydroxy acid dehydrogenase domain	2	1431	7	27810	0.0467515654574834	0.165515005850545	5.55256064690027	B8AKX5:OsI_13796,B8AUI3:GLO3
IPR008259	FMN-dependent alpha-hydroxy acid dehydrogenase, active site	2	1431	7	27810	0.0467515654574834	0.165515005850545	5.55256064690027	B8AKX5:OsI_13796,B8AUI3:GLO3
IPR020846	Major facilitator superfamily domain	11	1431	122	27810	0.0499993715254379	0.165515005850545	1.75224249922672	A2XBG3:OsI_09614,A2XDJ5:OsI_10384,A2XDJ6:OsI_10385,A2XN75:OsI_14007,A2XU47:OsI_16122,A2YHD1:OsI_24597,A2YI79:OsI_24917,A2YN19:OsI_26629,B8ACF6:OsI_04461,B8AQU8:OsI_10546,B8BF82:OsI_31368
IPR017336	Snurportin-1	1	1431	1	27810	0.0514563106796125	0.165515005850545	19.4339622641509	A2WJL9:OsI_00014
IPR009856	Light regulated Lir1	1	1431	1	27810	0.0514563106796125	0.165515005850545	19.4339622641509	A2WJN0:OsI_00026
IPR021420	Protein of unknown function DUF3067	1	1431	1	27810	0.0514563106796125	0.165515005850545	19.4339622641509	A2WJR6:OsI_00064
IPR017824	Aminodeoxychorismate lyase, class IV	1	1431	1	27810	0.0514563106796125	0.165515005850545	19.4339622641509	A2WML4:OsI_01081
IPR002150	Ribosomal protein L31	1	1431	1	27810	0.0514563106796125	0.165515005850545	19.4339622641509	A2WSX8:OsI_02967
IPR042105	Ribosomal protein L31 superfamily	1	1431	1	27810	0.0514563106796125	0.165515005850545	19.4339622641509	A2WSX8:OsI_02967
IPR002583	Ribosomal protein S20	1	1431	1	27810	0.0514563106796125	0.165515005850545	19.4339622641509	A2WTS1:OsI_03263
IPR036510	Ribosomal protein S20 superfamily	1	1431	1	27810	0.0514563106796125	0.165515005850545	19.4339622641509	A2WTS1:OsI_03263
IPR024974	Sde2, N-terminal ubiquitin domain	1	1431	1	27810	0.0514563106796125	0.165515005850545	19.4339622641509	A2WTT8:OsI_03282
IPR044682	Violaxanthin de-epoxidase	1	1431	1	27810	0.0514563106796125	0.165515005850545	19.4339622641509	A2WUG5:OsI_03515
IPR010788	VDE lipocalin domain	1	1431	1	27810	0.0514563106796125	0.165515005850545	19.4339622641509	A2WUG5:OsI_03515
IPR007521	Choline kinase, N-terminal	1	1431	1	27810	0.0514563106796125	0.165515005850545	19.4339622641509	A2WUG7:OsI_03517
IPR022694	3-hydroxyacyl-CoA dehydrogenase	1	1431	1	27810	0.0514563106796125	0.165515005850545	19.4339622641509	A2WVZ2:OsI_04066
IPR002042	Uricase	1	1431	1	27810	0.0514563106796125	0.165515005850545	19.4339622641509	A2WXA2:OsI_04547
IPR045115	BolA-like protein 2	1	1431	1	27810	0.0514563106796125	0.165515005850545	19.4339622641509	A2WXB4:OsI_04560
IPR020874	NAD(P)H-quinone oxidoreductase, subunit N	1	1431	1	27810	0.0514563106796125	0.165515005850545	19.4339622641509	A2WXN0:OsI_04681
IPR045002	Delta(3,5)-Delta(2,4)-dienoyl-CoA isomerase Ech1-like	1	1431	1	27810	0.0514563106796125	0.165515005850545	19.4339622641509	A2WYJ8:OsI_05000
IPR002903	Ribosomal RNA small subunit methyltransferase H	1	1431	1	27810	0.0514563106796125	0.165515005850545	19.4339622641509	A2X0N7:OsI_05773
IPR023397	S-adenosyl-L-methionine-dependent methyltransferase, MraW, recognition domain superfamily	1	1431	1	27810	0.0514563106796125	0.165515005850545	19.4339622641509	A2X0N7:OsI_05773
IPR005522	Inositol polyphosphate kinase	1	1431	1	27810	0.0514563106796125	0.165515005850545	19.4339622641509	A2X5H5:IPK2
IPR038286	Inositol polyphosphate kinase superfamily	1	1431	1	27810	0.0514563106796125	0.165515005850545	19.4339622641509	A2X5H5:IPK2
IPR017755	N-carbamoylputrescine amidase	1	1431	1	27810	0.0514563106796125	0.165515005850545	19.4339622641509	A2X5P5:OsI_07530
IPR038936	Protein maintenance of PSII under high light 1	1	1431	1	27810	0.0514563106796125	0.165515005850545	19.4339622641509	A2X624:OsI_07655
IPR044717	Nicotinamidase 1	1	1431	1	27810	0.0514563106796125	0.165515005850545	19.4339622641509	A2X706:OsI_07997
IPR028564	tRNA methyltransferase TRM10-type domain	1	1431	1	27810	0.0514563106796125	0.165515005850545	19.4339622641509	A2X953:OsI_08767
IPR038459	tRNA methyltransferase TRM10-type domain superfamily	1	1431	1	27810	0.0514563106796125	0.165515005850545	19.4339622641509	A2X953:OsI_08767
IPR007356	tRNA (guanine-N1-)-methyltransferase, eukaryotic	1	1431	1	27810	0.0514563106796125	0.165515005850545	19.4339622641509	A2X953:OsI_08767
IPR016009	tRNA methyltransferase TRMD/TRM10-type domain	1	1431	1	27810	0.0514563106796125	0.165515005850545	19.4339622641509	A2X953:OsI_08767
IPR025614	Cell morphogenesis protein N-terminal	1	1431	1	27810	0.0514563106796125	0.165515005850545	19.4339622641509	A2XBB1:OsI_09557
IPR025481	Cell morphogenesis protein C-terminal	1	1431	1	27810	0.0514563106796125	0.165515005850545	19.4339622641509	A2XBB1:OsI_09557
IPR039867	Protein furry/Tao3/Mor2	1	1431	1	27810	0.0514563106796125	0.165515005850545	19.4339622641509	A2XBB1:OsI_09557
IPR029473	Cell morphogenesis central region	1	1431	1	27810	0.0514563106796125	0.165515005850545	19.4339622641509	A2XBB1:OsI_09557
IPR030300	Signal recognition particle 43kDa protein, chromodomain 3	1	1431	1	27810	0.0514563106796125	0.165515005850545	19.4339622641509	A2XC41:cpSRP43
IPR009668	RNA polymerase I associated factor, A49-like	1	1431	1	27810	0.0514563106796125	0.165515005850545	19.4339622641509	A2XC85:OsI_09911
IPR034679	ATP synthase, F0 complex, subunit b'	1	1431	1	27810	0.0514563106796125	0.165515005850545	19.4339622641509	A2XF65:OsI_11006
IPR045006	Magnesium-chelatase subunit ChlI-like	1	1431	1	27810	0.0514563106796125	0.165515005850545	19.4339622641509	A2XIK9:CHLI
IPR011775	Magnesium chelatase, ATPase subunit I	1	1431	1	27810	0.0514563106796125	0.165515005850545	19.4339622641509	A2XIK9:CHLI
IPR036113	Glu-tRNAGln amidotransferase superfamily, subunit C	1	1431	1	27810	0.0514563106796125	0.165515005850545	19.4339622641509	A2XK57:GATC
IPR003837	Glu-tRNAGln amidotransferase C subunit	1	1431	1	27810	0.0514563106796125	0.165515005850545	19.4339622641509	A2XK57:GATC
IPR011605	NusB antitermination factor	1	1431	1	27810	0.0514563106796125	0.165515005850545	19.4339622641509	A2XK88:OsI_12862
IPR016184	Capsid/spike protein, ssDNA virus	1	1431	1	27810	0.0514563106796125	0.165515005850545	19.4339622641509	A2XL75:OsI_13220
IPR013923	Autophagy-related protein 16 domain	1	1431	1	27810	0.0514563106796125	0.165515005850545	19.4339622641509	A2XLY1:OsI_13486
IPR002838	Mitochondrial biogenesis protein AIM24	1	1431	1	27810	0.0514563106796125	0.165515005850545	19.4339622641509	A2XLY9:OsI_13494
IPR036983	Mitochondrial biogenesis AIM24 superfamily	1	1431	1	27810	0.0514563106796125	0.165515005850545	19.4339622641509	A2XLY9:OsI_13494
IPR016031	Tryptophan RNA-binding attenuator protein-like domain superfamily	1	1431	1	27810	0.0514563106796125	0.165515005850545	19.4339622641509	A2XLY9:OsI_13494
IPR003666	Photosystem I PsaF, reaction centre subunit III	1	1431	1	27810	0.0514563106796125	0.165515005850545	19.4339622641509	A2XMI1:OsI_13733
IPR036577	Photosystem I PsaF, reaction centre subunit III superfamily	1	1431	1	27810	0.0514563106796125	0.165515005850545	19.4339622641509	A2XMI1:OsI_13733
IPR040107	U4/U6.U5 small nuclear ribonucleoprotein component Snu23	1	1431	1	27810	0.0514563106796125	0.165515005850545	19.4339622641509	A2XNP3:OsI_14186
IPR001308	Electron transfer flavoprotein alpha subunit/FixB	1	1431	1	27810	0.0514563106796125	0.165515005850545	19.4339622641509	A2XNR6:ETFA
IPR033947	Electron transfer flavoprotein, alpha subunit, N-terminal	1	1431	1	27810	0.0514563106796125	0.165515005850545	19.4339622641509	A2XNR6:ETFA
IPR014731	Electron transfer flavoprotein, alpha subunit, C-terminal	1	1431	1	27810	0.0514563106796125	0.165515005850545	19.4339622641509	A2XNR6:ETFA
IPR018206	Electron transfer flavoprotein subunit alpha, conserved site	1	1431	1	27810	0.0514563106796125	0.165515005850545	19.4339622641509	A2XNR6:ETFA
IPR008386	ATP synthase, F0 complex, subunit E, mitochondrial	1	1431	1	27810	0.0514563106796125	0.165515005850545	19.4339622641509	A2XPS1:OsI_14632
IPR017498	Photosystem I PsaO	1	1431	1	27810	0.0514563106796125	0.165515005850545	19.4339622641509	A2XT95:OsI_15832
IPR038447	PSRP-3/Ycf65 superfamily	1	1431	1	27810	0.0514563106796125	0.165515005850545	19.4339622641509	A2XU97:OsI_16175
IPR006924	Ribosomal protein PSRP-3/Ycf65	1	1431	1	27810	0.0514563106796125	0.165515005850545	19.4339622641509	A2XU97:OsI_16175
IPR044856	Malate synthase, C-terminal superfamily	1	1431	1	27810	0.0514563106796125	0.165515005850545	19.4339622641509	A2XUV1:OsI_16388
IPR011076	Malate synthase superfamily	1	1431	1	27810	0.0514563106796125	0.165515005850545	19.4339622641509	A2XUV1:OsI_16388
IPR006252	Malate synthase A	1	1431	1	27810	0.0514563106796125	0.165515005850545	19.4339622641509	A2XUV1:OsI_16388
IPR019830	Malate synthase, conserved site	1	1431	1	27810	0.0514563106796125	0.165515005850545	19.4339622641509	A2XUV1:OsI_16388
IPR001465	Malate synthase	1	1431	1	27810	0.0514563106796125	0.165515005850545	19.4339622641509	A2XUV1:OsI_16388
IPR046363	Malate synthase, N-terminal and TIM-barrel domains	1	1431	1	27810	0.0514563106796125	0.165515005850545	19.4339622641509	A2XUV1:OsI_16388
IPR018922	NAD(P)H-quinone oxidoreductase subunit M	1	1431	1	27810	0.0514563106796125	0.165515005850545	19.4339622641509	A2XVZ1:ndhM
IPR027054	Mannosyltransferase ALG2	1	1431	1	27810	0.0514563106796125	0.165515005850545	19.4339622641509	A2XWY6:OsI_17177
IPR044691	Thioredoxin DCC1	1	1431	1	27810	0.0514563106796125	0.165515005850545	19.4339622641509	A2XYR8:OsI_17849
IPR045310	Oxalate--CoA ligase Pcs60-like	1	1431	1	27810	0.0514563106796125	0.165515005850545	19.4339622641509	A2XZ41:OsI_17978
IPR010795	Prenylcysteine lyase	1	1431	1	27810	0.0514563106796125	0.165515005850545	19.4339622641509	A2XZB4:OsI_18058
IPR017046	Prenylcysteine oxidase	1	1431	1	27810	0.0514563106796125	0.165515005850545	19.4339622641509	A2XZB4:OsI_18058
IPR022628	S-adenosylmethionine synthetase, N-terminal	1	1431	1	27810	0.0514563106796125	0.165515005850545	19.4339622641509	A2Y053:SAM1
IPR012599	Peptidase C1A, propeptide	1	1431	1	27810	0.0514563106796125	0.165515005850545	19.4339622641509	A2Y316:OsI_19406
IPR032979	Cytosolic endo-beta-N-acetylglucosaminidase	1	1431	1	27810	0.0514563106796125	0.165515005850545	19.4339622641509	A2Y3G6:OsI_19549
IPR005201	Glycoside hydrolase, family 85	1	1431	1	27810	0.0514563106796125	0.165515005850545	19.4339622641509	A2Y3G6:OsI_19549
IPR042946	Carboxymethylenebutenolidase homolog	1	1431	1	27810	0.0514563106796125	0.165515005850545	19.4339622641509	A2Y4Y3:OsI_20059
IPR019616	Ycf54 protein	1	1431	1	27810	0.0514563106796125	0.165515005850545	19.4339622641509	A2Y5W6:OsI_20389
IPR038409	Ycf54-like superfamily	1	1431	1	27810	0.0514563106796125	0.165515005850545	19.4339622641509	A2Y5W6:OsI_20389
IPR040050	Zinc finger protein 830-like	1	1431	1	27810	0.0514563106796125	0.165515005850545	19.4339622641509	A2Y635:OsI_20458
IPR005944	Proline iminopeptidase	1	1431	1	27810	0.0514563106796125	0.165515005850545	19.4339622641509	A2Y6H0:OsI_20609
IPR004928	Photosystem I PsaH, reaction centre subunit VI	1	1431	1	27810	0.0514563106796125	0.165515005850545	19.4339622641509	A2Y7D9:PSAH
IPR007570	Uncharacterised protein family Ycf23	1	1431	1	27810	0.0514563106796125	0.165515005850545	19.4339622641509	A2Y7I6:OsI_21004
IPR000923	Blue (type 1) copper domain	1	1431	1	27810	0.0514563106796125	0.165515005850545	19.4339622641509	A2Y886:PETE
IPR001235	Blue (type 1) copper protein, plastocyanin-type	1	1431	1	27810	0.0514563106796125	0.165515005850545	19.4339622641509	A2Y886:PETE
IPR002387	Plastocyanin	1	1431	1	27810	0.0514563106796125	0.165515005850545	19.4339622641509	A2Y886:PETE
IPR001986	Enolpyruvate transferase domain	1	1431	1	27810	0.0514563106796125	0.165515005850545	19.4339622641509	A2Y8X9:EPSPS
IPR036968	Enolpyruvate transferase domain superfamily	1	1431	1	27810	0.0514563106796125	0.165515005850545	19.4339622641509	A2Y8X9:EPSPS
IPR006264	3-phosphoshikimate 1-carboxyvinyltransferase	1	1431	1	27810	0.0514563106796125	0.165515005850545	19.4339622641509	A2Y8X9:EPSPS
IPR023193	3-phosphoshikimate 1-carboxyvinyltransferase, conserved site	1	1431	1	27810	0.0514563106796125	0.165515005850545	19.4339622641509	A2Y8X9:EPSPS
IPR006368	GDP-mannose 4,6-dehydratase	1	1431	1	27810	0.0514563106796125	0.165515005850545	19.4339622641509	A2Y914:OsI_21549
IPR039713	At2g23090-like	1	1431	1	27810	0.0514563106796125	0.165515005850545	19.4339622641509	A2YHJ0:OsI_24662
IPR039438	At2g23090-like, zinc-binding domain	1	1431	1	27810	0.0514563106796125	0.165515005850545	19.4339622641509	A2YHJ0:OsI_24662
IPR044208	Peptidyl-prolyl cis-trans isomerase FKBP19-like	1	1431	1	27810	0.0514563106796125	0.165515005850545	19.4339622641509	A2YHW8:OsI_24792
IPR021659	NADH dehydrogenase-like complex, subunit S	1	1431	1	27810	0.0514563106796125	0.165515005850545	19.4339622641509	A2YJ49:OsI_25255
IPR021584	Thylakoid soluble phosphoprotein TSP9	1	1431	1	27810	0.0514563106796125	0.165515005850545	19.4339622641509	A2YJU3:OsI_25493
IPR037244	Thylakoid soluble phosphoprotein TSP9 superfamily	1	1431	1	27810	0.0514563106796125	0.165515005850545	19.4339622641509	A2YJU3:OsI_25493
IPR045131	CDGSH iron-sulfur domain-containing protein 1/2	1	1431	1	27810	0.0514563106796125	0.165515005850545	19.4339622641509	A2YL37:OsI_25927
IPR018967	Iron-binding zinc finger, CDGSH type	1	1431	1	27810	0.0514563106796125	0.165515005850545	19.4339622641509	A2YL37:OsI_25927
IPR042216	MitoNEET, CDGSH iron-sulfur domain	1	1431	1	27810	0.0514563106796125	0.165515005850545	19.4339622641509	A2YL37:OsI_25927
IPR023960	Cytochrome b6-f complex iron-sulfur subunit	1	1431	1	27810	0.0514563106796125	0.165515005850545	19.4339622641509	A2YMJ8:OsI_26450
IPR010634	Protein of unknown function DUF1223	1	1431	1	27810	0.0514563106796125	0.165515005850545	19.4339622641509	A2YML6:OsI_26467
IPR006849	Elongator complex protein 1	1	1431	1	27810	0.0514563106796125	0.165515005850545	19.4339622641509	A2YMN8:OsI_26488
IPR023655	Cytochrome c6	1	1431	1	27810	0.0514563106796125	0.165515005850545	19.4339622641509	A2YMR7:OsI_26520
IPR021374	Protein of unknown function DUF2996	1	1431	1	27810	0.0514563106796125	0.165515005850545	19.4339622641509	A2YNK2:OsI_26815
IPR015414	Transmembrane protein TMEM64	1	1431	1	27810	0.0514563106796125	0.165515005850545	19.4339622641509	A2YPG8:OsI_27159
IPR024935	Rubredoxin domain	1	1431	1	27810	0.0514563106796125	0.165515005850545	19.4339622641509	A2YU61:OsI_28872
IPR018527	Rubredoxin, iron-binding site	1	1431	1	27810	0.0514563106796125	0.165515005850545	19.4339622641509	A2YU61:OsI_28872
IPR037497	Protein PROTON GRADIENT REGULATION 5	1	1431	1	27810	0.0514563106796125	0.165515005850545	19.4339622641509	A2YYA0:OsI_30326
IPR044615	Rhodanese-like domain-containing protein 9, chloroplastic	1	1431	1	27810	0.0514563106796125	0.165515005850545	19.4339622641509	A2YZA3:OsI_30678
IPR005200	Endo-1,3(4)-beta-glucanase	1	1431	1	27810	0.0514563106796125	0.165515005850545	19.4339622641509	A2Z0P4:OsI_31170
IPR040720	Glycosyl hydrolase family 81, C-terminal domain	1	1431	1	27810	0.0514563106796125	0.165515005850545	19.4339622641509	A2Z0P4:OsI_31170
IPR040451	Glycosyl hydrolase family 81, N-terminal	1	1431	1	27810	0.0514563106796125	0.165515005850545	19.4339622641509	A2Z0P4:OsI_31170
IPR044852	WW domain-binding protein 2-like	1	1431	1	27810	0.0514563106796125	0.165515005850545	19.4339622641509	A2Z4X8:OsI_32701
IPR040294	Nodulin-related protein 1/2	1	1431	1	27810	0.0514563106796125	0.165515005850545	19.4339622641509	A2Z620:OsI_33098
IPR044618	NAD(P)H-quinone oxidoreductase subunit T-like	1	1431	1	27810	0.0514563106796125	0.165515005850545	19.4339622641509	A2ZCN1:OsI_35539
IPR012748	Rieske-like [2Fe-2S] domain, NirD-type	1	1431	1	27810	0.0514563106796125	0.165515005850545	19.4339622641509	A2ZCZ7:OsI_35659
IPR034815	Alpha-dioxygenase	1	1431	1	27810	0.0514563106796125	0.165515005850545	19.4339622641509	A2ZK43:OsI_38200
IPR019791	Haem peroxidase, animal-type	1	1431	1	27810	0.0514563106796125	0.165515005850545	19.4339622641509	A2ZK43:OsI_38200
IPR037120	Haem peroxidase domain superfamily, animal type	1	1431	1	27810	0.0514563106796125	0.165515005850545	19.4339622641509	A2ZK43:OsI_38200
IPR007157	PspA/IM30	1	1431	1	27810	0.0514563106796125	0.165515005850545	19.4339622641509	B8A7P4:OsI_04768
IPR008814	Dolichyl-diphosphooligosaccharide--protein glycosyltransferase subunit Swp1	1	1431	1	27810	0.0514563106796125	0.165515005850545	19.4339622641509	B8A840:OsI_04877
IPR002628	Photosystem II PsbO, manganese-stabilising	1	1431	1	27810	0.0514563106796125	0.165515005850545	19.4339622641509	B8A8L8:OsI_02088
IPR032076	Tetratricopeptide repeat protein 5, OB fold domain	1	1431	1	27810	0.0514563106796125	0.165515005850545	19.4339622641509	B8A8Y6:OsI_02115
IPR040362	RAB11-binding protein RELCH	1	1431	1	27810	0.0514563106796125	0.165515005850545	19.4339622641509	B8A8Z0:OsI_02169
IPR024192	Fosfomycin resistance kinase, FomA-type	1	1431	1	27810	0.0514563106796125	0.165515005850545	19.4339622641509	B8AA40:OsI_03853
IPR000138	Hydroxymethylglutaryl-CoA lyase, active site	1	1431	1	27810	0.0514563106796125	0.165515005850545	19.4339622641509	B8AC86:OsI_01328
IPR044213	Thylakoid lumenal 15kDa protein 1-like	1	1431	1	27810	0.0514563106796125	0.165515005850545	19.4339622641509	B8AD81:OsI_00358
IPR032095	Saccharopine dehydrogenase-like, C-terminal	1	1431	1	27810	0.0514563106796125	0.165515005850545	19.4339622641509	B8AE43:OsI_09192
IPR044176	Thioredoxin-like 4, chloroplastic	1	1431	1	27810	0.0514563106796125	0.165515005850545	19.4339622641509	B8AEC5:OsI_07725
IPR040296	Photosystem II 5kDa protein, chloroplastic	1	1431	1	27810	0.0514563106796125	0.165515005850545	19.4339622641509	B8AEM8:OsI_07816
IPR018110	Mandelate racemase/muconate lactonizing enzyme, conserved site	1	1431	1	27810	0.0514563106796125	0.165515005850545	19.4339622641509	B8AEN0:OsI_07819
IPR004433	2-succinyl-5-enolpyruvyl-6-hydroxy-3-cyclohexene-1-carboxylic-acid synthase	1	1431	1	27810	0.0514563106796125	0.165515005850545	19.4339622641509	B8AEN0:OsI_07819
IPR032264	Menaquinone biosynthesis protein MenD, middle domain	1	1431	1	27810	0.0514563106796125	0.165515005850545	19.4339622641509	B8AEN0:OsI_07819
IPR022485	2-succinyl-6-hydroxy-2,4-cyclohexadiene-1-carboxylate synthase	1	1431	1	27810	0.0514563106796125	0.165515005850545	19.4339622641509	B8AEN0:OsI_07819
IPR017383	Actin-related protein 2/3 complex subunit 1	1	1431	1	27810	0.0514563106796125	0.165515005850545	19.4339622641509	B8AEU8:OsI_09449
IPR025792	tRNA (guanine(37)-N(1))-methyltransferase, eukaryotic	1	1431	1	27810	0.0514563106796125	0.165515005850545	19.4339622641509	B8AF27:OsI_07994
IPR042416	Oligosaccharyltransferase complex subunit OSTC	1	1431	1	27810	0.0514563106796125	0.165515005850545	19.4339622641509	B8AG92:OsI_06937
IPR025941	Vacuolar protein sorting-associated protein 8, central domain	1	1431	1	27810	0.0514563106796125	0.165515005850545	19.4339622641509	B8AGY5:OsI_05666
IPR038789	Protein LOW PSII ACCUMULATION 2 like	1	1431	1	27810	0.0514563106796125	0.165515005850545	19.4339622641509	B8AGY7:OsI_05668
IPR034570	Photosynthetic NDH subunit of subcomplex B 4, chloroplastic	1	1431	1	27810	0.0514563106796125	0.165515005850545	19.4339622641509	B8AIF7:OsI_08911
IPR005956	4-hydroxyphenylpyruvate dioxygenase	1	1431	1	27810	0.0514563106796125	0.165515005850545	19.4339622641509	B8AIH6:OsI_06005
IPR041735	4-hydroxyphenylpyruvate dioxygenase, C-terminal	1	1431	1	27810	0.0514563106796125	0.165515005850545	19.4339622641509	B8AIH6:OsI_06005
IPR041736	4-hydroxyphenylpyruvate dioxygenase, N-terminal	1	1431	1	27810	0.0514563106796125	0.165515005850545	19.4339622641509	B8AIH6:OsI_06005
IPR044197	Peptidyl-prolyl cis-trans isomerase FKBP17-1-like	1	1431	1	27810	0.0514563106796125	0.165515005850545	19.4339622641509	B8AII0:OsI_06011
IPR006696	Protein of unknown function DUF423	1	1431	1	27810	0.0514563106796125	0.165515005850545	19.4339622641509	B8AJW9:OsI_13526
IPR035272	Protein of unknown function DUF5351	1	1431	1	27810	0.0514563106796125	0.165515005850545	19.4339622641509	B8AK07:OsI_10721
IPR009297	Protein of unknown function DUF952	1	1431	1	27810	0.0514563106796125	0.165515005850545	19.4339622641509	B8AKT8:OsI_12273
IPR045287	Protein IN CHLOROPLAST ATPASE BIOGENESIS	1	1431	1	27810	0.0514563106796125	0.165515005850545	19.4339622641509	B8ALF4:OsI_09684
IPR032566	Aprataxin, C2HE/C2H2/C2HC zinc finger	1	1431	1	27810	0.0514563106796125	0.165515005850545	19.4339622641509	B8ALM5:OsI_11122
IPR040663	DNA polymerase delta subunit, OB-fold domain	1	1431	1	27810	0.0514563106796125	0.165515005850545	19.4339622641509	B8AMD1:OsI_09828
IPR024826	DNA polymerase delta/II small subunit family	1	1431	1	27810	0.0514563106796125	0.165515005850545	19.4339622641509	B8AMD1:OsI_09828
IPR041863	DNA polymerase delta subunit 2, C-terminal domain	1	1431	1	27810	0.0514563106796125	0.165515005850545	19.4339622641509	B8AMD1:OsI_09828
IPR036567	Ribosome hibernation promotion factor-like	1	1431	1	27810	0.0514563106796125	0.165515005850545	19.4339622641509	B8ANR9:OsI_14401
IPR003489	Ribosome hibernation promoting factor/RaiA	1	1431	1	27810	0.0514563106796125	0.165515005850545	19.4339622641509	B8ANR9:OsI_14401
IPR032528	Sigma 54 modulation/S30EA ribosomal protein, C-terminal	1	1431	1	27810	0.0514563106796125	0.165515005850545	19.4339622641509	B8ANR9:OsI_14401
IPR038416	Sigma 54 modulation/S30EA ribosomal protein, C-terminal domain superfamily	1	1431	1	27810	0.0514563106796125	0.165515005850545	19.4339622641509	B8ANR9:OsI_14401
IPR010865	Protein of unknown function DUF1499	1	1431	1	27810	0.0514563106796125	0.165515005850545	19.4339622641509	B8ANT3:OsI_14420
IPR021414	Protein of unknown function DUF3054	1	1431	1	27810	0.0514563106796125	0.165515005850545	19.4339622641509	B8AR12:OsI_13378
IPR007266	Endoplasmic reticulum oxidoreductin 1	1	1431	1	27810	0.0514563106796125	0.165515005850545	19.4339622641509	B8AR26:OsI_13409
IPR037192	ERO1-like superfamily	1	1431	1	27810	0.0514563106796125	0.165515005850545	19.4339622641509	B8AR26:OsI_13409
IPR040662	Transcription factor Tfb2, C-terminal domain	1	1431	1	27810	0.0514563106796125	0.165515005850545	19.4339622641509	B8ARH2:OsI_17944
IPR004598	Transcription factor TFIIH subunit p52/Tfb2	1	1431	1	27810	0.0514563106796125	0.165515005850545	19.4339622641509	B8ARH2:OsI_17944
IPR017593	Allantoinase	1	1431	1	27810	0.0514563106796125	0.165515005850545	19.4339622641509	B8ARI0:OsI_17948
IPR017423	tRNA (adenine(58)-N(1))-methyltransferase non-catalytic subunit TRM6	1	1431	1	27810	0.0514563106796125	0.165515005850545	19.4339622641509	B8AUA4:OsI_14608
IPR035698	DNA-directed RNA polymerase III subunit RPC1, C-terminal	1	1431	1	27810	0.0514563106796125	0.165515005850545	19.4339622641509	B8AVV8:OsI_16437
IPR035697	DNA-directed RNA polymerase III subunit RPC1, N-terminal	1	1431	1	27810	0.0514563106796125	0.165515005850545	19.4339622641509	B8AVV8:OsI_16437
IPR012920	Ribosomal RNA methyltransferase, SPB1-like, C-terminal	1	1431	1	27810	0.0514563106796125	0.165515005850545	19.4339622641509	B8AWS5:OsI_21019
IPR024576	Ribosomal RNA methyltransferase Spb1, domain of unknown function DUF3381	1	1431	1	27810	0.0514563106796125	0.165515005850545	19.4339622641509	B8AWS5:OsI_21019
IPR017137	Arginine-tRNA-protein transferase 1, eukaryotic	1	1431	1	27810	0.0514563106796125	0.165515005850545	19.4339622641509	B8AYR5:OsI_20147
IPR030700	N-end rule aminoacyl transferase	1	1431	1	27810	0.0514563106796125	0.165515005850545	19.4339622641509	B8AYR5:OsI_20147
IPR007472	N-end rule aminoacyl transferase, C-terminal	1	1431	1	27810	0.0514563106796125	0.165515005850545	19.4339622641509	B8AYR5:OsI_20147
IPR007471	N-end aminoacyl transferase, N-terminal	1	1431	1	27810	0.0514563106796125	0.165515005850545	19.4339622641509	B8AYR5:OsI_20147
IPR005247	YbhB/YbcL	1	1431	1	27810	0.0514563106796125	0.165515005850545	19.4339622641509	B8AZ26:OsI_20287
IPR004498	Ribosomal protein L11 methyltransferase	1	1431	1	27810	0.0514563106796125	0.165515005850545	19.4339622641509	B8AZJ9:OsI_20472
IPR037736	Photosystem I assembly factor PSA3	1	1431	1	27810	0.0514563106796125	0.165515005850545	19.4339622641509	B8B092:OsI_20689
IPR030675	Lipid binding protein BPI/LBP	1	1431	1	27810	0.0514563106796125	0.165515005850545	19.4339622641509	B8B127:OsI_22701
IPR007788	Glutaminyl-peptide cyclotransferase	1	1431	1	27810	0.0514563106796125	0.165515005850545	19.4339622641509	B8B199:OsI_21279
IPR038862	Chloroplast thylakoid lumenal protein MPH2	1	1431	1	27810	0.0514563106796125	0.165515005850545	19.4339622641509	B8B267:OsI_24389
IPR005373	Phagosome assembly factor 1	1	1431	1	27810	0.0514563106796125	0.165515005850545	19.4339622641509	B8B2H6:OsI_24448
IPR039156	PHAF1/Protein broad-minded	1	1431	1	27810	0.0514563106796125	0.165515005850545	19.4339622641509	B8B2H6:OsI_24448
IPR030668	Spermidine/spermine synthase, eukaryotes	1	1431	1	27810	0.0514563106796125	0.165515005850545	19.4339622641509	B8B3A5:OsI_23221
IPR017627	(S)-ureidoglycine aminohydrolase	1	1431	1	27810	0.0514563106796125	0.165515005850545	19.4339622641509	B8B6C9:OsI_26077
IPR044697	(S)-ureidoglycine aminohydrolase, C-terminal cupin domain	1	1431	1	27810	0.0514563106796125	0.165515005850545	19.4339622641509	B8B6C9:OsI_26077
IPR044704	(S)-ureidoglycine aminohydrolase, N-terminal cupin domain	1	1431	1	27810	0.0514563106796125	0.165515005850545	19.4339622641509	B8B6C9:OsI_26077
IPR024986	Sister chromatid cohesion C-terminal domain	1	1431	1	27810	0.0514563106796125	0.165515005850545	19.4339622641509	B8B6V3:OsI_24633
IPR033031	Scc2/Nipped-B family	1	1431	1	27810	0.0514563106796125	0.165515005850545	19.4339622641509	B8B6V3:OsI_24633
IPR006254	Isocitrate lyase	1	1431	1	27810	0.0514563106796125	0.165515005850545	19.4339622641509	B8B6W9:OsI_26281
IPR021495	Protein CHLORORESPIRATORY REDUCTION 42-like	1	1431	1	27810	0.0514563106796125	0.165515005850545	19.4339622641509	B8B7K3:OsI_25008
IPR019007	WW domain binding protein 11	1	1431	1	27810	0.0514563106796125	0.165515005850545	19.4339622641509	B8B855:OsI_25232
IPR005013	Dolichyl-diphosphooligosaccharide--protein glycosyltransferase 48kDa subunit	1	1431	1	27810	0.0514563106796125	0.165515005850545	19.4339622641509	B8B8E2:OsI_25342
IPR044983	Photosynthetic NDH subunit of subcomplex B 1, chloroplastic	1	1431	1	27810	0.0514563106796125	0.165515005850545	19.4339622641509	B8B8Z9:OsI_28562
IPR015342	Peroxisome biogenesis factor 1, N-terminal, psi beta-barrel fold	1	1431	1	27810	0.0514563106796125	0.165515005850545	19.4339622641509	B8B9F6:OsI_30227
IPR023485	Phosphotyrosine protein phosphatase I	1	1431	1	27810	0.0514563106796125	0.165515005850545	19.4339622641509	B8B9G9:OsI_30242
IPR036196	Phosphotyrosine protein phosphatase I superfamily	1	1431	1	27810	0.0514563106796125	0.165515005850545	19.4339622641509	B8B9G9:OsI_30242
IPR017867	Protein-tyrosine phosphatase, low molecular weight	1	1431	1	27810	0.0514563106796125	0.165515005850545	19.4339622641509	B8B9G9:OsI_30242
IPR016574	Nicalin	1	1431	1	27810	0.0514563106796125	0.165515005850545	19.4339622641509	B8B9Y0:OsI_27484
IPR018609	Bud13	1	1431	1	27810	0.0514563106796125	0.165515005850545	19.4339622641509	B8BBC6:OsI_28033
IPR004136	Nitronate monooxygenase	1	1431	1	27810	0.0514563106796125	0.165515005850545	19.4339622641509	B8BBU1:OsI_29659
IPR004209	Ferredoxin thioredoxin reductase catalytic beta subunit	1	1431	1	27810	0.0514563106796125	0.165515005850545	19.4339622641509	B8BD98:OsI_30537
IPR036644	Ferredoxin thioredoxin reductase catalytic beta subunit superfamily	1	1431	1	27810	0.0514563106796125	0.165515005850545	19.4339622641509	B8BD98:OsI_30537
IPR016295	Proteasome subunit beta 4	1	1431	1	27810	0.0514563106796125	0.165515005850545	19.4339622641509	B8BDI8:OsI_32035
IPR026059	Rab3GAP regulatory subunit	1	1431	1	27810	0.0514563106796125	0.165515005850545	19.4339622641509	B8BE93:OsI_30840
IPR032839	Rab3-GAP regulatory subunit, N-terminal	1	1431	1	27810	0.0514563106796125	0.165515005850545	19.4339622641509	B8BE93:OsI_30840
IPR034267	Ascorbate oxidase, third cupredoxin domain	1	1431	1	27810	0.0514563106796125	0.165515005850545	19.4339622641509	B8BEW5:OsI_31082
IPR026151	Maspardin	1	1431	1	27810	0.0514563106796125	0.165515005850545	19.4339622641509	B8BFW2:OsI_32857
IPR009770	Domain of unknown function DUF1338	1	1431	1	27810	0.0514563106796125	0.165515005850545	19.4339622641509	B8BHC3:OsI_33929
IPR009787	Protein jagunal	1	1431	1	27810	0.0514563106796125	0.165515005850545	19.4339622641509	B8BHT4:OsI_34267
IPR001661	Glycoside hydrolase, family 37	1	1431	1	27810	0.0514563106796125	0.165515005850545	19.4339622641509	B8BHX0:OsI_34354
IPR018232	Glycoside hydrolase, family 37, conserved site	1	1431	1	27810	0.0514563106796125	0.165515005850545	19.4339622641509	B8BHX0:OsI_34354
IPR016621	Uncharacterised conserved protein UCP014543	1	1431	1	27810	0.0514563106796125	0.165515005850545	19.4339622641509	B8BI34:OsI_34530
IPR027485	AMMECR1, N-terminal	1	1431	1	27810	0.0514563106796125	0.165515005850545	19.4339622641509	B8BID5:OsI_34746
IPR039622	Methyl-CpG-binding domain-containing protein 10/11	1	1431	1	27810	0.0514563106796125	0.165515005850545	19.4339622641509	B8BN22:OsI_39154
IPR044907	Photosystem I reaction centre subunit N superfamily	1	1431	1	27810	0.0514563106796125	0.165515005850545	19.4339622641509	B8BNI3:OsI_37722
IPR005282	Lysosomal cystine transporter	1	1431	1	27810	0.0514563106796125	0.165515005850545	19.4339622641509	B8BP39:OsI_37977
IPR044199	NAD(P)H-quinone oxidoreductase subunit U, chloroplastic	1	1431	1	27810	0.0514563106796125	0.165515005850545	19.4339622641509	B8BPS3:OsI_38413
IPR044201	Divinyl reductase-like	1	1431	1	27810	0.0514563106796125	0.165515005850545	19.4339622641509	D5L1S4:DVR
IPR045082	ATP synthase, F0 complex, subunit A, bacterial/chloroplast	1	1431	1	27810	0.0514563106796125	0.165515005850545	19.4339622641509	P0C2Y6:atpI
IPR005798	Cytochrome b/b6, C-terminal	1	1431	1	27810	0.0514563106796125	0.165515005850545	19.4339622641509	P0C318:petD
IPR036150	Cytochrome b/b6, C-terminal domain superfamily	1	1431	1	27810	0.0514563106796125	0.165515005850545	19.4339622641509	P0C318:petD
IPR005870	Cytochrome b6/f complex, subunit IV	1	1431	1	27810	0.0514563106796125	0.165515005850545	19.4339622641509	P0C318:petD
IPR022997	NADH-quinone oxidoreductase chain 4	1	1431	1	27810	0.0514563106796125	0.165515005850545	19.4339622641509	P0C324:ndhD
IPR010227	NADH-quinone oxidoreductase, chain M/4	1	1431	1	27810	0.0514563106796125	0.165515005850545	19.4339622641509	P0C324:ndhD
IPR003918	NADH:ubiquinone oxidoreductase	1	1431	1	27810	0.0514563106796125	0.165515005850545	19.4339622641509	P0C324:ndhD
IPR010218	NADH dehydrogenase, subunit C	1	1431	1	27810	0.0514563106796125	0.165515005850545	19.4339622641509	P0C339:ndhJ
IPR037232	NADH:ubiquinone oxidoreductase, 30kDa subunit superfamily	1	1431	1	27810	0.0514563106796125	0.165515005850545	19.4339622641509	P0C339:ndhJ
IPR001268	NADH:ubiquinone oxidoreductase, 30kDa subunit	1	1431	1	27810	0.0514563106796125	0.165515005850545	19.4339622641509	P0C339:ndhJ
IPR020396	NADH:ubiquinone oxidoreductase, 30kDa subunit, conserved site	1	1431	1	27810	0.0514563106796125	0.165515005850545	19.4339622641509	P0C339:ndhJ
IPR017491	Photosystem I protein PsaC	1	1431	1	27810	0.0514563106796125	0.165515005850545	19.4339622641509	P0C360:psaC
IPR006217	Photosystem II cytochrome b559, alpha subunit	1	1431	1	27810	0.0514563106796125	0.165515005850545	19.4339622641509	P0C369:psbE
IPR037025	Photosystem II cytochrome b559, alpha subunit superfamily	1	1431	1	27810	0.0514563106796125	0.165515005850545	19.4339622641509	P0C369:psbE
IPR013082	Photosystem II cytochrome b559, alpha subunit, lumenal region	1	1431	1	27810	0.0514563106796125	0.165515005850545	19.4339622641509	P0C369:psbE
IPR024058	Cytochrome f transmembrane anchor	1	1431	1	27810	0.0514563106796125	0.165515005850545	19.4339622641509	P0C388:petA
IPR002325	Cytochrome f	1	1431	1	27810	0.0514563106796125	0.165515005850545	19.4339622641509	P0C388:petA
IPR024094	Cytochrome f large domain	1	1431	1	27810	0.0514563106796125	0.165515005850545	19.4339622641509	P0C388:petA
IPR036826	Cytochrome f large domain superfamily	1	1431	1	27810	0.0514563106796125	0.165515005850545	19.4339622641509	P0C388:petA
IPR006241	Photosystem II cytochrome b559, beta subunit	1	1431	1	27810	0.0514563106796125	0.165515005850545	19.4339622641509	P0C400:psbF
IPR003372	Photosystem II PsbL	1	1431	1	27810	0.0514563106796125	0.165515005850545	19.4339622641509	P0C417:psbL
IPR037266	Photosystem II PsbL superfamily	1	1431	1	27810	0.0514563106796125	0.165515005850545	19.4339622641509	P0C417:psbL
IPR003398	Photosystem II PsbN	1	1431	1	27810	0.0514563106796125	0.165515005850545	19.4339622641509	P0C419:psbN
IPR001056	Photosystem II reaction centre protein H	1	1431	1	27810	0.0514563106796125	0.165515005850545	19.4339622641509	P0C421:psbH
IPR036863	Photosystem II reaction centre protein H superfamily	1	1431	1	27810	0.0514563106796125	0.165515005850545	19.4339622641509	P0C421:psbH
IPR005717	Ribosomal protein S7, bacterial/organellar-type	1	1431	1	27810	0.0514563106796125	0.165515005850545	19.4339622641509	P0C490:rps7-A
IPR033966	RuBisCO	1	1431	1	27810	0.0514563106796125	0.165515005850545	19.4339622641509	P0C511:rbcL
IPR020878	Ribulose bisphosphate carboxylase, large chain, active site	1	1431	1	27810	0.0514563106796125	0.165515005850545	19.4339622641509	P0C511:rbcL
IPR000685	Ribulose bisphosphate carboxylase, large subunit, C-terminal	1	1431	1	27810	0.0514563106796125	0.165515005850545	19.4339622641509	P0C511:rbcL
IPR036376	Ribulose bisphosphate carboxylase, large subunit, C-terminal domain superfamily	1	1431	1	27810	0.0514563106796125	0.165515005850545	19.4339622641509	P0C511:rbcL
IPR017443	Ribulose bisphosphate carboxylase, large subunit, ferrodoxin-like N-terminal	1	1431	1	27810	0.0514563106796125	0.165515005850545	19.4339622641509	P0C511:rbcL
IPR036422	RuBisCO large subunit, N-terminal domain superfamily	1	1431	1	27810	0.0514563106796125	0.165515005850545	19.4339622641509	P0C511:rbcL
IPR020888	Ribulose bisphosphate carboxylase large subunit, type I	1	1431	1	27810	0.0514563106796125	0.165515005850545	19.4339622641509	P0C511:rbcL
IPR022818	Photosystem I Ycf3, assembly	1	1431	1	27810	0.0514563106796125	0.165515005850545	19.4339622641509	P0C517:ycf3
IPR002683	PsbP, C-terminal	3	1431	17	27810	0.0538868591514421	0.172770368220938	3.42952275249723	A2YI21:OsI_24850,B8AAX3:OsI_04124,B8BCC6:OsI_29855
IPR004182	GRAM domain	3	1431	17	27810	0.0538868591514421	0.172770368220938	3.42952275249723	A2ZKG0:OsI_38312,B8AR44:OsI_13429,B8B0V3:OsI_22634
IPR011707	Multicopper oxidase, N-terminal	5	1431	41	27810	0.0579435445441784	0.185475689586308	2.36999539806719	A2Y9C5:LAC19,B8AIR4:OsI_08946,B8AZE2:OsI_18964,B8BEW5:OsI_31082,B8BP33:OsI_37963
IPR001763	Rhodanese-like domain	4	1431	29	27810	0.0595712718019303	0.18797631092669	2.68054651919323	A2WXT1:OsI_04733,A2X345:TROL,A2YZA3:OsI_30678,B8B1F4:OsI_24144
IPR040249	Ricin B-like lectin EULS3-like	2	1431	8	27810	0.060247597375491	0.18797631092669	4.85849056603774	A2YQ15:OsI_27371,B8B642:OsI_27368
IPR008138	Saposin B type, region 2	2	1431	8	27810	0.060247597375491	0.18797631092669	4.85849056603774	A2Y7J9:OsI_21016,B8AXV2:OsI_18377
IPR027534	Ribosomal protein L12/P1/P2 family	2	1431	8	27810	0.060247597375491	0.18797631092669	4.85849056603774	A2WLK9:OsI_00724,A2X5K7:OsI_07489
IPR003578	Small GTPase Rho	2	1431	8	27810	0.060247597375491	0.18797631092669	4.85849056603774	A2X9H9:OsI_08896,B8AFJ5:OsI_09587
IPR045266	Copper-dependent monooxygenases, DOMON domain	2	1431	8	27810	0.060247597375491	0.18797631092669	4.85849056603774	A2Y7B0:OsI_20928,A2Z3Z4:OsI_32359
IPR002524	Cation efflux protein	2	1431	8	27810	0.060247597375491	0.18797631092669	4.85849056603774	A2XA59:OsI_09135,B8AD30:OsI_00246
IPR027469	Cation efflux transmembrane domain superfamily	2	1431	8	27810	0.060247597375491	0.18797631092669	4.85849056603774	A2XA59:OsI_09135,B8AD30:OsI_00246
IPR018053	Glycoside hydrolase, family 32, active site	2	1431	8	27810	0.060247597375491	0.18797631092669	4.85849056603774	A2WZV2:OsI_05495,B8ASN8:OsI_16783
IPR030513	Dehydrin, conserved site	2	1431	8	27810	0.060247597375491	0.18797631092669	4.85849056603774	A2X854:OsI_08410,A2ZDX9:RAB21
IPR043472	Macro domain-like	2	1431	8	27810	0.060247597375491	0.18797631092669	4.85849056603774	A2ZK22:OsI_38175,B8ALM5:OsI_11122
IPR008274	Aldehyde oxidase/xanthine dehydrogenase, first molybdopterin binding domain	2	1431	8	27810	0.060247597375491	0.18797631092669	4.85849056603774	B8AKE5:OsI_12147,B8AL89:OsI_13843
IPR036298	Chalcone isomerase superfamily	2	1431	8	27810	0.060247597375491	0.18797631092669	4.85849056603774	A2ZHF9:OsI_37230,B8BIQ9:OsI_34872
IPR000322	Glycoside hydrolase family 31	2	1431	8	27810	0.060247597375491	0.18797631092669	4.85849056603774	A2YG59:OsI_24149,B8B1F4:OsI_24144
IPR019808	Histidine triad, conserved site	2	1431	8	27810	0.060247597375491	0.18797631092669	4.85849056603774	B8ALM5:OsI_11122,B8BK47:OsI_35853
IPR000262	FMN-dependent dehydrogenase	2	1431	8	27810	0.060247597375491	0.18797631092669	4.85849056603774	B8AKX5:OsI_13796,B8AUI3:GLO3
IPR046346	Aminoacid dehydrogenase-like, N-terminal domain superfamily	3	1431	18	27810	0.0622711194154778	0.192767180008728	3.23899371069182	A2XMV1:GDH1,A2XW22:GDH2,B8A8R6:OsI_03572
IPR008914	Phosphatidylethanolamine-binding protein	3	1431	18	27810	0.0622711194154778	0.192767180008728	3.23899371069182	A2YD98:OsI_23087,A2YDZ3:OsI_23336,B8AZ26:OsI_20287
IPR045889	Methylesterase/Alpha-hydroxynitrile lyase	3	1431	18	27810	0.0622711194154778	0.192767180008728	3.23899371069182	A2WVV5:OsI_04027,A2WYS7:PIR7B,B8AXF8:OsI_19694
IPR016123	Mog1/PsbP, alpha/beta/alpha sandwich	3	1431	18	27810	0.0622711194154778	0.192767180008728	3.23899371069182	A2YI21:OsI_24850,B8AAX3:OsI_04124,B8BCC6:OsI_29855
IPR033138	Multicopper oxidases, conserved site	3	1431	18	27810	0.0622711194154778	0.192767180008728	3.23899371069182	A2Y9C5:LAC19,B8AIR4:OsI_08946,B8BEW5:OsI_31082
IPR016181	Acyl-CoA N-acyltransferase	6	1431	55	27810	0.0624547568831484	0.193033090523033	2.12006861063465	A2XKC8:OsI_12903,A2XMU8:OsI_13871,A2XMV0:OsI_13873,A2Y5T7:SNAT1,A2YQB9:OsI_27483,B8AYR5:OsI_20147
IPR007493	Protein of unknown function DUF538	5	1431	42	27810	0.0631105643891566	0.194451426940069	2.31356693620845	A2XDU0:OsI_10483,A2XJ03:OsI_12416,A2XKW7:OsI_13107,A2Z9D0:OsI_34330,B8B6T6:OsI_24705
IPR045087	Multicopper oxidase	5	1431	42	27810	0.0631105643891566	0.194451426940069	2.31356693620845	A2Y9C5:LAC19,B8AIR4:OsI_08946,B8AZE2:OsI_18964,B8BEW5:OsI_31082,B8BP33:OsI_37963
IPR002213	UDP-glucuronosyl/UDP-glucosyltransferase	15	1431	189	27810	0.0640708944282354	0.197102829432656	1.5423779574723	A2WT15:OsI_03006,A2WUT6:OsI_03644,A2WUT9:OsI_03647,A2X266:OsI_06294,A2X9S1:OsI_08991,A2XWB2:OsI_16939,A2YBR4:OsI_22543,A2YBW4:OsI_22594,A2YSD6:OsI_28243,A2Z361:OsI_32059,A2ZEH5:OsI_36192,B8AAX4:OsI_04125,B8AEW6:OsI_06517,B8B473:OsI_23563,B8BKD4:OsI_36026
IPR029069	HotDog domain superfamily	4	1431	30	27810	0.0660521621665264	0.202881835581477	2.59119496855346	A2XKV5:OsI_13094,A2XTP5:OsI_15979,B8AYV6:OsI_18736,B8AZU6:OsI_19089
IPR001509	NAD-dependent epimerase/dehydratase	7	1431	70	27810	0.0679450003897651	0.208371701505879	1.94339622641509	A2WP39:OsI_01610,B8ARV8:OsI_18036,B8ARW0:OsI_18038,B8AUF7:OsI_17430,B8AUV0:OsI_17546,B8BB38:OsI_29384,B8BF94:OsI_31388
IPR036758	At5g01610-like superfamily	5	1431	43	27810	0.0685282022075556	0.209834417612283	2.25976305397104	A2XDU0:OsI_10483,A2XJ03:OsI_12416,A2XKW7:OsI_13107,A2Z9D0:OsI_34330,B8B6T6:OsI_24705
IPR005828	Major facilitator, sugar transporter-like	9	1431	99	27810	0.0687801282248472	0.210279803783395	1.76672384219554	A2XBG3:OsI_09614,A2XDJ5:OsI_10384,A2XDJ6:OsI_10385,A2XU47:OsI_16122,A2YHD1:OsI_24597,A2YI79:OsI_24917,A2YN19:OsI_26629,B8AQU8:OsI_10546,B8BF82:OsI_31368
IPR045181	Heavy metal binding protein HIPP-like	3	1431	19	27810	0.0712187650437582	0.21606307367346	3.06852035749752	A2WP06:OsI_01581,A2WWJ3:OsI_04273,A2XGM0:OsI_11541
IPR001107	Band 7 domain	3	1431	19	27810	0.0712187650437582	0.21606307367346	3.06852035749752	A2X6H0:OsI_07809,A2Y8Z7:OsI_21531,A2YUZ2:OsI_29142
IPR036013	Band 7/SPFH domain superfamily	3	1431	19	27810	0.0712187650437582	0.21606307367346	3.06852035749752	A2X6H0:OsI_07809,A2Y8Z7:OsI_21531,A2YUZ2:OsI_29142
IPR028871	Blue (type 1) copper protein, binding site	3	1431	19	27810	0.0712187650437582	0.21606307367346	3.06852035749752	A2XP44:OsI_14346,A2Y886:PETE,A2YR19:OsI_27746
IPR006015	Universal stress protein A family	3	1431	19	27810	0.0712187650437582	0.21606307367346	3.06852035749752	A2Y3M2:OsI_19604,A2ZLH5:OsI_38670,B8A8X3:OsI_02150
IPR037069	Acyl-CoA dehydrogenase/oxidase, N-terminal domain superfamily	2	1431	9	27810	0.0748788510272785	0.221054904004297	4.31865828092243	B8AXJ6:OsI_18277,B8AYF2:OsI_18581
IPR007856	Saposin-like type B, region 1	2	1431	9	27810	0.0748788510272785	0.221054904004297	4.31865828092243	A2Y7J9:OsI_21016,B8AXV2:OsI_18377
IPR011001	Saposin-like	2	1431	9	27810	0.0748788510272785	0.221054904004297	4.31865828092243	A2Y7J9:OsI_21016,B8AXV2:OsI_18377
IPR008139	Saposin B type domain	2	1431	9	27810	0.0748788510272785	0.221054904004297	4.31865828092243	A2Y7J9:OsI_21016,B8AXV2:OsI_18377
IPR024084	Isopropylmalate dehydrogenase-like domain	2	1431	9	27810	0.0748788510272785	0.221054904004297	4.31865828092243	A2WTC5:OsI_03110,B8ABR1:OsI_01162
IPR017932	Glutamine amidotransferase type 2 domain	2	1431	9	27810	0.0748788510272785	0.221054904004297	4.31865828092243	B8ALL8:OsI_11112,B8BIX5:OsI_34982
IPR034904	Fe-S cluster assembly domain superfamily	2	1431	9	27810	0.0748788510272785	0.221054904004297	4.31865828092243	B8AMY7:OsI_11301,B8BCT7:OsI_31795
IPR018040	Pectinesterase, Tyr active site	2	1431	9	27810	0.0748788510272785	0.221054904004297	4.31865828092243	A2WVV7:OsI_04029,A2WXL1:OsI_04662
IPR003016	2-oxo acid dehydrogenase, lipoyl-binding site	2	1431	9	27810	0.0748788510272785	0.221054904004297	4.31865828092243	A2Z9B8:GDCSH,B8A750:OsI_01602
IPR016050	Proteasome beta-type subunit, conserved site	2	1431	9	27810	0.0748788510272785	0.221054904004297	4.31865828092243	B8B967:OsI_30000,B8BDI8:OsI_32035
IPR028299	ClpA/B, conserved site 2	2	1431	9	27810	0.0748788510272785	0.221054904004297	4.31865828092243	A2X5I8:OsI_07468,B8B007:OsI_20656
IPR046867	Aldehyde oxidase/xanthine dehydrogenase, second molybdopterin binding domain	2	1431	9	27810	0.0748788510272785	0.221054904004297	4.31865828092243	B8AKE5:OsI_12147,B8AL89:OsI_13843
IPR029752	D-isomer specific 2-hydroxyacid dehydrogenase, NAD-binding domain conserved site 1	2	1431	9	27810	0.0748788510272785	0.221054904004297	4.31865828092243	A2XYC2:OsI_17701,A2YVQ8:OsI_29415
IPR017969	Heavy-metal-associated, conserved site	2	1431	9	27810	0.0748788510272785	0.221054904004297	4.31865828092243	B8AQL4:OsI_11856,B8B4X8:OsI_26920
IPR040265	Protein CHUP1-like	2	1431	9	27810	0.0748788510272785	0.221054904004297	4.31865828092243	B8ALZ6:OsI_11131,B8BNS9:OsI_37143
IPR004696	Triose phosphate/phosphoenolpyruvate translocator	2	1431	9	27810	0.0748788510272785	0.221054904004297	4.31865828092243	B8B6W3:OsI_26253,B8BBE6:OsI_28073
IPR039206	MORF/ORRM1/DAG-like	2	1431	9	27810	0.0748788510272785	0.221054904004297	4.31865828092243	B8ATN2:OsI_17265,B8BAM2:OsI_27756
IPR010720	Alpha-L-arabinofuranosidase, C-terminal	2	1431	9	27810	0.0748788510272785	0.221054904004297	4.31865828092243	B8BIW4:OsI_34967,B8BLU8:OsI_37345
IPR000528	Plant non-specific lipid-transfer protein/Par allergen	4	1431	32	27810	0.0800577350212275	0.234906979308394	2.42924528301887	A2YIN7:OsI_25087,A2ZAS9:LTP110-A,B8APC4:OsI_10163,B8AQK4:OsI_11843
IPR018202	Serine carboxypeptidase, serine active site	4	1431	32	27810	0.0800577350212275	0.234906979308394	2.42924528301887	A2WSV5:OsI_02946,B8AQW6:OsI_11895,B8B049:OsI_19233,B8BKA4:OsI_35963
IPR000782	FAS1 domain	3	1431	20	27810	0.0807052235296175	0.234906979308394	2.91509433962264	A2X3X6:OsI_06909,A2YWR4:OsI_29781,B8AKZ0:OsI_13823
IPR023296	Glycosyl hydrolase, five-bladed beta-propellor domain superfamily	3	1431	20	27810	0.0807052235296175	0.234906979308394	2.91509433962264	A2WZV2:OsI_05495,B8ASN8:OsI_16783,B8BDE9:OsI_30566
IPR000182	GNAT domain	5	1431	46	27810	0.0862644130450429	0.234906979308394	2.1123872026251	A2XKC8:OsI_12903,A2XMU8:OsI_13871,A2XMV0:OsI_13873,A2Y5T7:SNAT1,A2YQB9:OsI_27483
IPR008927	6-phosphogluconate dehydrogenase-like, C-terminal domain superfamily	4	1431	33	27810	0.0875677141536832	0.234906979308394	2.35563178959405	A2WVZ2:OsI_04066,B8AFN7:OsI_06722,B8AK72:OsI_13603,B8BPH4:OsI_38224
IPR006683	Thioesterase domain	2	1431	10	27810	0.0904929422098997	0.234906979308394	3.88679245283019	A2XKV5:OsI_13094,A2XTP5:OsI_15979
IPR043131	Branched-chain-amino-acid aminotransferase-like, N-terminal	2	1431	10	27810	0.0904929422098997	0.234906979308394	3.88679245283019	A2WML4:OsI_01081,A2XE78:OsI_10629
IPR005818	Linker histone H1/H5, domain H15	2	1431	10	27810	0.0904929422098997	0.234906979308394	3.88679245283019	A2YIV4:OsI_25157,B8BF60:OsI_31304
IPR007173	D-arabinono-1,4-lactone oxidase, C-terminal domain	2	1431	10	27810	0.0904929422098997	0.234906979308394	3.88679245283019	A2YQM4:OsI_27592,B8BJ24:OsI_35074
IPR000326	Phosphatidic acid phosphatase type 2/haloperoxidase	2	1431	10	27810	0.0904929422098997	0.234906979308394	3.88679245283019	A2X8Q0:OsI_08613,B8A771:OsI_03180
IPR036168	AP-2 complex subunit mu, C-terminal superfamily	2	1431	10	27810	0.0904929422098997	0.234906979308394	3.88679245283019	B8ABP1:OsI_04321,B8BA91:OsI_29009
IPR028565	Mu homology domain	2	1431	10	27810	0.0904929422098997	0.234906979308394	3.88679245283019	B8ABP1:OsI_04321,B8BA91:OsI_29009
IPR001312	Hexokinase	2	1431	10	27810	0.0904929422098997	0.234906979308394	3.88679245283019	A2WUL3:OsI_03566,B8AYW1:OsI_18744
IPR022673	Hexokinase, C-terminal	2	1431	10	27810	0.0904929422098997	0.234906979308394	3.88679245283019	A2WUL3:OsI_03566,B8AYW1:OsI_18744
IPR022672	Hexokinase, N-terminal	2	1431	10	27810	0.0904929422098997	0.234906979308394	3.88679245283019	A2WUL3:OsI_03566,B8AYW1:OsI_18744
IPR023333	Proteasome B-type subunit	2	1431	10	27810	0.0904929422098997	0.234906979308394	3.88679245283019	B8B967:OsI_30000,B8BDI8:OsI_32035
IPR018368	ClpA/B, conserved site 1	2	1431	10	27810	0.0904929422098997	0.234906979308394	3.88679245283019	A2X5I8:OsI_07468,B8B007:OsI_20656
IPR012850	Alpha-amylase, C-terminal beta-sheet	2	1431	10	27810	0.0904929422098997	0.234906979308394	3.88679245283019	B8A8P2:OsI_03507,B8BBM1:OsI_29571
IPR016208	Aldehyde oxidase/xanthine dehydrogenase	2	1431	10	27810	0.0904929422098997	0.234906979308394	3.88679245283019	B8AKE5:OsI_12147,B8AL89:OsI_13843
IPR037165	Aldehyde oxidase/xanthine dehydrogenase, molybdopterin binding domain superfamily	2	1431	10	27810	0.0904929422098997	0.234906979308394	3.88679245283019	B8AKE5:OsI_12147,B8AL89:OsI_13843
IPR040387	RPM1-interacting protein 4/NOI4	2	1431	10	27810	0.0904929422098997	0.234906979308394	3.88679245283019	A2YBU7:OsI_22578,A2YYZ5:OsI_30557
IPR036610	PEBP-like superfamily	3	1431	21	27810	0.0907041047660424	0.234906979308394	2.77628032345013	A2YD98:OsI_23087,A2YDZ3:OsI_23336,B8AZ26:OsI_20287
IPR006593	Cytochrome b561/ferric reductase transmembrane	3	1431	21	27810	0.0907041047660424	0.234906979308394	2.77628032345013	A2XDI0:OsI_10369,A2Y7B0:OsI_20928,A2Z3Z4:OsI_32359
IPR042099	ANL, N-terminal domain	5	1431	48	27810	0.09929361064295	0.234906979308394	2.02437106918239	A2X1J7:OsI_06077,A2XZ41:OsI_17978,A2YFS4:OsI_23962,B8AND5:OsI_10054,B8ARF5:OsI_17900
IPR029065	Enolase C-terminal domain-like	1	1431	2	27810	0.100266624585811	0.234906979308394	9.71698113207547	B8AEN0:OsI_07819
IPR013342	Mandelate racemase/muconate lactonizing enzyme, C-terminal	1	1431	2	27810	0.100266624585811	0.234906979308394	9.71698113207547	B8AEN0:OsI_07819
IPR006263	Cytidine deaminase, homodimeric	1	1431	2	27810	0.100266624585811	0.234906979308394	9.71698113207547	A2WUD7:OsI_03488
IPR000271	Ribosomal protein L34	1	1431	2	27810	0.100266624585811	0.234906979308394	9.71698113207547	A2WW42:OsI_04121
IPR010108	Lycopene cyclase, beta/epsilon	1	1431	2	27810	0.100266624585811	0.234906979308394	9.71698113207547	A2WRR8:OsI_02559
IPR045066	Beta carbonic anhydrases, cladeB	1	1431	2	27810	0.100266624585811	0.234906979308394	9.71698113207547	A2WT25:OsI_03015
IPR031563	Molybdate transporter 1/2	1	1431	2	27810	0.100266624585811	0.234906979308394	9.71698113207547	A2WT67:OsI_03055
IPR014436	Extradiol aromatic ring-opening dioxygenase, DODA-type	1	1431	2	27810	0.100266624585811	0.234906979308394	9.71698113207547	B8A7D9:OsI_04652
IPR004183	Extradiol ring-cleavage dioxygenase, class III enzyme, subunit B	1	1431	2	27810	0.100266624585811	0.234906979308394	9.71698113207547	B8A7D9:OsI_04652
IPR007239	Autophagy-related protein 5	1	1431	2	27810	0.100266624585811	0.234906979308394	9.71698113207547	A2X052:ATG5
IPR042526	Autophagy protein Atg5, helix rich domain	1	1431	2	27810	0.100266624585811	0.234906979308394	9.71698113207547	A2X052:ATG5
IPR042527	Autophagy protein Atg5, UblA domain	1	1431	2	27810	0.100266624585811	0.234906979308394	9.71698113207547	A2X052:ATG5
IPR015898	G-protein gamma-like domain	1	1431	2	27810	0.100266624585811	0.234906979308394	9.71698113207547	B8AN27:RGG1
IPR045878	Guanine nucleotide-binding protein subunit gamma 1/2	1	1431	2	27810	0.100266624585811	0.234906979308394	9.71698113207547	B8AN27:RGG1
IPR015157	Translation machinery associated TMA7	1	1431	2	27810	0.100266624585811	0.234906979308394	9.71698113207547	A2YGD2:OsI_24233
IPR037488	Uncharacterized protein At2g33490-like	1	1431	2	27810	0.100266624585811	0.234906979308394	9.71698113207547	A2X5C7:OsI_07401
IPR034102	Small nuclear ribonucleoprotein D1	1	1431	2	27810	0.100266624585811	0.234906979308394	9.71698113207547	A2X6K5:OsI_07847
IPR044243	Protein FLUORESCENT IN BLUE LIGHT	1	1431	2	27810	0.100266624585811	0.234906979308394	9.71698113207547	B8A8X1:OsI_02148
IPR007062	Protein phosphatase inhibitor 2 (IPP-2)	1	1431	2	27810	0.100266624585811	0.234906979308394	9.71698113207547	A2X6X2:OsI_07962
IPR026939	ZNF706/At2g23090 superfamily	1	1431	2	27810	0.100266624585811	0.234906979308394	9.71698113207547	A2YHJ0:OsI_24662
IPR004207	Ferredoxin thioredoxin reductase, alpha chain	1	1431	2	27810	0.100266624585811	0.234906979308394	9.71698113207547	A2X7M2:OsI_08214
IPR044166	Ferredoxin-thioredoxin reductase, variable chain	1	1431	2	27810	0.100266624585811	0.234906979308394	9.71698113207547	A2X7M2:OsI_08214
IPR033524	Leu/Phe/Val dehydrogenases active site	1	1431	2	27810	0.100266624585811	0.234906979308394	9.71698113207547	A2XMV1:GDH1
IPR039667	Dolichyldiphosphatase, PAP2 domain	1	1431	2	27810	0.100266624585811	0.234906979308394	9.71698113207547	A2X8Q0:OsI_08613
IPR044253	Thioredoxin-like 3-1/3-2	1	1431	2	27810	0.100266624585811	0.234906979308394	9.71698113207547	A2XA51:OsI_09125
IPR011356	Peptidase M17, leucine aminopeptidase/peptidase B	1	1431	2	27810	0.100266624585811	0.234906979308394	9.71698113207547	A2ZK22:OsI_38175
IPR000819	Peptidase M17, leucyl aminopeptidase, C-terminal	1	1431	2	27810	0.100266624585811	0.234906979308394	9.71698113207547	A2ZK22:OsI_38175
IPR023042	Peptidase M17, leucine aminopeptidase	1	1431	2	27810	0.100266624585811	0.234906979308394	9.71698113207547	A2ZK22:OsI_38175
IPR008283	Peptidase M17, leucyl aminopeptidase, N-terminal	1	1431	2	27810	0.100266624585811	0.234906979308394	9.71698113207547	A2ZK22:OsI_38175
IPR037515	Ribose-phosphate pyrophosphokinase, bacterial-type	1	1431	2	27810	0.100266624585811	0.234906979308394	9.71698113207547	A2YF17:OsI_23708
IPR010422	Coiled-coil domain-containing protein 124/Oxs1	1	1431	2	27810	0.100266624585811	0.234906979308394	9.71698113207547	A2XC40:OsI_09861
IPR005749	Ribosomal protein L15, bacterial-type	1	1431	2	27810	0.100266624585811	0.234906979308394	9.71698113207547	A2XE09:OsI_10555
IPR034099	Small nuclear ribonucleoprotein Sm D3	1	1431	2	27810	0.100266624585811	0.234906979308394	9.71698113207547	A2XEE2:OsI_10698
IPR008351	Mitogen-activated protein (MAP) kinase, JNK	1	1431	2	27810	0.100266624585811	0.234906979308394	9.71698113207547	B8ALJ6:OsI_11072
IPR004374	Peptide chain release factor 2	1	1431	2	27810	0.100266624585811	0.234906979308394	9.71698113207547	A2XFT4:OsI_11230
IPR041628	ChlI/MoxR, AAA lid domain	1	1431	2	27810	0.100266624585811	0.234906979308394	9.71698113207547	A2XIK9:CHLI
IPR000523	Magnesium chelatase ChlI-like, catalytic domain	1	1431	2	27810	0.100266624585811	0.234906979308394	9.71698113207547	A2XIK9:CHLI
IPR035926	NusB-like superfamily	1	1431	2	27810	0.100266624585811	0.234906979308394	9.71698113207547	A2XK88:OsI_12862
IPR006027	NusB/RsmB/TIM44	1	1431	2	27810	0.100266624585811	0.234906979308394	9.71698113207547	A2XK88:OsI_12862
IPR045160	Autophagy-related protein 16	1	1431	2	27810	0.100266624585811	0.234906979308394	9.71698113207547	A2XLY1:OsI_13486
IPR037502	CCG-binding protein 1	1	1431	2	27810	0.100266624585811	0.234906979308394	9.71698113207547	B8AKI6:OsI_13656
IPR035463	Peroxin 13	1	1431	2	27810	0.100266624585811	0.234906979308394	9.71698113207547	B8B7C4:OsI_24927
IPR044773	DDX18/Has1, DEAD-box helicase domain	1	1431	2	27810	0.100266624585811	0.234906979308394	9.71698113207547	A2YDR2:OsI_23250
IPR013792	RNA 3'-terminal phosphate cyclase/enolpyruvate transferase, alpha/beta	1	1431	2	27810	0.100266624585811	0.234906979308394	9.71698113207547	A2Y8X9:EPSPS
IPR014730	Electron transfer flavoprotein, alpha/beta-subunit, N-terminal	1	1431	2	27810	0.100266624585811	0.234906979308394	9.71698113207547	A2XNR6:ETFA
IPR039126	Gamma-glutamylaminecyclotransferase	1	1431	2	27810	0.100266624585811	0.234906979308394	9.71698113207547	A2ZB92:OsI_35038
IPR013956	E3 ubiquitin ligase Bre1	1	1431	2	27810	0.100266624585811	0.234906979308394	9.71698113207547	A2ZAC2:BRE1B
IPR039698	Polyprenol reductase	1	1431	2	27810	0.100266624585811	0.234906979308394	9.71698113207547	A2XWN6:OsI_17065
IPR007785	Anamorsin	1	1431	2	27810	0.100266624585811	0.234906979308394	9.71698113207547	A2XYW4:H0403D02.15
IPR046408	Anamorsin, C-terminal	1	1431	2	27810	0.100266624585811	0.234906979308394	9.71698113207547	A2XYW4:H0403D02.15
IPR018628	Cytochrome c oxidase assembly factor 3, mitochondrial, coiled-coil domain	1	1431	2	27810	0.100266624585811	0.234906979308394	9.71698113207547	A2XZF2:OsI_18101
IPR000969	FACT complex subunit SSRP1/POB3	1	1431	2	27810	0.100266624585811	0.234906979308394	9.71698113207547	A2Y138:OsI_18726
IPR035417	FACT complex subunit SSRP1/POB3, N-terminal PH domain	1	1431	2	27810	0.100266624585811	0.234906979308394	9.71698113207547	A2Y138:OsI_18726
IPR024954	SSRP1, dimerization domain	1	1431	2	27810	0.100266624585811	0.234906979308394	9.71698113207547	A2Y138:OsI_18726
IPR038167	SSRP1 domain superfamily	1	1431	2	27810	0.100266624585811	0.234906979308394	9.71698113207547	A2Y138:OsI_18726
IPR024680	Ribulose-1,5-bisphosphate carboxylase small subunit, N-terminal	1	1431	2	27810	0.100266624585811	0.234906979308394	9.71698113207547	A2Y205:RBCS
IPR045018	Azaguanine-like transporters	1	1431	2	27810	0.100266624585811	0.234906979308394	9.71698113207547	A2Y3A8:OsI_19496
IPR045900	Peroxisomal adenine nucleotide carrier 1/2	1	1431	2	27810	0.100266624585811	0.234906979308394	9.71698113207547	A2Y4C0:OsI_19846
IPR007621	TPM domain	1	1431	2	27810	0.100266624585811	0.234906979308394	9.71698113207547	A2YM59:OsI_26312
IPR019380	Casein kinase substrate, phosphoprotein PP28	1	1431	2	27810	0.100266624585811	0.234906979308394	9.71698113207547	B8A9H5:OsI_03762
IPR039876	28kDa heat- and acid-stable phosphoprotein	1	1431	2	27810	0.100266624585811	0.234906979308394	9.71698113207547	B8A9H5:OsI_03762
IPR018268	Ribosomal protein S10, conserved site	1	1431	2	27810	0.100266624585811	0.234906979308394	9.71698113207547	B8AQ33:OsI_10381
IPR034081	AAA domain-containing protein, R3H domain	1	1431	2	27810	0.100266624585811	0.234906979308394	9.71698113207547	B8B7X8:OsI_25180
IPR044285	Periodic tryptophan protein 1	1	1431	2	27810	0.100266624585811	0.234906979308394	9.71698113207547	B8A8G0:OsI_04990
IPR013729	Multiprotein bridging factor 1, N-terminal	1	1431	2	27810	0.100266624585811	0.234906979308394	9.71698113207547	A2YUJ5:OsI_29001
IPR000842	Phosphoribosyl pyrophosphate synthetase, conserved site	1	1431	2	27810	0.100266624585811	0.234906979308394	9.71698113207547	A2YF17:OsI_23708
IPR045879	Cytochrome b561, DM13 and DOMON domain-containing protein At5g54830	1	1431	2	27810	0.100266624585811	0.234906979308394	9.71698113207547	A2Z3Z4:OsI_32359
IPR018088	Chalcone/stilbene synthase, active site	1	1431	2	27810	0.100266624585811	0.234906979308394	9.71698113207547	A2ZEX7:CHS1
IPR000697	WH1/EVH1 domain	1	1431	2	27810	0.100266624585811	0.234906979308394	9.71698113207547	B8BJ62:OsI_35166
IPR007528	RINT-1/Tip20	1	1431	2	27810	0.100266624585811	0.234906979308394	9.71698113207547	B8AIU8:OsI_08936
IPR019844	Cold-shock (CSD) domain	1	1431	2	27810	0.100266624585811	0.234906979308394	9.71698113207547	A2YQW2:OsI_27689
IPR019367	PDZ-binding protein, CRIPT	1	1431	2	27810	0.100266624585811	0.234906979308394	9.71698113207547	B8BBF3:OsI_28098
IPR004841	Amino acid permease/ SLC12A domain	1	1431	2	27810	0.100266624585811	0.234906979308394	9.71698113207547	A2YTX2:OsI_28779
IPR018491	SLC12A transporter, C-terminal	1	1431	2	27810	0.100266624585811	0.234906979308394	9.71698113207547	A2YTX2:OsI_28779
IPR004842	SLC12A transporter family	1	1431	2	27810	0.100266624585811	0.234906979308394	9.71698113207547	A2YTX2:OsI_28779
IPR036104	Bifunctional nuclease superfamily	1	1431	2	27810	0.100266624585811	0.234906979308394	9.71698113207547	A2YUD2:OsI_28941
IPR003729	Bifunctional nuclease domain	1	1431	2	27810	0.100266624585811	0.234906979308394	9.71698113207547	A2YUD2:OsI_28941
IPR039349	Protein PLASTID REDOX INSENSITIVE 2	1	1431	2	27810	0.100266624585811	0.234906979308394	9.71698113207547	B8BF17:OsI_31201
IPR044638	Aldehyde dehydrogenase family 7 member A1-like	1	1431	2	27810	0.100266624585811	0.234906979308394	9.71698113207547	A2Z1P2:OsI_31526
IPR030826	30S ribosomal protein	1	1431	2	27810	0.100266624585811	0.234906979308394	9.71698113207547	B8AYV7:OsI_18738
IPR044695	30S ribosomal protein S31, plant	1	1431	2	27810	0.100266624585811	0.234906979308394	9.71698113207547	B8AYV7:OsI_18738
IPR023473	AMMECR1	1	1431	2	27810	0.100266624585811	0.234906979308394	9.71698113207547	B8BID5:OsI_34746
IPR036071	AMMECR1 domain superfamily	1	1431	2	27810	0.100266624585811	0.234906979308394	9.71698113207547	B8BID5:OsI_34746
IPR002733	AMMECR1 domain	1	1431	2	27810	0.100266624585811	0.234906979308394	9.71698113207547	B8BID5:OsI_34746
IPR037353	Histone methyltransferase complex subunit ASH2	1	1431	2	27810	0.100266624585811	0.234906979308394	9.71698113207547	A2ZBD9:OsI_35088
IPR005500	Protein of unknown function DUF309	1	1431	2	27810	0.100266624585811	0.234906979308394	9.71698113207547	B8BIV2:OsI_34952
IPR023203	TTHA0068-like superfamily	1	1431	2	27810	0.100266624585811	0.234906979308394	9.71698113207547	B8BIV2:OsI_34952
IPR018523	Isocitrate lyase/phosphorylmutase, conserved site	1	1431	2	27810	0.100266624585811	0.234906979308394	9.71698113207547	B8B6W9:OsI_26281
IPR003757	Photosystem I PsaL, reaction centre subunit XI	1	1431	2	27810	0.100266624585811	0.234906979308394	9.71698113207547	A2ZJX7:OsI_38125
IPR036592	Photosystem I PsaL, reaction centre subunit XI superfamily	1	1431	2	27810	0.100266624585811	0.234906979308394	9.71698113207547	A2ZJX7:OsI_38125
IPR022980	Photosystem I, reaction centre subunit XI	1	1431	2	27810	0.100266624585811	0.234906979308394	9.71698113207547	A2ZJX7:OsI_38125
IPR014752	Arrestin-like, C-terminal	1	1431	2	27810	0.100266624585811	0.234906979308394	9.71698113207547	A2ZKS5:OsI_38419
IPR013215	Cobalamin-independent methionine synthase MetE, N-terminal	1	1431	2	27810	0.100266624585811	0.234906979308394	9.71698113207547	A2ZMX3:OsI_39179
IPR006276	Cobalamin-independent methionine synthase	1	1431	2	27810	0.100266624585811	0.234906979308394	9.71698113207547	A2ZMX3:OsI_39179
IPR002629	Cobalamin-independent methionine synthase MetE, C-terminal/archaeal	1	1431	2	27810	0.100266624585811	0.234906979308394	9.71698113207547	A2ZMX3:OsI_39179
IPR020046	5'-3' exonuclease, alpha-helical arch, N-terminal	1	1431	2	27810	0.100266624585811	0.234906979308394	9.71698113207547	B8A707:OsI_04629
IPR020045	DNA polymerase I-like, H3TH domain	1	1431	2	27810	0.100266624585811	0.234906979308394	9.71698113207547	B8A707:OsI_04629
IPR038969	Flap endonuclease	1	1431	2	27810	0.100266624585811	0.234906979308394	9.71698113207547	B8A707:OsI_04629
IPR045120	SUN domain-containing Suco/Slp1-like	1	1431	2	27810	0.100266624585811	0.234906979308394	9.71698113207547	B8A716:OsI_04640
IPR038958	Protein plastid transcriptionally active 7	1	1431	2	27810	0.100266624585811	0.234906979308394	9.71698113207547	B8A8B7:OsI_03437
IPR027526	Lipoyl synthase, chloroplastic	1	1431	2	27810	0.100266624585811	0.234906979308394	9.71698113207547	B8AA76:LIP1P-1
IPR006361	Uroporphyrinogen decarboxylase HemE	1	1431	2	27810	0.100266624585811	0.234906979308394	9.71698113207547	B8ABY1:OsI_02909
IPR007653	Signal peptidase complex subunit 3	1	1431	2	27810	0.100266624585811	0.234906979308394	9.71698113207547	B8BED4:OsI_32346
IPR014646	Replication factor A protein 2	1	1431	2	27810	0.100266624585811	0.234906979308394	9.71698113207547	B8AF77:OsI_09546
IPR014892	Replication protein A, C-terminal	1	1431	2	27810	0.100266624585811	0.234906979308394	9.71698113207547	B8AF77:OsI_09546
IPR002696	Putative membrane protein insertion efficiency factor	1	1431	2	27810	0.100266624585811	0.234906979308394	9.71698113207547	B8AFA6:OsI_06645
IPR044687	Protein LOW PSII ACCUMULATION 3	1	1431	2	27810	0.100266624585811	0.234906979308394	9.71698113207547	B8AH08:OsI_05707
IPR011014	Mechanosensitive ion channel MscS, transmembrane-2	1	1431	2	27810	0.100266624585811	0.234906979308394	9.71698113207547	B8ATA7:OsI_17085
IPR045111	Vacuolar protein sorting-associated protein Vps41/Vps8	1	1431	2	27810	0.100266624585811	0.234906979308394	9.71698113207547	B8AGY5:OsI_05666
IPR045038	Protein AIG2-like	1	1431	2	27810	0.100266624585811	0.234906979308394	9.71698113207547	B8B258:OsI_24369
IPR006426	Asparagine synthase, glutamine-hydrolyzing	1	1431	2	27810	0.100266624585811	0.234906979308394	9.71698113207547	B8ALL8:OsI_11112
IPR033738	Asparagine synthase, N-terminal domain	1	1431	2	27810	0.100266624585811	0.234906979308394	9.71698113207547	B8ALL8:OsI_11112
IPR044137	Aconitase A, swivel domain	1	1431	2	27810	0.100266624585811	0.234906979308394	9.71698113207547	B8BBF3:OsI_28098
IPR018136	Aconitase family, 4Fe-4S cluster binding site	1	1431	2	27810	0.100266624585811	0.234906979308394	9.71698113207547	B8BBF3:OsI_28098
IPR006312	Sec-independent protein translocase protein TatA/E	1	1431	2	27810	0.100266624585811	0.234906979308394	9.71698113207547	B8BL86:OsI_36598
IPR037491	Low-temperature-induced 78kDa/65kDa	1	1431	2	27810	0.100266624585811	0.234906979308394	9.71698113207547	B8BHR8:OsI_34243
IPR031141	E3 SUMO-protein ligase SIZ1, SP-RING finger	1	1431	2	27810	0.100266624585811	0.234906979308394	9.71698113207547	B8AXJ3:OsI_18272
IPR000568	ATP synthase, F0 complex, subunit A	1	1431	2	27810	0.100266624585811	0.234906979308394	9.71698113207547	P0C2Y6:atpI
IPR023011	ATP synthase, F0 complex, subunit A, active site	1	1431	2	27810	0.100266624585811	0.234906979308394	9.71698113207547	P0C2Y6:atpI
IPR035908	ATP synthase, F0 complex, subunit A superfamily	1	1431	2	27810	0.100266624585811	0.234906979308394	9.71698113207547	P0C2Y6:atpI
IPR023603	Low specificity L-threonine aldolase	1	1431	2	27810	0.100266624585811	0.234906979308394	9.71698113207547	B8AS16:OsI_16646
IPR007676	Ribophorin I	1	1431	2	27810	0.100266624585811	0.234906979308394	9.71698113207547	B8AS57:OsI_18067
IPR000700	PAS-associated, C-terminal	1	1431	2	27810	0.100266624585811	0.234906979308394	9.71698113207547	B8BLR3:OsI_37109
IPR000933	Glycoside hydrolase, family 29	1	1431	2	27810	0.100266624585811	0.234906979308394	9.71698113207547	B8BDK5:OsI_32076
IPR034183	Isovaleryl-CoA dehydrogenase	1	1431	2	27810	0.100266624585811	0.234906979308394	9.71698113207547	B8AXJ6:OsI_18277
IPR020826	Transketolase binding site	1	1431	2	27810	0.100266624585811	0.234906979308394	9.71698113207547	B8B7Y6:OsI_25196
IPR017943	Bactericidal permeability-increasing protein, alpha/beta domain superfamily	1	1431	2	27810	0.100266624585811	0.234906979308394	9.71698113207547	B8B127:OsI_22701
IPR045897	Lipid binding protein BPI/LBP, plants	1	1431	2	27810	0.100266624585811	0.234906979308394	9.71698113207547	B8B127:OsI_22701
IPR001124	Lipid-binding serum glycoprotein, C-terminal	1	1431	2	27810	0.100266624585811	0.234906979308394	9.71698113207547	B8B127:OsI_22701
IPR017942	Lipid-binding serum glycoprotein, N-terminal	1	1431	2	27810	0.100266624585811	0.234906979308394	9.71698113207547	B8B127:OsI_22701
IPR026003	HEAT repeat associated with sister chromatid cohesion protein	1	1431	2	27810	0.100266624585811	0.234906979308394	9.71698113207547	B8B6V3:OsI_24633
IPR004113	FAD-linked oxidase, C-terminal	1	1431	2	27810	0.100266624585811	0.234906979308394	9.71698113207547	B8B7X6:D2HGDH
IPR000111	Glycoside hydrolase family 27/36, conserved site	1	1431	2	27810	0.100266624585811	0.234906979308394	9.71698113207547	B8BHM7:OsI_34149
IPR005855	Glucosamine-fructose-6-phosphate aminotransferase, isomerising	1	1431	2	27810	0.100266624585811	0.234906979308394	9.71698113207547	B8BIX5:OsI_34982
IPR035466	GlmS/AgaS, SIS domain 1	1	1431	2	27810	0.100266624585811	0.234906979308394	9.71698113207547	B8BIX5:OsI_34982
IPR035490	GlmS/FrlB, SIS domain 2	1	1431	2	27810	0.100266624585811	0.234906979308394	9.71698113207547	B8BIX5:OsI_34982
IPR010031	L-gulonolactone/D-arabinono-1,4-lactone oxidase-like	1	1431	2	27810	0.100266624585811	0.234906979308394	9.71698113207547	B8BJ24:OsI_35074
IPR010029	Galactonolactone dehydrogenase	1	1431	2	27810	0.100266624585811	0.234906979308394	9.71698113207547	B8BJ24:OsI_35074
IPR017074	mRNA capping enzyme, bifunctional	1	1431	2	27810	0.100266624585811	0.234906979308394	9.71698113207547	B8BJQ1:OsI_35554
IPR001339	mRNA capping enzyme, adenylation domain	1	1431	2	27810	0.100266624585811	0.234906979308394	9.71698113207547	B8BJQ1:OsI_35554
IPR013846	mRNA capping enzyme, C-terminal	1	1431	2	27810	0.100266624585811	0.234906979308394	9.71698113207547	B8BJQ1:OsI_35554
IPR017925	Dihydrofolate reductase conserved site	1	1431	2	27810	0.100266624585811	0.234906979308394	9.71698113207547	B8BKI9:OsI_36122
IPR001796	Dihydrofolate reductase domain	1	1431	2	27810	0.100266624585811	0.234906979308394	9.71698113207547	B8BKI9:OsI_36122
IPR045097	Thymidylate synthase/dCMP hydroxymethylase	1	1431	2	27810	0.100266624585811	0.234906979308394	9.71698113207547	B8BKI9:OsI_36122
IPR023451	Thymidylate synthase/dCMP hydroxymethylase domain	1	1431	2	27810	0.100266624585811	0.234906979308394	9.71698113207547	B8BKI9:OsI_36122
IPR036926	Thymidylate synthase/dCMP hydroxymethylase superfamily	1	1431	2	27810	0.100266624585811	0.234906979308394	9.71698113207547	B8BKI9:OsI_36122
IPR000398	Thymidylate synthase	1	1431	2	27810	0.100266624585811	0.234906979308394	9.71698113207547	B8BKI9:OsI_36122
IPR044613	NEDD8-specific protease 1/2-like	1	1431	2	27810	0.100266624585811	0.234906979308394	9.71698113207547	B8BLS2:OsI_37122
IPR045020	1-Cys peroxiredoxin	1	1431	2	27810	0.100266624585811	0.234906979308394	9.71698113207547	P0C5D0:OsI_026085
IPR035952	Rhomboid-like superfamily	3	1431	22	27810	0.101187599131934	0.236503560101265	2.65008576329331	A2WNA2:OsI_01326,A2XPJ3:OsI_14508,B8AGM6:OsI_07010
IPR016163	Aldehyde dehydrogenase, C-terminal	3	1431	22	27810	0.101187599131934	0.236503560101265	2.65008576329331	A2Z1P2:OsI_31526,B8AG13:OsI_08280,B8BJI2:OsI_35395
IPR043325	Alpha-Amylase Inhibitors (AAI), Lipid Transfer (LT) and Seed Storage (SS) Protein	4	1431	35	27810	0.10355768897481	0.241757016223699	2.22102425876011	A2YGX0:OsI_24434,A2YIN7:OsI_25087,B8APC4:OsI_10163,B8AQK4:OsI_11843
IPR003959	ATPase, AAA-type, core	9	1431	108	27810	0.104500951544632	0.243671049941733	1.61949685534591	A2X5I8:OsI_07468,A2YJ19:OsI_25225,A2Z1J1:OsI_31476,A2Z9D7:OsI_34338,A2ZH35:OsI_37097,B8ACD0:OsI_03029,B8B007:OsI_20656,B8B9F6:OsI_30227,B8BIM0:OsI_37096
IPR001544	Aminotransferase class IV	2	1431	11	27810	0.106950144391231	0.244475156449862	3.53344768439108	A2WML4:OsI_01081,A2XE78:OsI_10629
IPR043132	Branched-chain-amino-acid aminotransferase-like, C-terminal	2	1431	11	27810	0.106950144391231	0.244475156449862	3.53344768439108	A2WML4:OsI_01081,A2XE78:OsI_10629
IPR036938	Phosphatidic acid phosphatase type 2/haloperoxidase superfamily	2	1431	11	27810	0.106950144391231	0.244475156449862	3.53344768439108	A2X8Q0:OsI_08613,B8A771:OsI_03180
IPR044610	Beta-glucuronosyltransferase GlcAT14A/B/C	2	1431	11	27810	0.106950144391231	0.244475156449862	3.53344768439108	A2YER8:OsI_23613,B8AS64:OsI_15292
IPR017956	AT hook, DNA-binding motif	2	1431	11	27810	0.106950144391231	0.244475156449862	3.53344768439108	A2YIV4:OsI_25157,B8BD17:OsI_31862
IPR002168	Lipase, GDXG, putative histidine active site	2	1431	11	27810	0.106950144391231	0.244475156449862	3.53344768439108	A2YP96:OsI_27088,A2ZCY2:OsI_35645
IPR001554	Glycoside hydrolase, family 14	2	1431	11	27810	0.106950144391231	0.244475156449862	3.53344768439108	A2XGP4:OsI_11571,B8BEN8:OsI_32458
IPR019835	SWIB domain	2	1431	11	27810	0.106950144391231	0.244475156449862	3.53344768439108	A2XM80:OsI_13627,B8BPU4:OsI_38464
IPR041546	ClpA/ClpB, AAA lid domain	2	1431	11	27810	0.106950144391231	0.244475156449862	3.53344768439108	A2X5I8:OsI_07468,B8B007:OsI_20656
IPR018338	Carbonic anhydrase, alpha-class, conserved site	2	1431	11	27810	0.106950144391231	0.244475156449862	3.53344768439108	A2YVC6:OsI_29284,A2YVC7:OsI_29285
IPR037848	GEM-like protein	2	1431	11	27810	0.106950144391231	0.244475156449862	3.53344768439108	A2ZKG0:OsI_38312,B8AR44:OsI_13429
IPR002108	Actin-depolymerising factor homology domain	2	1431	11	27810	0.106950144391231	0.244475156449862	3.53344768439108	A2XNF7:OsI_14096,B8AK01:OsI_10712
IPR017904	ADF/Cofilin	2	1431	11	27810	0.106950144391231	0.244475156449862	3.53344768439108	A2XNF7:OsI_14096,B8AK01:OsI_10712
IPR039633	Plastid-lipid-associated protein	2	1431	11	27810	0.106950144391231	0.244475156449862	3.53344768439108	B8ATU9:OsI_17304,B8BD60:OsI_30469
IPR006843	Plastid lipid-associated protein/fibrillin conserved domain	2	1431	11	27810	0.106950144391231	0.244475156449862	3.53344768439108	B8ATU9:OsI_17304,B8BD60:OsI_30469
IPR026055	Fatty acyl-CoA reductase	2	1431	11	27810	0.106950144391231	0.244475156449862	3.53344768439108	B8B5G1:OsI_25750,B8B5G3:OsI_25752
IPR013120	Fatty acyl-coenzyme A reductase, NAD-binding domain	2	1431	11	27810	0.106950144391231	0.244475156449862	3.53344768439108	B8B5G1:OsI_25750,B8B5G3:OsI_25752
IPR020843	Polyketide synthase, enoylreductase domain	4	1431	36	27810	0.112017292441704	0.255421560759356	2.15932914046122	A2XV46:OsI_16484,B8AL04:OsI_09616,B8BI22:OsI_34500,Q38G74:GH2
IPR029048	Heat shock protein 70kD, C-terminal domain superfamily	3	1431	23	27810	0.112126831989044	0.255421560759356	2.53486464315012	A2XF47:OsI_10990,A2Y5F9:OsI_20227,B8AC06:OsI_04375
IPR011004	Trimeric LpxA-like superfamily	3	1431	23	27810	0.112126831989044	0.255421560759356	2.53486464315012	A2XDA9:OsI_10292,A2Y7W1:AGPlar,B8BE16:AGPsma
IPR016039	Thiolase-like	7	1431	80	27810	0.117320962025196	0.266945737326915	1.70047169811321	A2WZW9:OsI_05513,A2X281:OsI_06307,A2YM12:OsI_26269,A2YXQ2:OsI_30125,A2ZEX7:CHS1,B8ACV4:OsI_00091,B8BH96:OsI_33888
IPR010259	Peptidase S8 propeptide/proteinase inhibitor I9	5	1431	51	27810	0.120558264750865	0.273681118256274	1.90529041805401	A2WVY3:OsI_04058,A2WVY4:OsI_04059,B8AAU1:OsI_04057,B8ATZ3:OsI_15934,B8AUL1:OsI_14683
IPR000873	AMP-dependent synthetase/ligase	5	1431	51	27810	0.120558264750865	0.273681118256274	1.90529041805401	A2X1J7:OsI_06077,A2XZ41:OsI_17978,A2YFS4:OsI_23962,B8AND5:OsI_10054,B8ARF5:OsI_17900
IPR020904	Short-chain dehydrogenase/reductase, conserved site	4	1431	37	27810	0.120771791647982	0.273851077502601	2.10096889342172	A2XT35:OsI_15772,A2YA29:OsI_21942,A2Z1W4:OsI_31597,B8BD58:OsI_30467
IPR016162	Aldehyde dehydrogenase, N-terminal	3	1431	24	27810	0.12349217839847	0.276996519487095	2.42924528301887	A2Z1P2:OsI_31526,B8AG13:OsI_08280,B8BJI2:OsI_35395
IPR015590	Aldehyde dehydrogenase domain	3	1431	24	27810	0.12349217839847	0.276996519487095	2.42924528301887	A2Z1P2:OsI_31526,B8AG13:OsI_08280,B8BJI2:OsI_35395
IPR017946	PLC-like phosphodiesterase, TIM beta/alpha-barrel domain superfamily	3	1431	24	27810	0.12349217839847	0.276996519487095	2.42924528301887	A2XJB6:OsI_12541,A2YNG3:OsI_26772,B8BC94:OsI_29787
IPR045003	Fasciclin-like arabinogalactan protein, group A	2	1431	12	27810	0.124122491010673	0.276996519487095	3.23899371069182	A2X3X6:OsI_06909,A2YWR4:OsI_29781
IPR036038	Aminotransferase-like, PLP-dependent enzymes	2	1431	12	27810	0.124122491010673	0.276996519487095	3.23899371069182	A2WML4:OsI_01081,A2XE78:OsI_10629
IPR009071	High mobility group box domain	2	1431	12	27810	0.124122491010673	0.276996519487095	3.23899371069182	A2XWH1:OsI_16998,A2Y138:OsI_18726
IPR008545	WEB family	2	1431	12	27810	0.124122491010673	0.276996519487095	3.23899371069182	A2Z217:OsI_31651,B8ALF5:OsI_09685
IPR029039	Flavoprotein-like superfamily	2	1431	12	27810	0.124122491010673	0.276996519487095	3.23899371069182	A2WZ70:OsI_05240,A2Y683:OsI_20508
IPR003386	Lecithin:cholesterol/phospholipid:diacylglycerol acyltransferase	2	1431	12	27810	0.124122491010673	0.276996519487095	3.23899371069182	A2XAY0:OsI_09412,A2XUA5:OsI_16184
IPR039605	AT-hook motif nuclear-localized protein	2	1431	12	27810	0.124122491010673	0.276996519487095	3.23899371069182	A2ZAG9:OsI_34743,B8BD17:OsI_31862
IPR007145	Microtubule-associated protein, MAP65/Ase1/PRC1	2	1431	12	27810	0.124122491010673	0.276996519487095	3.23899371069182	A2XEC3:OsI_10680,B8BCI7:OsI_31594
IPR001270	ClpA/B family	2	1431	12	27810	0.124122491010673	0.276996519487095	3.23899371069182	A2X5I8:OsI_07468,B8B007:OsI_20656
IPR003130	Dynamin GTPase effector	2	1431	12	27810	0.124122491010673	0.276996519487095	3.23899371069182	A2Z4B1:OsI_32491,B8A7L2:OsI_03278
IPR020850	GTPase effector domain	2	1431	12	27810	0.124122491010673	0.276996519487095	3.23899371069182	A2Z4B1:OsI_32491,B8A7L2:OsI_03278
IPR011706	Multicopper oxidase, C-terminal	4	1431	38	27810	0.129809243738861	0.28936033451947	2.04568023833168	A2Y9C5:LAC19,B8AIR4:OsI_08946,B8AZE2:OsI_18964,B8BEW5:OsI_31082
IPR036378	FAS1 domain superfamily	3	1431	25	27810	0.135253541569969	0.28975941543105	2.33207547169811	A2X3X6:OsI_06909,A2YWR4:OsI_29781,B8AKZ0:OsI_13823
IPR016161	Aldehyde/histidinol dehydrogenase	3	1431	25	27810	0.135253541569969	0.28975941543105	2.33207547169811	A2Z1P2:OsI_31526,B8AG13:OsI_08280,B8BJI2:OsI_35395
IPR005175	PPC domain	3	1431	25	27810	0.135253541569969	0.28975941543105	2.33207547169811	A2XEZ5:OsI_10910,A2ZAG9:OsI_34743,B8BD17:OsI_31862
IPR006016	UspA	4	1431	39	27810	0.139117162981983	0.28975941543105	1.99322689888728	A2Y3M2:OsI_19604,A2ZLH5:OsI_38670,B8A8X3:OsI_02150,B8AH96:OsI_08621
IPR006093	Oxygen oxidoreductase covalent FAD-binding site	2	1431	13	27810	0.14189293654991	0.28975941543105	2.98984034833091	A2WLJ0:OsI_00707,A2YRE8:OsI_27886
IPR044750	SRC2/BAP, C2 domain	2	1431	13	27810	0.14189293654991	0.28975941543105	2.98984034833091	A2WYS1:OsI_05079,A2Z497:OsI_32474
IPR045010	Medium-chain dehydrogenase/reductase	2	1431	13	27810	0.14189293654991	0.28975941543105	2.98984034833091	A2XV46:OsI_16484,A2ZJ56:OsI_37858
IPR003121	SWIB/MDM2 domain	2	1431	13	27810	0.14189293654991	0.28975941543105	2.98984034833091	A2XM80:OsI_13627,B8BPU4:OsI_38464
IPR024977	Anaphase-promoting complex subunit 4, WD40 domain	2	1431	13	27810	0.14189293654991	0.28975941543105	2.98984034833091	B8A8G0:OsI_04990,B8AGY5:OsI_05666
IPR000375	Dynamin stalk domain	2	1431	13	27810	0.14189293654991	0.28975941543105	2.98984034833091	A2Z4B1:OsI_32491,B8A7L2:OsI_03278
IPR005835	Nucleotidyl transferase domain	2	1431	13	27810	0.14189293654991	0.28975941543105	2.98984034833091	A2Y7W1:AGPlar,B8BE16:AGPsma
IPR006139	D-isomer specific 2-hydroxyacid dehydrogenase, catalytic domain	2	1431	13	27810	0.14189293654991	0.28975941543105	2.98984034833091	A2XYC2:OsI_17701,A2YVQ8:OsI_29415
IPR036361	SAP domain superfamily	2	1431	13	27810	0.14189293654991	0.28975941543105	2.98984034833091	B8A6L7:OsI_00824,B8AXJ3:OsI_18272
IPR023828	Peptidase S8, subtilisin, Ser-active site	5	1431	54	27810	0.143752604698353	0.28975941543105	1.79944095038435	A2WVY3:OsI_04058,A2WVY4:OsI_04059,B8AAU1:OsI_04057,B8ATZ3:OsI_15934,B8AUL1:OsI_14683
IPR000235	Ribosomal protein S5/S7	1	1431	3	27810	0.146566914438288	0.28975941543105	6.47798742138365	P0C490:rps7-A
IPR020606	Ribosomal protein S7, conserved site	1	1431	3	27810	0.146566914438288	0.28975941543105	6.47798742138365	P0C490:rps7-A
IPR023798	Ribosomal protein S7 domain	1	1431	3	27810	0.146566914438288	0.28975941543105	6.47798742138365	P0C490:rps7-A
IPR036823	Ribosomal protein S7 domain superfamily	1	1431	3	27810	0.146566914438288	0.28975941543105	6.47798742138365	P0C490:rps7-A
IPR013171	Cytidine/deoxycytidylate deaminase, zinc-binding domain	1	1431	3	27810	0.146566914438288	0.28975941543105	6.47798742138365	A2WUD7:OsI_03488
IPR009500	Protein of unknown function DUF1118	1	1431	3	27810	0.146566914438288	0.28975941543105	6.47798742138365	B8BMN2:OsI_38846
IPR044802	Calmodulin calcium-dependent NAD kinase NADKc-like	1	1431	3	27810	0.146566914438288	0.28975941543105	6.47798742138365	B8AN14:OsI_12704
IPR010488	Zeta toxin domain	1	1431	3	27810	0.146566914438288	0.28975941543105	6.47798742138365	B8AN14:OsI_12704
IPR000456	Ribosomal protein L17	1	1431	3	27810	0.146566914438288	0.28975941543105	6.47798742138365	A2XNC1:OsI_14055
IPR036373	Ribosomal protein L17 superfamily	1	1431	3	27810	0.146566914438288	0.28975941543105	6.47798742138365	A2XNC1:OsI_14055
IPR001441	Decaprenyl diphosphate synthase-like	1	1431	3	27810	0.146566914438288	0.28975941543105	6.47798742138365	B8B390:OsI_21824
IPR018520	Di-trans-poly-cis-decaprenylcistransferase-like, conserved site	1	1431	3	27810	0.146566914438288	0.28975941543105	6.47798742138365	B8B390:OsI_21824
IPR011230	Phosphoesterase At2g46880	1	1431	3	27810	0.146566914438288	0.28975941543105	6.47798742138365	B8BDV0:OsI_32158
IPR045322	E3 ubiquitin-protein ligase HECTD1/TRIP12-like	1	1431	3	27810	0.146566914438288	0.28975941543105	6.47798742138365	B8AZ12:OsI_20254
IPR007808	Transcription elongation factor 1	1	1431	3	27810	0.146566914438288	0.28975941543105	6.47798742138365	A2X2X2:OsI_06540
IPR038567	Transcription elongation factor 1 superfamily	1	1431	3	27810	0.146566914438288	0.28975941543105	6.47798742138365	A2X2X2:OsI_06540
IPR040299	Protein FERTILITY RESTORER RF2-like	1	1431	3	27810	0.146566914438288	0.28975941543105	6.47798742138365	A2X106:OsI_05889
IPR038380	Ribosomal protein S21 superfamily	1	1431	3	27810	0.146566914438288	0.28975941543105	6.47798742138365	A2X1T8:OsI_06165
IPR033194	Microfibrillar-associated protein 1	1	1431	3	27810	0.146566914438288	0.28975941543105	6.47798742138365	A2YCH7:OsI_22817
IPR009730	Micro-fibrillar-associated protein 1, C-terminal	1	1431	3	27810	0.146566914438288	0.28975941543105	6.47798742138365	A2YCH7:OsI_22817
IPR014349	Rieske iron-sulphur protein	1	1431	3	27810	0.146566914438288	0.28975941543105	6.47798742138365	A2YMJ8:OsI_26450
IPR005805	Rieske iron-sulphur protein, C-terminal	1	1431	3	27810	0.146566914438288	0.28975941543105	6.47798742138365	A2YMJ8:OsI_26450
IPR044797	Uncharacterized protein At4g06598-like	1	1431	3	27810	0.146566914438288	0.28975941543105	6.47798742138365	B8BJQ2:OsI_35556
IPR008990	Electron transport accessory-like domain superfamily	1	1431	3	27810	0.146566914438288	0.28975941543105	6.47798742138365	A2X7M2:OsI_08214
IPR015928	Aconitase/3-isopropylmalate dehydratase, swivel	1	1431	3	27810	0.146566914438288	0.28975941543105	6.47798742138365	B8BBF3:OsI_28098
IPR000573	Aconitase A/isopropylmalate dehydratase small subunit, swivel domain	1	1431	3	27810	0.146566914438288	0.28975941543105	6.47798742138365	B8BBF3:OsI_28098
IPR020781	ATPase, OSCP/delta subunit, conserved site	1	1431	3	27810	0.146566914438288	0.28975941543105	6.47798742138365	A2X9N1:OsI_08949
IPR046952	Glutathione reductase/thioredoxin reductase-like	1	1431	3	27810	0.146566914438288	0.28975941543105	6.47798742138365	A2XAX5:OsI_09408
IPR001211	Phospholipase A2	1	1431	3	27810	0.146566914438288	0.28975941543105	6.47798742138365	A2XL71:OsI_13216
IPR033113	Phospholipase A2, histidine active site	1	1431	3	27810	0.146566914438288	0.28975941543105	6.47798742138365	A2XL71:OsI_13216
IPR002587	Myo-inositol-1-phosphate synthase	1	1431	3	27810	0.146566914438288	0.28975941543105	6.47798742138365	A2XDG3:OsI_10350
IPR013021	Myo-inositol-1-phosphate synthase, GAPDH-like	1	1431	3	27810	0.146566914438288	0.28975941543105	6.47798742138365	A2XDG3:OsI_10350
IPR032310	Putative nuclear localisation signal	1	1431	3	27810	0.146566914438288	0.28975941543105	6.47798742138365	A2XI24:OsI_12072
IPR044629	Glutathione S-transferase L1/2/3	1	1431	3	27810	0.146566914438288	0.28975941543105	6.47798742138365	A2XFB0:OsI_11053
IPR045250	Co-chaperone protein p23-like	1	1431	3	27810	0.146566914438288	0.28975941543105	6.47798742138365	B8ANK0:OsI_12851
IPR005078	Peptidase C54	1	1431	3	27810	0.146566914438288	0.28975941543105	6.47798742138365	Q2XPP4:ATG4B
IPR046792	Peptidase C54, catalytic domain	1	1431	3	27810	0.146566914438288	0.28975941543105	6.47798742138365	Q2XPP4:ATG4B
IPR045870	TryX and NRX, thioredoxin domain	1	1431	3	27810	0.146566914438288	0.28975941543105	6.47798742138365	A2XHT7:OsI_11974
IPR003719	Phenazine biosynthesis PhzF protein	1	1431	3	27810	0.146566914438288	0.28975941543105	6.47798742138365	A2XIB4:OsI_12175
IPR044654	Fasciclin-like arabinogalactan protein 15/16/17/18	1	1431	3	27810	0.146566914438288	0.28975941543105	6.47798742138365	B8AKZ0:OsI_13823
IPR034090	BPM, C-terminal	1	1431	3	27810	0.146566914438288	0.28975941543105	6.47798742138365	B8B7L7:OsI_25033
IPR005819	Linker histone H1/H5	1	1431	3	27810	0.146566914438288	0.28975941543105	6.47798742138365	A2YIV4:OsI_25157
IPR045309	Xanthoxin dehydrogenase ABA2-like	1	1431	3	27810	0.146566914438288	0.28975941543105	6.47798742138365	A2Z1W4:OsI_31597
IPR008854	TPMT family	1	1431	3	27810	0.146566914438288	0.28975941543105	6.47798742138365	A2XNY5:OsI_14284
IPR013861	TMEM115/Pdh1/Rbl19	1	1431	3	27810	0.146566914438288	0.28975941543105	6.47798742138365	A2XPJ3:OsI_14508
IPR004788	Ribose 5-phosphate isomerase, type A	1	1431	3	27810	0.146566914438288	0.28975941543105	6.47798742138365	A2XRR2:OsI_15316
IPR024706	Peroxiredoxin, AhpC-type	1	1431	3	27810	0.146566914438288	0.28975941543105	6.47798742138365	P0C5D0:OsI_026085
IPR000772	Ricin B, lectin domain	1	1431	3	27810	0.146566914438288	0.28975941543105	6.47798742138365	A2XUQ3:OsI_16341
IPR007513	Uncharacterised protein family SERF, N-terminal	1	1431	3	27810	0.146566914438288	0.28975941543105	6.47798742138365	A2YHJ0:OsI_24662
IPR011250	Outer membrane protein/outer membrane enzyme PagP, beta-barrel	1	1431	3	27810	0.146566914438288	0.28975941543105	6.47798742138365	B8A8L8:OsI_02088
IPR007263	DCC1-like thiol-disulfide oxidoreductase family	1	1431	3	27810	0.146566914438288	0.28975941543105	6.47798742138365	A2XYR8:OsI_17849
IPR013719	Histone chaperone RTT106/FACT complex subunit SPT16-like, middle domain	1	1431	3	27810	0.146566914438288	0.28975941543105	6.47798742138365	A2Y138:OsI_18726
IPR007217	Per1-like	1	1431	3	27810	0.146566914438288	0.28975941543105	6.47798742138365	A2Y1P4:OsI_18926
IPR018266	Ribosomal protein L35Ae, conserved site	1	1431	3	27810	0.146566914438288	0.28975941543105	6.47798742138365	A2Y7A6:OsI_20924
IPR033869	Phytepsin	1	1431	3	27810	0.146566914438288	0.28975941543105	6.47798742138365	A2Y7J9:OsI_21016
IPR002655	Acyl-CoA oxidase, C-terminal	1	1431	3	27810	0.146566914438288	0.28975941543105	6.47798742138365	A2YCR4:OsI_22900
IPR001597	Aromatic amino acid beta-eliminating lyase/threonine aldolase	1	1431	3	27810	0.146566914438288	0.28975941543105	6.47798742138365	B8AS16:OsI_16646
IPR045735	Stage III sporulation protein AA, AAA+ ATPase domain	1	1431	3	27810	0.146566914438288	0.28975941543105	6.47798742138365	B8B7X8:OsI_25180
IPR005215	Trigger factor	1	1431	3	27810	0.146566914438288	0.28975941543105	6.47798742138365	B8BDJ0:OsI_32037
IPR036611	Trigger factor ribosome-binding domain superfamily	1	1431	3	27810	0.146566914438288	0.28975941543105	6.47798742138365	B8BDJ0:OsI_32037
IPR017760	L-ascorbate oxidase, plants	1	1431	3	27810	0.146566914438288	0.28975941543105	6.47798742138365	B8BEW5:OsI_31082
IPR001387	Cro/C1-type helix-turn-helix domain	1	1431	3	27810	0.146566914438288	0.28975941543105	6.47798742138365	A2YUJ5:OsI_29001
IPR003425	CCB3/YggT	1	1431	3	27810	0.146566914438288	0.28975941543105	6.47798742138365	B8A9Y6:OsI_05341
IPR008195	Ribosomal protein L34Ae	1	1431	3	27810	0.146566914438288	0.28975941543105	6.47798742138365	A2YVK0:OsI_29358
IPR018065	Ribosomal protein L34e, conserved site	1	1431	3	27810	0.146566914438288	0.28975941543105	6.47798742138365	A2YVK0:OsI_29358
IPR006814	Photosystem II PsbR	1	1431	3	27810	0.146566914438288	0.28975941543105	6.47798742138365	A2YS77:OsI_28175
IPR036338	Activator of Hsp90 ATPase, Aha1	1	1431	3	27810	0.146566914438288	0.28975941543105	6.47798742138365	B8B261:OsI_24377
IPR015310	Activator of Hsp90 ATPase, N-terminal	1	1431	3	27810	0.146566914438288	0.28975941543105	6.47798742138365	B8B261:OsI_24377
IPR007218	DNA polymerase delta, subunit 4	1	1431	3	27810	0.146566914438288	0.28975941543105	6.47798742138365	A2Z370:OsI_32069
IPR000590	Hydroxymethylglutaryl-coenzyme A synthase, active site	1	1431	3	27810	0.146566914438288	0.28975941543105	6.47798742138365	A2YXQ2:OsI_30125
IPR013746	Hydroxymethylglutaryl-coenzyme A synthase, C-terminal domain	1	1431	3	27810	0.146566914438288	0.28975941543105	6.47798742138365	A2YXQ2:OsI_30125
IPR013528	Hydroxymethylglutaryl-coenzyme A synthase, N-terminal	1	1431	3	27810	0.146566914438288	0.28975941543105	6.47798742138365	A2YXQ2:OsI_30125
IPR010122	Hydroxymethylglutaryl-CoA synthase, eukaryotic	1	1431	3	27810	0.146566914438288	0.28975941543105	6.47798742138365	A2YXQ2:OsI_30125
IPR044590	Probable calcium-binding protein CML48/49/50	1	1431	3	27810	0.146566914438288	0.28975941543105	6.47798742138365	A2YY31:OsI_30254
IPR012093	Pirin	1	1431	3	27810	0.146566914438288	0.28975941543105	6.47798742138365	B8BA77:OsI_28981
IPR008778	Pirin, C-terminal domain	1	1431	3	27810	0.146566914438288	0.28975941543105	6.47798742138365	B8BA77:OsI_28981
IPR003829	Pirin, N-terminal domain	1	1431	3	27810	0.146566914438288	0.28975941543105	6.47798742138365	B8BA77:OsI_28981
IPR004977	Ribosomal protein S25	1	1431	3	27810	0.146566914438288	0.28975941543105	6.47798742138365	B8BJ58:OsI_35153
IPR009439	Red chlorophyll catabolite reductase	1	1431	3	27810	0.146566914438288	0.28975941543105	6.47798742138365	A2Z6U1:OsI_33409
IPR043594	HMG-CoA lyase	1	1431	3	27810	0.146566914438288	0.28975941543105	6.47798742138365	B8AC86:OsI_01328
IPR019810	Citrate synthase active site	1	1431	3	27810	0.146566914438288	0.28975941543105	6.47798742138365	B8AEK0:OsI_06467
IPR028934	Vacuolar protein sorting protein 26 related	1	1431	3	27810	0.146566914438288	0.28975941543105	6.47798742138365	A2ZKS5:OsI_38419
IPR013096	Cupin 2, conserved barrel	1	1431	3	27810	0.146566914438288	0.28975941543105	6.47798742138365	B8B6C9:OsI_26077
IPR019382	Translation initiation factor 3 complex subunit L	1	1431	3	27810	0.146566914438288	0.28975941543105	6.47798742138365	B8AB04:OsI_01004
IPR040608	Snf8/Vps36 family	1	1431	3	27810	0.146566914438288	0.28975941543105	6.47798742138365	B8B9G9:OsI_30242
IPR006603	PQ-loop repeat	1	1431	3	27810	0.146566914438288	0.28975941543105	6.47798742138365	B8BP39:OsI_37977
IPR012419	Cas1p 10 TM acyl transferase domain	1	1431	3	27810	0.146566914438288	0.28975941543105	6.47798742138365	B8AX63:OsI_21144
IPR030373	Polyamine biosynthesis domain, conserved site	1	1431	3	27810	0.146566914438288	0.28975941543105	6.47798742138365	B8B3A5:OsI_23221
IPR001962	Asparagine synthase	1	1431	3	27810	0.146566914438288	0.28975941543105	6.47798742138365	B8ALL8:OsI_11112
IPR015507	Ribosomal RNA large subunit methyltransferase E	1	1431	3	27810	0.146566914438288	0.28975941543105	6.47798742138365	B8AWS5:OsI_21019
IPR003369	Sec-independent protein translocase protein TatA/B/E	1	1431	3	27810	0.146566914438288	0.28975941543105	6.47798742138365	B8BL86:OsI_36598
IPR013946	Nuclear control of ATP synthase 2	1	1431	3	27810	0.146566914438288	0.28975941543105	6.47798742138365	B8AQM0:OsI_11793
IPR028427	Peptide methionine sulfoxide reductase MsrB	1	1431	3	27810	0.146566914438288	0.28975941543105	6.47798742138365	B8AY37:OsI_19915
IPR002579	Peptide methionine sulphoxide reductase MrsB domain	1	1431	3	27810	0.146566914438288	0.28975941543105	6.47798742138365	B8AY37:OsI_19915
IPR045186	Indole-3-glycerol phosphate synthase	1	1431	3	27810	0.146566914438288	0.28975941543105	6.47798742138365	B8BDF0:OsI_30567
IPR013798	Indole-3-glycerol phosphate synthase domain	1	1431	3	27810	0.146566914438288	0.28975941543105	6.47798742138365	B8BDF0:OsI_30567
IPR001468	Indole-3-glycerol phosphate synthase, conserved site	1	1431	3	27810	0.146566914438288	0.28975941543105	6.47798742138365	B8BDF0:OsI_30567
IPR006845	Pex, N-terminal	1	1431	3	27810	0.146566914438288	0.28975941543105	6.47798742138365	B8AW27:OsI_19268
IPR005477	Deoxyxylulose-5-phosphate synthase	1	1431	3	27810	0.146566914438288	0.28975941543105	6.47798742138365	B8B7Y6:OsI_25196
IPR002403	Cytochrome P450, E-class, group IV	3	1431	26	27810	0.147380598283052	0.290206063418772	2.24238026124819	A2X2H2:OsI_06389,A2Z9A0:OsI_34295,B8BKT5:OsI_36306
IPR036873	Rhodanese-like domain superfamily	3	1431	26	27810	0.147380598283052	0.290206063418772	2.24238026124819	A2WXT1:OsI_04733,A2X345:TROL,A2YZA3:OsI_30678
IPR012328	Chalcone/stilbene synthase, C-terminal	3	1431	26	27810	0.147380598283052	0.290206063418772	2.24238026124819	A2WZW9:OsI_05513,A2YM12:OsI_26269,A2ZEX7:CHS1
IPR018181	Heat shock protein 70, conserved site	3	1431	26	27810	0.147380598283052	0.290206063418772	2.24238026124819	A2XF47:OsI_10990,A2Y5F9:OsI_20227,B8AC06:OsI_04375
IPR004263	Exostosin-like	4	1431	40	27810	0.14868260210622	0.292478226254766	1.94339622641509	A2WYG6:OsI_04969,A2WYL0:OsI_05014,A2XQC3:OsI_14833,B8B7H4:OsI_26516
IPR034197	Cucumisin-like catalytic domain	4	1431	41	27810	0.158492229950765	0.309886110021493	1.89599631845375	A2WVY3:OsI_04058,A2WVY4:OsI_04059,B8AAU1:OsI_04057,B8AUL1:OsI_14683
IPR040911	Exostosin, GT47 domain	4	1431	41	27810	0.158492229950765	0.309886110021493	1.89599631845375	A2WYG6:OsI_04969,A2WYL0:OsI_05014,A2XQC3:OsI_14833,B8B7H4:OsI_26516
IPR017850	Alkaline-phosphatase-like, core domain superfamily	2	1431	14	27810	0.160154572708854	0.309886110021493	2.77628032345013	A2XNK4:OsI_14148,A2XP62:OsI_14367
IPR033873	CND41-like	2	1431	14	27810	0.160154572708854	0.309886110021493	2.77628032345013	A2X913:OsI_08727,A2Z2G2:OsI_31798
IPR016156	FAD/NAD-linked reductase, dimerisation domain superfamily	2	1431	14	27810	0.160154572708854	0.309886110021493	2.77628032345013	A2XAX5:OsI_09408,A2YY23:OsI_30244
IPR032838	VWA-Hint protein, Vwaint domain	2	1431	14	27810	0.160154572708854	0.309886110021493	2.77628032345013	A2Z8A1:OsI_33940,B8AR03:OsI_11969
IPR036885	SWIB/MDM2 domain superfamily	2	1431	14	27810	0.160154572708854	0.309886110021493	2.77628032345013	A2XM80:OsI_13627,B8BPU4:OsI_38464
IPR000089	Biotin/lipoyl attachment	2	1431	14	27810	0.160154572708854	0.309886110021493	2.77628032345013	A2Z9B8:GDCSH,B8A750:OsI_01602
IPR019489	Clp ATPase, C-terminal	2	1431	14	27810	0.160154572708854	0.309886110021493	2.77628032345013	A2X5I8:OsI_07468,B8B007:OsI_20656
IPR017941	Rieske [2Fe-2S] iron-sulphur domain	2	1431	14	27810	0.160154572708854	0.309886110021493	2.77628032345013	A2YMJ8:OsI_26450,A2ZCZ7:OsI_35659
IPR036922	Rieske [2Fe-2S] iron-sulphur domain superfamily	2	1431	14	27810	0.160154572708854	0.309886110021493	2.77628032345013	A2YMJ8:OsI_26450,A2ZCZ7:OsI_35659
IPR001494	Importin-beta, N-terminal domain	2	1431	14	27810	0.160154572708854	0.309886110021493	2.77628032345013	B8B0J8:OsI_22505,B8BHG7:OsI_34033
IPR001739	Methyl-CpG DNA binding	2	1431	14	27810	0.160154572708854	0.309886110021493	2.77628032345013	B8AU52:OsI_17375,B8BN22:OsI_39154
IPR017900	4Fe-4S ferredoxin, iron-sulphur binding, conserved site	2	1431	14	27810	0.160154572708854	0.309886110021493	2.77628032345013	B8B073:OsI_20727,P0C360:psaC
IPR036265	HIT-like superfamily	2	1431	14	27810	0.160154572708854	0.309886110021493	2.77628032345013	B8ALM5:OsI_11122,B8BK47:OsI_35853
IPR007118	Expansin/Lol pI	5	1431	56	27810	0.160199351054149	0.309886110021493	1.73517520215633	A2WWG9:OsI_04249,A2XWT7:OsI_17122,A2YLI8:OsI_26085,A2Z9V3:OsI_34514,B8BBU7:OsI_29665
IPR001563	Peptidase S10, serine carboxypeptidase	5	1431	56	27810	0.160199351054149	0.309886110021493	1.73517520215633	A2WSV5:OsI_02946,B8AQW6:OsI_11895,B8B048:OsI_19232,B8B049:OsI_19233,B8BKA4:OsI_35963
IPR020845	AMP-binding, conserved site	4	1431	42	27810	0.16853240527304	0.325365593485082	1.85085354896676	A2XZ41:OsI_17978,A2YFS4:OsI_23962,B8AND5:OsI_10054,B8ARF5:OsI_17900
IPR013149	Alcohol dehydrogenase-like, C-terminal	4	1431	42	27810	0.16853240527304	0.325365593485082	1.85085354896676	A2XV46:OsI_16484,A2ZJ56:OsI_37858,B8AL04:OsI_09616,Q38G74:GH2
IPR041469	Subtilisin-like protease, fibronectin type-III domain	5	1431	57	27810	0.16869588239429	0.325365593485082	1.70473353194307	A2WVY3:OsI_04058,A2WVY4:OsI_04059,B8AAU1:OsI_04057,B8ATZ3:OsI_15934,B8AUL1:OsI_14683
IPR029063	S-adenosyl-L-methionine-dependent methyltransferase superfamily	19	1431	291	27810	0.171871128010458	0.329430986145874	1.26888413408546	A2WUG5:OsI_03515,A2X0N7:OsI_05773,A2X144:OsI_05925,A2XC88:OsI_09914,A2XF75:OsI_11014,A2XNY5:OsI_14284,A2XYW4:H0403D02.15,A2Y5N1:OsI_20304,A2YRE2:OsI_27880,A2YWN1:OsI_29750,A2Z368:OsI_32067,A2Z4K2:OsI_32576,B8AF27:OsI_07994,B8AMF3:OsI_09810,B8AWS5:OsI_21019,B8AZJ9:OsI_20472,B8B133:OsI_22715,B8B3A5:OsI_23221,B8BFZ4:OsI_32910
IPR023753	FAD/NAD(P)-binding domain	3	1431	28	27810	0.172610632269667	0.329430986145874	2.0822102425876	A2XAX5:OsI_09408,A2YR42:OsI_27768,A2YY23:OsI_30244
IPR039391	Phytocyanin	5	1431	58	27810	0.177364145552472	0.329430986145874	1.67534157449577	A2XP44:OsI_14346,A2YG93:OsI_24191,A2YR19:OsI_27746,B8BAL8:OsI_27745,B8BEU7:OsI_32489
IPR018456	PTR2 family proton/oligopeptide symporter, conserved site	2	1431	15	27810	0.178809896243065	0.329430986145874	2.59119496855346	A2WRB8:OsI_02405,A2Z6J1:OsI_33271
IPR008801	Rapid ALkalinization Factor	2	1431	15	27810	0.178809896243065	0.329430986145874	2.59119496855346	A2X861:OsI_08418,A2ZLC4:OsI_38624
IPR045272	Receptor-like protein kinase ANXUR1-like	2	1431	15	27810	0.178809896243065	0.329430986145874	2.59119496855346	A2Y0P8:OsI_18572,A2Y361:OsI_19449
IPR009038	GOLD domain	2	1431	15	27810	0.178809896243065	0.329430986145874	2.59119496855346	A2YXG3:OsI_30027,B8AWC8:OsI_19396
IPR011053	Single hybrid motif	2	1431	15	27810	0.178809896243065	0.329430986145874	2.59119496855346	A2Z9B8:GDCSH,B8A750:OsI_01602
IPR039271	Kiwellin-like	2	1431	15	27810	0.178809896243065	0.329430986145874	2.59119496855346	A2X7L5:OsI_08206,A2Z8T4:OsI_34127
IPR036005	Creatinase/aminopeptidase-like	2	1431	15	27810	0.178809896243065	0.329430986145874	2.59119496855346	A2X9W1:OsI_09032,B8BKX1:OsI_36388
IPR000994	Peptidase M24	2	1431	15	27810	0.178809896243065	0.329430986145874	2.59119496855346	A2X9W1:OsI_09032,B8BKX1:OsI_36388
IPR022812	Dynamin	2	1431	15	27810	0.178809896243065	0.329430986145874	2.59119496855346	A2Z4B1:OsI_32491,B8A7L2:OsI_03278
IPR001401	Dynamin, GTPase domain	2	1431	15	27810	0.178809896243065	0.329430986145874	2.59119496855346	A2Z4B1:OsI_32491,B8A7L2:OsI_03278
IPR006140	D-isomer specific 2-hydroxyacid dehydrogenase, NAD-binding domain	2	1431	15	27810	0.178809896243065	0.329430986145874	2.59119496855346	A2XYC2:OsI_17701,A2YVQ8:OsI_29415
IPR023631	Amidase signature domain	2	1431	15	27810	0.178809896243065	0.329430986145874	2.59119496855346	A2XPT4:OsI_14645,B8BKW5:OsI_36370
IPR013216	Methyltransferase type 11	3	1431	29	27810	0.18565363540056	0.329430986145874	2.01040988939493	A2XC88:OsI_09914,A2XF75:OsI_11014,B8BFZ4:OsI_32910
IPR010920	LSM domain superfamily	3	1431	29	27810	0.18565363540056	0.329430986145874	2.01040988939493	A2X6K5:OsI_07847,A2XEE2:OsI_10698,B8ATA7:OsI_17085
IPR003245	Phytocyanin domain	5	1431	59	27810	0.186196101849471	0.329430986145874	1.64694595458906	A2XP44:OsI_14346,A2YG93:OsI_24191,A2YR19:OsI_27746,B8BAL8:OsI_27745,B8BEU7:OsI_32489
IPR011032	GroES-like superfamily	5	1431	59	27810	0.186196101849471	0.329430986145874	1.64694595458906	A2XV46:OsI_16484,A2ZJ56:OsI_37858,B8AL04:OsI_09616,B8BI22:OsI_34500,Q38G74:GH2
IPR012919	SUN domain	1	1431	4	27810	0.190486170217007	0.329430986145874	4.85849056603774	B8A716:OsI_04640
IPR016142	Citrate synthase-like, large alpha subdomain	1	1431	4	27810	0.190486170217007	0.329430986145874	4.85849056603774	B8AEK0:OsI_06467
IPR016143	Citrate synthase-like, small alpha subdomain	1	1431	4	27810	0.190486170217007	0.329430986145874	4.85849056603774	B8AEK0:OsI_06467
IPR036969	Citrate synthase superfamily	1	1431	4	27810	0.190486170217007	0.329430986145874	4.85849056603774	B8AEK0:OsI_06467
IPR044599	CRS2-associated factor, plant	1	1431	4	27810	0.190486170217007	0.329430986145874	4.85849056603774	B8A8K9:OsI_02075
IPR030382	SAM-dependent methyltransferase TRM5/TYW2-type	1	1431	4	27810	0.190486170217007	0.329430986145874	4.85849056603774	B8AF27:OsI_07994
IPR011129	Cold shock domain	1	1431	4	27810	0.190486170217007	0.329430986145874	4.85849056603774	A2YQW2:OsI_27689
IPR002059	Cold-shock protein, DNA-binding	1	1431	4	27810	0.190486170217007	0.329430986145874	4.85849056603774	A2YQW2:OsI_27689
IPR019084	Stm1-like, N-terminal	1	1431	4	27810	0.190486170217007	0.329430986145874	4.85849056603774	B8B082:OsI_20751
IPR034704	L28p-like	1	1431	4	27810	0.190486170217007	0.329430986145874	4.85849056603774	A2WSX8:OsI_02967
IPR014748	Enoyl-CoA hydratase, C-terminal	1	1431	4	27810	0.190486170217007	0.329430986145874	4.85849056603774	A2WYJ8:OsI_05000
IPR000796	Aspartate/other aminotransferase	1	1431	4	27810	0.190486170217007	0.329430986145874	4.85849056603774	A2WVA6:OsI_03821
IPR002229	Blood group Rhesus C/E/D polypeptide	1	1431	4	27810	0.190486170217007	0.329430986145874	4.85849056603774	A2Y5L5:OsI_20286
IPR001748	Pre-mRNA-splicing factor BUD31	1	1431	4	27810	0.190486170217007	0.329430986145874	4.85849056603774	A2Y573:OsI_20144
IPR018230	BUD31/G10-related, conserved site	1	1431	4	27810	0.190486170217007	0.329430986145874	4.85849056603774	A2Y573:OsI_20144
IPR028343	Fructose-1,6-bisphosphatase	1	1431	4	27810	0.190486170217007	0.329430986145874	4.85849056603774	B8AYU2:OsI_20105
IPR020548	Fructose-1,6-bisphosphatase, active site	1	1431	4	27810	0.190486170217007	0.329430986145874	4.85849056603774	B8AYU2:OsI_20105
IPR001917	Aminotransferase, class-II, pyridoxal-phosphate binding site	1	1431	4	27810	0.190486170217007	0.329430986145874	4.85849056603774	B8BKR1:OsI_36267
IPR024049	eRF1, domain 1	1	1431	4	27810	0.190486170217007	0.329430986145874	4.85849056603774	A2WYW8:OsI_05132
IPR004403	Peptide chain release factor eRF1/aRF1	1	1431	4	27810	0.190486170217007	0.329430986145874	4.85849056603774	A2WYW8:OsI_05132
IPR001347	SIS domain	1	1431	4	27810	0.190486170217007	0.329430986145874	4.85849056603774	B8BIX5:OsI_34982
IPR002930	Glycine cleavage system H-protein	1	1431	4	27810	0.190486170217007	0.329430986145874	4.85849056603774	A2Z9B8:GDCSH
IPR033753	Glycine cleavage system H-protein/Simiate	1	1431	4	27810	0.190486170217007	0.329430986145874	4.85849056603774	A2Z9B8:GDCSH
IPR017453	Glycine cleavage system H-protein, subgroup	1	1431	4	27810	0.190486170217007	0.329430986145874	4.85849056603774	A2Z9B8:GDCSH
IPR001196	Ribosomal protein L15, conserved site	1	1431	4	27810	0.190486170217007	0.329430986145874	4.85849056603774	A2XE09:OsI_10555
IPR007325	Kynurenine formamidase/cyclase-like	1	1431	4	27810	0.190486170217007	0.329430986145874	4.85849056603774	B8BCX5:OsI_30377
IPR037175	Kynurenine formamidase superfamily	1	1431	4	27810	0.190486170217007	0.329430986145874	4.85849056603774	B8BCX5:OsI_30377
IPR001911	Ribosomal protein S21	1	1431	4	27810	0.190486170217007	0.329430986145874	4.85849056603774	A2X1T8:OsI_06165
IPR024571	ERAP1-like C-terminal domain	1	1431	4	27810	0.190486170217007	0.329430986145874	4.85849056603774	B8BET6:OsI_31059
IPR030374	Polyamine biosynthesis domain	1	1431	4	27810	0.190486170217007	0.329430986145874	4.85849056603774	B8B3A5:OsI_23221
IPR001045	Spermidine/spermine synthases	1	1431	4	27810	0.190486170217007	0.329430986145874	4.85849056603774	B8B3A5:OsI_23221
IPR035246	Spermidine synthase, tetramerisation domain	1	1431	4	27810	0.190486170217007	0.329430986145874	4.85849056603774	B8B3A5:OsI_23221
IPR037163	Spermidine synthase, tetramerisation domain superfamily	1	1431	4	27810	0.190486170217007	0.329430986145874	4.85849056603774	B8B3A5:OsI_23221
IPR033130	Ribonuclease T2, His active site 2	1	1431	4	27810	0.190486170217007	0.329430986145874	4.85849056603774	A2YVI4:OsI_29344
IPR005513	Late embryogenesis abundant protein, LEA_1 subgroup	1	1431	4	27810	0.190486170217007	0.329430986145874	4.85849056603774	A2XWY8:OsI_17179
IPR040153	Respiratory supercomplex factor 2, mitochondrial	1	1431	4	27810	0.190486170217007	0.329430986145874	4.85849056603774	A2YPU9:HIGD2
IPR005518	Remorin, N-terminal	1	1431	4	27810	0.190486170217007	0.329430986145874	4.85849056603774	A2Z942:OsI_34233
IPR002477	Peptidoglycan binding-like	1	1431	4	27810	0.190486170217007	0.329430986145874	4.85849056603774	A2X9G3:OsI_08881
IPR036365	PGBD-like superfamily	1	1431	4	27810	0.190486170217007	0.329430986145874	4.85849056603774	A2X9G3:OsI_08881
IPR009118	Annexin D, plant	1	1431	4	27810	0.190486170217007	0.329430986145874	4.85849056603774	A2X9Q4:Ann2
IPR044819	Triacylglycerol lipase OBL1-like	1	1431	4	27810	0.190486170217007	0.329430986145874	4.85849056603774	A2XA00:OsI_09071
IPR005016	Serine incorporator/TMS membrane protein	1	1431	4	27810	0.190486170217007	0.329430986145874	4.85849056603774	B8AKR9:OsI_12232
IPR030384	SAM-dependent methyltransferase SMT-type	1	1431	4	27810	0.190486170217007	0.329430986145874	4.85849056603774	A2XC88:OsI_09914
IPR013705	Sterol methyltransferase C-terminal	1	1431	4	27810	0.190486170217007	0.329430986145874	4.85849056603774	A2XC88:OsI_09914
IPR008637	HR-like lesion-inducer	1	1431	4	27810	0.190486170217007	0.329430986145874	4.85849056603774	A2XQW3:OsI_15029
IPR012463	Ethylene-responsive binding factor-associated repression	1	1431	4	27810	0.190486170217007	0.329430986145874	4.85849056603774	A2XI24:OsI_12072
IPR019824	Leghaemoglobin, iron-binding site	1	1431	4	27810	0.190486170217007	0.329430986145874	4.85849056603774	A2XE45:NSHB2
IPR024927	Purple acid phosphatase	1	1431	4	27810	0.190486170217007	0.329430986145874	4.85849056603774	A2XEC8:OsI_10684
IPR000806	Rab GDI protein	1	1431	4	27810	0.190486170217007	0.329430986145874	4.85849056603774	B8B503:OsI_25604
IPR013049	Spo11/DNA topoisomerase VI, subunit A, N-terminal	1	1431	4	27810	0.190486170217007	0.329430986145874	4.85849056603774	B8BAW2:OsI_27876
IPR012974	Nucleolar protein 58/56, N-terminal	1	1431	4	27810	0.190486170217007	0.329430986145874	4.85849056603774	A2XGN8:OsI_11565
IPR044807	E3 ubiquitin protein ligase DRIP1-like	1	1431	4	27810	0.190486170217007	0.329430986145874	4.85849056603774	B8AN18:OsI_12718
IPR044995	Thiocyanate methyltransferase/thiol methyltransferase	1	1431	4	27810	0.190486170217007	0.329430986145874	4.85849056603774	A2XNY5:OsI_14284
IPR035587	DUS-like, FMN-binding domain	1	1431	4	27810	0.190486170217007	0.329430986145874	4.85849056603774	A2XPT3:OsI_14644
IPR018517	tRNA-dihydrouridine synthase, conserved site	1	1431	4	27810	0.190486170217007	0.329430986145874	4.85849056603774	A2XPT3:OsI_14644
IPR020556	Amidase, conserved site	1	1431	4	27810	0.190486170217007	0.329430986145874	4.85849056603774	A2XPT4:OsI_14645
IPR016171	Vanillyl-alcohol oxidase, C-terminal subdomain 2	1	1431	4	27810	0.190486170217007	0.329430986145874	4.85849056603774	B8B7X6:D2HGDH
IPR039556	ICL/PEPM domain	1	1431	4	27810	0.190486170217007	0.329430986145874	4.85849056603774	B8B6W9:OsI_26281
IPR019479	Peroxiredoxin, C-terminal	1	1431	4	27810	0.190486170217007	0.329430986145874	4.85849056603774	P0C5D0:OsI_026085
IPR025423	Domain of unknown function DUF4149	1	1431	4	27810	0.190486170217007	0.329430986145874	4.85849056603774	B8BMG8:OsI_38703
IPR003698	Lipoyl synthase	1	1431	4	27810	0.190486170217007	0.329430986145874	4.85849056603774	B8AA76:LIP1P-1
IPR001613	Flavin amine oxidase	1	1431	4	27810	0.190486170217007	0.329430986145874	4.85849056603774	B8AUI2:OsI_17477
IPR039987	PGR5-like protein 1	1	1431	4	27810	0.190486170217007	0.329430986145874	4.85849056603774	B8ANS3:OsI_14406
IPR015911	Phosphoglycerate kinase, conserved site	1	1431	4	27810	0.190486170217007	0.329430986145874	4.85849056603774	A2YG06:OsI_24050
IPR001780	Ribosomal protein L35A	1	1431	4	27810	0.190486170217007	0.329430986145874	4.85849056603774	A2Y7A6:OsI_20924
IPR038661	Ribosomal protein L35A superfamily	1	1431	4	27810	0.190486170217007	0.329430986145874	4.85849056603774	A2Y7A6:OsI_20924
IPR010982	Lambda repressor-like, DNA-binding domain superfamily	1	1431	4	27810	0.190486170217007	0.329430986145874	4.85849056603774	A2YUJ5:OsI_29001
IPR024708	Catalase active site	1	1431	4	27810	0.190486170217007	0.329430986145874	4.85849056603774	A2YH64:CATB
IPR024711	Catalase, mono-functional, haem-containing, clades 1 and 3	1	1431	4	27810	0.190486170217007	0.329430986145874	4.85849056603774	A2YH64:CATB
IPR011614	Catalase core domain	1	1431	4	27810	0.190486170217007	0.329430986145874	4.85849056603774	A2YH64:CATB
IPR002226	Catalase haem-binding site	1	1431	4	27810	0.190486170217007	0.329430986145874	4.85849056603774	A2YH64:CATB
IPR010582	Catalase immune-responsive domain	1	1431	4	27810	0.190486170217007	0.329430986145874	4.85849056603774	A2YH64:CATB
IPR010334	mRNA-decapping enzyme subunit 1	1	1431	4	27810	0.190486170217007	0.329430986145874	4.85849056603774	B8BJ62:OsI_35166
IPR019796	Glucose-6-phosphate dehydrogenase, active site	1	1431	4	27810	0.190486170217007	0.329430986145874	4.85849056603774	B8AF07:OsI_07937
IPR044662	Stress-response A/B barrel domain-containing protein HS1/DABB1-like	1	1431	4	27810	0.190486170217007	0.329430986145874	4.85849056603774	A2ZBH5:OsI_35122
IPR018971	Protein of unknown function DUF1997	1	1431	4	27810	0.190486170217007	0.329430986145874	4.85849056603774	B8APA2:OsI_10173
IPR000764	Uridine kinase-like	1	1431	4	27810	0.190486170217007	0.329430986145874	4.85849056603774	B8AFD3:OsI_06715
IPR001870	B30.2/SPRY domain	1	1431	4	27810	0.190486170217007	0.329430986145874	4.85849056603774	A2ZBD9:OsI_35088
IPR003877	SPRY domain	1	1431	4	27810	0.190486170217007	0.329430986145874	4.85849056603774	A2ZBD9:OsI_35088
IPR032198	E2F transcription factor, CC-MB domain	1	1431	4	27810	0.190486170217007	0.329430986145874	4.85849056603774	B8AUA3:OsI_14607
IPR014895	Alginate lyase 2	1	1431	4	27810	0.190486170217007	0.329430986145874	4.85849056603774	A2ZII0:OsI_37628
IPR044739	NRT1/PTR family	1	1431	4	27810	0.190486170217007	0.329430986145874	4.85849056603774	B8BHE8:OsI_33990
IPR002421	5'-3' exonuclease	1	1431	4	27810	0.190486170217007	0.329430986145874	4.85849056603774	B8A707:OsI_04629
IPR022227	Protein of unknown function DUF3754	1	1431	4	27810	0.190486170217007	0.329430986145874	4.85849056603774	B8A8R7:OsI_05039
IPR045107	SAC3/GANP/THP3	1	1431	4	27810	0.190486170217007	0.329430986145874	4.85849056603774	B8ABQ2:OsI_04342
IPR005062	SAC3/GANP/THP3, conserved domain	1	1431	4	27810	0.190486170217007	0.329430986145874	4.85849056603774	B8ABQ2:OsI_04342
IPR000257	Uroporphyrinogen decarboxylase (URO-D)	1	1431	4	27810	0.190486170217007	0.329430986145874	4.85849056603774	B8ABY1:OsI_02909
IPR002657	Bile acid:sodium symporter/arsenical resistance protein Acr3	1	1431	4	27810	0.190486170217007	0.329430986145874	4.85849056603774	B8BDK4:BASS5
IPR001610	PAC motif	1	1431	4	27810	0.190486170217007	0.329430986145874	4.85849056603774	B8BLR3:OsI_37109
IPR040260	Replication factor A protein-like	1	1431	4	27810	0.190486170217007	0.329430986145874	4.85849056603774	B8AF77:OsI_09546
IPR024072	Dihydrofolate reductase-like domain superfamily	1	1431	4	27810	0.190486170217007	0.329430986145874	4.85849056603774	B8BKI9:OsI_36122
IPR008147	Glutamine synthetase, N-terminal domain	1	1431	4	27810	0.190486170217007	0.329430986145874	4.85849056603774	B8AI28:OsI_08842
IPR027303	Glutamine synthetase, glycine-rich site	1	1431	4	27810	0.190486170217007	0.329430986145874	4.85849056603774	B8AI28:OsI_08842
IPR027302	Glutamine synthetase, N-terminal conserved site	1	1431	4	27810	0.190486170217007	0.329430986145874	4.85849056603774	B8AI28:OsI_08842
IPR045252	Lysophosphatidylcholine acyltransferase LPCAT1-like	1	1431	4	27810	0.190486170217007	0.329430986145874	4.85849056603774	B8B2H0:OsI_24436
IPR007185	DNA polymerase alpha/delta/epsilon, subunit B	1	1431	4	27810	0.190486170217007	0.329430986145874	4.85849056603774	B8AMD1:OsI_09828
IPR004181	Zinc finger, MIZ-type	1	1431	4	27810	0.190486170217007	0.329430986145874	4.85849056603774	B8AXJ3:OsI_18272
IPR000587	Creatinase, N-terminal	1	1431	4	27810	0.190486170217007	0.329430986145874	4.85849056603774	B8BKX1:OsI_36388
IPR032416	Peptidase M24, C-terminal domain	1	1431	4	27810	0.190486170217007	0.329430986145874	4.85849056603774	B8BKX1:OsI_36388
IPR011993	PH-like domain superfamily	6	1431	76	27810	0.196345410205663	0.339267003636206	1.53426017874876	A2Y138:OsI_18726,A2ZKG0:OsI_38312,B8AR44:OsI_13429,B8B0V3:OsI_22634,B8BH86:OsI_33873,B8BJ62:OsI_35166
IPR019587	Polyketide cyclase/dehydrase	2	1431	16	27810	0.197770125227068	0.341430067590437	2.42924528301887	A2WLQ6:OsI_00777,B8BMF9:PR10a
IPR029047	Heat shock protein 70kD, peptide-binding domain superfamily	3	1431	30	27810	0.198942687982119	0.342854981470056	1.94339622641509	A2XF47:OsI_10990,A2Y5F9:OsI_20227,B8AC06:OsI_04375
IPR033131	Pectinesterase, Asp active site	3	1431	30	27810	0.198942687982119	0.342854981470056	1.94339622641509	A2WP19:OsI_01593,A2WVV7:OsI_04029,A2WXL1:OsI_04662
IPR015500	Peptidase S8, subtilisin-related	4	1431	45	27810	0.199896591563099	0.344198577451719	1.72746331236897	A2WVY3:OsI_04058,A2WVY4:OsI_04059,B8AAU1:OsI_04057,B8AUL1:OsI_14683
IPR035595	UDP-glycosyltransferase family, conserved site	10	1431	144	27810	0.208074469572539	0.357967837461468	1.34958071278826	A2WT15:OsI_03006,A2WUT6:OsI_03644,A2X266:OsI_06294,A2X9S1:OsI_08991,A2YBW4:OsI_22594,A2Z361:OsI_32059,A2ZEH5:OsI_36192,B8AAX4:OsI_04125,B8AEW6:OsI_06517,B8B473:OsI_23563
IPR011042	Six-bladed beta-propeller, TolB-like	4	1431	46	27810	0.210718703802914	0.362201427337472	1.68990976210008	A2YNN2:OsI_26851,A2YP40:OsI_27029,A2Z9V8:OsI_34518,B8AMH3:OsI_11247
IPR032710	NTF2-like domain superfamily	3	1431	31	27810	0.212449056141223	0.364169853926083	1.88070602556299	A2XWP6:OsI_17076,B8AAM1:OsI_00939,B8AK58:OsI_12070
IPR011013	Galactose mutarotase-like domain superfamily	3	1431	31	27810	0.212449056141223	0.364169853926083	1.88070602556299	A2YG59:OsI_24149,B8AUQ0:OsI_16152,B8B1F4:OsI_24144
IPR018108	Mitochondrial substrate/solute carrier	5	1431	62	27810	0.213591342861634	0.364169853926083	1.5672550213025	A2XEU9:OsI_10863,A2Y4C0:OsI_19846,A2Z1Z7:OsI_31630,A2ZAH7:OsI_34752,B8AUD7:OsI_16084
IPR022764	Peptidase S54, rhomboid domain	2	1431	17	27810	0.216954560703818	0.364169853926083	2.28634850166482	A2WNA2:OsI_01326,B8AGM6:OsI_07010
IPR029035	DHS-like NAD/FAD-binding domain superfamily	2	1431	17	27810	0.216954560703818	0.364169853926083	2.28634850166482	A2XNR6:ETFA,B8AEN0:OsI_07819
IPR016164	FAD-linked oxidase-like, C-terminal	2	1431	17	27810	0.216954560703818	0.364169853926083	2.28634850166482	A2WLJ0:OsI_00707,B8B7X6:D2HGDH
IPR007608	Senescence regulator S40	2	1431	17	27810	0.216954560703818	0.364169853926083	2.28634850166482	A2XT85:OsI_15824,A2YLU6:OsI_26194
IPR036628	Clp, N-terminal domain superfamily	2	1431	17	27810	0.216954560703818	0.364169853926083	2.28634850166482	A2X5I8:OsI_07468,B8B007:OsI_20656
IPR004176	Clp, repeat (R) domain	2	1431	17	27810	0.216954560703818	0.364169853926083	2.28634850166482	A2X5I8:OsI_07468,B8B007:OsI_20656
IPR029045	ClpP/crotonase-like domain superfamily	4	1431	47	27810	0.22170081098434	0.364169853926083	1.65395423524689	A2WLV9:OsI_00827,A2WYJ8:OsI_05000,A2Y6S0:OsI_20720,B8AFN7:OsI_06722
IPR023395	Mitochondrial carrier domain superfamily	5	1431	63	27810	0.222994680171325	0.364169853926083	1.5423779574723	A2XEU9:OsI_10863,A2Y4C0:OsI_19846,A2Z1Z7:OsI_31630,A2ZAH7:OsI_34752,B8AUD7:OsI_16084
IPR045051	Subtilisin-like protease	5	1431	63	27810	0.222994680171325	0.364169853926083	1.5423779574723	A2WVY3:OsI_04058,A2WVY4:OsI_04059,B8AAU1:OsI_04057,B8ATZ3:OsI_15934,B8AUL1:OsI_14683
IPR003406	Glycosyl transferase, family 14	3	1431	32	27810	0.226144710050188	0.364169853926083	1.82193396226415	A2YER8:OsI_23613,A2ZN40:OsI_39256,B8AS64:OsI_15292
IPR001229	Jacalin-like lectin domain	3	1431	32	27810	0.226144710050188	0.364169853926083	1.82193396226415	A2WPN7:SALT,A2Y9T1:OsI_21835,A2ZBS9:OsI_35229
IPR001099	Chalcone/stilbene synthase, N-terminal	3	1431	32	27810	0.226144710050188	0.364169853926083	1.82193396226415	A2WZW9:OsI_05513,A2YM12:OsI_26269,A2ZEX7:CHS1
IPR041429	Inositol-tetrakisphosphate 1-kinase, N-terminal	1	1431	5	27810	0.232146757515412	0.364169853926083	3.88679245283019	A2X4M8:ITPK4
IPR022805	Phosphoenolpyruvate carboxylase, bacterial/plant-type	1	1431	5	27810	0.232146757515412	0.364169853926083	3.88679245283019	A2WLX8:OsI_00846
IPR004854	Ubiquitin fusion degradation protein Ufd1-like	1	1431	5	27810	0.232146757515412	0.364169853926083	3.88679245283019	A2WR13:OsI_02297
IPR042299	Ufd1-like, Nn domain	1	1431	5	27810	0.232146757515412	0.364169853926083	3.88679245283019	A2WR13:OsI_02297
IPR045008	Acyl-coenzyme A oxidase 4-like	1	1431	5	27810	0.232146757515412	0.364169853926083	3.88679245283019	B8AYF2:OsI_18581
IPR018129	Phosphoenolpyruvate carboxylase, Lys active site	1	1431	5	27810	0.232146757515412	0.364169853926083	3.88679245283019	A2WLX8:OsI_00846
IPR000845	Nucleoside phosphorylase domain	1	1431	5	27810	0.232146757515412	0.364169853926083	3.88679245283019	B8AZD9:OsI_18961
IPR035994	Nucleoside phosphorylase superfamily	1	1431	5	27810	0.232146757515412	0.364169853926083	3.88679245283019	B8AZD9:OsI_18961
IPR045195	MGRN1/RNF157, modified RING finger, C3HC5-type	1	1431	5	27810	0.232146757515412	0.364169853926083	3.88679245283019	A2XEN7:OsI_10798
IPR045194	E3 ubiquitin-protein ligase MGRN1/RNF157-like	1	1431	5	27810	0.232146757515412	0.364169853926083	3.88679245283019	A2XEN7:OsI_10798
IPR037177	Dynein light chain superfamily	1	1431	5	27810	0.232146757515412	0.364169853926083	3.88679245283019	B8AUR7:OsI_16186
IPR001372	Dynein light chain, type 1/2	1	1431	5	27810	0.232146757515412	0.364169853926083	3.88679245283019	B8AUR7:OsI_16186
IPR040319	LSD1-like	1	1431	5	27810	0.232146757515412	0.364169853926083	3.88679245283019	B8AN39:OsI_12759
IPR037546	Transcription factor SAC51-like	1	1431	5	27810	0.232146757515412	0.364169853926083	3.88679245283019	A2WST9:OsI_02932
IPR012900	G-box binding protein, multifunctional mosaic region	1	1431	5	27810	0.232146757515412	0.364169853926083	3.88679245283019	B8AH00:OsI_05694
IPR007274	Ctr copper transporter	1	1431	5	27810	0.232146757515412	0.364169853926083	3.88679245283019	A2Z1P3:OsI_31527
IPR010089	Flavoprotein WrbA-like	1	1431	5	27810	0.232146757515412	0.364169853926083	3.88679245283019	A2Y683:OsI_20508
IPR011059	Metal-dependent hydrolase, composite domain superfamily	1	1431	5	27810	0.232146757515412	0.364169853926083	3.88679245283019	B8ARI0:OsI_17948
IPR044820	ADP-ribosylation factor GTPase-activating protein AGD14-like	1	1431	5	27810	0.232146757515412	0.364169853926083	3.88679245283019	B8B087:OsI_20764
IPR045282	At4g08330-like	1	1431	5	27810	0.232146757515412	0.364169853926083	3.88679245283019	A2XC91:OsI_09916
IPR044015	Fructose-1-6-bisphosphatase class 1, C-terminal	1	1431	5	27810	0.232146757515412	0.364169853926083	3.88679245283019	B8AYU2:OsI_20105
IPR000146	Fructose-1,6-bisphosphatase class 1	1	1431	5	27810	0.232146757515412	0.364169853926083	3.88679245283019	B8AYU2:OsI_20105
IPR033391	Fructose-1-6-bisphosphatase class I, N-terminal	1	1431	5	27810	0.232146757515412	0.364169853926083	3.88679245283019	B8AYU2:OsI_20105
IPR036598	GOLD domain superfamily	1	1431	5	27810	0.232146757515412	0.364169853926083	3.88679245283019	B8AWC8:OsI_19396
IPR009033	Calreticulin/calnexin, P domain superfamily	1	1431	5	27810	0.232146757515412	0.364169853926083	3.88679245283019	A2XNP5:OsI_14188
IPR018188	Ribonuclease T2, His active site 1	1	1431	5	27810	0.232146757515412	0.364169853926083	3.88679245283019	A2YVI4:OsI_29344
IPR031307	Ninja family	1	1431	5	27810	0.232146757515412	0.364169853926083	3.88679245283019	A2XI24:OsI_12072
IPR042226	eRF1, domain 2 superfamily	1	1431	5	27810	0.232146757515412	0.364169853926083	3.88679245283019	A2WYW8:OsI_05132
IPR005140	eRF1 domain 1/Pelota-like	1	1431	5	27810	0.232146757515412	0.364169853926083	3.88679245283019	A2WYW8:OsI_05132
IPR005141	eRF1 domain 2	1	1431	5	27810	0.232146757515412	0.364169853926083	3.88679245283019	A2WYW8:OsI_05132
IPR005142	eRF1 domain 3	1	1431	5	27810	0.232146757515412	0.364169853926083	3.88679245283019	A2WYW8:OsI_05132
IPR003961	Fibronectin type III	1	1431	5	27810	0.232146757515412	0.364169853926083	3.88679245283019	A2XT61:OsI_15799
IPR030878	Ribosomal protein L15	1	1431	5	27810	0.232146757515412	0.364169853926083	3.88679245283019	A2XE09:OsI_10555
IPR034016	Aminopeptidase N-type	1	1431	5	27810	0.232146757515412	0.364169853926083	3.88679245283019	B8BET6:OsI_31059
IPR027854	Short transmembrane mitochondrial protein 1	1	1431	5	27810	0.232146757515412	0.364169853926083	3.88679245283019	A2X3G1:OsI_06750
IPR039539	Ras GTPase-activating protein-binding protein	1	1431	5	27810	0.232146757515412	0.364169853926083	3.88679245283019	B8AK58:OsI_12070
IPR021115	Pyridoxal-phosphate binding site	1	1431	5	27810	0.232146757515412	0.364169853926083	3.88679245283019	A2YR34:OsI_27760
IPR007667	Hypoxia induced protein, domain	1	1431	5	27810	0.232146757515412	0.364169853926083	3.88679245283019	A2YPU9:HIGD2
IPR000868	Isochorismatase-like	1	1431	5	27810	0.232146757515412	0.364169853926083	3.88679245283019	A2X706:OsI_07997
IPR036380	Isochorismatase-like superfamily	1	1431	5	27810	0.232146757515412	0.364169853926083	3.88679245283019	A2X706:OsI_07997
IPR001646	Pentapeptide repeat	1	1431	5	27810	0.232146757515412	0.364169853926083	3.88679245283019	B8AD81:OsI_00358
IPR029759	Glutathione peroxidase active site	1	1431	5	27810	0.232146757515412	0.364169853926083	3.88679245283019	A2YA34:OsI_21947
IPR029760	Glutathione peroxidase conserved site	1	1431	5	27810	0.232146757515412	0.364169853926083	3.88679245283019	A2YA34:OsI_21947
IPR023408	Mechanosensitive ion channel MscS, beta-domain superfamily	1	1431	5	27810	0.232146757515412	0.364169853926083	3.88679245283019	B8ATA7:OsI_17085
IPR006685	Mechanosensitive ion channel MscS	1	1431	5	27810	0.232146757515412	0.364169853926083	3.88679245283019	B8ATA7:OsI_17085
IPR031322	Shikimate kinase/gluconokinase	1	1431	5	27810	0.232146757515412	0.364169853926083	3.88679245283019	B8ACS2:OsI_00024
IPR000711	ATPase, OSCP/delta subunit	1	1431	5	27810	0.232146757515412	0.364169853926083	3.88679245283019	A2X9N1:OsI_08949
IPR002467	Peptidase M24A, methionine aminopeptidase, subfamily 1	1	1431	5	27810	0.232146757515412	0.364169853926083	3.88679245283019	A2X9W1:OsI_09032
IPR008579	(S)-ureidoglycine aminohydrolase, cupin domain	1	1431	5	27810	0.232146757515412	0.364169853926083	3.88679245283019	B8AUC7:OsI_16052
IPR039614	Protein PLASTID MOVEMENT IMPAIRED 1-like	1	1431	5	27810	0.232146757515412	0.364169853926083	3.88679245283019	B8A8N6:OsI_03496
IPR018300	Aminotransferase, class IV, conserved site	1	1431	5	27810	0.232146757515412	0.364169853926083	3.88679245283019	A2XE78:OsI_10629
IPR005786	Branched-chain amino acid aminotransferase II	1	1431	5	27810	0.232146757515412	0.364169853926083	3.88679245283019	A2XE78:OsI_10629
IPR033939	Branched-chain aminotransferase	1	1431	5	27810	0.232146757515412	0.364169853926083	3.88679245283019	A2XE78:OsI_10629
IPR018238	Glycoside hydrolase, family 14, conserved site	1	1431	5	27810	0.232146757515412	0.364169853926083	3.88679245283019	B8BEN8:OsI_32458
IPR001371	Glycoside hydrolase, family 14B, plant	1	1431	5	27810	0.232146757515412	0.364169853926083	3.88679245283019	B8BEN8:OsI_32458
IPR029067	CDC48 domain 2-like superfamily	1	1431	5	27810	0.232146757515412	0.364169853926083	3.88679245283019	B8B9F6:OsI_30227
IPR000971	Globin	1	1431	5	27810	0.232146757515412	0.364169853926083	3.88679245283019	A2XE45:NSHB2
IPR001032	Leghaemoglobin	1	1431	5	27810	0.232146757515412	0.364169853926083	3.88679245283019	A2XE45:NSHB2
IPR002815	Spo11/DNA topoisomerase VI subunit A	1	1431	5	27810	0.232146757515412	0.364169853926083	3.88679245283019	B8BAW2:OsI_27876
IPR034136	Topoisomerase 6 subunit A/Spo11, TOPRIM domain	1	1431	5	27810	0.232146757515412	0.364169853926083	3.88679245283019	B8BAW2:OsI_27876
IPR005139	Peptide chain release factor	1	1431	5	27810	0.232146757515412	0.364169853926083	3.88679245283019	A2XFT4:OsI_11230
IPR040404	Phylloplanin-like	1	1431	5	27810	0.232146757515412	0.364169853926083	3.88679245283019	A2XGJ7:OsI_11517
IPR025313	Domain of unknown function DUF4217	1	1431	5	27810	0.232146757515412	0.364169853926083	3.88679245283019	A2YDR2:OsI_23250
IPR045278	Intron splicing facilitator CRS1/CFM2/CFM3	1	1431	5	27810	0.232146757515412	0.364169853926083	3.88679245283019	A2Y778:OsI_20893
IPR038945	Methyl-CpG-binding domain-containing protein 13-like	1	1431	5	27810	0.232146757515412	0.364169853926083	3.88679245283019	B8AU52:OsI_17375
IPR000133	ER lumen protein retaining receptor	1	1431	5	27810	0.232146757515412	0.364169853926083	3.88679245283019	B8B071:OsI_20721
IPR029768	Fructose-bisphosphate aldolase class-I active site	1	1431	5	27810	0.232146757515412	0.364169853926083	3.88679245283019	A2YQR2:OsI_27635
IPR005746	Thioredoxin	1	1431	5	27810	0.232146757515412	0.364169853926083	3.88679245283019	B8BNI2:OsI_37718
IPR001075	NIF system FeS cluster assembly, NifU, C-terminal	1	1431	5	27810	0.232146757515412	0.364169853926083	3.88679245283019	B8AMY7:OsI_11301
IPR045024	Alternative NADH dehydrogenase	1	1431	5	27810	0.232146757515412	0.364169853926083	3.88679245283019	A2YR42:OsI_27768
IPR018962	Domain of unknown function DUF1995	1	1431	5	27810	0.232146757515412	0.364169853926083	3.88679245283019	B8AH08:OsI_05707
IPR013990	Water stress and hypersensitive response domain	1	1431	5	27810	0.232146757515412	0.364169853926083	3.88679245283019	B8AN79:OsI_14279
IPR044225	Ent-kaurene oxidase, chloroplastic	1	1431	5	27810	0.232146757515412	0.364169853926083	3.88679245283019	A2YE80:OsI_23423
IPR018028	Catalase, mono-functional, haem-containing	1	1431	5	27810	0.232146757515412	0.364169853926083	3.88679245283019	A2YH64:CATB
IPR020835	Catalase superfamily	1	1431	5	27810	0.232146757515412	0.364169853926083	3.88679245283019	A2YH64:CATB
IPR001282	Glucose-6-phosphate dehydrogenase	1	1431	5	27810	0.232146757515412	0.364169853926083	3.88679245283019	B8AF07:OsI_07937
IPR022675	Glucose-6-phosphate dehydrogenase, C-terminal	1	1431	5	27810	0.232146757515412	0.364169853926083	3.88679245283019	B8AF07:OsI_07937
IPR022674	Glucose-6-phosphate dehydrogenase, NAD-binding	1	1431	5	27810	0.232146757515412	0.364169853926083	3.88679245283019	B8AF07:OsI_07937
IPR002241	Glycoside hydrolase, family 27	1	1431	5	27810	0.232146757515412	0.364169853926083	3.88679245283019	B8BHM7:OsI_34149
IPR041233	Alpha galactosidase, C-terminal beta sandwich domain	1	1431	5	27810	0.232146757515412	0.364169853926083	3.88679245283019	B8BHM7:OsI_34149
IPR001055	Adrenodoxin	1	1431	5	27810	0.232146757515412	0.364169853926083	3.88679245283019	A2YLE6:OsI_26041
IPR013598	Exportin-1/Importin-beta-like	1	1431	5	27810	0.232146757515412	0.364169853926083	3.88679245283019	B8BHG7:OsI_34033
IPR040339	Uncharacterized membrane protein At1g16860-like	1	1431	5	27810	0.232146757515412	0.364169853926083	3.88679245283019	B8ATU6:OsI_17299
IPR044842	RNA demethylase ALKBH9B/ALKBH10B-like	1	1431	5	27810	0.232146757515412	0.364169853926083	3.88679245283019	B8AJZ2:OsI_10686
IPR000891	Pyruvate carboxyltransferase	1	1431	5	27810	0.232146757515412	0.364169853926083	3.88679245283019	B8AC86:OsI_01328
IPR043136	B30.2/SPRY domain superfamily	1	1431	5	27810	0.232146757515412	0.364169853926083	3.88679245283019	A2ZBD9:OsI_35088
IPR044777	Solute carrier family 17 member 9-like	1	1431	5	27810	0.232146757515412	0.364169853926083	3.88679245283019	B8ACF6:OsI_04461
IPR001310	Histidine triad (HIT) protein	1	1431	5	27810	0.232146757515412	0.364169853926083	3.88679245283019	B8BK47:OsI_35853
IPR004710	Bile acid:sodium symporter	1	1431	5	27810	0.232146757515412	0.364169853926083	3.88679245283019	B8BDK4:BASS5
IPR007080	RNA polymerase Rpb1, domain 1	1	1431	5	27810	0.232146757515412	0.364169853926083	3.88679245283019	B8AVV8:OsI_16437
IPR036651	Glutamine synthetase, N-terminal domain superfamily	1	1431	5	27810	0.232146757515412	0.364169853926083	3.88679245283019	B8AI28:OsI_08842
IPR008146	Glutamine synthetase, catalytic domain	1	1431	5	27810	0.232146757515412	0.364169853926083	3.88679245283019	B8AI28:OsI_08842
IPR002877	Ribosomal RNA methyltransferase, FtsJ domain	1	1431	5	27810	0.232146757515412	0.364169853926083	3.88679245283019	B8AWS5:OsI_21019
IPR001750	NADH:quinone oxidoreductase/Mrp antiporter, membrane subunit	1	1431	5	27810	0.232146757515412	0.364169853926083	3.88679245283019	P0C324:ndhD
IPR000120	Amidase	1	1431	5	27810	0.232146757515412	0.364169853926083	3.88679245283019	B8BKW5:OsI_36370
IPR000209	Peptidase S8/S53 domain	5	1431	64	27810	0.232519502951793	0.364465093912532	1.51827830188679	A2WVY3:OsI_04058,A2WVY4:OsI_04059,B8AAU1:OsI_04057,B8ATZ3:OsI_15934,B8AUL1:OsI_14683
IPR008030	NmrA-like domain	2	1431	18	27810	0.236289990864861	0.368328912358406	2.15932914046122	A2XVK6:OsI_16665,B8ABD1:OsI_01074
IPR001858	Phosphatidylethanolamine-binding, conserved site	2	1431	18	27810	0.236289990864861	0.368328912358406	2.15932914046122	A2YD98:OsI_23087,A2YDZ3:OsI_23336
IPR002129	Pyridoxal phosphate-dependent decarboxylase	2	1431	18	27810	0.236289990864861	0.368328912358406	2.15932914046122	A2YR34:OsI_27760,B8AQQ2:OsI_13319
IPR045063	Dynamin, N-terminal	2	1431	18	27810	0.236289990864861	0.368328912358406	2.15932914046122	A2Z4B1:OsI_32491,B8A7L2:OsI_03278
IPR030381	Dynamin-type guanine nucleotide-binding (G) domain	2	1431	18	27810	0.236289990864861	0.368328912358406	2.15932914046122	A2Z4B1:OsI_32491,B8A7L2:OsI_03278
IPR008999	Actin-crosslinking	2	1431	18	27810	0.236289990864861	0.368328912358406	2.15932914046122	A2Z6I9:OsI_33269,B8ALU1:OsI_13936
IPR036928	Amidase signature (AS) superfamily	2	1431	18	27810	0.236289990864861	0.368328912358406	2.15932914046122	A2XPT4:OsI_14645,B8BKW5:OsI_36370
IPR036404	Jacalin-like lectin domain superfamily	3	1431	33	27810	0.240002409639838	0.373526208856328	1.76672384219554	A2WPN7:SALT,A2Y9T1:OsI_21835,A2ZBS9:OsI_35229
IPR011141	Polyketide synthase, type III	3	1431	33	27810	0.240002409639838	0.373526208856328	1.76672384219554	A2WZW9:OsI_05513,A2YM12:OsI_26269,A2ZEX7:CHS1
IPR004314	Neprosin	3	1431	34	27810	0.2539957754369	0.394682656560092	1.71476137624861	A2WR91:OsI_02379,A2YBQ0:OsI_22532,A2YIR6:OsI_25117
IPR003690	Transcription termination factor, mitochondrial/chloroplastic	3	1431	34	27810	0.2539957754369	0.394682656560092	1.71476137624861	A2XGX6:OsI_11655,B8AKX2:OsI_13791,B8AN59:OsI_14242
IPR035810	Phosphatidylethanolamine-binding protein, eukaryotic	2	1431	19	27810	0.255710135079108	0.39641092369014	2.04568023833168	A2YD98:OsI_23087,A2YDZ3:OsI_23336
IPR044173	Casparian strip membrane protein/CASP-like protein	2	1431	19	27810	0.255710135079108	0.39641092369014	2.04568023833168	A2YKT5:OsI_25828,B8A7Z5:OsI_01913
IPR036910	High mobility group box domain superfamily	2	1431	19	27810	0.255710135079108	0.39641092369014	2.04568023833168	A2XWH1:OsI_16998,A2Y138:OsI_18726
IPR001087	GDSL lipase/esterase	9	1431	136	27810	0.266786495201079	0.401901045762259	1.28607103218646	A2WM28:OsI_00896,A2WT85:OsI_03071,A2WT87:OsI_03073,A2X304:OsI_06576,A2X9G0:OsI_08878,A2Y0M7:OsI_18550,A2Y0M8:OsI_18551,A2Y1J1:OsI_18870,A2YH44:OsI_24508
IPR022357	Major intrinsic protein, conserved site	3	1431	35	27810	0.26809934604272	0.401901045762259	1.66576819407008	A2XB64:OsI_09504,A2YAX6:OsI_22243,A2Z8V2:OsI_34146
IPR012967	Plant methyltransferase dimerisation	3	1431	35	27810	0.26809934604272	0.401901045762259	1.66576819407008	A2YRE2:OsI_27880,A2Z4K2:OsI_32576,B8BAW2:OsI_27876
IPR038538	MTERF superfamily, mitochondrial/chloroplastic	3	1431	35	27810	0.26809934604272	0.401901045762259	1.66576819407008	A2XGX6:OsI_11655,B8AKX2:OsI_13791,B8AN59:OsI_14242
IPR008656	Inositol-tetrakisphosphate 1-kinase	1	1431	6	27810	0.271664757515249	0.401901045762259	3.23899371069182	A2X4M8:ITPK4
IPR040464	Inositol 1,3,4-trisphosphate 5/6-kinase, ATP-grasp domain	1	1431	6	27810	0.271664757515249	0.401901045762259	3.23899371069182	A2X4M8:ITPK4
IPR045872	ADP-ribosylation factor 1-5	1	1431	6	27810	0.271664757515249	0.401901045762259	3.23899371069182	A2WN65:OsI_01294
IPR002020	Citrate synthase	1	1431	6	27810	0.271664757515249	0.401901045762259	3.23899371069182	B8AEK0:OsI_06467
IPR001100	Pyridine nucleotide-disulphide oxidoreductase, class I	1	1431	6	27810	0.271664757515249	0.401901045762259	3.23899371069182	A2XAX5:OsI_09408
IPR001925	Porin, eukaryotic type	1	1431	6	27810	0.271664757515249	0.401901045762259	3.23899371069182	B8AMU5:OsI_09925
IPR005735	Zinc finger, LSD1-type	1	1431	6	27810	0.271664757515249	0.401901045762259	3.23899371069182	B8AN39:OsI_12759
IPR031061	High mobility group protein HMGB, plant	1	1431	6	27810	0.271664757515249	0.401901045762259	3.23899371069182	A2XWH1:OsI_16998
IPR037241	E2F-DP heterodimerization region	1	1431	6	27810	0.271664757515249	0.401901045762259	3.23899371069182	B8AUA3:OsI_14607
IPR041698	Methyltransferase domain 25	1	1431	6	27810	0.271664757515249	0.401901045762259	3.23899371069182	A2WUG5:OsI_03515
IPR010493	Serine acetyltransferase, N-terminal	1	1431	6	27810	0.271664757515249	0.401901045762259	3.23899371069182	A2XDA9:OsI_10292
IPR042122	Serine acetyltransferase, N-terminal domain superfamily	1	1431	6	27810	0.271664757515249	0.401901045762259	3.23899371069182	A2XDA9:OsI_10292
IPR029099	Ribose-phosphate pyrophosphokinase, N-terminal domain	1	1431	6	27810	0.271664757515249	0.401901045762259	3.23899371069182	A2YF17:OsI_23708
IPR005946	Ribose-phosphate pyrophosphokinase	1	1431	6	27810	0.271664757515249	0.401901045762259	3.23899371069182	A2YF17:OsI_23708
IPR008758	Peptidase S28	1	1431	6	27810	0.271664757515249	0.401901045762259	3.23899371069182	B8BHU9:OsI_34292
IPR001104	3-oxo-5-alpha-steroid 4-dehydrogenase, C-terminal	1	1431	6	27810	0.271664757515249	0.401901045762259	3.23899371069182	A2XWN6:OsI_17065
IPR036424	Decaprenyl diphosphate synthase-like superfamily	1	1431	6	27810	0.271664757515249	0.401901045762259	3.23899371069182	B8B390:OsI_21824
IPR007462	Protein CONTINUOUS VASCULAR RING 1-like	1	1431	6	27810	0.271664757515249	0.401901045762259	3.23899371069182	A2Y519:OsI_20096
IPR009056	Cytochrome c-like domain	1	1431	6	27810	0.271664757515249	0.401901045762259	3.23899371069182	A2YMR7:OsI_26520
IPR036909	Cytochrome c-like domain superfamily	1	1431	6	27810	0.271664757515249	0.401901045762259	3.23899371069182	A2YMR7:OsI_26520
IPR002139	Ribokinase/fructokinase	1	1431	6	27810	0.271664757515249	0.401901045762259	3.23899371069182	B8AYV6:OsI_18736
IPR001580	Calreticulin/calnexin	1	1431	6	27810	0.271664757515249	0.401901045762259	3.23899371069182	A2XNP5:OsI_14188
IPR018124	Calreticulin/calnexin, conserved site	1	1431	6	27810	0.271664757515249	0.401901045762259	3.23899371069182	A2XNP5:OsI_14188
IPR008540	BES1/BZR1 plant transcription factor, N-terminal	1	1431	6	27810	0.271664757515249	0.401901045762259	3.23899371069182	B8BEN8:OsI_32458
IPR045357	Aminopeptidase N-like , N-terminal domain	1	1431	6	27810	0.271664757515249	0.401901045762259	3.23899371069182	B8BET6:OsI_31059
IPR005958	Tyrosine/nicotianamine aminotransferase	1	1431	6	27810	0.271664757515249	0.401901045762259	3.23899371069182	B8B2N0:OsI_21629
IPR000889	Glutathione peroxidase	1	1431	6	27810	0.271664757515249	0.401901045762259	3.23899371069182	A2YA34:OsI_21947
IPR033739	Peptidase M10A, catalytic domain	1	1431	6	27810	0.271664757515249	0.401901045762259	3.23899371069182	A2X9G3:OsI_08881
IPR021190	Peptidase M10A	1	1431	6	27810	0.271664757515249	0.401901045762259	3.23899371069182	A2X9G3:OsI_08881
IPR018252	Annexin repeat, conserved site	1	1431	6	27810	0.271664757515249	0.401901045762259	3.23899371069182	A2X9Q4:Ann2
IPR003675	Type II CAAX prenyl endopeptidase Rce1-like	1	1431	6	27810	0.271664757515249	0.401901045762259	3.23899371069182	A2XBF1:OsI_09601
IPR004313	Acireductone dioxygenase ARD family	1	1431	6	27810	0.271664757515249	0.401901045762259	3.23899371069182	A2Z7C4:ARD1
IPR027496	Acireductone dioxygenase, eukaryotes	1	1431	6	27810	0.271664757515249	0.401901045762259	3.23899371069182	A2Z7C4:ARD1
IPR009050	Globin-like superfamily	1	1431	6	27810	0.271664757515249	0.401901045762259	3.23899371069182	A2XE45:NSHB2
IPR012292	Globin/Protoglobin	1	1431	6	27810	0.271664757515249	0.401901045762259	3.23899371069182	A2XE45:NSHB2
IPR044712	NAD/FAD transporter SLC25A32-like	1	1431	6	27810	0.271664757515249	0.401901045762259	3.23899371069182	A2XEU9:OsI_10863
IPR018203	GDP dissociation inhibitor	1	1431	6	27810	0.271664757515249	0.401901045762259	3.23899371069182	B8B503:OsI_25604
IPR036078	Spo11/DNA topoisomerase VI subunit A superfamily	1	1431	6	27810	0.271664757515249	0.401901045762259	3.23899371069182	B8BAW2:OsI_27876
IPR011659	WD40-like beta propeller	1	1431	6	27810	0.271664757515249	0.401901045762259	3.23899371069182	A2YP40:OsI_27029
IPR042239	Nop, C-terminal domain	1	1431	6	27810	0.271664757515249	0.401901045762259	3.23899371069182	A2XGN8:OsI_11565
IPR012976	NOSIC	1	1431	6	27810	0.271664757515249	0.401901045762259	3.23899371069182	A2XGN8:OsI_11565
IPR010431	Fascin	1	1431	6	27810	0.271664757515249	0.401901045762259	3.23899371069182	A2Z6I9:OsI_33269
IPR001848	Ribosomal protein S10	1	1431	6	27810	0.271664757515249	0.401901045762259	3.23899371069182	B8AQ33:OsI_10381
IPR027486	Ribosomal protein S10 domain	1	1431	6	27810	0.271664757515249	0.401901045762259	3.23899371069182	B8AQ33:OsI_10381
IPR036838	Ribosomal protein S10 domain superfamily	1	1431	6	27810	0.271664757515249	0.401901045762259	3.23899371069182	B8AQ33:OsI_10381
IPR002935	Class I-like SAM-dependent O-methyltransferase	1	1431	6	27810	0.271664757515249	0.401901045762259	3.23899371069182	A2YWN1:OsI_29750
IPR010530	NADH-ubiquinone reductase complex 1 MLRQ subunit	1	1431	6	27810	0.271664757515249	0.401901045762259	3.23899371069182	A2YK70:OsI_25619
IPR013097	Stress responsive alpha-beta barrel	1	1431	6	27810	0.271664757515249	0.401901045762259	3.23899371069182	A2ZBH5:OsI_35122
IPR011008	Dimeric alpha-beta barrel	1	1431	6	27810	0.271664757515249	0.401901045762259	3.23899371069182	A2ZBH5:OsI_35122
IPR002589	Macro domain	1	1431	6	27810	0.271664757515249	0.401901045762259	3.23899371069182	B8ALM5:OsI_11122
IPR015633	E2F Family	1	1431	6	27810	0.271664757515249	0.401901045762259	3.23899371069182	B8AUA3:OsI_14607
IPR043198	Cyclin/Cyclin-like subunit Ssn8	1	1431	6	27810	0.271664757515249	0.401901045762259	3.23899371069182	B8A8A6:OsI_02002
IPR044498	Aldo-keto reductase family 4C	1	1431	6	27810	0.271664757515249	0.401901045762259	3.23899371069182	B8AC37:OsI_04426
IPR044511	ProlycopenC2 and GRAM domain-containing protein At1g03370/At5g50170-like	1	1431	6	27810	0.271664757515249	0.401901045762259	3.23899371069182	B8B0V3:OsI_22634
IPR007066	RNA polymerase Rpb1, domain 3	1	1431	6	27810	0.271664757515249	0.401901045762259	3.23899371069182	B8AVV8:OsI_16437
IPR007083	RNA polymerase Rpb1, domain 4	1	1431	6	27810	0.271664757515249	0.401901045762259	3.23899371069182	B8AVV8:OsI_16437
IPR038120	RNA polymerase Rpb1, funnel domain superfamily	1	1431	6	27810	0.271664757515249	0.401901045762259	3.23899371069182	B8AVV8:OsI_16437
IPR006121	Heavy metal-associated domain, HMA	6	1431	85	27810	0.272634488529246	0.403033768596753	1.37180910099889	A2WP06:OsI_01581,A2WWJ3:OsI_04273,A2XGM0:OsI_11541,A2XT03:PI21,B8AQL4:OsI_11856,B8B4X8:OsI_26920
IPR000639	Epoxide hydrolase-like	2	1431	20	27810	0.275155125251274	0.405545800277065	1.94339622641509	A2XNK9:OsI_14153,A2ZN48:OsI_39263
IPR004274	FCP1 homology domain	2	1431	20	27810	0.275155125251274	0.405545800277065	1.94339622641509	A2Y6G4:OsI_20602,B8ACG8:OsI_04490
IPR018119	Strictosidine synthase, conserved region	2	1431	20	27810	0.275155125251274	0.405545800277065	1.94339622641509	A2YNN2:OsI_26851,A2Z9V8:OsI_34518
IPR000836	Phosphoribosyltransferase domain	2	1431	20	27810	0.275155125251274	0.405545800277065	1.94339622641509	A2YF17:OsI_23708,B8AFD3:OsI_06715
IPR036312	Bifunctional inhibitor/plant lipid transfer protein/seed storage helical domain superfamily	9	1431	138	27810	0.280633604639837	0.413311982970678	1.26743232157506	A2XEL2:OsI_10771,A2YGX0:OsI_24434,A2YIN7:OsI_25087,A2Z947:OsI_34238,A2Z950:OsI_34241,A2Z951:OsI_34242,A2ZAS9:LTP110-A,B8APC4:OsI_10163,B8AQK4:OsI_11843
IPR035669	GDSL lipase/esterase-like, plant	7	1431	104	27810	0.2878679157942	0.423650621232149	1.30805515239477	A2WM28:OsI_00896,A2WT85:OsI_03071,A2WT87:OsI_03073,A2X304:OsI_06576,A2X9G0:OsI_08878,A2Y1J1:OsI_18870,A2YH44:OsI_24508
IPR036259	MFS transporter superfamily	19	1431	319	27810	0.288354351198784	0.424050516468801	1.15750872419708	A2WRB8:OsI_02405,A2XBG3:OsI_09614,A2XDJ5:OsI_10384,A2XDJ6:OsI_10385,A2XN75:OsI_14007,A2XU47:OsI_16122,A2YHD1:OsI_24597,A2YI79:OsI_24917,A2YN19:OsI_26629,A2Z6J1:OsI_33271,B8ACF6:OsI_04461,B8AF63:SUT4,B8AJE2:OsI_07622,B8AQU8:OsI_10546,B8AYJ3:OsI_20070,B8B9E8:OsI_30212,B8BEE0:OsI_32361,B8BF82:OsI_31368,B8BHE8:OsI_33990
IPR036514	SGNH hydrolase superfamily	10	1431	157	27810	0.289708715195276	0.42572523252282	1.23783199134719	A2WM28:OsI_00896,A2WT85:OsI_03071,A2WT87:OsI_03073,A2X304:OsI_06576,A2X9G0:OsI_08878,A2Y0M7:OsI_18550,A2Y0M8:OsI_18551,A2Y1J1:OsI_18870,A2YH44:OsI_24508,B8AL57:OsI_12365
IPR036852	Peptidase S8/S53 domain superfamily	5	1431	70	27810	0.291734874891323	0.428383924096925	1.38814016172507	A2WVY3:OsI_04058,A2WVY4:OsI_04059,B8AAU1:OsI_04057,B8ATZ3:OsI_15934,B8AUL1:OsI_14683
IPR025521	Neprosin activation peptide	2	1431	21	27810	0.294571022144457	0.431265951619943	1.85085354896676	A2WR91:OsI_02379,A2YBQ0:OsI_22532
IPR029057	Phosphoribosyltransferase-like	2	1431	21	27810	0.294571022144457	0.431265951619943	1.85085354896676	A2YF17:OsI_23708,B8AFD3:OsI_06715
IPR001547	Glycoside hydrolase, family 5	2	1431	21	27810	0.294571022144457	0.431265951619943	1.85085354896676	A2XUQ3:OsI_16341,A2Z6I9:OsI_33269
IPR018170	Aldo/keto reductase, conserved site	2	1431	21	27810	0.294571022144457	0.431265951619943	1.85085354896676	A2XTZ4:OsI_16073,B8AC37:OsI_04426
IPR036390	Winged helix DNA-binding domain superfamily	10	1431	159	27810	0.303014224954667	0.432416304399171	1.22226177761956	A2YIQ6:OsI_25107,A2YIV4:OsI_25157,A2YRE2:OsI_27880,A2Z4K2:OsI_32576,A2Z7C3:OsI_33603,B8AF77:OsI_09546,B8AUA3:OsI_14607,B8B9G9:OsI_30242,B8BAW2:OsI_27876,B8BF60:OsI_31304
IPR013320	Concanavalin A-like lectin/glucanase domain superfamily	10	1431	159	27810	0.303014224954667	0.432416304399171	1.22226177761956	A2WZV2:OsI_05495,A2XNP5:OsI_14188,A2YGL1:OsI_24317,A2ZBD9:OsI_35088,A2ZII0:OsI_37628,B8ALE8:OsI_09671,B8ASN8:OsI_16783,B8AXJ4:OsI_18274,B8BCD1:OsI_29867,B8BDE9:OsI_30566
IPR045312	Phenylcoumaran benzylic ether reductase-like	1	1431	7	27810	0.309150289524876	0.432416304399171	2.77628032345013	A2XVK6:OsI_16665
IPR033129	Phosphoenolpyruvate carboxylase, His active site	1	1431	7	27810	0.309150289524876	0.432416304399171	2.77628032345013	A2WLX8:OsI_00846
IPR029017	Enolase-like, N-terminal	1	1431	7	27810	0.309150289524876	0.432416304399171	2.77628032345013	B8AEN0:OsI_07819
IPR015884	Malic enzyme, conserved site	1	1431	7	27810	0.309150289524876	0.432416304399171	2.77628032345013	B8A8R6:OsI_03572
IPR012302	Malic enzyme, NAD-binding	1	1431	7	27810	0.309150289524876	0.432416304399171	2.77628032345013	B8A8R6:OsI_03572
IPR012999	Pyridine nucleotide-disulphide oxidoreductase, class I, active site	1	1431	7	27810	0.309150289524876	0.432416304399171	2.77628032345013	A2XAX5:OsI_09408
IPR007130	Diacylglycerol acyltransferase	1	1431	7	27810	0.309150289524876	0.432416304399171	2.77628032345013	B8B1A8:OsI_22778
IPR010097	Malate dehydrogenase, type 1	1	1431	7	27810	0.309150289524876	0.432416304399171	2.77628032345013	B8BN58:OsI_39238
IPR010030	L-gulonolactone oxidase, plant	1	1431	7	27810	0.309150289524876	0.432416304399171	2.77628032345013	A2YQM4:OsI_27592
IPR043216	Phosphatidate (PA) phosphatase-related	1	1431	7	27810	0.309150289524876	0.432416304399171	2.77628032345013	B8A771:OsI_03180
IPR012674	Calycin	1	1431	7	27810	0.309150289524876	0.432416304399171	2.77628032345013	A2WUG5:OsI_03515
IPR045304	Serine acetyltransferase, LbH domain	1	1431	7	27810	0.309150289524876	0.432416304399171	2.77628032345013	A2XDA9:OsI_10292
IPR006680	Amidohydrolase-related	1	1431	7	27810	0.309150289524876	0.432416304399171	2.77628032345013	B8ARI0:OsI_17948
IPR023795	Serpin, conserved site	1	1431	7	27810	0.309150289524876	0.432416304399171	2.77628032345013	B8AM77:OsI_12592
IPR032377	STAR protein, homodimerisation region	1	1431	7	27810	0.309150289524876	0.432416304399171	2.77628032345013	B8AM97:OsI_14057
IPR033697	Ribonuclease T2, eukaryotic	1	1431	7	27810	0.309150289524876	0.432416304399171	2.77628032345013	A2YVI4:OsI_29344
IPR033868	Xylanase inhibitor I-like	1	1431	7	27810	0.309150289524876	0.432416304399171	2.77628032345013	A2Y4I2:OsI_19909
IPR044663	MACPF domain-containing protein CAD1/NSL1-like	1	1431	7	27810	0.309150289524876	0.432416304399171	2.77628032345013	B8AWH2:OsI_20937
IPR020864	Membrane attack complex component/perforin (MACPF) domain	1	1431	7	27810	0.309150289524876	0.432416304399171	2.77628032345013	B8AWH2:OsI_20937
IPR042097	Aminopeptidase N-like , N-terminal domain superfamliy	1	1431	7	27810	0.309150289524876	0.432416304399171	2.77628032345013	B8BET6:OsI_31059
IPR001930	Peptidase M1, alanine aminopeptidase/leukotriene A4 hydrolase	1	1431	7	27810	0.309150289524876	0.432416304399171	2.77628032345013	B8BET6:OsI_31059
IPR020583	Inositol monophosphatase, metal-binding site	1	1431	7	27810	0.309150289524876	0.432416304399171	2.77628032345013	B8B7F7:OsI_26462
IPR022398	Peptidase S8, subtilisin, His-active site	1	1431	7	27810	0.309150289524876	0.432416304399171	2.77628032345013	B8AUL1:OsI_14683
IPR003010	Carbon-nitrogen hydrolase	1	1431	7	27810	0.309150289524876	0.432416304399171	2.77628032345013	A2X5P5:OsI_07530
IPR036526	Carbon-nitrogen hydrolase superfamily	1	1431	7	27810	0.309150289524876	0.432416304399171	2.77628032345013	A2X5P5:OsI_07530
IPR000163	Prohibitin	1	1431	7	27810	0.309150289524876	0.432416304399171	2.77628032345013	A2X6H0:OsI_07809
IPR008217	Ccc1 family	1	1431	7	27810	0.309150289524876	0.432416304399171	2.77628032345013	A2Z104:OsI_31275
IPR001818	Peptidase M10, metallopeptidase	1	1431	7	27810	0.309150289524876	0.432416304399171	2.77628032345013	A2X9G3:OsI_08881
IPR006026	Peptidase, metallopeptidase	1	1431	7	27810	0.309150289524876	0.432416304399171	2.77628032345013	A2X9G3:OsI_08881
IPR001464	Annexin	1	1431	7	27810	0.309150289524876	0.432416304399171	2.77628032345013	A2X9Q4:Ann2
IPR020831	Glyceraldehyde/Erythrose phosphate dehydrogenase family	1	1431	7	27810	0.309150289524876	0.432416304399171	2.77628032345013	A2YFZ4:OsI_24036
IPR020830	Glyceraldehyde 3-phosphate dehydrogenase, active site	1	1431	7	27810	0.309150289524876	0.432416304399171	2.77628032345013	A2YFZ4:OsI_24036
IPR020829	Glyceraldehyde 3-phosphate dehydrogenase, catalytic domain	1	1431	7	27810	0.309150289524876	0.432416304399171	2.77628032345013	A2YFZ4:OsI_24036
IPR020828	Glyceraldehyde 3-phosphate dehydrogenase, NAD(P) binding domain	1	1431	7	27810	0.309150289524876	0.432416304399171	2.77628032345013	A2YFZ4:OsI_24036
IPR006424	Glyceraldehyde-3-phosphate dehydrogenase, type I	1	1431	7	27810	0.309150289524876	0.432416304399171	2.77628032345013	A2YFZ4:OsI_24036
IPR010107	Glutamate decarboxylase	1	1431	7	27810	0.309150289524876	0.432416304399171	2.77628032345013	B8AQQ2:OsI_13319
IPR006816	ELMO domain	1	1431	7	27810	0.309150289524876	0.432416304399171	2.77628032345013	B8BIU9:OsI_34946
IPR002687	Nop domain	1	1431	7	27810	0.309150289524876	0.432416304399171	2.77628032345013	A2XGN8:OsI_11565
IPR036070	Nop domain superfamily	1	1431	7	27810	0.309150289524876	0.432416304399171	2.77628032345013	A2XGN8:OsI_11565
IPR039926	Protein egg apparatus-1	1	1431	7	27810	0.309150289524876	0.432416304399171	2.77628032345013	A2YNI3:OsI_26796
IPR039613	Protein SPIRAL1-like	1	1431	7	27810	0.309150289524876	0.432416304399171	2.77628032345013	A2ZKT3:OsI_38426
IPR027934	Cellulose synthase, RING-type zinc finger	1	1431	7	27810	0.309150289524876	0.432416304399171	2.77628032345013	A2Y0X2:CESA1
IPR018370	Chaperonin Cpn60, conserved site	1	1431	7	27810	0.309150289524876	0.432416304399171	2.77628032345013	A2XPB4:OsI_14427
IPR001086	Prephenate dehydratase	1	1431	7	27810	0.309150289524876	0.432416304399171	2.77628032345013	A2XT43:OsI_15780
IPR002251	Chloride channel ClC-plant	1	1431	7	27810	0.309150289524876	0.432416304399171	2.77628032345013	A2YTR4:K0031E03.24
IPR037231	NAP-like superfamily	1	1431	7	27810	0.309150289524876	0.432416304399171	2.77628032345013	B8AW64:NAP1;2
IPR002164	Nucleosome assembly protein (NAP)	1	1431	7	27810	0.309150289524876	0.432416304399171	2.77628032345013	B8AW64:NAP1;2
IPR001576	Phosphoglycerate kinase	1	1431	7	27810	0.309150289524876	0.432416304399171	2.77628032345013	A2YG06:OsI_24050
IPR015824	Phosphoglycerate kinase, N-terminal	1	1431	7	27810	0.309150289524876	0.432416304399171	2.77628032345013	A2YG06:OsI_24050
IPR036043	Phosphoglycerate kinase superfamily	1	1431	7	27810	0.309150289524876	0.432416304399171	2.77628032345013	A2YG06:OsI_24050
IPR010977	Aromatic-L-amino-acid decarboxylase	1	1431	7	27810	0.309150289524876	0.432416304399171	2.77628032345013	A2YR34:OsI_27760
IPR036625	E3-binding domain superfamily	1	1431	7	27810	0.309150289524876	0.432416304399171	2.77628032345013	B8A750:OsI_01602
IPR004167	Peripheral subunit-binding domain	1	1431	7	27810	0.309150289524876	0.432416304399171	2.77628032345013	B8A750:OsI_01602
IPR005066	Moybdenum cofactor oxidoreductase, dimerisation	1	1431	7	27810	0.309150289524876	0.432416304399171	2.77628032345013	B8BBJ7:OsI_29535
IPR008335	Eukaryotic molybdopterin oxidoreductase	1	1431	7	27810	0.309150289524876	0.432416304399171	2.77628032345013	B8BBJ7:OsI_29535
IPR000572	Oxidoreductase, molybdopterin-binding domain	1	1431	7	27810	0.309150289524876	0.432416304399171	2.77628032345013	B8BBJ7:OsI_29535
IPR036374	Oxidoreductase, molybdopterin-binding domain superfamily	1	1431	7	27810	0.309150289524876	0.432416304399171	2.77628032345013	B8BBJ7:OsI_29535
IPR044294	Lipase-like	1	1431	7	27810	0.309150289524876	0.432416304399171	2.77628032345013	B8AE18:OsI_09216
IPR015353	Rubisco LSMT, substrate-binding domain	1	1431	7	27810	0.309150289524876	0.432416304399171	2.77628032345013	A2ZJB1:OsI_37912
IPR029149	Creatinase/Aminopeptidase P/Spt16, N-terminal	1	1431	7	27810	0.309150289524876	0.432416304399171	2.77628032345013	B8BKX1:OsI_36388
IPR007081	RNA polymerase Rpb1, domain 5	1	1431	7	27810	0.309150289524876	0.432416304399171	2.77628032345013	B8AVV8:OsI_16437
IPR034294	Aquaporin transporter	3	1431	38	27810	0.310831325825681	0.434459921093928	1.53426017874876	A2XB64:OsI_09504,A2YAX6:OsI_22243,A2Z8V2:OsI_34146
IPR008979	Galactose-binding-like domain superfamily	4	1431	55	27810	0.313646417856913	0.438084635974118	1.41337907375643	A2XEN9:OsI_10800,B8A716:OsI_04640,B8BDK5:OsI_32076,B8BLU8:OsI_37345
IPR001163	LSM domain, eukaryotic/archaea-type	2	1431	22	27810	0.313909364445709	0.438142045781113	1.76672384219554	A2X6K5:OsI_07847,A2XEE2:OsI_10698
IPR006626	Parallel beta-helix repeat	3	1431	39	27810	0.325140839395991	0.45285836234632	1.49492017416546	B8ACB7:OsI_02991,B8BCV9:OsI_31840,B8BLP1:OsI_36908
IPR002035	von Willebrand factor, type A	3	1431	39	27810	0.325140839395991	0.45285836234632	1.49492017416546	A2Z8A1:OsI_33940,A2ZGP0:OsI_36948,B8AR03:OsI_11969
IPR002912	ACT domain	3	1431	39	27810	0.325140839395991	0.45285836234632	1.49492017416546	A2XT43:OsI_15780,A2XYC2:OsI_17701,A2YVQ8:OsI_29415
IPR001623	DnaJ domain	7	1431	109	27810	0.329286041956614	0.458308620764138	1.24805262246841	A2XNH5:OsI_14115,A2YH05:OsI_24470,A2ZCN1:OsI_35539,B8A909:OsI_03618,B8AQ37:OsI_10394,B8B073:OsI_20727,B8BPS3:OsI_38413
IPR011074	CRAL/TRIO, N-terminal domain	2	1431	23	27810	0.333126748489201	0.461557924423868	1.68990976210008	A2WYL1:OsI_05016,B8AQR1:OsI_13346
IPR042178	Serpin superfamily, domain 1	2	1431	23	27810	0.333126748489201	0.461557924423868	1.68990976210008	B8AM77:OsI_12592,B8AM78:OsI_12593
IPR023271	Aquaporin-like	3	1431	40	27810	0.339448264041107	0.461557924423868	1.45754716981132	A2XB64:OsI_09504,A2YAX6:OsI_22243,A2Z8V2:OsI_34146
IPR000425	Major intrinsic protein	3	1431	40	27810	0.339448264041107	0.461557924423868	1.45754716981132	A2XB64:OsI_09504,A2YAX6:OsI_22243,A2Z8V2:OsI_34146
IPR013126	Heat shock protein 70 family	3	1431	40	27810	0.339448264041107	0.461557924423868	1.45754716981132	A2XF47:OsI_10990,A2Y5F9:OsI_20227,B8AC06:OsI_04375
IPR036849	Enolase-like, C-terminal domain superfamily	1	1431	8	27810	0.344707816974788	0.461557924423868	2.42924528301887	B8AEN0:OsI_07819
IPR028098	Glycosyltransferase subfamily 4-like, N-terminal domain	1	1431	8	27810	0.344707816974788	0.461557924423868	2.42924528301887	A2XWY6:OsI_17177
IPR044832	DCD domain-containing protein NRP-like	1	1431	8	27810	0.344707816974788	0.461557924423868	2.42924528301887	B8AA12:OsI_02376
IPR008811	Glycosyl hydrolases 36	1	1431	8	27810	0.344707816974788	0.461557924423868	2.42924528301887	A2YJD0:OsI_25343
IPR001834	NADH:cytochrome b5 reductase-like	1	1431	8	27810	0.344707816974788	0.461557924423868	2.42924528301887	B8BBJ7:OsI_29535
IPR008333	Flavoprotein pyridine nucleotide cytochrome reductase-like, FAD-binding domain	1	1431	8	27810	0.344707816974788	0.461557924423868	2.42924528301887	B8BBJ7:OsI_29535
IPR012301	Malic enzyme, N-terminal domain	1	1431	8	27810	0.344707816974788	0.461557924423868	2.42924528301887	B8A8R6:OsI_03572
IPR037062	Malic enzyme, N-terminal domain superfamily	1	1431	8	27810	0.344707816974788	0.461557924423868	2.42924528301887	B8A8R6:OsI_03572
IPR001891	Malic oxidoreductase	1	1431	8	27810	0.344707816974788	0.461557924423868	2.42924528301887	B8A8R6:OsI_03572
IPR012004	Pyrophosphate-dependent phosphofructokinase TP0108-type	1	1431	8	27810	0.344707816974788	0.461557924423868	2.42924528301887	B8AV51:OsI_16253
IPR039298	Acyl-coenzyme A thioesterase 13	1	1431	8	27810	0.344707816974788	0.461557924423868	2.42924528301887	A2XTP5:OsI_15979
IPR002453	Beta tubulin	1	1431	8	27810	0.344707816974788	0.461557924423868	2.42924528301887	B8ALG6:OsI_09642
IPR027246	Eukaryotic porin/Tom40	1	1431	8	27810	0.344707816974788	0.461557924423868	2.42924528301887	B8AMU5:OsI_09925
IPR018376	Enoyl-CoA hydratase/isomerase, conserved site	1	1431	8	27810	0.344707816974788	0.461557924423868	2.42924528301887	B8AFN7:OsI_06722
IPR003316	E2F/DP family, winged-helix DNA-binding domain	1	1431	8	27810	0.344707816974788	0.461557924423868	2.42924528301887	B8AUA3:OsI_14607
IPR006852	Protein of unknown function DUF616	1	1431	8	27810	0.344707816974788	0.461557924423868	2.42924528301887	B8A6R1:OsI_01565
IPR008254	Flavodoxin/nitric oxide synthase	1	1431	8	27810	0.344707816974788	0.461557924423868	2.42924528301887	A2Y683:OsI_20508
IPR018047	Ammonium transporter, conserved site	1	1431	8	27810	0.344707816974788	0.461557924423868	2.42924528301887	A2Y5L5:OsI_20286
IPR001568	Ribonuclease T2-like	1	1431	8	27810	0.344707816974788	0.461557924423868	2.42924528301887	A2YVI4:OsI_29344
IPR036430	Ribonuclease T2-like superfamily	1	1431	8	27810	0.344707816974788	0.461557924423868	2.42924528301887	A2YVI4:OsI_29344
IPR000569	HECT domain	1	1431	8	27810	0.344707816974788	0.461557924423868	2.42924528301887	B8AZ12:OsI_20254
IPR035983	HECT, E3 ligase catalytic domain	1	1431	8	27810	0.344707816974788	0.461557924423868	2.42924528301887	B8AZ12:OsI_20254
IPR046348	SIS domain superfamily	1	1431	8	27810	0.344707816974788	0.461557924423868	2.42924528301887	B8BIX5:OsI_34982
IPR021131	Ribosomal protein L18e/L15P	1	1431	8	27810	0.344707816974788	0.461557924423868	2.42924528301887	A2XE09:OsI_10555
IPR036227	Ribosomal L18e/L15P superfamily	1	1431	8	27810	0.344707816974788	0.461557924423868	2.42924528301887	A2XE09:OsI_10555
IPR000184	Bacterial surface antigen (D15)	1	1431	8	27810	0.344707816974788	0.461557924423868	2.42924528301887	B8BNT7:OsI_37164
IPR014782	Peptidase M1, membrane alanine aminopeptidase	1	1431	8	27810	0.344707816974788	0.461557924423868	2.42924528301887	B8BET6:OsI_31059
IPR027268	Peptidase M4/M1, CTD superfamily	1	1431	8	27810	0.344707816974788	0.461557924423868	2.42924528301887	B8BET6:OsI_31059
IPR041844	Plantacyanin	1	1431	8	27810	0.344707816974788	0.461557924423868	2.42924528301887	A2XP44:OsI_14346
IPR000760	Inositol monophosphatase-like	1	1431	8	27810	0.344707816974788	0.461557924423868	2.42924528301887	B8B7F7:OsI_26462
IPR002075	Nuclear transport factor 2 domain	1	1431	8	27810	0.344707816974788	0.461557924423868	2.42924528301887	B8AK58:OsI_12070
IPR001714	Peptidase M24, methionine aminopeptidase	1	1431	8	27810	0.344707816974788	0.461557924423868	2.42924528301887	A2X9W1:OsI_09032
IPR039189	CTD phosphatase Fcp1	1	1431	8	27810	0.344707816974788	0.461557924423868	2.42924528301887	B8ACG8:OsI_04490
IPR010341	Protein of unknown function DUF936, plant	1	1431	8	27810	0.344707816974788	0.461557924423868	2.42924528301887	B8BDJ4:OsI_32047
IPR045265	AIR12, DOMON domain	1	1431	8	27810	0.344707816974788	0.461557924423868	2.42924528301887	A2XDI0:OsI_10369
IPR041492	Haloacid dehalogenase-like hydrolase	1	1431	8	27810	0.344707816974788	0.461557924423868	2.42924528301887	B8AYG6:OsI_18609
IPR012820	Sucrose synthase, plant/cyanobacteria	1	1431	8	27810	0.344707816974788	0.461557924423868	2.42924528301887	B8APD5:OsI_11498
IPR012336	Thioredoxin-like fold	1	1431	8	27810	0.344707816974788	0.461557924423868	2.42924528301887	A2XHT7:OsI_11974
IPR044757	IAA-amino acid hydrolase ILR1-like	1	1431	8	27810	0.344707816974788	0.461557924423868	2.42924528301887	A2YJX3:OsI_25529
IPR041243	STI1/HOP, DP domain	1	1431	8	27810	0.344707816974788	0.461557924423868	2.42924528301887	B8AU34:OsI_16005
IPR033640	Fatty acyl-CoA reductase, C-terminal	1	1431	8	27810	0.344707816974788	0.461557924423868	2.42924528301887	B8B5G1:OsI_25750
IPR011054	Rudiment single hybrid motif	1	1431	8	27810	0.344707816974788	0.461557924423868	2.42924528301887	P0C388:petA
IPR044497	Aldo-keto reductase family 4A/B	1	1431	8	27810	0.344707816974788	0.461557924423868	2.42924528301887	A2XTZ4:OsI_16073
IPR000741	Fructose-bisphosphate aldolase, class-I	1	1431	8	27810	0.344707816974788	0.461557924423868	2.42924528301887	A2YQR2:OsI_27635
IPR036279	5'-3' exonuclease, C-terminal domain superfamily	1	1431	8	27810	0.344707816974788	0.461557924423868	2.42924528301887	B8A707:OsI_04629
IPR007751	Domain of unknown function DUF676, lipase-like	1	1431	8	27810	0.344707816974788	0.461557924423868	2.42924528301887	B8AE18:OsI_09216
IPR045867	DNA-directed RNA polymerase, subunit beta-prime	1	1431	8	27810	0.344707816974788	0.461557924423868	2.42924528301887	B8AVV8:OsI_16437
IPR000722	RNA polymerase, alpha subunit	1	1431	8	27810	0.344707816974788	0.461557924423868	2.42924528301887	B8AVV8:OsI_16437
IPR006592	RNA polymerase, N-terminal	1	1431	8	27810	0.344707816974788	0.461557924423868	2.42924528301887	B8AVV8:OsI_16437
IPR044893	RNA polymerase Rpb1, clamp domain superfamily	1	1431	8	27810	0.344707816974788	0.461557924423868	2.42924528301887	B8AVV8:OsI_16437
IPR042102	RNA polymerase Rpb1, domain 3 superfamily	1	1431	8	27810	0.344707816974788	0.461557924423868	2.42924528301887	B8AVV8:OsI_16437
IPR025422	Transcription factor TGA like domain	2	1431	24	27810	0.352184436679267	0.470611814913094	1.61949685534591	A2WKY1:OsI_00493,B8ABC1:OsI_04142
IPR009606	DESIGUAL/Modifying wall lignin-1/2	2	1431	24	27810	0.352184436679267	0.470611814913094	1.61949685534591	A2YT57:OsI_28504,B8B5S8:OsI_25899
IPR020471	Aldo-keto reductase	2	1431	24	27810	0.352184436679267	0.470611814913094	1.61949685534591	A2XTZ4:OsI_16073,B8AC37:OsI_04426
IPR016140	Bifunctional inhibitor/plant lipid transfer protein/seed storage helical domain	8	1431	130	27810	0.353707222996873	0.471725305061842	1.19593613933237	A2YGX0:OsI_24434,A2YIN7:OsI_25087,A2Z947:OsI_34238,A2Z950:OsI_34241,A2Z951:OsI_34242,A2ZAS9:LTP110-A,B8APC4:OsI_10163,B8AQK4:OsI_11843
IPR000070	Pectinesterase, catalytic	3	1431	41	27810	0.35373426673245	0.471725305061842	1.42199723884031	A2WP19:OsI_01593,A2WVV7:OsI_04029,A2WXL1:OsI_04662
IPR013154	Alcohol dehydrogenase, N-terminal	3	1431	41	27810	0.35373426673245	0.471725305061842	1.42199723884031	B8AL04:OsI_09616,B8BI22:OsI_34500,Q38G74:GH2
IPR007117	Expansin, cellulose-binding-like domain	4	1431	59	27810	0.360975661276005	0.481057308380642	1.31755676367125	A2WWG9:OsI_04249,A2XWT7:OsI_17122,A2YLI8:OsI_26085,A2Z9V3:OsI_34514
IPR004839	Aminotransferase, class I/classII	3	1431	42	27810	0.367980563767789	0.490061775752786	1.38814016172507	A2WVA6:OsI_03821,B8B2N0:OsI_21629,B8BKR1:OsI_36267
IPR036273	CRAL/TRIO, N-terminal domain superfamily	2	1431	25	27810	0.371047992775728	0.492366248019431	1.55471698113208	A2WYL1:OsI_05016,B8AQR1:OsI_13346
IPR006439	HAD hydrolase, subfamily IA	2	1431	25	27810	0.371047992775728	0.492366248019431	1.55471698113208	B8AKV0:OsI_12279,B8BBV3:OsI_29666
IPR000215	Serpin family	2	1431	25	27810	0.371047992775728	0.492366248019431	1.55471698113208	B8AM77:OsI_12592,B8AM78:OsI_12593
IPR036749	Expansin, cellulose-binding-like domain superfamily	4	1431	60	27810	0.372817955562297	0.492366248019431	1.29559748427673	A2WWG9:OsI_04249,A2XWT7:OsI_17122,A2YLI8:OsI_26085,A2Z9V3:OsI_34514
IPR021319	Protein of unknown function DUF2921	1	1431	9	27810	0.378436437718226	0.492366248019431	2.15932914046122	B8AWH7:OsI_20938
IPR045234	RING finger protein Unkempt-like	1	1431	9	27810	0.378436437718226	0.492366248019431	2.15932914046122	A2XZZ3:OsI_18300
IPR016192	APOBEC/CMP deaminase, zinc-binding	1	1431	9	27810	0.378436437718226	0.492366248019431	2.15932914046122	A2WUD7:OsI_03488
IPR008162	Inorganic pyrophosphatase	1	1431	9	27810	0.378436437718226	0.492366248019431	2.15932914046122	A2WXB3:OsI_04559
IPR036649	Inorganic pyrophosphatase superfamily	1	1431	9	27810	0.378436437718226	0.492366248019431	2.15932914046122	A2WXB3:OsI_04559
IPR004099	Pyridine nucleotide-disulphide oxidoreductase, dimerisation domain	1	1431	9	27810	0.378436437718226	0.492366248019431	2.15932914046122	A2XAX5:OsI_09408
IPR002925	Dienelactone hydrolase	1	1431	9	27810	0.378436437718226	0.492366248019431	2.15932914046122	A2Y4Y3:OsI_20059
IPR001557	L-lactate/malate dehydrogenase	1	1431	9	27810	0.378436437718226	0.492366248019431	2.15932914046122	B8BN58:OsI_39238
IPR018087	Glycoside hydrolase, family 5, conserved site	1	1431	9	27810	0.378436437718226	0.492366248019431	2.15932914046122	A2Z6I9:OsI_33269
IPR040974	Purple acid phosphatase, Fn3-like domain	1	1431	9	27810	0.378436437718226	0.492366248019431	2.15932914046122	B8BMN6:OsI_38853
IPR036464	Rubisco LSMT, substrate-binding domain superfamily	1	1431	9	27810	0.378436437718226	0.492366248019431	2.15932914046122	A2ZJB1:OsI_37912
IPR045071	KH domain-containing BBP-like	1	1431	9	27810	0.378436437718226	0.492366248019431	2.15932914046122	B8AM97:OsI_14057
IPR039910	Surface antigen D15-like	1	1431	9	27810	0.378436437718226	0.492366248019431	2.15932914046122	B8BNT7:OsI_37164
IPR002680	Alternative oxidase	1	1431	9	27810	0.378436437718226	0.492366248019431	2.15932914046122	A2XX54:OsI_17254
IPR038659	Alternative oxidase superfamily	1	1431	9	27810	0.378436437718226	0.492366248019431	2.15932914046122	A2XX54:OsI_17254
IPR018222	Nuclear transport factor 2, eukaryote	1	1431	9	27810	0.378436437718226	0.492366248019431	2.15932914046122	B8AK58:OsI_12070
IPR045238	Tim23-like	1	1431	9	27810	0.378436437718226	0.492366248019431	2.15932914046122	A2XFS7:OsI_11222
IPR004217	Tim10-like	1	1431	9	27810	0.378436437718226	0.492366248019431	2.15932914046122	A2X8C8:OsI_08486
IPR035427	Tim10-like domain superfamily	1	1431	9	27810	0.378436437718226	0.492366248019431	2.15932914046122	A2X8C8:OsI_08486
IPR023780	Chromo domain	1	1431	9	27810	0.378436437718226	0.492366248019431	2.15932914046122	A2XC41:cpSRP43
IPR044169	Protein PYRICULARIA ORYZAE RESISTANCE 21	1	1431	9	27810	0.378436437718226	0.492366248019431	2.15932914046122	A2XT03:PI21
IPR017439	Amidohydrolase	1	1431	9	27810	0.378436437718226	0.492366248019431	2.15932914046122	A2YJX3:OsI_25529
IPR001844	Chaperonin Cpn60/GroEL	1	1431	9	27810	0.378436437718226	0.492366248019431	2.15932914046122	A2XPB4:OsI_14427
IPR018528	Prephenate dehydratase, conserved site	1	1431	9	27810	0.378436437718226	0.492366248019431	2.15932914046122	A2XT43:OsI_15780
IPR041694	Oxidoreductase, N-terminal domain	1	1431	9	27810	0.378436437718226	0.492366248019431	2.15932914046122	A2XV46:OsI_16484
IPR006083	Phosphoribulokinase/uridine kinase	1	1431	9	27810	0.378436437718226	0.492366248019431	2.15932914046122	B8AFD3:OsI_06715
IPR022801	Ribosomal protein S4/S9	1	1431	9	27810	0.378436437718226	0.492366248019431	2.15932914046122	A2YNY2:OsI_26961
IPR045096	Protein ENHANCED DISEASE RESISTANCE 2-like	1	1431	9	27810	0.378436437718226	0.492366248019431	2.15932914046122	B8BH86:OsI_33873
IPR014746	Glutamine synthetase/guanido kinase, catalytic domain	1	1431	9	27810	0.378436437718226	0.492366248019431	2.15932914046122	B8AI28:OsI_08842
IPR033248	Transketolase, C-terminal domain	1	1431	9	27810	0.378436437718226	0.492366248019431	2.15932914046122	B8B7Y6:OsI_25196
IPR000277	Cys/Met metabolism, pyridoxal phosphate-dependent enzyme	1	1431	9	27810	0.378436437718226	0.492366248019431	2.15932914046122	A2Z9C9:OsI_34329
IPR000743	Glycoside hydrolase, family 28	3	1431	43	27810	0.382169912554391	0.496896364249455	1.35585783238262	B8ACB7:OsI_02991,B8BCV9:OsI_31840,B8BLP1:OsI_36908
IPR006459	Casparian strip membrane protein	2	1431	26	27810	0.389686942316784	0.505339271881582	1.49492017416546	A2YKT5:OsI_25828,B8A7Z5:OsI_01913
IPR006461	PLAC8 motif-containing protein	2	1431	26	27810	0.389686942316784	0.505339271881582	1.49492017416546	A2XNM9:OsI_14172,A2XNN0:OsI_14173
IPR000232	Heat shock factor (HSF)-type, DNA-binding	2	1431	26	27810	0.389686942316784	0.505339271881582	1.49492017416546	A2YIQ6:OsI_25107,A2Z7C3:OsI_33603
IPR001353	Proteasome, subunit alpha/beta	2	1431	26	27810	0.389686942316784	0.505339271881582	1.49492017416546	B8B967:OsI_30000,B8BDI8:OsI_32035
IPR045865	ACT-like domain	3	1431	44	27810	0.396286098973859	0.51342117872754	1.32504288164666	A2XT43:OsI_15780,A2XYC2:OsI_17701,A2YVQ8:OsI_29415
IPR024788	Malectin-like domain	4	1431	62	27810	0.396439138004809	0.51342117872754	1.2538	A2XF95:OsI_11040,A2Y0P8:OsI_18572,A2Y361:OsI_19449,A2Z092:OsI_31020
IPR036163	Heavy metal-associated domain superfamily	5	1431	81	27810	0.404804896818072	0.521957221440253	1.19962730025623	A2WP06:OsI_01581,A2WWJ3:OsI_04273,A2XGM0:OsI_11541,B8AQL4:OsI_11856,B8B4X8:OsI_26920
IPR018957	Zinc finger, C3HC4 RING-type	2	1431	27	27810	0.408074456560979	0.521957221440253	1.43955276030748	A2ZAC2:BRE1B,B8AW27:OsI_19268
IPR002641	Patatin-like phospholipase domain	2	1431	27	27810	0.408074456560979	0.521957221440253	1.43955276030748	A2YW86:OsI_29596,A2YW89:OsI_29600
IPR023796	Serpin domain	2	1431	27	27810	0.408074456560979	0.521957221440253	1.43955276030748	B8AM77:OsI_12592,B8AM78:OsI_12593
IPR029006	ADF-H/Gelsolin-like domain superfamily	2	1431	27	27810	0.408074456560979	0.521957221440253	1.43955276030748	A2XNF7:OsI_14096,B8AK01:OsI_10712
IPR036465	von Willebrand factor A-like domain superfamily	4	1431	63	27810	0.408198084298604	0.521957221440253	1.23390236597784	A2Z8A1:OsI_33940,A2ZGP0:OsI_36948,B8AR03:OsI_11969,B8ATN6:OsI_15817
IPR021135	Phosphoenolpyruvate carboxylase	1	1431	10	27810	0.410430159441373	0.521957221440253	1.94339622641509	A2WLX8:OsI_00846
IPR041846	Early nodulin-like protein domain	1	1431	10	27810	0.410430159441373	0.521957221440253	1.94339622641509	A2YG93:OsI_24191
IPR024746	Glycosyl hydrolase family 100	1	1431	10	27810	0.410430159441373	0.521957221440253	1.94339622641509	B8AGZ1:OsI_05674
IPR001252	Malate dehydrogenase, active site	1	1431	10	27810	0.410430159441373	0.521957221440253	1.94339622641509	B8BN58:OsI_39238
IPR044827	G-box-binding factor-like	1	1431	10	27810	0.410430159441373	0.521957221440253	1.94339622641509	B8AH00:OsI_05694
IPR009637	Transmembrane protein GPR107/GPR108-like	1	1431	10	27810	0.410430159441373	0.521957221440253	1.94339622641509	A2Y8W7:OsI_21496
IPR032816	SNARE associated Golgi protein	1	1431	10	27810	0.410430159441373	0.521957221440253	1.94339622641509	A2YPG8:OsI_27159
IPR003956	Transcription factor, NFYB/HAP3, conserved site	1	1431	10	27810	0.410430159441373	0.521957221440253	1.94339622641509	B8B8B7:OsI_26805
IPR032308	Tify domain binding domain	1	1431	10	27810	0.410430159441373	0.521957221440253	1.94339622641509	A2XI24:OsI_12072
IPR018506	Cytochrome b5, heme-binding site	1	1431	10	27810	0.410430159441373	0.521957221440253	1.94339622641509	A2X7U4:OsI_08287
IPR024079	Metallopeptidase, catalytic domain superfamily	1	1431	10	27810	0.410430159441373	0.521957221440253	1.94339622641509	A2X9G3:OsI_08881
IPR018502	Annexin repeat	1	1431	10	27810	0.410430159441373	0.521957221440253	1.94339622641509	A2X9Q4:Ann2
IPR008580	PPPDE peptidase domain	1	1431	10	27810	0.410430159441373	0.521957221440253	1.94339622641509	A2XAY0:OsI_09412
IPR042266	PPPDE peptidase domain superfamily	1	1431	10	27810	0.410430159441373	0.521957221440253	1.94339622641509	A2XAY0:OsI_09412
IPR015720	Transmembrane emp24 domain-containing protein	1	1431	10	27810	0.410430159441373	0.521957221440253	1.94339622641509	A2YXG3:OsI_30027
IPR001046	NRAMP family	1	1431	10	27810	0.410430159441373	0.521957221440253	1.94339622641509	B8AQG7:OsI_10466
IPR007679	Domain of unknown function DUF569	1	1431	10	27810	0.410430159441373	0.521957221440253	1.94339622641509	B8ALU1:OsI_13936
IPR044770	Protein spinster-like	1	1431	10	27810	0.410430159441373	0.521957221440253	1.94339622641509	A2XN75:OsI_14007
IPR006900	Sec23/Sec24, helical domain	1	1431	10	27810	0.410430159441373	0.521957221440253	1.94339622641509	B8ATN6:OsI_15817
IPR036175	Sec23/Sec24 helical domain superfamily	1	1431	10	27810	0.410430159441373	0.521957221440253	1.94339622641509	B8ATN6:OsI_15817
IPR006636	Heat shock chaperonin-binding	1	1431	10	27810	0.410430159441373	0.521957221440253	1.94339622641509	B8AU34:OsI_16005
IPR011146	HIT-like domain	1	1431	10	27810	0.410430159441373	0.521957221440253	1.94339622641509	B8BK47:OsI_35853
IPR036188	FAD/NAD(P)-binding domain superfamily	9	1431	157	27810	0.418700703048782	0.532132489395975	1.11404879221247	A2WRR8:OsI_02559,A2XAX5:OsI_09408,A2XCM8:OsI_10063,A2XZB4:OsI_18058,A2YR42:OsI_27768,A2YY23:OsI_30244,B8AQ23:OsI_10360,B8AUI2:OsI_17477,B8B503:OsI_25604
IPR036965	Terpene synthase, N-terminal domain superfamily	3	1431	46	27810	0.424239168638434	0.538824667563284	1.26743232157506	B8BPP9:OsI_38358,Q5MQ85:CPS2,Q6E7D7:CPS4
IPR033734	Jacalin-like lectin domain, plant	2	1431	28	27810	0.426187058429541	0.540256380230003	1.38814016172507	A2WPN7:SALT,A2Y9T1:OsI_21835
IPR027725	Heat shock transcription factor family	2	1431	28	27810	0.426187058429541	0.540256380230003	1.38814016172507	A2YIQ6:OsI_25107,A2Z7C3:OsI_33603
IPR036186	Serpin superfamily	2	1431	28	27810	0.426187058429541	0.540256380230003	1.38814016172507	B8AM77:OsI_12592,B8AM78:OsI_12593
IPR012334	Pectin lyase fold	6	1431	102	27810	0.428749275629955	0.543155753283619	1.14317425083241	A2WP19:OsI_01593,A2WVV7:OsI_04029,A2WXL1:OsI_04662,B8ACB7:OsI_02991,B8BCV9:OsI_31840,B8BLP1:OsI_36908
IPR018247	EF-Hand 1, calcium-binding site	9	1431	159	27810	0.433476141903894	0.548791910423199	1.1000355998576	A2XFX5:OsI_11276,A2Y330:OsI_19419,A2YR42:OsI_27768,A2YY31:OsI_30254,A2Z2H3:OsI_31810,A2Z9A9:OsI_34305,B8ABN5:OsI_04311,B8B9Y0:OsI_27484,B8BFY6:OsI_32889
IPR036869	Chaperone J-domain superfamily	7	1431	122	27810	0.439436136951392	0.548888315175987	1.11506340859882	A2XNH5:OsI_14115,A2YH05:OsI_24470,A2ZCN1:OsI_35539,B8A909:OsI_03618,B8AQ37:OsI_10394,B8B073:OsI_20727,B8BPS3:OsI_38413
IPR016170	Cytokinin dehydrogenase, C-terminal domain superfamily	1	1431	11	27810	0.440778160946388	0.548888315175987	1.76672384219554	A2WLJ0:OsI_00707
IPR015345	Cytokinin dehydrogenase 1, FAD/cytokinin binding domain	1	1431	11	27810	0.440778160946388	0.548888315175987	1.76672384219554	A2WLJ0:OsI_00707
IPR000999	Ribonuclease III domain	1	1431	11	27810	0.440778160946388	0.548888315175987	1.76672384219554	B8BGY2:OsI_33668
IPR036389	Ribonuclease III, endonuclease domain superfamily	1	1431	11	27810	0.440778160946388	0.548888315175987	1.76672384219554	B8BGY2:OsI_33668
IPR023614	Porin domain superfamily	1	1431	11	27810	0.440778160946388	0.548888315175987	1.76672384219554	B8AMU5:OsI_09925
IPR001431	Peptidase M16, zinc-binding site	1	1431	11	27810	0.440778160946388	0.548888315175987	1.76672384219554	B8B023:OsI_20678
IPR018357	Hexapeptide transferase, conserved site	1	1431	11	27810	0.440778160946388	0.548888315175987	1.76672384219554	A2XDA9:OsI_10292
IPR000368	Sucrose synthase	1	1431	11	27810	0.440778160946388	0.548888315175987	1.76672384219554	B8APD5:OsI_11498
IPR027113	Transcription factor NFYB/HAP3	1	1431	11	27810	0.440778160946388	0.548888315175987	1.76672384219554	B8B8B7:OsI_26805
IPR008264	Beta-glucanase	1	1431	11	27810	0.440778160946388	0.548888315175987	1.76672384219554	A2YGL1:OsI_24317
IPR040244	Protein enhanced disease resistance 4-like	1	1431	11	27810	0.440778160946388	0.548888315175987	1.76672384219554	B8BNY1:OsI_37242
IPR021480	Probable zinc-ribbon domain, plant	1	1431	11	27810	0.440778160946388	0.548888315175987	1.76672384219554	B8BNY1:OsI_37242
IPR029060	PIN-like domain superfamily	1	1431	11	27810	0.440778160946388	0.548888315175987	1.76672384219554	B8A707:OsI_04629
IPR044560	Monooxygenase/2-heptyl-3-hydroxy-4(1H)-quinolone synthase	1	1431	11	27810	0.440778160946388	0.548888315175987	1.76672384219554	A2XCM8:OsI_10063
IPR007736	Caleosin-related	1	1431	11	27810	0.440778160946388	0.548888315175987	1.76672384219554	A2XVG1:PXG
IPR037104	Annexin superfamily	1	1431	11	27810	0.440778160946388	0.548888315175987	1.76672384219554	A2X9Q4:Ann2
IPR043159	D-galactoside/L-rhamnose binding SUEL lectin domain superfamily	1	1431	11	27810	0.440778160946388	0.548888315175987	1.76672384219554	A2XEN9:OsI_10800
IPR011650	Peptidase M20, dimerisation domain	1	1431	11	27810	0.440778160946388	0.548888315175987	1.76672384219554	A2YJX3:OsI_25529
IPR005475	Transketolase-like, pyrimidine-binding domain	1	1431	11	27810	0.440778160946388	0.548888315175987	1.76672384219554	B8B7Y6:OsI_25196
IPR006638	Elp3/MiaA/NifB-like, radical SAM core domain	1	1431	11	27810	0.440778160946388	0.548888315175987	1.76672384219554	B8AA76:LIP1P-1
IPR037151	Alpha-ketoglutarate-dependent dioxygenase AlkB-like superfamily	1	1431	11	27810	0.440778160946388	0.548888315175987	1.76672384219554	B8AJZ2:OsI_10686
IPR006896	Sec23/Sec24, trunk domain	1	1431	11	27810	0.440778160946388	0.548888315175987	1.76672384219554	B8ATN6:OsI_15817
IPR036174	Zinc finger, Sec23/Sec24-type superfamily	1	1431	11	27810	0.440778160946388	0.548888315175987	1.76672384219554	B8ATN6:OsI_15817
IPR001078	2-oxoacid dehydrogenase acyltransferase, catalytic domain	1	1431	11	27810	0.440778160946388	0.548888315175987	1.76672384219554	B8A750:OsI_01602
IPR031968	VASt domain	1	1431	11	27810	0.440778160946388	0.548888315175987	1.76672384219554	B8B0V3:OsI_22634
IPR035513	Invertase/pectin methylesterase inhibitor domain superfamily	4	1431	66	27810	0.443157330168157	0.55150329368753	1.17781589479703	A2WP19:OsI_01593,A2WVV7:OsI_04029,A2WXL1:OsI_04662,A2XBF4:OsI_09604
IPR016455	Xyloglucan endotransglucosylase/hydrolase	2	1431	29	27810	0.444004349024281	0.552209439120249	1.34027325959662	A2YGL1:OsI_24317,B8ALE8:OsI_09671
IPR011050	Pectin lyase fold/virulence factor	6	1431	104	27810	0.447156726513676	0.555780072287293	1.12119013062409	A2WP19:OsI_01593,A2WVV7:OsI_04029,A2WXL1:OsI_04662,B8ACB7:OsI_02991,B8BCV9:OsI_31840,B8BLP1:OsI_36908
IPR000717	Proteasome component (PCI) domain	2	1431	30	27810	0.461508753384435	0.57110262401896	1.29559748427673	B8AB04:OsI_01004,B8ABQ2:OsI_04342
IPR001296	Glycosyl transferase, family 1	2	1431	30	27810	0.461508753384435	0.57110262401896	1.29559748427673	A2XWY6:OsI_17177,B8APD5:OsI_11498
IPR029061	Thiamin diphosphate-binding fold	2	1431	30	27810	0.461508753384435	0.57110262401896	1.29559748427673	B8AEN0:OsI_07819,B8B7Y6:OsI_25196
IPR000629	ATP-dependent RNA helicase DEAD-box, conserved site	2	1431	30	27810	0.461508753384435	0.57110262401896	1.29559748427673	A2YDR2:OsI_23250,A2YGP5:OsI_24355
IPR002937	Amine oxidase	2	1431	30	27810	0.461508753384435	0.57110262401896	1.29559748427673	B8AQ23:OsI_10360,B8AUI2:OsI_17477
IPR016035	Acyl transferase/acyl hydrolase/lysophospholipase	2	1431	30	27810	0.461508753384435	0.57110262401896	1.29559748427673	A2YW86:OsI_29596,A2YW89:OsI_29600
IPR010713	Xyloglucan endo-transglycosylase, C-terminal	2	1431	30	27810	0.461508753384435	0.57110262401896	1.29559748427673	A2YGL1:OsI_24317,B8ALE8:OsI_09671
IPR001906	Terpene synthase, N-terminal domain	3	1431	49	27810	0.465271764651292	0.574947894644835	1.18983442433577	B8BPP9:OsI_38358,Q5MQ85:CPS2,Q6E7D7:CPS4
IPR043129	ATPase, nucleotide binding domain	5	1431	87	27810	0.465984105780075	0.574947894644835	1.11689438299718	A2WUL3:OsI_03566,A2XF47:OsI_10990,A2Y5F9:OsI_20227,B8AC06:OsI_04375,B8AYW1:OsI_18744
IPR011766	Thiamine pyrophosphate enzyme, TPP-binding	1	1431	12	27810	0.469565040031453	0.574947894644835	1.61949685534591	B8AEN0:OsI_07819
IPR022953	ATP-dependent 6-phosphofructokinase	1	1431	12	27810	0.469565040031453	0.574947894644835	1.61949685534591	B8AV51:OsI_16253
IPR002125	Cytidine and deoxycytidylate deaminase domain	1	1431	12	27810	0.469565040031453	0.574947894644835	1.61949685534591	A2WUD7:OsI_03488
IPR001236	Lactate/malate dehydrogenase, N-terminal	1	1431	12	27810	0.469565040031453	0.574947894644835	1.61949685534591	B8BN58:OsI_39238
IPR001807	Chloride channel, voltage gated	1	1431	12	27810	0.469565040031453	0.574947894644835	1.61949685534591	A2YTR4:K0031E03.24
IPR000246	Peptidase T2, asparaginase 2	1	1431	12	27810	0.469565040031453	0.574947894644835	1.61949685534591	A2XYC1:OsI_17700
IPR029020	Ammonium/urea transporter	1	1431	12	27810	0.469565040031453	0.574947894644835	1.61949685534591	A2Y5L5:OsI_20286
IPR001905	Ammonium transporter	1	1431	12	27810	0.469565040031453	0.574947894644835	1.61949685534591	A2Y5L5:OsI_20286
IPR024041	Ammonium transporter AmtB-like domain	1	1431	12	27810	0.469565040031453	0.574947894644835	1.61949685534591	A2Y5L5:OsI_20286
IPR001830	Glycosyl transferase, family 20	1	1431	12	27810	0.469565040031453	0.574947894644835	1.61949685534591	A2YVQ0:TPS8
IPR000953	Chromo/chromo shadow domain	1	1431	12	27810	0.469565040031453	0.574947894644835	1.61949685534591	A2XC41:cpSRP43
IPR000922	D-galactoside/L-rhamnose binding SUEL lectin domain	1	1431	12	27810	0.469565040031453	0.574947894644835	1.61949685534591	A2XEN9:OsI_10800
IPR006918	COBRA, plant	1	1431	12	27810	0.469565040031453	0.574947894644835	1.61949685534591	A2XHZ9:BC1
IPR009769	Protein ENHANCED DISEASE RESISTANCE 2, C-terminal	1	1431	12	27810	0.469565040031453	0.574947894644835	1.61949685534591	B8BH86:OsI_33873
IPR009014	Transketolase C-terminal/Pyruvate-ferredoxin oxidoreductase domain II	1	1431	12	27810	0.469565040031453	0.574947894644835	1.61949685534591	B8B7Y6:OsI_25196
IPR015813	Pyruvate/Phosphoenolpyruvate kinase-like domain superfamily	2	1431	31	27810	0.478685284228795	0.585026878930613	1.2538	A2WLX8:OsI_00846,B8B6W9:OsI_26281
IPR003855	Potassium transporter	2	1431	31	27810	0.478685284228795	0.585026878930613	1.2538	A2XT08:OsI_15745,B8B6I4:OsI_24573
IPR002659	Glycosyl transferase, family 31	2	1431	31	27810	0.478685284228795	0.585026878930613	1.2538	A2Y781:OsI_20896,A2Z1J5:OsI_31481
IPR013057	Amino acid transporter, transmembrane domain	4	1431	70	27810	0.488721898667742	0.596547307655596	1.11051212938005	A2X1W3:OsI_06189,A2XND5:OsI_14071,B8ABL9:OsI_04271,B8BAF0:OsI_27668
IPR043454	NPH3/RPT2-like family	2	1431	32	27810	0.495521322507368	0.596547307655596	1.21462264150943	B8AQG4:OsI_10455,B8BAG6:OsI_27703
IPR002963	Expansin	2	1431	32	27810	0.495521322507368	0.596547307655596	1.21462264150943	A2WWG9:OsI_04249,A2XWT7:OsI_17122
IPR001251	CRAL-TRIO lipid binding domain	2	1431	32	27810	0.495521322507368	0.596547307655596	1.21462264150943	A2WYL1:OsI_05016,B8AQR1:OsI_13346
IPR004087	K Homology domain	2	1431	32	27810	0.495521322507368	0.596547307655596	1.21462264150943	A2WVW4:OsI_04037,B8AM97:OsI_14057
IPR000008	C2 domain	5	1431	90	27810	0.495872023215029	0.596547307655596	1.07966457023061	A2WWV5:ERG1,A2WYS1:OsI_05079,A2Z497:OsI_32474,A2Z9I2:OsI_34382,B8B0V3:OsI_22634
IPR005027	Glycosyl transferase, family 43	1	1431	13	27810	0.496871048654914	0.596547307655596	1.49492017416546	A2YGE5:OsI_24245
IPR012001	Thiamine pyrophosphate enzyme, N-terminal TPP-binding domain	1	1431	13	27810	0.496871048654914	0.596547307655596	1.49492017416546	B8AEN0:OsI_07819
IPR013989	Development/cell death domain	1	1431	13	27810	0.496871048654914	0.596547307655596	1.49492017416546	B8AA12:OsI_02376
IPR007863	Peptidase M16, C-terminal	1	1431	13	27810	0.496871048654914	0.596547307655596	1.49492017416546	B8B023:OsI_20678
[truncated: 349 more rows]

## Sheet: DT_302B-vs-CK_302B
id	Term	ListHits	ListTotal	PopHits	PopTotal	p-value	q-value	Enrichment_score	Substances
[truncated: 586 more rows]

[truncated: 1 more sheets: DT_WH99-vs-CK_WH99]
