# Supplementary material for: Integrative comparative proteomics identifies core differentially expressed proteins and pathways for drought tolerance by exploiting contrasting rice varieties
Source: Front Plant Sci. 2026 Mar 6;17:1742602. doi: 10.3389/fpls.2026.1742602 (PMC13002813; doi:10.3389/fpls.2026.1742602)
Supplement: Supplementary file 6 [file Table6.xls]

## Sheet: DT_303B-vs-CK_303B
node1	node2	combined_score
B8AXJ2	B8B010	999
A2X0N5	B8AYE9	983
A2Z0N8	B8B0Q4	977
B8ABR1	B8AT82	971
A2YE24	B8ARM5	967
B8AMY3	B8AYE9	963
B8APY8	B8B0Q4	948
A2XK42	B8ARN9	943
A2Z9W4	B8AXJ2	934
A2X4M4	A2XE79	922
A2Z0N8	B8APY8	915
A2Y573	B8AYE9	880
A2YMX8	B8B0J8	873
A2XK42	B8AXJ2	855
A2X0N5	B8AMY3	852
A2Y573	B8AMY3	847
A2XK42	B8APY8	836
B8AKC0	B8B6A9	836
A2YII8	B8A7K5	833
A2XYX2	B8ASM8	831
A2XK42	A2YT86	823
A2X5F3	B8AYE9	801
A2Y560	B8BPD2	801
A2X0N5	A2Y573	784
B8AB31	B8AKC0	784
A2XK54	B8AYE9	777
A2X5F3	B8AQQ4	768
A2X5F3	B8BJ02	752
A2XK54	B8BJ02	750
B8ANB4	B8ARM5	743
A2YMX8	B8AKC0	740
B8AFM4	B8AMY3	740
B8APY8	B8B143	734
B8AKC0	B8ARW2	719
A2X0N5	A2X5F3	717
A2X0N5	A2XK54	716
A2XXZ4	B8AGG7	708
A2XK42	B8BJ02	701
B8AT82	B8B143	701
A2ZM42	B8ASM8	684
A2YYM7	A2ZH90	681
A2X5F3	A2XK42	678
B8AIH4	B8AXJ2	674
A2X0N5	B8AXJ2	672
B8AKC0	B8B0J8	671
A2X5F3	A2Z0N8	668
B8AFM4	B8APY8	665
A2YNM7	B8B0Q4	655
A2X5F3	B8APY8	654
A2XK54	B8APY8	651
A2YMX8	B8B6A9	649
A2YMX8	B8AB31	641
A2YMX8	B8ARW2	627
A2YCR4	B8AFN7	626
A2YMX8	A2YNM7	623
A2X5F3	A2Y573	622
A2XK42	A2XK54	622
A2XK54	A2Y573	622
A2X5F3	B8AFM4	618
B8ARI0	B8BBJ7	610
A2Z9W4	B8AIH4	600
A2YNM7	B8AKC0	591
A2XN04	A2ZH90	590
A2X4M4	A2YII8	589
A2XDS0	B8AXJ2	583
A2YNM7	B8AB31	583
B8AB31	B8AFM4	578
A2X5F3	A2XVD2	577
A2X0N5	B8B0J8	575
B8AMD1	B8AXJ2	566
A2XK42	A2Z0N8	565
A2YNM7	B8B0J8	565
A2XN04	B8ADL6	563
B8ARN9	B8AXJ2	562
B8ARW2	B8B0J8	559
B8AQQ4	B8BJ02	558
A2XK54	B8AQQ4	552
B8BEE0	B8BPD2	545
A2YGX9	B8AMY3	544
B8AKC0	B8AMY3	536
A2XYX2	B8BJ02	534
B8ARW2	B8B6A9	534
A2XK42	B8AYE9	532
A2XDS0	B8AIH4	529
A2YNM7	B8B6A9	528
A2XYX2	B8AGC9	525
A2YMX8	B8AMY3	522
A2Z0N8	B8AFM4	521
A2XK54	A2Z0N8	520
A2YNM7	B8AMY3	519
A2YNM7	B8ARW2	518
A2XDS0	A2Z9W4	516
A2XK42	A2YMX8	516
A2YMX8	B8AFM4	516
B8AKC0	B8APY8	511
A2X4M4	Q2LA61	508
A2XYX2	B8AQQ4	501
B8AFN7	B8ARW2	501
A2ZH90	B8A982	499
A2XGK3	B8AMY3	496
A2Z0N8	B8AB31	496
B8AIH4	B8B010	485
A2XYX2	A2YYM7	483
A2YT86	B8AFG5	482
B8ARM5	B8BAN0	481
A2XK42	P0C321	480
A2X5F3	A2XYX2	479
A2XK42	B8B0Q4	472
A2XK42	B8AB31	470
B8AXJ2	B8B0Q4	466
A2YYM7	B8AXJ2	462
A2Y560	B8AGG7	461
A2XK42	B8AFM4	460
B8AFG5	B8BPD2	457
A2XK42	B8AMY3	452
B8ARM5	B8AY36	451
B8AQQ4	B8AYE9	445
A2X2G9	B8AGD0	442
A2XDS0	B8BAN0	439
B8AQG7	B8AY36	437
A2XXN8	B8AFM4	431
B8AFM4	B8B0Q4	431
A2XE79	Q2LA61	423
A2XN04	B8AJE2	422
A2X5F3	A2YMX8	420
B8AFM4	B8ARW2	419
A2X5F3	B8B0Q4	417
A2XYX2	A2ZM42	417
A2XGK3	A2YGX9	414
B8AB31	B8BAN0	412
B8AFN7	B8B5L6	411
A2XYX2	A2Z0N8	410
B8AB31	B8ARW2	408
A2XK54	B8B0Q4	405
A2X5F3	P0C321	404
A2XK54	P0C321	404
B8AB31	B8AMY3	404
B8A920	B8B4S9	400
A2Y560	A2YYM7	399
A2YII8	B8ANB4	398
A2XN04	A2YYM7	395
B8APY8	B8BGT0	395
A2X2G9	B8ACU7	393
A2YNM7	B8AQQ4	392
A2XE79	A2Z5X3	390
A2XK42	A2ZH90	388
A2X5F3	B8ABR1	387
A2XK54	B8ABR1	387
B8AMY3	B8AQQ4	386
A2X5F3	B8ACU7	384
A2XGK3	A2YT86	384
A2XV46	P0C5C8	384
A2X5F3	B8AKC0	382
B8B5L6	P0C321	382
A2YII8	B8BIX5	379
B8A982	B8B5L6	379
B8AFM4	B8BJ02	377
A2WXS1	A2YNM7	375
A2X5F3	P0C5C8	372
A2XE79	B8BBJ7	372
B8ARM5	B8AYE9	371
B8B0J8	B8B6A9	369
A2XK42	B8AE93	368
A2WXS1	B8B6A9	367
B8ABR1	B8BBJ7	367
A2YMX8	B8APY8	365
A2Z0N8	B8ABR1	365
B8AFM4	B8AKC0	364
A2Z5X3	B8AE93	362
A2XK54	B8AFM4	361
A2XK54	B8AMY3	361
B8AB31	B8B0J8	360
A2WXS1	B8AB31	359
A2YYM7	B8BPD2	359
A2YGX9	B8APK8	356
A2XLY1	A2ZH90	355
B8APY8	B8AQQ4	354
A2X2G9	A2X5F3	353
B8B0Q4	B8BJ02	353
B8AB31	B8B0Q4	352
B8AFM4	B8AQQ4	352
B8AGD0	B8B7I7	352
B8ACU7	B8B7I7	349
A2ZM42	B8AGC9	347
B8AXJ2	B8BA61	346
A2YII8	B8APY8	345
A2YNM7	B8AFM4	345
B8AE93	Q2LA61	344
A2X5F3	B8AMY3	343
B8A8V1	B8ARW2	341
B8AQG7	B8AQQ4	341
B8AFM4	B8B4S9	340
A2XK54	A2XYX2	338
B8APK8	B8ARW2	338
A2YT86	B8AMY3	336
A2X2G9	B8A982	334
B8AXJ2	B8AYE9	334
B8AQQ4	B8BIX5	333
A2X2G9	A2XK54	330
A2YGX9	A2YT86	329
B8AQQ4	B8B0Q4	328
B8APY8	B8AT82	325
B8AB31	B8AMD1	322
A2XAA0	P0C5C8	321
A2X5F3	A2ZH90	319
A2YI79	P0C321	317
A2X4M4	A2Z5X3	316
A2XK42	B8AKC0	315
A2XK42	B8AT82	315
A2X0N5	B8ALU8	313
A2YYM7	A2Z0N8	311
A2X0N5	A2XK42	309
A2WXS1	B8ARW2	308
A2XE79	A2ZM42	308
A2XE79	B8AE93	308
B8B0Q4	B8BIX5	308
B8AGC9	B8ASM8	307
A2XK42	A2YNM7	306
A2Z5X3	Q2LA61	306
B8ABR1	P0C321	305
B8ACU7	B8AGD0	305
B8AE93	B8ARN9	305
A2X4M4	B8AE93	304
A2YE24	A2YT86	304
A2WXS1	B8AKC0	302
A2X9G3	B8ACU7	302
B8BBJ7	Q2LA61	302
A2XE79	B8APY8	301
A2Z5X3	B8B5L6	300
A2Z0N8	B8AT82	299
A2XXN8	B8BAN0	298
A2XYX2	B8B0Q4	298
B8AJE2	B8BEE0	297
B8AGD0	B8AT82	296
A2WXS1	A2YMX8	295
A2XK54	A2XVD2	292
A2Z5X3	B8BBJ7	292
B8A920	B8AFM4	292
B8B5L6	B8BBJ7	292
A2YNM7	B8AIH4	290
A2YYM7	B8AFM4	290
A2YMX8	B8B0Q4	289
B8ABR1	B8APY8	289
B8AIH4	B8AMY3	289
A2XE79	B8B0Q4	286
A2XLY1	A2ZM42	286
A2Z0N8	B8AMY3	286
A2YCR4	B8B5L6	284
A2XAA0	B8BIX5	283
B8B5L6	Q2LA61	283
A2WXS1	B8B0J8	282
A2YGX9	B8BA61	281
A2XK42	A2YGX9	279
B8AE93	B8B5L6	279
B8BAY0	B8BEE0	279
A2XAA0	A2XK42	278
B8A920	B8AFN7	278
A2XAA0	A2YII8	277
A2XV46	B8ARI0	275
A2ZH90	B8AB31	275
A2WY43	A2XYX2	273
A2X5F3	B8AT82	273
A2XAA0	B8BJ02	273
A2ZH90	B8AKC0	272
A2XN04	B8BAY0	271
A2XGK3	A2XK42	269
A2XGK3	B8BJ02	269
A2X2G9	B8APY8	268
A2YGX9	B8APY8	268
A2ZH90	B8AQQ4	268
B8ADL6	B8BE93	268
B8AQG7	B8BGT0	268
B8B0Q4	P0C321	268
A2X7R8	A2ZM62	267
A2XK42	B8AQQ4	267
A2YE24	B8APY8	267
A2XK54	B8AT82	265
A2XE79	A2YII8	264
A2YCR4	B8ABR1	264
A2YMX8	A2Z0N8	263
A2ZH90	B8B357	263
A2YYM7	B8AYE9	262
A2XE79	B8B5L6	261
B8AB31	B8AYE9	260
B8AKC0	B8BAY0	260
A2XYX2	B8AFM4	259
A2ZM62	B8B0J8	259
B8ABR1	B8BIX5	259
B8AT82	B8BIX5	259
B8AMY3	B8B0Q4	258
B8AB31	B8B6A9	257
A2XK42	B8BIX5	256
B8ABR1	P0C5C8	256
B8AJE2	B8B4S9	256
A2XV46	B8AFN7	255
A2XK42	B8A8Z0	254
A2Z0N8	P0C321	254
A2XE79	A2YCR4	253
A2XAA0	B8B0Q4	252
B8AMY3	B8APK8	252
A2Z0N8	B8AQQ4	250
B8APY8	B8AYE9	250
A2X2G9	B8AIH4	248
A2XK42	B8ARM5	248
A2WXS1	A2XK42	247
A2XN04	A2ZM42	247
A2XCE0	B8APY8	246
A2XXN8	A2YCR4	246
A2YYM7	B8B0Q4	246
B8AT82	B8B0Q4	246
B8A920	B8AMD1	245
A2Z0N8	B8BJ02	244
A2XYX2	B8BEE0	243
A2ZH90	B8AIH4	243
B8A982	B8BIX5	243
A2XGK3	A2YE24	242
A2YMX8	B8AYE9	240
B8A8V1	B8B5L6	240
B8AKE5	B8BBJ7	240
B8AYE9	B8B143	239
A2YYM7	B8BBJ7	238
A2ZM42	B8BIX5	238
B8APK8	B8B4S9	238
B8APY8	B8AY36	238
B8ARM5	B8B0Q4	237
A2XK42	B8A982	236
A2XLY1	A2XV46	236
A2ZM42	B8AQQ4	236
B8AIH4	B8B143	236
A2XN04	A2Z0N8	235
A2X9G3	A2ZM62	232
B8AFN7	B8B9F6	232
A2XK54	B8AKC0	230
B8AQQ4	B8B9F6	229
A2X0N5	B8ARM5	227
A2X5F3	A2XV46	227
A2XK42	B8AIH4	227
A2XK54	A2YMX8	227
A2XYX2	A2Y560	227
A2XYX2	B8BIX5	227
B8APY8	P0C5C8	227
A2XGK3	B8APK8	224
A2XN04	A2YE24	224
B8A8V1	B8BEE0	224
A2XE79	A2XK42	223
A2YII8	B8ABR1	223
B8AGD0	B8APY8	223
A2XGK3	B8AKC0	222
B8APY8	B8BIX5	221
B8AT82	P0C321	221
A2XAA0	B8AYE9	219
B8AQQ4	B8BPD2	219
B8A920	B8BBJ7	218
B8AKE5	B8ARI0	218
A2X2G9	B8AB31	217
A2X4M4	B8A8V1	216
A2X5F3	A2XAA0	216
A2XAA0	A2XK54	216
A2YNM7	B8B010	216
B8A8V1	B8APY8	216
A2XAA0	B8APY8	215
A2XN04	B8AGG7	215
A2YNM7	A2Z0N8	215
A2ZH90	B8ADL6	214
A2ZM62	B8AT82	214
A2XE79	B8AKE5	212
A2XV46	B8APY8	212
A2YUP1	B8ARN9	212
B8ABR1	B8ARI0	212
B8AMY3	B8ARW2	212
A2XE79	B8BAN0	211
A2XK42	B8ABR1	211
B8A982	B8ACU7	211
B8ARW2	Q2LA61	210
A2X4M4	B8AT82	208
A2XCE0	B8AMY3	208
A2XVD2	A2YGX9	208
A2YT86	B8AKC0	208
A2YII8	A2YUP1	207
B8ABR1	B8AFN7	207
B8B0Q4	B8BBJ7	207
A2XYX2	B8AYE9	206
A2ZH90	B8AYE9	206
A2XDS0	B8B4S9	205
A2XGK3	B8AQQ4	205
A2YCR4	B8A8V1	205
B8A8Z0	B8AQQ4	205
A2X0N5	B8B0Q4	204
A2XK42	B8B9F6	204
A2YE24	B8AMY3	204
A2ZH90	B8A8V1	203
A2XXN8	B8BA61	202
B8ADL6	B8B357	202
B8AFN7	B8AT82	202
B8ASM8	B8AY36	201
B8AY36	B8BGT0	200
A2XK42	A2Y4N0	199
A2XV46	B8AE93	199
A2XV46	B8BAN0	199
B8APY8	B8ARM5	199
A2XE79	A2YI79	198
A2XE79	B8A8V1	198
A2XK42	A2YII8	198
A2YI79	B8AFN7	198
A2YMX8	B8AXJ2	198
B8AKC0	B8AQQ4	198
B8ALU8	B8AQG7	198
A2X2G9	A2YMX8	197
A2X5F3	A2YGX9	197
A2XK54	A2YGX9	197
A2ZM62	B8AGD0	197
B8AGD0	B8AY36	197
B8AGD0	B8BGT0	197
A2X4M4	B8A920	196
B8ABR1	B8B0Q4	196
B8AE93	B8B143	196
A2X5F3	B8BIX5	195
A2XK54	B8BIX5	195
A2XN04	B8BEE0	195
A2XYX2	B8A982	195
A2Z0N8	B8A8V1	195
B8AIH4	B8AQQ4	195
B8AIH4	B8B0J8	195
B8AB31	B8AIH4	193
B8AE93	B8AY36	193
B8AXJ2	B8BBJ7	193
A2X2G9	B8ABR1	192
A2XK54	B8APK8	192
A2Z5X3	B8AKE5	192
B8ACU7	B8ASM8	192
A2XE79	A2XV46	190
A2Z0N8	B8BBJ7	190
A2ZH90	B8BAY0	190
A2ZM62	B8AY36	190
B8A920	B8AY36	190
A2X7R8	A2XXZ4	189
B8APY8	B8B5L6	189
A2X5F3	A2XXZ4	188
A2XE79	B8AT82	188
A2XV46	B8B357	188
A2Z0N8	B8AKC0	188
B8A920	B8ARM5	188
B8AFM4	B8AFN7	188
B8B7I7	B8BAN0	188
A2XK54	A2ZH90	187
A2YUP1	A2ZM42	187
A2ZM42	P0C5C8	187
B8A982	B8B7I7	187
B8AQQ4	B8ARW2	187
B8AYE9	B8BPD2	187
B8BA61	P0C321	187
A2X5F3	B8A982	186
A2XK42	B8ARW2	186
A2YGX9	B8ARM5	186
A2ZH90	B8AMY3	186
B8A8V1	B8BIX5	185
A2XN04	B8B7I7	184
A2YCR4	A2Z5X3	184
A2YCR4	B8A920	184
A2YCR4	B8AE93	184
A2YCR4	Q2LA61	184
A2XXN8	B8APY8	183
A2YMX8	B8AQQ4	183
A2YNM7	B8BE93	183
A2Z9W4	B8ADL6	183
B8ARN9	Q2LA61	183
A2X0N5	A2XGK3	182
A2X4M4	B8ABR1	182
A2X4M4	B8BBJ7	182
A2XYX2	B8AJE2	182
A2YMX8	B8B5L6	182
A2ZH90	B8ARW2	182
B8BBJ7	P0C5C8	182
A2X5F3	A2XN04	181
A2XE79	B8AGG7	181
B8AMY3	B8BAN0	181
A2XK42	A2Z5X3	180
A2XK42	Q2LA61	180
A2XK54	B8B9F6	180
A2XXN8	B8AQQ4	180
A2YYM7	B8BE93	180
A2ZM62	B8A7K5	180
B8A8V1	B8ABR1	180
B8A982	B8ABR1	180
B8APY8	B8BJ02	180
A2YYM7	B8BEE0	179
B8AFN7	B8BJ02	179
B8AQQ4	B8BBJ7	179
A2XK42	A2YYM7	178
A2XYX2	B8BAY0	178
A2Y560	B8BEE0	178
A2ZM62	B8AQG7	178
A2X2G9	B8AKC0	177
A2WY43	B8BEE0	176
A2X5F3	B8ARM5	176
A2XXN8	B8AKC0	176
A2YII8	B8B143	176
A2ZH90	B8B9F6	176
B8AFN7	B8BPD2	176
B8AQG7	B8B5L6	176
A2XK42	P0C5C8	175
A2YCR4	A2YGX9	175
B8ADL6	B8B9F6	175
B8AGC9	B8AQQ4	175
B8AYE9	B8B0Q4	175
A2X2G9	B8ARW2	174
A2X9G3	B8AE93	174
A2XE79	B8ABR1	174
A2XK54	A2XN04	174
A2XK54	B8AIH4	174
B8A920	P0C5C8	174
A2X9G3	B8A982	173
A2XXN8	A2Z5X3	173
A2YI79	B8AE93	173
A2YMX8	A2ZH90	173
A2ZH90	B8AT82	173
A2ZM62	B8APY8	173
B8A920	B8BA61	173
A2XN04	B8BGT0	172
A2XYX2	B8AY36	172
B8AE93	B8AKE5	172
A2X5F3	B8ARW2	171
A2XXN8	A2YII8	171
A2YI79	B8AGC9	171
A2YMX8	B8A8V1	171
A2Z9W4	B8B010	171
A2X2G9	A2XK42	170
A2XXN8	B8ASM8	170
B8AGC9	B8BAY0	170
A2X5F3	B8AIH4	169
A2X7R8	A2Y4N0	169
A2XN04	A2XXZ4	169
A2YGX9	B8BJ02	169
B8AMD1	B8BJ02	169
B8B143	P0C321	169
B8B4S9	B8BJ02	169
A2X5F3	B8AGC9	168
A2XN04	B8AY36	168
A2XXN8	B8B9F6	168
A2YI79	B8AQG7	168
A2YI79	B8AY36	168
B8A8V1	B8AFN7	168
B8AE93	B8BBJ7	168
B8AKC0	B8BPD2	168
A2X4M4	A2XXZ4	167
A2XK42	A2ZM42	167
A2XLY1	B8AFN7	167
A2XN04	A2YMX8	167
A2XN04	A2ZM62	167
A2XXN8	A2ZM42	167
A2XXZ4	B8ARW2	167
A2YCR4	B8B9F6	167
A2YGX9	A2YNM7	167
A2YGX9	B8BAN0	167
A2YI79	B8ARM5	167
A2YMX8	B8AIH4	167
B8AGC9	B8ALU8	167
B8AKC0	B8AYE9	167
A2XAA0	B8AFN7	166
A2X5F3	B8AY36	165
A2XCE0	B8BPD2	165
A2XE79	B8AFN7	165
B8A8V1	B8ASM8	165
B8AE93	B8AQQ4	165
B8AGC9	B8BBJ7	165
A2Z5X3	B8A8V1	164
A2ZH90	B8AGD0	164
B8A8V1	Q2LA61	164
B8ARM5	B8BPD2	164
B8AY36	B8BEE0	164
A2XAA0	B8A982	163
A2XAA0	B8ACU7	163
A2XK42	B8AMD1	163
A2Z5X3	B8AMD1	163
A2ZM62	P0C5C8	163
B8AY36	B8BPD2	163
A2X5F3	B8AXJ2	162
A2XK54	B8ARM5	162
A2ZH90	B8ABR1	162
A2ZM42	B8ALU8	162
A2X7R8	B8A920	161
A2XK54	B8ACU7	161
B8AMD1	B8APY8	161
B8AXJ2	B8BPD2	161
A2X2G9	B8AT82	160
A2YGX9	B8ARW2	160
A2YII8	B8A8V1	160
B8AKC0	B8B0Q4	160
A2XE79	B8A920	159
A2XK54	A2XV46	159
A2ZM42	B8B0Q4	159
B8A982	B8AGD0	159
A2Z0N8	A2Z5X3	158
B8AFM4	B8B7I7	158
A2XK42	B8B7I7	157
A2YNM7	A2YT86	157
A2ZM42	B8B5L6	157
B8ACU7	B8AGC9	157
B8AIH4	B8AYE9	157
A2YCR4	A2YII8	156
B8AFN7	B8B0Q4	156
B8AKC0	B8APK8	156
A2XAA0	B8ABR1	155
B8AGC9	B8BPD2	155
A2YYM7	B8ARW2	154
B8AYE9	B8BA61	154
A2WY43	A2ZM42	153
A2XE79	B8A982	153
A2XGK3	B8AYE9	153
A2YE24	B8AQQ4	153
A2YUP1	B8APY8	153
B8A8V1	B8A982	153
B8AE93	B8BA61	153
B8AFN7	B8BIX5	153
B8BA61	B8BAN0	153
A2X7R8	B8BGT0	152
A2YNM7	A2ZH90	152
A2Z0N8	B8AXJ2	152
A2ZH90	B8AGC9	152
B8A8V1	B8AFM4	152
B8A982	B8AQG7	152
B8AQG7	B8B7I7	152
A2X0N5	B8ACU7	151
A2XK42	B8B0J8	151
A2Y560	B8AGC9	151
A2Y573	B8BJ02	151
A2YGX9	B8AKC0	151
A2YI79	B8APK8	151
B8A8V1	B8AGG7	151
B8AMY3	B8APY8	151
A2X2G9	B8B7I7	150
A2XV46	A2YI79	150
A2XV46	B8AQQ4	150
B8ABR1	B8ACU7	150
B8AKC0	B8AXJ2	150
B8AKC0	B8AY36	150
B8BJ02	P0C5C8	150

## Sheet: DT_HY796-vs-CK_HY796
node1	node2	combined_score
B8A840	B8B8E2	999
B8B967	B8BDI8	998
A2WVZ2	B8ACV4	992
A2YJI5	B8AXA8	991
A2Y7A6	A2YVK0	989
A2Y119	B8AFN7	981
A2WXA2	B8AKE5	976
A2Y119	B8AZU6	975
A2WVA6	B8BN58	974
B8ACV4	B8AFN7	973
B8AF07	B8AYW1	971
A2Z1P2	B8AE43	970
A2WVZ2	B8AFN7	967
A2YJI5	B8BHM7	966
B8A8R6	B8BN58	961
A2Y7A6	A2Y7H9	958
A2Y7H9	A2YVK0	956
A2Y119	B8ACV4	955
A2XEK2	P0C490	954
A2Z370	B8AMD1	953
A2ZK43	B8AE93	953
B8AXA8	B8BHM7	952
A2WVZ2	A2Y119	946
A2WVA6	A2XW22	945
A2Y119	B8A750	935
A2Z1P2	B8AFN7	934
A2WVZ2	A2Z1P2	930
A2XYT1	B8AVK3	930
B8A771	B8B1A8	930
A2WTC5	B8ABR1	926
B8AYW1	B8B1F4	924
A2XRR2	A2YF17	922
A2YG59	B8AYW1	920
B8AYW1	B8BIX5	919
A2YG59	B8BHM7	915
B8B1F4	B8BHM7	915
A2WTC5	A2XW22	912
A2XW22	B8ABR1	912
A2Z5X3	B8A962	912
A2WTC5	A2WVA6	910
A2YG59	B8B1F4	904
A2Z1P8	A2ZK43	904
A2WVA6	B8ABR1	901
B8AUA4	B8AWS5	890
A2Y573	B8BBC6	884
A2WVW4	A2XJR1	882
A2Y316	B8AA91	875
A2XNP3	B8BBC6	872
A2X6K5	A2XNP3	870
B8AG92	B8B8E2	870
A2Z1P2	B8A750	869
A2Y119	A2Z1P2	859
A2X6K5	B8BBC6	858
A2WVZ2	B8A750	849
B8A840	B8AG92	849
A2XW22	A2Z1P2	844
B8A750	B8AFN7	843
A2X6K5	A2Y573	835
A2XW22	B8BN58	831
B8AVV8	P0C490	830
B8AA91	B8AVK3	824
A2WTC5	B8BN58	821
A2YVK0	B8B9Y0	819
A2XNR6	A2Y119	816
A2Y7H9	B8B9Y0	815
A2Y7A6	B8B9Y0	814
A2YG59	B8BHX0	807
B8ABR1	B8BN58	807
A2XNR6	A2YCR4	805
A2YVK0	P0C490	795
A2Y7H9	P0C490	794
A2XLY1	Q2XPP4	792
A2Y316	B8B8R8	777
A2X7F7	A2Z1P2	770
B8AFN7	B8AZU6	765
A2Y316	B8AVK3	761
A2X0N7	P0C490	758
A2Y7A6	P0C490	756
A2Y7H9	B8A8Y6	756
A2XJR1	P0C490	753
A2XYT1	A2Y316	748
B8A8G0	B8AWS5	745
A2XRR2	A2Y861	738
A2WVW4	B8AVV8	725
A2X7F7	B8AE43	715
A2WTT8	A2Y573	710
A2XPT3	B8AWS5	706
B8B8E2	B8B9Y0	706
B8B6D3	B8BE93	705
B8ABR1	B8AF07	701
A2ZAH7	B8AZU6	695
A2WTC5	B8AF07	694
A2WXB4	A2XYW4	692
A2XNR6	B8BN58	691
B8A962	B8BJI2	691
A2WVZ2	B8AZU6	689
A2XJR1	B8AWS5	685
A2XYT1	B8AA91	682
A2XNR6	B8ACV4	680
A2XYW4	B8AUA4	678
A2XRR2	B8AF07	677
A2YUJ5	P0C490	677
B8AYW1	B8BHX0	672
A2Y7H9	B8AWS5	671
A2WJL9	A2X6K5	670
A2WTC5	B8A750	670
B8ACM2	P0C324	669
A2Y861	B8B007	664
B8AF07	B8BN58	664
A2WVA6	B8AIH6	661
A2WVZ2	A2YCR4	658
B8A750	B8ABR1	658
B8AFQ0	B8AMD1	654
A2Y7H9	A2YUJ5	647
A2WVZ2	A2XNR6	643
B8AVK3	B8B8R8	638
B8AF77	B8AMD1	637
A2YVK0	B8A8Y6	632
A2Y7A6	B8A8Y6	631
A2WVZ2	A2WYJ8	626
A2YCR4	B8AFN7	626
A2WVW4	P0C490	625
A2WTT8	A2X6K5	620
A2YCR4	B8AZU6	618
B8ARI0	B8BBJ7	610
A2XYT1	B8B8R8	609
A2XNR6	B8AFN7	608
A2XEK2	A2YD98	604
A2Y861	A2Y914	603
A2WTC5	A2YG06	594
A2WYJ8	B8AZU6	590
A2YUJ5	A2YVK0	590
A2Y7A6	B8AWS5	588
A2Y7A6	A2YUJ5	585
A2XUH5	B8AN77	580
B8A8R6	B8AF07	579
A2XWY6	A2Y861	577
B8AF27	B8AUA4	576
A2YF17	B8A750	574
A2YVK0	B8AWS5	574
B8A8Y6	B8AVV8	573
A2YCR4	B8ACV4	571
A2XJR1	B8A8G0	567
A2X6K5	B8BDI8	564
B8AK58	B8BJ62	563
A2X6K5	A2YQW2	561
B8A962	P0C324	560
A2WTC5	B8B7X6	558
A2WTC5	B8AYU2	557
B8ABR1	B8AYU2	557
A2XUH5	B8B6D3	554
B8AF07	B8AFQ0	553
B8ACV4	B8AZU6	552
A2XNR6	B8A750	550
A2YL37	P0C324	548
A2YD98	P0C490	546
A2Z1P2	B8AZU6	546
A2WVA6	B8AF07	544
A2X7F7	A2YJI5	543
A2X7F7	B8AXA8	543
A2XW22	B8B007	537
A2YPG8	B8AAE2	535
A2Y053	B8ABY1	531
A2WYJ8	A2ZAH7	530
A2Y7H9	B8AG92	530
A2X953	B8AUA4	527
A2XEK2	B8B007	525
A2Z5X3	B8BJI2	525
A2XV46	B8BJI2	524
B8AZU6	B8BD58	523
A2WVA6	A2Z1P2	521
A2YI79	P0C324	520
A2WYJ8	A2XNR6	519
A2XWY6	B8AFQ0	519
A2YG06	B8ABR1	518
A2YTX2	B8AQG7	518
A2XPT3	B8AUA4	517
A2WTC5	B8A8R6	514
A2XEU9	A2XZB4	513
B8A750	B8BKI9	513
B8ABR1	B8AYW1	511
B8AA91	B8B8R8	510
A2XNR6	B8AZU6	506
A2YUJ5	B8B007	506
A2YI79	P0C490	505
B8A840	B8BED4	505
A2WVA6	B8AYU2	504
B8AJF0	P0C324	503
B8B0J8	B8BHG7	503
A2YG06	B8AYW1	502
A2Y7H9	B8BJ62	501
B8A8R6	B8ABR1	501
A2XND5	A2YTX2	499
A2Y7A6	B8BJ62	499
A2YVK0	B8BJ62	499
A2Z370	B8AF77	499
B8AF77	B8ARH2	499
B8AMD1	B8ARH2	499
B8B967	B8BLS2	499
B8BDI8	B8BLS2	499
A2WVW4	B8AWS5	498
A2WVA6	A2Y053	497
B8AFN7	B8B1A8	494
A2WVZ2	A2ZAH7	493
A2WYJ8	A2Y119	490
A2WYJ8	B8AFN7	490
B8AWS5	B8B007	487
A2XJR1	B8AVV8	486
A2ZAH7	B8AFN7	485
A2X953	B8AF27	483
B8ACV4	B8BKT5	481
A2X953	B8AWS5	480
B8A8Y6	P0C490	479
B8ACV4	B8B9F6	479
B8AW64	B8B0J8	476
A2X1W3	A2YCR4	473
A2X0N7	B8B007	472
A2XJR1	A2XPT3	471
A2WWC8	A2Z1P2	468
B8AF07	B8BHX0	467
A2YVK0	B8AG92	466
A2WVA6	A2XNR6	465
A2YQW2	B8AK58	464
A2XJR1	B8ACM2	463
A2Y6G4	B8B8E2	463
A2Y3G6	B8B007	462
A2XNP3	A2Y573	460
A2Y861	B8BIX5	460
A2XEU9	B8ARI0	457
B8A8G0	B8AUA4	456
B8AS16	B8BJI2	456
B8B0V3	B8BKT5	456
A2Y861	B8BHX0	454
A2WXA2	B8AIH6	453
B8AF07	B8B007	450
B8AFQ0	B8AYW1	450
A2Z1P2	B8AS16	449
B8AFN7	B8BD58	448
A2WTC5	B8AYW1	447
B8A750	B8A8R6	447
B8AVV8	B8B007	447
B8AF07	B8BBJ7	444
A2Y861	B8AYW1	443
A2WVZ2	A2XTP5	442
A2WYJ8	A2YCR4	441
A2XUH5	B8BE93	441
A2XTP5	B8AFN7	440
A2Y7A6	B8AG92	440
B8B007	B8BHX0	438
B8A8Y6	B8BBJ7	436
B8AF27	B8AWS5	436
A2XEK2	B8AWS5	434
A2XW22	B8A8Y6	434
A2Y119	B8AIH6	433
A2YCR4	B8AIH6	433
A2X953	A2XPT3	432
A2WVZ2	B8AYW1	431
B8A8G0	B8A8Y6	426
A2Y914	B8BIX5	425
A2YG59	A2YVC6	425
A2YPG8	B8A750	425
A2WXA2	A2Y119	424
B8AFN7	B8AIH6	420
A2WVZ2	A2WXA2	419
A2Y053	B8A8Y6	418
A2WVA6	B8AYW1	417
A2WXA2	A2XEU9	417
B8A8Y6	B8B007	416
B8A8R6	B8ACV4	414
A2XEU9	B8AZU6	413
A2XV93	A2YL57	412
B8A8G0	B8AVV8	412
B8ABL9	B8AQG7	412
A2WVZ2	B8AF07	410
A2WVA6	B8BJI2	409
A2XTP5	A2Y119	407
A2Z1P2	B8ACV4	406
A2WTC5	A2XNR6	404
A2X9G3	B8AM77	403
A2XEK2	B8AVV8	403
A2Y316	A2Y573	402
B8AF77	B8BKI9	402
A2Y053	A2YG06	401
B8A750	B8AZU6	401
B8BBJ7	B8BN58	401
A2YF17	P0C490	400
A2WVW4	B8A8G0	399
A2YG06	B8A8R6	399
A2WVA6	B8BBJ7	397
A2WVA6	B8A8R6	395
A2WVZ2	A2YG06	393
A2Y119	B8BJI2	393
A2YCR4	B8BJI2	393
B8AJE2	B8AUA4	393
A2WTT8	A2YL37	392
A2YVC6	B8AUD7	392
A2WXA2	B8BD58	391
B8AF07	B8AYU2	391
B8B1F4	B8BHX0	390
A2XJR1	B8AK58	389
A2XWY6	A2YJI5	389
A2Y119	B8BD58	389
A2Y6G4	B8AVV8	389
B8AGY5	B8AN77	389
A2XEK2	P0C324	388
B8ABR1	B8B7X6	388
A2X7F7	A2Y861	386
A2ZK43	P0C324	386
B8AE43	B8AS16	386
B8B007	P0C324	386
B8AZU6	B8B9F6	385
B8AE43	B8AFN7	384
A2XWY6	B8AYU2	383
A2YG06	P0C490	381
B8AN77	B8B6D3	381
B8BBJ7	B8BKT5	381
B8ACV4	B8BJI2	380
A2XWY6	A2YY31	379
A2YCR4	B8A750	379
B8B1A8	B8B2H0	379
A2XWY6	B8AXA8	377
A2XW22	B8AF07	376
A2YG06	B8BHX0	376
A2YVC6	B8A8G0	376
A2YW42	B8A8G0	376
A2YY31	B8BFW2	376
B8AE43	B8AIH6	376
B8B967	B8B9F6	375
A2WYJ8	B8ACV4	373
A2XEK2	B8A8Y6	373
A2XPT3	B8A8G0	373
A2X0N7	A2XEK2	372
A2XPT3	B8AF27	372
B8A8R6	B8AYW1	372
A2Y861	A2YG06	371
A2WYJ8	B8BD58	370
A2WTC5	A2WVZ2	368
B8ABR1	B8BBJ7	367
B8AIH6	B8AL04	367
A2WUG7	B8B1A8	366
A2XRR2	B8BKI9	366
A2WTC5	B8BBJ7	365
A2Y861	B8AYU2	365
A2Y8W7	B8BEE0	365
A2Z5X3	B8AE93	362
B8AZU6	B8BJI2	362
A2WVZ2	B8BD58	361
A2Z1P2	B8BD58	361
B8AYU2	B8AZU6	361
A2X6A0	B8AE93	360
A2XNR6	A2ZAH7	359
A2YG06	B8AYU2	359
B8BDI8	P0C490	359
A2YD98	B8AWS5	358
B8BD58	P0C324	358
A2X5H5	A2ZAH7	357
A2XLY1	B8B2H6	357
A2XRR2	B8B007	357
A2Y316	A2YJI5	357
A2XEK2	B8ABY1	355
A2YG06	B8AIH6	355
B8A750	B8BJI2	355
A2YD98	A2YI79	353
A2YG06	B8BN58	353
A2YP96	B8B8E2	353
A2Z1P2	A2ZK43	353
B8A750	B8AE43	351
B8AFN7	P0C490	351
B8B0J8	B8B6D3	350
A2WVA6	B8AE43	349
A2XPT3	B8A8Y6	349
A2XRR2	B8AYU2	349
A2XRR2	B8BIX5	349
B8A8Y6	B8BKI9	349
B8AXA8	B8B8R8	349
A2YG59	A2YI79	348
A2YI79	B8B1F4	348
B8AYU2	B8BN58	348
B8B007	B8BKI9	348
A2X7F7	B8AIH6	347
B8AYU2	B8AYW1	347
A2Y914	B8AF07	346
A2XTP5	A2YCR4	345
A2XUH5	A2YD98	345
A2XW22	B8A750	345
B8A8R6	B8BJI2	345
A2WXA2	A2X7F7	343
A2Z1P8	B8AE93	343
A2WXA2	B8ARI0	342
A2XRR2	A2YG06	342
A2X6A0	B8BKT5	341
B8AF07	B8BLR3	341
A2WVW4	B8AUA4	340
A2XWY6	B8BIX5	340
A2Y053	B8B007	340
A2Y6G4	B8AUD7	340
A2YMN8	B8AWS5	340
A2WTC5	B8ABY1	339
A2XWY6	A2Y914	339
A2WYJ8	A2XEU9	338
A2X6A0	B8BBJ7	338
A2YJI5	B8AVK3	337
B8AL04	B8BJI2	337
A2WUG7	B8A750	336
A2WVZ2	B8ABR1	336
A2Y119	B8A8R6	336
A2YCR4	B8A8R6	336
B8BD58	B8BJI2	335
B8ABR1	B8AZU6	334
A2Y119	A2YP96	332
B8A8A6	B8BD58	332
A2Y316	B8AXA8	331
A2YL57	B8A962	331
A2YP96	B8A962	331
B8ABR1	B8ABY1	331
A2WTC5	B8AUD7	328
A2XW22	B8BP39	328
A2YL57	P0C324	328
A2YP96	P0C324	328
A2XNR6	A2XTP5	326
A2YG06	B8AF77	326
B8ACM2	B8B8E2	326
A2WTC5	B8B007	324
A2X0N7	B8AWS5	324
A2WVA6	A2XRR2	322
A2WVA6	B8A750	322
A2Z1P8	B8BKT5	322
B8ABR1	B8B007	322
A2WTC5	B8ACV4	321
A2YMN8	B8AVV8	321
A2XRR2	B8A8Y6	320
A2XV93	B8AM77	320
B8A750	B8AF07	320
A2Y053	B8AE43	319
A2Y053	B8A750	318
A2YMN8	B8A8G0	317
B8AYW1	B8BN58	317
A2XTP5	B8AZU6	316
B8AFN7	B8BJI2	316
A2WXA2	B8ACM2	315
A2XNR6	B8AF07	315
A2YD98	B8AFN7	315
A2Z1P2	B8A8R6	315
B8AF07	B8AS16	315
A2Y573	A2YL37	314
B8AL04	B8AZU6	314
A2WVW4	A2XPT3	313
B8A840	B8B9Y0	313
B8AVV8	B8BKI9	313
B8BD58	B8BKI9	313
A2Y053	B8AF07	312
A2Y573	B8ACM2	312
A2Z1P8	A2Z5X3	312
B8A840	B8BEE0	312
A2XYW4	B8BBB4	311
A2YCR4	B8BD58	311
A2YUJ5	B8B8B7	311
B8ACM2	B8BD58	311
B8B007	P0C5D4	311
A2X1W3	A2XND5	310
A2XRR2	B8A750	310
A2Y053	B8BIX5	309
A2Z1P2	B8AL04	309
B8B2H0	B8B9Y0	309
A2WTC5	B8AZU6	308
A2YCR4	A2Z1P2	308
B8A750	B8AS16	308
A2YL37	B8A962	307
B8AAE2	Q2XPP4	307
B8AE93	B8ARH2	307
A2XBB1	B8B6V3	306
A2YL37	B8AA91	306
A2YP96	B8AZU6	306
A2ZAH7	B8AYU2	306
A2ZKS5	B8B6D3	306
B8ABY1	B8BKI9	306
B8ACM2	B8AWS5	306
A2WVA6	A2WVZ2	305
B8A750	B8B8E2	305
A2WVA6	A2X7F7	304
A2XEK2	A2XPT3	304
A2YQW2	P0C490	304
B8AUD7	B8BN58	304
A2XTP5	B8ACV4	303
A2XUH5	A2YG06	303
A2X6K5	B8ACM2	302
A2Y119	B8B1A8	302
A2YF17	B8AF07	302
B8AIH6	B8AZU6	302
A2WVA6	B8ACV4	301
A2XWY6	B8BHX0	301
B8ABY1	B8AVV8	301
A2WUG7	A2Y119	300
A2WWC8	A2YMS5	300
A2YJI5	B8BHX0	300
A2X6A0	A2Z5X3	299
A2XV46	B8BHX0	299
B8ABR1	B8ACV4	299
B8AXA8	B8BHX0	299
A2XLY1	B8AAE2	298
A2Y053	B8A8R6	298
A2YF17	B8A8Y6	298
B8AK58	B8AN77	298
A2XUH5	B8B8R8	297
A2YP96	B8AFN7	297
B8AF07	B8AQG7	297
B8AJE2	B8BEE0	297
A2X7F7	A2Y053	296
A2XRR2	B8ABY1	296
A2XW22	B8BBJ7	296
A2Y861	B8A8R6	296
B8AL04	B8BD58	295
B8AVK3	B8AXA8	294
A2YG06	B8AFQ0	293
A2X953	A2YMN8	292
A2YG06	B8B007	292
A2Z5X3	B8BBJ7	292
B8BBJ7	B8BD58	292
A2Y6G4	P0C490	291
A2YG06	B8B8E2	291
B8ACM2	B8BBC6	291
A2WTC5	A2XRR2	290
A2XRR2	B8ABR1	290
A2YD98	A2YG59	290
B8A750	B8AYU2	290
B8B007	P0C490	290
A2XEU9	A2ZAH7	289
A2XWN6	B8BE93	289
A2XW22	B8AYU2	288
A2YQW2	B8BJ62	288
A2X6A0	A2XV93	286
A2XNR6	B8AIH6	286
A2Y6G4	A2YL37	286
A2YMN8	B8AF27	286
A2Y119	B8AF07	284
B8AF07	B8BIX5	284
B8AF77	B8B8R8	284
B8AUD7	B8B967	284
A2YD98	B8B007	283
B8AJF0	B8BBB4	283
A2WUG7	B8AW64	282
A2XRR2	B8AYW1	282
A2XV46	A2Y1P4	282
A2ZKS5	B8AUD7	282
B8A771	B8BEE0	282
B8AUD7	B8B7X6	282
A2Y119	B8AL04	281
A2YCR4	B8AL04	281
A2YD98	A2YG06	281
B8A750	B8B007	281
A2XYT1	A2YJI5	280
A2XYT1	B8AXA8	280
A2YG06	B8BJ62	280
A2XPT3	B8AVV8	279
A2YJI5	B8BIX5	279
B8ACV4	B8BD58	279
B8AE93	B8BD58	279
B8AXA8	B8BIX5	279
A2WVA6	A2Y119	278
A2WXA2	A2YVC6	278
A2XNR6	B8ABR1	278
A2X7F7	B8BJI2	277
A2Y861	B8AVF0	277
A2YG06	B8AF07	277
A2XV46	B8ARI0	275
A2XV93	A2Z1P8	275
A2YG06	P0C5D4	275
A2YL37	A2YL57	275
A2YL37	A2YP96	275
B8AIH6	B8AS16	275
A2WVA6	A2YG06	274
A2XND5	A2YG59	274
A2XWY6	B8B007	274
A2YQW2	B8B007	274
B8A8R6	B8AYU2	274
B8BFW2	B8BJI2	274
A2Y316	B8BHM7	273
B8A8Y6	B8ABY1	273
A2XV46	A2Z1P2	272
A2Y914	A2YJI5	272
A2Y053	B8AWS5	271
A2YF17	B8A8R6	271
A2YI79	B8BKT5	271
A2ZKS5	B8AGY5	271
A2X6A0	B8BD58	269
A2XV93	A2Z5X3	269
A2Y053	B8BJI2	269
A2Z1P8	B8BD58	269
B8A962	B8AL04	269
A2X0N7	A2XPT3	268
A2YF17	B8B007	268
A2YF17	B8BKI9	268
A2ZAH7	B8BBJ5	268
P0C324	P0C490	268
A2XNR6	B8B1A8	267
A2XRR2	A2Y914	267
A2Y861	B8A8Y6	267
A2Z5X3	B8BD58	267
B8A8Y6	P0C324	267
B8ACV4	B8AYU2	267
B8AUD7	B8B007	267
B8B8B7	B8BJI2	267
B8BE93	B8BFW2	267
A2WVA6	A2WVW4	266
B8BHM7	B8BHX0	266
A2X9G3	B8AVK3	265
A2Y053	B8AVV8	265
A2YCR4	B8ABR1	264
A2YUJ5	B8A962	264
A2X953	B8AVV8	263
A2YG06	B8A750	263
A2YG06	B8A8Y6	263
A2YUJ5	B8BDI8	263
B8AF77	B8AVK3	263
A2WVZ2	B8AUD7	262
A2XRR2	B8A8R6	262
A2XEK2	B8BKI9	261
A2Y316	A2YD98	261
A2Y861	A2YI79	261
A2YD98	B8B1F4	261
A2YVC6	B8AWS5	261
A2YW42	B8AWS5	261
B8BHM7	B8BN58	261
A2X6K5	A2YL37	260
B8A8Y6	B8BIX5	260
A2WTC5	A2YCR4	259
A2WTC5	B8BIX5	259
B8ABR1	B8BIX5	259
B8A840	B8AN77	258
B8AE43	B8BJI2	258
B8AK58	B8AWS5	258
B8AYR5	B8B007	258
B8AYU2	B8BD58	258
B8B8R8	Q2XPP4	258
A2X7F7	A2Z8V2	257
B8AF07	B8BD58	257
A2XYT1	A2YD98	256
A2YD98	B8AVK3	256
A2YGD2	A2YVK0	256
A2WTC5	A2Y053	255
A2WVZ2	B8BJI2	255
A2XV46	B8AFN7	255
B8A8Y6	B8AWS5	255
B8AE43	B8BP39	254
A2WXA2	B8AFN7	253
A2XEK2	B8ARI0	253
A2Y316	A2YP96	253
A2YG06	B8BJI2	253
A2WXA2	A2YL57	252
A2X6K5	B8AE93	252
A2X953	A2XJR1	252
A2XV93	B8AE93	252
A2Y119	A2ZAH7	252
A2YG06	B8BKI9	252
B8BE93	B8BKT5	252
A2YD98	B8B8R8	251
A2YG59	B8AFN7	251
B8A962	B8BD58	251
A2XTP5	B8A8R6	250
A2XW22	B8AE43	250
A2XYW4	A2Y7H9	250
B8AXJ3	B8BLS2	250
A2WXA2	A2YP96	249
A2YF17	B8BIX5	249
A2WUG7	B8B2H0	248
A2XW22	A2Y861	248
A2Y053	B8ABR1	248
A2Y7H9	B8B8B7	248
A2X1W3	B8BKT5	247
A2Y861	B8BHM7	247
A2Y861	B8BN58	247
A2YF17	A2YG06	247
A2YY31	B8BDI8	247
B8A8Y6	B8B9F6	247
A2WTC5	P0C5D4	246
A2XUH5	A2YL37	246
A2Y861	B8AE43	246
A2Z1P2	B8B8B7	246
B8AF07	B8BHM7	246
A2XNR6	A2Z1P2	245
A2Y053	B8BKI9	245
B8ACM2	B8B007	245
B8ACM2	P0C490	245
B8BDI8	B8BHM7	245
A2XNR6	B8BD58	244
A2Y119	B8B9F6	244
A2Z5X3	B8AIH6	244
B8AF07	B8BJI2	244
B8AIH6	B8BJI2	244
B8AR26	B8B8E2	244
A2WTC5	B8ARI0	243
A2XEK2	B8BBJ7	243
A2Y119	B8B2H0	243
A2YCR4	B8B2H0	243
A2Z1P2	B8AIH6	243
B8AUA4	B8AVV8	243
A2XZB4	A2Y119	242
A2XZB4	A2YG06	242
A2XW22	A2Y053	241
A2Y861	A2Z8V2	241
A2Z1P2	B8AYU2	241
B8A750	B8BN58	241
B8B007	B8BJI2	241
A2XJR1	A2YMN8	240
A2YJI5	B8B8R8	240
A2ZKS5	B8AN77	240
B8A750	B8BE93	240
B8AKE5	B8BBJ7	240
A2WTC5	B8BJI2	239
A2X0N7	B8AF07	239
A2X7F7	A2ZK43	239
A2XV93	A2Y316	239
A2YP96	A2ZAH7	239
B8AFN7	B8AYU2	239
B8AG92	B8ALM5	239
B8AW64	B8BBB4	239
B8B007	B8BIX5	239
A2XNR6	B8A8R6	238
A2XV46	B8AF07	238
A2XWY6	P0C5D4	238
A2ZKS5	B8AYR5	238
B8A771	B8ARH2	238
B8A771	B8B2H0	238
B8AL04	B8AYW1	238
B8B8R8	B8BP39	238
A2WVW4	B8ACM2	237
A2WVZ2	A2XRR2	237
A2XNR6	B8A8Y6	237
B8A8Y6	B8ARI0	237
B8ABR1	B8BJI2	237
B8ACV4	B8AIH6	237
B8ACV4	B8AUD7	237
B8AFN7	B8AFQ0	237
B8BD58	B8BKT5	237
A2WVZ2	B8BKI9	236
A2X1W3	A2Y053	236
A2X7F7	B8A8G0	236
A2XEK2	B8BP39	236
A2XLY1	A2XV46	236
A2XWN6	B8B8E2	236
A2XWY6	B8A840	236
A2Y316	Q2XPP4	236
A2Y6G4	A2ZAH7	236
A2Y914	A2YQE3	236
A2YQW2	B8ARI0	236
B8AF07	B8AKE5	236
B8AXA8	B8BD58	236
A2XW22	A2YG06	235
A2Z1P2	B8BFW2	235
B8A962	B8BBJ7	235
B8AE93	B8AIH6	235
B8B967	B8BN58	235
A2Y053	P0C5D4	234
A2YMS5	B8A9H5	234
A2Z1P2	B8BN58	234
B8B6V3	B8BBB4	234
B8B6V3	B8BLR3	234
A2XNR6	B8B8E2	233
A2Y861	B8BJI2	233
A2WTC5	A2Y119	232
A2WTC5	B8A8Y6	232
A2XV93	B8AK58	232
A2XV93	B8B0J8	232
A2XW22	B8AZU6	232
A2Y119	B8ABR1	232
A2YPG8	B8BBJ5	232
B8A8Y6	B8ABR1	232
B8AEU8	B8BFW2	232
B8AFN7	B8B9F6	232
B8AYU2	B8BHX0	232
A2WYJ8	A2Z5X3	231
A2Y119	B8BJ62	231
A2Y316	B8AN77	231
A2YD98	B8ARI0	231
B8A8R6	B8AS16	231
B8A8Y6	B8AE43	231
B8AVV8	B8BIX5	231
B8AWS5	B8B0J8	231
B8B2H0	B8B8E2	231
A2WTC5	B8AE43	230
A2YCR4	B8BJ62	230
A2YUJ5	B8AK58	230
B8A840	B8ACM2	230
B8A8Y6	B8AUA4	230
B8ABR1	B8AE43	230
B8AQG7	B8AVV8	230
A2XW22	B8BJI2	229
A2Y573	B8BDI8	229
B8A750	B8ACV4	229
A2Z8V2	B8BHX0	228
A2X7F7	B8AWS5	227
A2YJI5	B8BD58	227
A2YW42	B8AUD7	227
A2Z1P8	B8AIH6	227
A2Z8V2	P0C5D4	227
B8ARI0	B8AW64	227
A2XEU9	B8AFN7	226
B8A8R6	B8BD58	226
A2XW22	B8AS16	225
B8AF27	B8BHG7	225
A2WUG7	A2Y053	224
A2XNR6	A2YD98	224
A2XNR6	A2YP96	224
A2XWY6	B8B8E2	224
B8AG92	B8BED4	224
A2WVW4	A2X953	223
A2WVZ2	B8AIH6	223
A2XEU9	A2Y119	223
A2XEU9	A2YCR4	223
A2XND5	B8ABL9	223
A2XTP5	B8B2H0	223
B8A840	B8AR26	223
B8B8E2	B8B967	223
A2WVZ2	B8AVF0	222
A2XEU9	B8AUD7	222
A2Y119	B8BKT5	222
A2YF17	B8AVV8	222
A2YG59	A2YJI5	222
A2YG59	B8AXA8	222
A2YJI5	B8B1F4	222
A2YVC6	B8AVV8	222
B8AFN7	B8AL04	222
B8AVV8	B8BN58	222
B8AXA8	B8B1F4	222
A2WVZ2	B8AL04	221
A2X9G3	B8B127	221
A2XEU9	A2XYW4	221
A2XNR6	P0C490	221
A2XRR2	B8BJI2	221
B8AFN7	B8B1F4	221
A2XEU9	B8BN58	220
A2XW22	B8BIX5	220
A2Y053	A2YQW2	220
A2Z1P8	B8BJI2	220
B8AYW1	B8B1A8	220
B8B1A8	B8B6D3	220
A2WVA6	B8BHX0	219
A2XEK2	B8A8R6	219
A2XEK2	B8BN58	219
A2XJR1	A2YVC6	219
A2XJR1	A2YW42	219
A2Y6G4	B8B007	219
A2YI79	B8BBJ5	219
A2YMN8	B8AEU8	219
B8ACM2	P0C5D4	219
B8AQG7	B8BBJ5	219
A2WVW4	A2YVC6	218
A2WVW4	A2YW42	218
A2WVZ2	B8B1A8	218
A2X7F7	B8A8R6	218
A2XEK2	A2Y6G4	218
A2XEK2	B8AYU2	218
A2XPT3	A2YMN8	218
A2XW22	B8A8R6	218
A2YW42	B8AVV8	218
B8AKE5	B8ARI0	218
B8AN77	B8BLR3	218
A2WVW4	B8A8Y6	217
A2X6K5	A2YGD2	217
A2XJR1	B8A8Y6	217
A2XPT3	B8BBC6	217
A2XTP5	A2XWY6	217
A2Y3G6	B8B7X6	217
A2YD98	B8ACM2	217
A2YD98	B8BID5	217
A2Z8V2	B8B007	217
A2ZKS5	B8AUA4	217
B8AEU8	B8BHM7	217
B8AN77	B8BP39	217
B8BHX0	B8BID5	217
A2WTC5	B8BJ62	216
A2WXB4	B8B8B7	216
A2X6A0	B8BJI2	216
A2X7F7	B8A750	216
A2Y7A6	A2Z1P2	216
A2Y7H9	B8AEU8	216
A2YUJ5	B8AN77	216
A2YVK0	B8BKT5	216
B8BJI2	B8BN58	216
A2WVW4	A2XUH5	215
A2WVZ2	B8AYU2	215
A2X7F7	A2XW22	215
A2XEU9	A2Y6G4	215
A2XV46	P0C324	215
A2YG59	B8AA91	215
A2YI79	B8BHX0	215
B8AIH6	B8AYU2	215
B8BD58	B8BHX0	215
A2XPT3	A2Y053	214
A2XW22	B8ACV4	214
A2Y053	B8BLS2	214
A2YF17	B8ABR1	214
A2ZAH7	B8AUD7	214
B8AE93	P0C324	214
A2XEU9	B8AKE5	213
A2Y861	B8AF07	213
A2YY31	B8B967	213
B8A750	B8BIX5	213
B8ARI0	B8AS16	213
A2XLY1	A2Y316	212
A2XPT3	A2XYW4	212
A2YG06	A2YVK0	212
B8ABR1	B8ARI0	212
B8ABR1	P0C5D4	212
A2WTC5	B8BBB4	211
A2WUG7	B8A8A6	211
A2XTP5	A2Z1P2	211
A2YD98	A2Z1P2	211
A2YP96	B8B8R8	211
A2YQW2	B8BP39	211
B8AXA8	B8B007	211
A2XV46	B8AF63	210
A2Y861	A2Z1P2	210
A2YG59	P0C490	210
B8AR26	B8B1F4	210
B8AUA4	B8BEE0	210
B8BLR3	P0C324	210
B8BN58	P0C5D4	210
A2WTC5	A2YF17	209
A2XEK2	B8BDI8	209
A2XV46	B8AL04	209
A2XW22	B8AFN7	209
A2YQE3	B8AQG7	209
B8A8R6	B8B007	209
B8AIH6	B8B007	209
B8AYU2	B8BIX5	209
A2WTC5	B8AF77	208
A2WVZ2	A2X7F7	208
A2XNP3	A2YUJ5	208
A2XW22	B8AIH6	208
A2Y861	B8AKE5	208
A2YJI5	B8AWS5	208
A2YUJ5	B8B967	208
B8ABR1	B8BHM7	208
B8AF07	B8BKI9	208
B8AWS5	B8AXA8	208
A2WVA6	B8AUD7	207
A2WVZ2	A2Y861	207
A2X0N7	A2YF17	207
A2X9G3	A2YG59	207
A2YG06	B8B1A8	207
B8ABR1	B8AFN7	207
B8ABY1	B8BBJ7	207
B8ACV4	B8AF07	207
B8AEU8	B8AN77	207
B8AKE5	P0C324	207
B8B8E2	B8BED4	207
A2X6A0	B8AIH6	206
A2Y316	B8AYW1	206
B8A8A6	B8BHG7	206
B8ABY1	B8BEE0	206
B8AK58	B8BD58	206
B8AVF0	B8B1F4	206
A2WVW4	B8B6D3	205
A2YD98	P0C5D4	205
B8ABR1	B8BJ62	205
B8AUD7	B8BDI8	205
A2X7F7	B8BKI9	204
A2XRR2	B8A8G0	204
A2XV46	A2ZK43	204
A2Y119	B8AYU2	204
A2Y1P4	B8BHX0	204
A2Y914	B8AZU6	204
A2YCR4	B8AYU2	204
A2YG06	A2Z1P2	204
A2YG59	B8AVF0	204
A2YG59	B8B8E2	204
A2YL57	B8BD58	204
B8AA91	B8AXA8	204
B8AEU8	B8BN58	204
B8B1F4	B8B8E2	204
B8BID5	Q2XPP4	204
A2WTC5	B8AK58	203
A2Y053	B8AIH6	203
A2YG59	B8AR26	203
A2YMN8	B8B6V3	203
A2Z1P2	B8B007	203
B8AZU6	B8BN58	203
A2WVZ2	B8BN58	202
A2Y3G6	A2YJI5	202
A2Y3G6	B8AXA8	202
B8A750	P0C490	202
B8AF07	P0C324	202
B8AUD7	P0C5D4	202
B8AWS5	B8BHG7	202
A2WVA6	B8A8Y6	201
A2WXA2	B8AVF0	201
A2XNR6	B8BJI2	201
A2Y316	B8ACM2	201
A2Y861	B8AZU6	201
A2YCR4	B8BKT5	201
A2YMN8	B8AUA4	201
A2YP96	B8BD58	201
A2YPG8	B8AF27	201
B8AA91	B8AF77	201
B8AYU2	B8BJI2	201
B8BHX0	P0C5D4	201
A2WTC5	A2Y6G4	200
A2WVZ2	B8A8R6	200
A2WYJ8	B8ABY1	200
A2X7F7	A2YL57	200
A2X7F7	A2YP96	200
A2XEU9	B8A962	200
A2XJR1	B8AUA4	200
A2XYW4	A2Z1P8	200
A2WTC5	B8AFN7	199
A2XUH5	A2YTX2	199
A2XV46	B8AE93	199
A2Y573	P0C490	199
A2YL37	B8BBB4	199
B8AIH6	B8BKT5	199
B8B007	B8B9F6	199
B8B8E2	B8B8R8	199
A2YI79	B8AFN7	198
A2YW42	B8BHG7	198
B8ABY1	B8BDI8	198
B8ARI0	B8B967	198
B8B967	P0C5D4	198
B8BHX0	B8BN58	198
A2X953	A2XEK2	197
A2Y7H9	B8B967	197
A2YG06	B8ACV4	197
A2YJI5	B8B007	197
B8AQG7	B8BHG7	197
B8ARI0	B8B007	197
B8B007	B8BN58	197
A2XWY6	B8AF07	196
A2Y119	A2YCR4	196
A2Y7H9	B8ACM2	196
A2YMN8	B8BHM7	196
B8A750	B8AL04	196
B8A840	B8AJE2	196
B8ABL9	B8BP39	196
B8BDI8	B8BED4	196
A2WVA6	B8B967	195
A2WVZ2	A2YD98	195
A2XEU9	B8B9F6	195
A2XJR1	B8B8R8	195
A2XTP5	B8BFW2	195
A2YVC6	B8AUA4	195
A2Z1P2	B8AF07	195
B8AN77	B8BHG7	195
B8AYR5	B8B0J8	195
B8B1F4	P0C490	195
B8B2H0	B8BLR3	195
A2X6K5	B8B967	194
A2XTP5	B8BD58	194
A2YD98	A2Z8V2	194
B8ACV4	B8BN58	194
B8B007	B8B967	194
A2X5H5	A2XRR2	193
A2XYT1	B8AYW1	193
A2Y861	P0C490	193
A2Y8W7	B8AEU8	193
A2YF17	B8AYR5	193
B8A8A6	B8BKI9	193
B8AK58	B8B9F6	193
B8AR26	B8BKT5	193
B8AZU6	B8B967	193
A2WTC5	B8A962	192
A2X1W3	A2Z1P8	192
A2XPT3	B8ACV4	192
A2YG59	B8AE93	192
A2Z1P2	B8ABR1	192
A2Z5X3	B8AKE5	192
B8A750	B8A8Y6	192
B8A8G0	B8BED4	192
B8A962	B8ABR1	192
B8ABR1	B8AL04	192
B8ABY1	B8B9F6	192
B8AE93	B8BJI2	192
B8AE93	B8BKT5	192
B8AS16	B8BKI9	192
A2XRR2	B8BHX0	191
A2YTX2	B8AUD7	191
B8B8E2	B8BE93	191
A2WTC5	B8A9H5	190
A2XNP3	B8A9H5	190
A2XNR6	B8BBJ7	190
A2XTP5	B8BN58	190
A2XW22	B8AYW1	190
A2Y6G4	B8BDI8	190
A2YUJ5	B8AUD7	190
A2Z1P8	B8AFN7	190
B8A771	B8A840	190
B8AE93	B8B1F4	190
B8AXJ3	B8B007	190
B8B0J8	B8B1A8	190
A2Y1P4	B8AL04	189
A2YW42	B8AUA4	189
B8B2H0	B8BKI9	189
A2WVA6	B8AFQ0	188
A2XPT3	A2YF17	188
A2XRR2	A2YP96	188
A2XWY6	B8AE43	188
A2Y053	A2YF17	188
A2Y6G4	B8B967	188
A2Y914	A2Z5X3	188
A2YG06	B8B967	188
A2YG06	B8B9F6	188
A2YG59	A2Z1P2	188
A2YG59	B8A840	188
A2YI79	A2YTX2	188
A2YJI5	B8B6D3	188
A2YUJ5	B8ABY1	188
A2ZAH7	B8BD58	188
B8A840	B8B1F4	188
B8AFQ0	B8BHX0	188
B8AQG7	B8AS16	188
B8AXA8	B8B6D3	188
A2X1W3	B8AUD7	187
A2X7R8	A2YTX2	187
A2Y6G4	B8BD58	187
A2Y7A6	A2YGD2	187
A2YY31	B8AEU8	187
B8A8R6	B8AVV8	187
B8ACV4	B8B967	187
B8BHX0	B8BIX5	187
A2WUG7	B8A8Y6	186
A2WVZ2	A2XW22	186
A2X6A0	A2Y119	186
A2XUH5	B8AUD7	186
A2YPG8	B8ACV4	186
B8A840	B8B0J8	186
B8ACM2	B8BJI2	186
A2WTC5	A2ZAH7	185
A2WVA6	B8AZU6	185
A2X7F7	B8AE93	185
A2X7F7	B8B1A8	185
A2X9G3	A2ZK43	185
A2XPT3	P0C490	185
A2Y573	B8B967	185
A2YJI5	B8AA91	185
A2Z8V2	B8BN58	185
B8A750	P0C324	185
B8AA91	B8AE43	185
A2WVA6	A2X1W3	184
A2WXA2	B8AE93	184
A2X6A0	A2YCR4	184
A2Y119	A2Z1P8	184
A2Y119	A2Z5X3	184
A2Y119	B8AE93	184
A2YCR4	A2Z1P8	184
A2YCR4	A2Z5X3	184
A2YCR4	B8AE93	184
A2YD98	B8BN58	184
A2YVC6	B8A8Y6	184
B8A8G0	B8ACM2	184
B8B1A8	B8BJI2	184
A2XTP5	B8BJI2	183
A2XWY6	B8AVV8	183
A2XZB4	A2YD98	183
A2YCR4	B8AF07	183
A2Z1P2	A2Z5X3	183
A2ZK43	B8BLR3	183
B8A750	B8AUD7	183
B8A962	P0C5D4	183
B8AVF0	B8BIX5	183
B8AYW1	B8BJI2	183
A2WUG7	A2WYJ8	182
A2WXA2	A2Z1P2	182
A2XEU9	B8BD58	182
A2XWN6	A2XWY6	182
A2XWY6	B8AYW1	182
A2YMS5	B8B1A8	182
A2WVW4	A2Y6G4	181
A2X7F7	A2Z5X3	181
A2XUH5	B8A840	181
A2Y316	B8AF77	181
A2ZK43	B8AZU6	181
B8AA91	B8BBJ5	181
B8AFQ0	B8BJI2	181
B8AYW1	B8B007	181
A2WVA6	B8B007	180
A2WVZ2	B8A8Y6	180
A2X7F7	B8BN58	180
A2XRR2	B8BN58	180
A2XTP5	A2XV46	180
A2XUH5	B8BP39	180
A2XYW4	B8A9H5	180
A2YCR4	B8AE43	180
A2YF17	B8AYU2	180
B8ABR1	B8AK58	180
B8AYW1	B8BLR3	180
B8AZU6	B8BIX5	180
A2X1W3	B8BP39	179
A2X6K5	A2YVK0	179
A2X9G3	A2Z8V2	179
A2XL22	A2ZK43	179
A2XNR6	B8B7X6	179
A2XV46	A2YG59	179
A2XV46	B8B1F4	179
A2XWY6	B8A750	179
A2Y119	B8AE43	179
A2YUJ5	B8AEU8	179
A2YW42	B8A8Y6	179
B8A9H5	B8AJE2	179
B8AUA4	B8BHG7	179
B8B6D3	B8B8B7	179
A2X1W3	B8A9H5	178
A2X6K5	B8AF77	178
A2X9G3	A2Y316	178
A2XEK2	A2YQW2	178
A2XV46	B8BD58	178
A2XWY6	A2Z8V2	178
A2XYT1	B8AF77	178
A2YG06	B8AN77	178
A2YPG8	A2Z8V2	178
B8AMD1	B8AVV8	178
A2WVW4	A2X6K5	177
A2X953	P0C490	177
A2Y7H9	B8AW64	177
A2Y861	B8A750	177
A2YD98	B8BJI2	177
A2YG06	B8AL04	177
A2ZAH7	B8ABR1	177
B8AE93	P0C490	177
B8AFN7	B8BN58	177
B8AL04	P0C324	177
B8AS16	B8AYU2	177
A2WXA2	A2YCR4	176
A2XW22	A2XWY6	176
A2Y861	B8A771	176
A2Z5X3	B8BKT5	176
B8AN77	P0C5D4	176
A2WTC5	A2Z8V2	175
A2WYJ8	B8AYU2	175
A2Y6G4	A2YUJ5	175
A2Y7H9	A2YD98	175
A2YG06	B8AFN7	175
A2YI79	B8B007	175
A2YUJ5	B8BBB4	175
A2Z8V2	B8ABR1	175
A2ZAH7	B8BKT5	175
B8A750	B8AYW1	175
B8A8G0	B8AJE2	175
B8ABR1	B8AUD7	175
B8ACM2	B8BN58	175
B8AF07	P0C5D4	175
B8B8R8	P0C5D4	175
A2WXB4	A2XEK2	174
A2X9G3	B8AE93	174
A2XEU9	B8AF63	174
A2XEU9	B8BJI2	174
A2Y053	B8AQG7	174
B8A750	B8AF77	174
A2WTC5	A2Z1P2	173
A2X7F7	A2Z1P8	173
A2XVD2	B8AUA4	173
A2XW22	A2Y119	173
A2XW22	A2YCR4	173
A2Y053	A2Y7H9	173
A2YI79	B8AE93	173
A2YI79	B8B2H0	173
A2YJI5	B8B8B7	173
B8ABY1	B8B967	173
B8AIH6	B8AYW1	173
B8AXA8	B8B8B7	173
B8BBJ7	B8BJI2	173
A2WTC5	B8AL04	172
A2Y914	A2YQW2	172
A2ZKS5	B8AF27	172
B8ACM2	B8AVK3	172
B8AE93	B8AKE5	172
A2WTC5	A2XBB1	171
A2WVA6	B8AFN7	171
A2X6A0	A2X7F7	171
A2X6K5	A2Y7A6	171
A2XTP5	B8ARI0	171
A2XV46	A2Y316	171
A2XWN6	B8ARH2	171
A2Y316	B8A962	171
A2Y3G6	B8AFQ0	171
A2Y914	A2YF17	171
A2YG06	B8BIX5	171
A2YMN8	B8AW64	171
A2YPG8	B8AUA4	171
A2Z1P2	B8AWS5	171
B8AF27	B8AVV8	171
B8AF77	B8BJ62	171
A2WTC5	B8AIH6	170
A2X7R8	A2YL57	170
A2XV46	P0C5D4	170
A2Z1P2	A2Z1P8	170
A2Z8V2	B8A8R6	170
B8ACM2	B8B8R8	170
B8AQG7	B8AZU6	170
A2WXA2	A2XW22	169
A2X1W3	B8ABL9	169
A2X6K5	B8A8G0	169
A2X953	A2XNP3	169
A2XRR2	B8BD58	169
A2XWV2	B8A771	169
A2XYT1	B8ACM2	169
A2Y053	A2Z1P2	169
A2Y7H9	A2Z5X3	169
A2YG06	B8AVF0	169
A2YL57	B8B8E2	169
A2YMS5	B8A840	169
A2Z1P2	B8BKT5	169
A2ZK43	B8BBJ5	169
A2ZK43	B8BKI9	169
B8BKI9	B8BKT5	169
A2X7R8	A2YP96	168
A2XNR6	A2XUH5	168
A2XYT1	B8AN77	168
A2Y316	A2Z5X3	168
A2YG06	A2YQW2	168
A2YI79	B8AQG7	168
A2Z1P2	B8AE93	168
B8A750	B8BD58	168
B8AE93	B8BBJ7	168
B8AN77	B8AVK3	168
A2WVZ2	B8AE43	167
A2X1W3	A2YUJ5	167
A2X6A0	A2Y7H9	167
A2X6A0	A2Z1P2	167
A2X7F7	B8AYU2	167
A2XBB1	A2XEU9	167
A2XEU9	B8AYU2	167
A2XLY1	B8AFN7	167
A2XND5	A2YUJ5	167
A2Y7H9	A2Z1P8	167
A2Y861	A2YER8	167
A2YCR4	B8B9F6	167
A2YI79	A2Z8V2	167
A2YMN8	B8B7X6	167
A2YUJ5	B8ABL9	167
B8A750	P0C5D4	167
B8AAE2	B8AYW1	167
B8AFN7	B8BFW2	167
B8AQG7	B8B007	167
B8B007	B8BD58	167
B8BJI2	B8BKT5	167
A2WXA2	A2XNR6	166
A2WXA2	A2XWY6	166
A2WXA2	A2YW42	166
A2XEU9	A2YL57	166
A2XEU9	A2YP96	166
A2XEU9	B8AIH6	166
A2XRR2	A2Z1P2	166
A2XUH5	A2YI79	166
A2XV93	B8BKT5	166
A2Y7H9	B8BKT5	166
A2Z8V2	B8BIX5	166
B8A8G0	B8AF27	166
A2WTT8	B8BBC6	165
A2WUG7	A2XWY6	165
A2X1W3	A2ZK43	165
A2X7F7	A2XWY6	165
A2XNP3	B8A8G0	165
A2XUH5	B8B8E2	165
A2XZB4	B8ARI0	165
A2Y053	B8AE93	165
A2Y3G6	B8BJ62	165
A2YI79	B8AF63	165
A2YL57	B8ARI0	165
A2YMS5	B8B6D3	165
A2YP96	B8ACV4	165
A2YP96	B8ARI0	165
A2Z5X3	P0C490	165
B8A750	B8AYR5	165
B8A8Z0	B8B8E2	165
B8AL04	B8BHM7	165
B8ARI0	B8BKI9	165
A2WTC5	B8AW64	164
A2XWY6	A2YI79	164
A2Y119	B8BHX0	164
A2Y7H9	B8BDI8	164
A2Y914	B8AYW1	164
A2YF17	A2Z1P2	164
A2YG59	B8AFQ0	164
A2YP96	B8BKT5	164
B8A8Z0	B8AN77	164
B8AF77	B8AM77	164
B8AFQ0	B8AUD7	164
B8AN77	B8B9F6	164
B8AQG7	B8BP39	164
A2WUG7	A2Y861	163
A2WVA6	A2WYJ8	163
A2WVA6	B8AS16	163
A2WVA6	P0C5D4	163
A2WVW4	B8B967	163
A2WXB4	A2XNR6	163
A2WYJ8	B8BDI8	163
A2X6A0	A2YW42	163
A2XBB1	A2XTP5	163
A2XEU9	B8ALM5	163
A2XUH5	B8AW64	163
A2XWY6	B8AF63	163
A2XWY6	B8B2H0	163
A2Y316	P0C5D4	163
A2Y3G6	B8BIX5	163
A2YF17	B8BN58	163
A2YI79	B8AN77	163
A2YL57	B8B1F4	163
A2YQW2	B8BLR3	163
A2Z5X3	B8AMD1	163
B8A8Y6	B8A8Z0	163
B8AE93	B8AF77	163
B8AF07	B8AL04	163
B8AVF0	B8AVV8	163
B8AXJ3	B8BBB4	163
B8B8E2	B8BEE0	163
A2XNR6	P0C5D4	162
A2XWY6	A2YPG8	162
A2YD98	B8AN77	162
A2YD98	B8BD58	162
A2YL57	B8AZU6	162
A2YUJ5	B8A8Y6	162
B8A750	B8AVF0	162
B8A962	B8AM77	162
B8AF77	B8AKE5	162
B8B6D3	P0C5D4	162
A2XNR6	B8A840	161
A2XW22	B8ABY1	161
A2Y1P4	A2YW42	161
A2Y3G6	A2YG06	161
A2Z1P2	B8BJI2	161
B8A8R6	B8BBJ7	161
B8ACM2	B8AG92	161
B8ACV4	B8AN77	161
B8AF07	B8AF77	161
B8AYU2	B8B9F6	161
A2WTC5	B8ACM2	160
A2WYJ8	A2YD98	160
A2X953	B8A8G0	160
A2Y7A6	B8B8E2	160
A2Y7H9	B8B9F6	160
A2YL57	B8AYU2	160
A2YP96	B8AYU2	160
A2YQW2	B8A750	160
A2YUJ5	B8ACV4	160
B8A771	B8AYR5	160
B8A8Y6	B8AVF0	160
B8AA91	B8B1F4	160
B8ABR1	B8ACM2	160
B8AFN7	B8BKT5	160
B8AVF0	B8BHX0	160
B8AVV8	B8AWS5	160
B8BHG7	B8BHX0	160
A2XPT3	A2YVC6	159
A2XPT3	A2YW42	159
A2XV46	A2ZAH7	159
A2YD98	A2ZK43	159
A2YG06	B8AR26	159
A2YL57	B8BJI2	159
A2Z8V2	B8B7X6	159
B8A8A6	B8AF77	159
B8AVV8	B8B9F6	159
A2WVA6	A2YCR4	158
A2WVW4	A2YL37	158
A2X1W3	A2ZAH7	158
A2XND5	A2YI79	158
A2XW22	P0C5D4	158
A2XYT1	A2YL57	158
A2YF17	B8AWS5	158
A2YI79	A2YJI5	158
A2YI79	B8BHM7	158
A2Z1P2	B8ACM2	158
B8ABY1	B8BIX5	158
B8ACV4	B8AS16	158
B8AVV8	P0C5D4	158
B8AYU2	B8BKI9	158
B8B007	B8BID5	158
A2X5H5	B8B6W2	157
A2X6A0	P0C490	157
A2X9G3	A2YL57	157
A2XWY6	B8BD58	157
A2XWY6	B8BED4	157
A2Y053	B8A716	157
A2Y119	A2YPG8	157
A2Y914	B8BHM7	157
A2YD98	B8AUD7	157
A2YI79	A2YL57	157
A2YI79	A2YP96	157
A2YL57	B8AVK3	157
A2YPG8	B8ABR1	157
A2Z1P2	B8BBJ7	157
A2Z1P8	P0C490	157
B8A8R6	B8BKT5	157
B8AEU8	B8B6V3	157
B8AL04	B8BHX0	157
A2XEU9	B8BHX0	156
A2XND5	B8AYR5	156
A2XNR6	A2XV46	156
A2XNR6	A2Y861	156
A2XUH5	A2Y316	156
A2XWY6	A2Z1P2	156
A2Y053	B8B2H0	156
B8A750	B8B9F6	156
B8AN77	P0C490	156
B8ARH2	B8AXJ3	156
B8ARH2	B8BBC6	156
B8B7X6	B8BN58	156
A2WVA6	B8ABY1	155
A2WVA6	B8BDI8	155
A2X1W3	A2YI79	155
A2X6A0	A2Y7A6	155
A2X6A0	B8AF77	155
A2X7F7	B8ABR1	155
A2XEU9	B8B2H0	155
A2XWY6	B8BEE0	155
A2XWY6	B8BHM7	155
A2Y316	B8BDI8	155
A2YD98	B8B967	155
A2YG59	B8AWS5	155
A2Z1P8	B8AF77	155
B8A771	B8AE93	155
B8A8A6	B8BLR3	155
B8A8R6	P0C490	155
B8AE93	B8AXJ3	155
B8AVV8	B8AXJ3	155
B8AWS5	B8B1F4	155
B8B6D3	B8BDI8	155
A2WTC5	A2YQW2	154
A2WVA6	A2XTP5	154
A2XWY6	A2YG06	154
A2Y119	A2YF17	154
A2Y316	B8AM77	154
A2YCR4	A2YPG8	154
A2YCR4	B8AYW1	154
A2YF17	B8ACV4	154
A2Z5X3	B8AZU6	154
B8AF07	B8AFN7	154
B8AIH6	P0C324	154
B8B1A8	B8BKT5	154
A2WTC5	B8BD58	153
A2WTC5	P0C324	153
A2WVA6	B8B1A8	153
A2X6K5	B8AK58	153
A2X6K5	P0C490	153
A2XBB1	B8ABR1	153
A2XEK2	A2Y053	153
A2XPT3	A2Y1P4	153
A2XTP5	B8AFQ0	153
A2XUH5	B8A962	153
A2XUH5	B8BLR3	153
A2XYW4	A2YL37	153
A2Y119	B8AYW1	153
A2Y7A6	B8BKT5	153
A2YG06	A2Z5N7	153
A2YG06	B8B6W2	153
A2YMN8	B8B6W2	153
A2YTX2	B8A840	153
A2YVC6	A2YVK0	153
A2ZK43	B8AQG7	153
B8A8G0	B8BEE0	153
B8A8Y6	B8AIH6	153
B8A962	B8BBJ5	153
B8ABR1	B8AW64	153
B8ABR1	B8BD58	153
B8ABR1	P0C324	153
B8ACM2	B8BKT5	153
B8AE93	B8AVK3	153
B8AF77	B8AXJ3	153
B8AFN7	B8BIX5	153
B8AFQ0	B8B1F4	153
B8AL04	B8B007	153
B8B1A8	B8BE93	153
B8B1F4	B8BD58	153
A2WUG7	A2Z1P2	152
A2X0N7	B8A8Y6	152
A2XJR1	A2Y6G4	152
A2XND5	A2Z8V2	152
A2XV46	B8B8R8	152
A2XWY6	B8BJI2	152
A2Y861	B8BD58	152
A2YER8	B8AF27	152
A2YER8	B8AUA4	152
A2YG06	A2YI79	152
A2YI79	B8AXA8	152
A2YQW2	B8BDI8	152
A2YW42	B8ACM2	152
A2ZK43	B8BJI2	152
B8ABY1	B8AQG7	152
B8ACV4	P0C5D4	152
B8AF27	B8BBB4	152
B8AL04	B8B8E2	152
B8AUD7	B8B6D3	152
B8AW64	B8BLR3	152
B8AXJ3	B8BLR3	152
B8B6D3	B8BHG7	152
A2WVZ2	A2Z8V2	151
A2X6K5	A2Y6G4	151
A2XNP3	B8AWS5	151
A2Y053	A2Z5X3	151
A2YCR4	A2YF17	151
A2YMN8	B8A8Y6	151
A2YMS5	B8BED4	151
B8A771	B8AF77	151
B8AFN7	B8AXJ3	151
B8AIH6	B8BBJ5	151
B8AN77	B8BDI8	151
B8AVF0	B8BHM7	151
B8AVV8	B8BBJ7	151
B8BBJ7	B8BKI9	151
A2WVZ2	B8B2H0	150
A2XV46	A2YI79	150
A2XV46	B8AZU6	150
A2Y6G4	A2YG06	150
A2YD98	A2YUJ5	150
A2YD98	B8BDI8	150
A2YG06	B8AUD7	150
A2YG06	B8BKT5	150
A2YJI5	B8A8R6	150
A2YL57	A2Z1P2	150
A2YL57	B8AFN7	150
A2Z5X3	A2ZK43	150
B8A750	B8AVV8	150
B8AYU2	B8BHM7	150

## Sheet: DT_302B-vs-CK_302B
node1	node2	combined_score
A2X0Q3	B8B7P2	964
A2X0Q3	B8AGV3	735
A2XJR1	B8B7P2	581
B8AUA4	B8B7P2	572
A2XJR1	B8ANH1	484
A2XJR1	B8B5R0	410
B8ABR4	B8AMD1	371
B8AGV3	B8B7P2	356
A2XJR1	B8A7K6	349
A2XDS0	A2YUS8	345
A2YNM7	B8AUA4	331
A2X1E4	A2YUS8	312
B8ALM3	B8AX55	295
A2X0Q3	B8AMD1	294
A2YNM7	B8B558	278
B8AUA4	B8B5R0	276
A2XV93	A2YJH0	271
B8A7K6	B8B5R0	260
B8A7K6	B8AUA4	257
A2YNM7	B8A7K6	255
A2XDS0	B8B7P2	249
B8B5R0	B8B7P2	249
A2YNM7	B8B5R0	248
B8A7K6	B8AMD1	238
A2XDS0	B8AGV3	229
B8A7K6	B8B7P2	217
A2YNM7	B8B010	216
B8AX55	B8B010	210
A2YNM7	B8AE43	206
A2XJR1	B8AUA4	200
A2XDS0	B8ALM3	196
B8AX55	B8BN48	182
A2YZQ2	B8AGC4	171
B8ARI0	B8BN48	161
A2XDE6	B8ALM3	160
A2YZQ2	B8ALM3	154
B8ANH1	B8AX55	150

## Sheet: DT_WH99-vs-CK_WH99
node1	node2	combined_score
B8B5Z9	B8BNJ8	987
B8A962	P0C5C8	959
B8A8G0	B8AQ02	871
A2XGK3	B8AQ02	860
A2ZM42	B8APN7	783
B8AMH5	B8BCX2	622
B8A962	P0C321	589
B8ANH1	B8AWV2	579
A2XGK3	B8BNJ8	497
B8AQ02	B8BNJ8	446
B8A8G0	B8AWV2	433
B8A8G0	B8BNJ8	420
A2ZEI3	P0C321	382
A2XGK3	B8A8G0	377
B8AQ02	B8AWV2	349
A2X6A0	B8BGJ4	325
A2ZD74	B8AQ02	324
B8AF27	B8AQ02	321
B8AF27	B8ANE6	319
A2Y4N0	B8BNJ8	293
B8AWV2	P0C321	278
A2ZEI3	B8BGJ4	276
A2X6A0	A2ZEI3	267
A2ZD74	B8BNJ8	267
B8A8G0	B8B5Z9	255
B8BLU6	P0C5C8	237
A2WRN7	Q2XPP4	234
B8APN7	B8AWV2	227
B8AF27	B8BNJ8	224
A2WRN7	B8BLL7	218
A2WRN7	B8AQ02	216
A2WRN7	A2ZKJ8	215
A2ZM42	B8ANE6	208
A2XGK3	B8AWV2	188
A2ZM42	P0C5C8	187
B8APN7	P0C5C8	187
A2XGK3	A2ZD74	183
A2XGK3	B8AF27	181
A2ZD74	B8APN7	181
A2ZD74	B8A8G0	177
B8AMH5	B8B010	172
B8ANE6	B8BLL7	168
A2ZEI3	B8APN7	167
A2WRN7	P0C321	166
B8A8G0	B8AF27	166
A2WRN7	B8AWV2	165
B8BCX2	B8BLL7	165
B8ALM5	P0C5C8	164
A2WRN7	B8B010	161
A2WRN7	P0C5C8	160
A2ZEI3	A2ZM42	157
A2ZD74	B8AWV2	155
B8ANE6	B8AWV2	155
B8A962	B8BBJ5	153
A2ZEI3	B8ANE6	152
